# Supplementary material for: Innate immune activation restricts priming and protective efficacy of the radiation-attenuated PfSPZ malaria vaccine
Source: JCI Insight. 2024 Apr 30;9(11):e167408. doi: 10.1172/jci.insight.167408 (PMC11382880; doi:10.1172/jci.insight.167408)
Supplement: Supplemental table 1 [file jciinsight-9-167408-s110.xlsx]

## Sheet: KSPZV1
Study	DoseGroup	GeneSymbol	EnsemblID	logFC	logCPM	F	PValue	FDR
KSPZV1	Placebo	SERPINE2	ENSG00000135919	0.576965	3.29661	12.9394	0.000632373	0.999964
KSPZV1	Placebo	PET117	ENSG00000232838	-0.306398	3.0022	11.4198	0.00125048	0.999964
KSPZV1	Placebo	LINC02390	ENSG00000256582	-0.514065	1.67093	10.4625	0.00194084	0.999964
KSPZV1	Placebo	TSIX	ENSG00000270641	-2.63341	10.0609	10.0899	0.00236791	0.999964
KSPZV1	Placebo	AC006538.4	ENSG00000267001	-0.406953	1.78983	9.99524	0.00241257	0.999964
KSPZV1	Placebo	RP11-367G6.3	ENSG00000272053	0.462903	3.36593	9.66665	0.00281501	0.999964
KSPZV1	Placebo	CTD-2525I3.5	ENSG00000269102	-0.768056	0.12286	9.66291	0.00281997	0.999964
KSPZV1	Placebo	USP38-DT	ENSG00000250326	-0.745726	0.552399	9.03356	0.00380093	0.999964
KSPZV1	Placebo	ARHGAP18	ENSG00000146376	0.329926	5.16587	8.97789	0.00390341	0.999964
KSPZV1	Placebo	LOXL4	ENSG00000138131	-0.237345	3.08129	8.80738	0.00423565	0.999964
KSPZV1	Placebo	RP11-295G20.2	ENSG00000233461	0.661067	1.04418	8.68082	0.00450133	0.999964
KSPZV1	Placebo	FAM217A	ENSG00000145975	1.07246	-0.281304	8.41086	0.00512805	0.999964
KSPZV1	Placebo	UBXN7	ENSG00000163960	0.158157	7.40072	8.37467	0.00521877	0.999964
KSPZV1	Placebo	HSD17B13	ENSG00000170509	0.988015	0.177109	8.24221	0.00556544	0.999964
KSPZV1	Placebo	SH3TC2	ENSG00000169247	1.57915	0.335187	8.23533	0.00559669	0.999964
KSPZV1	Placebo	GRIP1	ENSG00000155974	-0.286631	4.00772	8.22645	0.00560824	0.999964
KSPZV1	Placebo	PFKP	ENSG00000067057	-0.199822	5.63439	8.22431	0.00561408	0.999964
KSPZV1	Placebo	DDX56	ENSG00000136271	-0.166487	5.233	8.1994	0.00568256	0.999964
KSPZV1	Placebo	COL4A4	ENSG00000081052	-0.321086	3.76085	8.08549	0.006007	0.999964
KSPZV1	Placebo	ELOVL7	ENSG00000164181	0.741751	3.24068	7.85307	0.00676495	0.999964
KSPZV1	Placebo	AC004471.9	ENSG00000223461	-0.48666	2.42586	7.81678	0.00685177	0.999964
KSPZV1	Placebo	RP11-540O11.6	ENSG00000259617	-0.600089	0.227755	7.78708	0.00695252	0.999964
KSPZV1	Placebo	TRAPPC3L	ENSG00000173626	1.37629	0.128705	7.59809	0.00763115	0.999964
KSPZV1	Placebo	ANO6	ENSG00000177119	0.228371	6.99049	7.59412	0.00764614	0.999964
KSPZV1	Placebo	RP11-196B3.2	ENSG00000279981	-0.472345	2.72094	7.58707	0.00767282	0.999964
KSPZV1	Placebo	TMEM9B-AS1	ENSG00000254860	-0.435395	2.66897	7.52722	0.00790327	0.999964
KSPZV1	Placebo	PKHD1L1	ENSG00000205038	1.0377	2.04115	7.47794	0.00813476	0.999964
KSPZV1	Placebo	RAP2B	ENSG00000181467	0.180773	6.95214	7.39815	0.00842541	0.999964
KSPZV1	Placebo	DHDDS	ENSG00000117682	-0.177751	5.43224	7.39451	0.00844068	0.999964
KSPZV1	Placebo	RSU1	ENSG00000148484	0.267161	6.86997	7.38032	0.00850037	0.999964
KSPZV1	Placebo	MYH3	ENSG00000109063	-0.549039	1.9475	7.31747	0.00877014	0.999964
KSPZV1	Placebo	CCDC32	ENSG00000128891	-0.246455	5.83306	7.27045	0.00897784	0.999964
KSPZV1	Placebo	PANX1	ENSG00000110218	-0.184589	4.67402	7.2457	0.00908924	0.999964
KSPZV1	Placebo	SLC13A4	ENSG00000164707	-0.440431	2.94271	7.23018	0.00915984	0.999964
KSPZV1	Placebo	ITPKB-IT1	ENSG00000228382	-0.570969	1.03299	7.21524	0.00922834	0.999964
KSPZV1	Placebo	MGAT3	ENSG00000128268	-0.732586	2.31857	7.21304	0.00924353	0.999964
KSPZV1	Placebo	CTD-2342J14.6	ENSG00000267277	-0.911703	0.15628	7.12257	0.0096655	0.999964
KSPZV1	Placebo	GDAP1L1	ENSG00000124194	-1.08629	0.0718935	7.11127	0.00972032	0.999964
KSPZV1	Placebo	ATP9A	ENSG00000054793	0.604363	2.88569	7.09238	0.00981796	0.999964
KSPZV1	Placebo	NCAPG2	ENSG00000146918	-0.602126	4.54304	7.07822	0.00994937	0.999964
KSPZV1	Placebo	STON2	ENSG00000140022	0.648763	3.3557	7.03785	0.01012	0.999964
KSPZV1	Placebo	MAP3K7CL	ENSG00000156265	0.481955	5.43242	7.04174	0.0101266	0.999964
KSPZV1	Placebo	ANKRD16	ENSG00000134461	-0.288808	3.25823	6.956	0.0105071	0.999964
KSPZV1	Placebo	PKD1L1	ENSG00000158683	-0.901509	0.774724	6.95186	0.0105289	0.999964
KSPZV1	Placebo	RP5-1073O3.2	ENSG00000231128	0.43388	1.61626	6.93708	0.0106074	0.999964
KSPZV1	Placebo	EXTL3-AS1	ENSG00000246339	0.674477	0.914081	6.92356	0.0106797	0.999964
KSPZV1	Placebo	RP11-1102P22.3	ENSG00000279410	-0.312429	2.54359	6.88344	0.0108975	0.999964
KSPZV1	Placebo	ZNF700	ENSG00000196757	-0.261401	3.66463	6.86988	0.0109721	0.999964
KSPZV1	Placebo	TKTL1	ENSG00000007350	0.55082	2.4196	6.8448	0.0111116	0.999964
KSPZV1	Placebo	FAH	ENSG00000103876	0.481992	2.06195	6.8072	0.0113242	0.999964
KSPZV1	Placebo	MARCHF3	ENSG00000173926	-0.270437	4.41093	6.80497	0.011337	0.999964
KSPZV1	Placebo	CTB-50L17.8	ENSG00000280239	-0.423763	1.47497	6.71558	0.0118605	0.999964
KSPZV1	Placebo	RP11-298P3.4	ENSG00000270008	0.270904	2.60283	6.7057	0.0119198	0.999964
KSPZV1	Placebo	RP11-360F5.1	ENSG00000249207	-0.282133	2.73252	6.66944	0.0121406	0.999964
KSPZV1	Placebo	ACOT2	ENSG00000119673	0.342149	3.19335	6.65863	0.0122072	0.999964
KSPZV1	Placebo	DYRK4	ENSG00000010219	-0.251083	3.9884	6.63879	0.0123305	0.999964
KSPZV1	Placebo	MAP3K13	ENSG00000073803	-0.154168	4.75374	6.62181	0.0124371	0.999964
KSPZV1	Placebo	RP11-344B23.2	ENSG00000258885	-0.700356	0.669409	6.61739	0.012465	0.999964
KSPZV1	Placebo	TCL6	ENSG00000187621	-0.478375	5.62773	6.6066	0.0126016	0.999964
KSPZV1	Placebo	RP11-394B2.6	ENSG00000260156	-0.613257	0.0826368	6.58718	0.0126575	0.999964
KSPZV1	Placebo	CCNI2	ENSG00000205089	-0.400486	2.25787	6.56889	0.0127755	0.999964
KSPZV1	Placebo	RP11-876N24.5	ENSG00000263013	-0.289617	2.712	6.55284	0.0128801	0.999964
KSPZV1	Placebo	KLHL35	ENSG00000149243	0.578706	1.82435	6.54127	0.0129561	0.999964
KSPZV1	Placebo	ZNF517	ENSG00000197363	-0.361015	2.52195	6.49442	0.0132684	0.999964
KSPZV1	Placebo	ELL3	ENSG00000128886	-0.298674	2.91469	6.49138	0.0132889	0.999964
KSPZV1	Placebo	UPF3B	ENSG00000125351	-0.177242	4.19058	6.47532	0.013398	0.999964
KSPZV1	Placebo	CTD-2357A8.2	ENSG00000279570	-0.199646	4.09274	6.40837	0.0138629	0.999964
KSPZV1	Placebo	PRKAR2B	ENSG00000005249	0.630723	5.48473	6.42206	0.0138747	0.999964
KSPZV1	Placebo	TTC4	ENSG00000243725	-0.161621	4.45371	6.40174	0.0139099	0.999964
KSPZV1	Placebo	SHISAL2A	ENSG00000182183	-0.190612	4.95208	6.39389	0.0139658	0.999964
KSPZV1	Placebo	AGMAT	ENSG00000116771	-0.210785	3.68631	6.38746	0.0140117	0.999964
KSPZV1	Placebo	SLC29A3	ENSG00000198246	0.391911	2.98318	6.38266	0.014046	0.999964
KSPZV1	Placebo	MRPS35	ENSG00000061794	-0.196046	5.46276	6.36261	0.0141906	0.999964
KSPZV1	Placebo	C1orf198	ENSG00000119280	0.458399	3.58679	6.34083	0.0143557	0.999964
KSPZV1	Placebo	CACNA1F	ENSG00000102001	-0.878658	0.051264	6.3331	0.0144061	0.999964
KSPZV1	Placebo	TIAM2	ENSG00000146426	-0.150297	5.00825	6.32561	0.0144614	0.999964
KSPZV1	Placebo	TFPI	ENSG00000003436	1.03716	1.6176	6.32416	0.0145082	0.999964
KSPZV1	Placebo	RP11-795F19.5	ENSG00000267127	-0.368093	1.1595	6.31152	0.014566	0.999964
KSPZV1	Placebo	RP11-51F16.8	ENSG00000125695	-0.137288	5.3746	6.29082	0.0147211	0.999964
KSPZV1	Placebo	RP11-29G8.3	ENSG00000261553	-0.20841	4.38696	6.28474	0.014767	0.999964
KSPZV1	Placebo	AP001056.1	ENSG00000237604	-1.00691	0.442259	6.26612	0.0149085	0.999964
KSPZV1	Placebo	RP11-950C14.10	ENSG00000279594	-0.348083	2.22615	6.23783	0.0151262	0.999964
KSPZV1	Placebo	YARS2	ENSG00000139131	-0.154134	4.64009	6.2279	0.0152033	0.999964
KSPZV1	Placebo	ATP5F1E	ENSG00000124172	0.329705	7.3354	6.19581	0.015488	0.999964
KSPZV1	Placebo	RSPH9	ENSG00000172426	-0.229693	3.79965	6.17036	0.015659	0.999964
KSPZV1	Placebo	RP11-345P4.7	ENSG00000269737	-0.299791	2.53436	6.16727	0.0156839	0.999964
KSPZV1	Placebo	ZNF875	ENSG00000181666	-0.150964	4.92956	6.1234	0.0160416	0.999964
KSPZV1	Placebo	ITGA2B	ENSG00000005961	0.694575	3.88125	6.13419	0.0160489	0.999964
KSPZV1	Placebo	RP11-307L3.4	ENSG00000233367	-0.416981	1.48532	6.11906	0.0160774	0.999964
KSPZV1	Placebo	LINC01560	ENSG00000196741	-0.489259	1.47854	6.09989	0.0162368	0.999964
KSPZV1	Placebo	LINC00526	ENSG00000264575	-0.355418	2.76835	6.09621	0.0162676	0.999964
KSPZV1	Placebo	ORMDL2	ENSG00000123353	-0.134857	5.19449	6.08953	0.0163237	0.999964
KSPZV1	Placebo	RP11-712B9.2	ENSG00000245552	-0.258171	3.49414	6.06541	0.0165278	0.999964
KSPZV1	Placebo	CYP1B1	ENSG00000138061	0.564906	3.99637	6.06564	0.0165972	0.999964
KSPZV1	Placebo	MGST2	ENSG00000085871	0.346482	2.88735	6.05359	0.0166288	0.999964
KSPZV1	Placebo	AP003068.23	ENSG00000254614	0.413173	3.50945	6.03303	0.016806	0.999964
KSPZV1	Placebo	ITIH2	ENSG00000151655	-0.410977	1.97915	5.94145	0.0176201	0.999964
KSPZV1	Placebo	TIMM13	ENSG00000099800	-0.280039	4.06426	5.93546	0.0176748	0.999964
KSPZV1	Placebo	RP11-158I9.5	ENSG00000245869	-0.422289	3.59484	5.92569	0.0177646	0.999964
KSPZV1	Placebo	CRACDL	ENSG00000196872	1.03868	0.503754	5.917	0.0178464	0.999964
KSPZV1	Placebo	TPST1	ENSG00000169902	-0.393142	2.3315	5.9164	0.01785	0.999964
KSPZV1	Placebo	IGF2	ENSG00000167244	1.18854	3.36802	5.92688	0.0178756	0.999964
KSPZV1	Placebo	ZNF593	ENSG00000142684	-0.406138	2.29329	5.87844	0.0182044	0.999964
KSPZV1	Placebo	PPBP	ENSG00000163736	0.686582	6.11082	5.86676	0.018439	0.999964
KSPZV1	Placebo	IGHMBP2	ENSG00000132740	-0.190233	3.97185	5.84934	0.0184812	0.999964
KSPZV1	Placebo	ATP6V0D1-DT	ENSG00000270049	-0.247735	3.25874	5.84236	0.0185482	0.999964
KSPZV1	Placebo	CTC-297N7.1	ENSG00000261433	-0.543849	0.132374	5.83826	0.0185878	0.999964
KSPZV1	Placebo	SHMT1	ENSG00000176974	-0.233316	4.19036	5.83134	0.0186547	0.999964
KSPZV1	Placebo	RBM20	ENSG00000203867	0.899564	0.781081	5.8244	0.018722	0.999964
KSPZV1	Placebo	RP11-463O12.3	ENSG00000256152	-0.219978	3.88933	5.82324	0.0187332	0.999964
KSPZV1	Placebo	ABITRAM	ENSG00000119328	-0.273026	3.577	5.82181	0.0187472	0.999964
KSPZV1	Placebo	PABPC4-AS1	ENSG00000228060	-0.258285	2.7585	5.78479	0.0191112	0.999964
KSPZV1	Placebo	PKDREJ	ENSG00000130943	1.10589	0.867537	5.76265	0.0193544	0.999964
KSPZV1	Placebo	CRB2	ENSG00000148204	-0.487756	2.41496	5.752	0.01944	0.999964
KSPZV1	Placebo	XIST	ENSG00000229807	-2.30119	11.855	5.76918	0.0194637	0.999964
KSPZV1	Placebo	SCUBE3	ENSG00000146197	-0.291867	3.5444	5.74658	0.0194948	0.999964
KSPZV1	Placebo	NCAM1	ENSG00000149294	0.419343	3.73838	5.71715	0.0198036	0.999964
KSPZV1	Placebo	ZNF587B	ENSG00000269343	-0.137564	4.71339	5.70333	0.0199389	0.999964
KSPZV1	Placebo	SUSD4	ENSG00000143502	-0.440503	3.77496	5.68249	0.0201731	0.999964
KSPZV1	Placebo	TRAIP	ENSG00000183763	-0.81401	0.498768	5.65191	0.020481	0.999964
KSPZV1	Placebo	IFT27	ENSG00000100360	-0.188204	4.41749	5.64742	0.0205291	0.999964
KSPZV1	Placebo	ASAP2	ENSG00000151693	0.345312	3.41104	5.62762	0.0207425	0.999964
KSPZV1	Placebo	PKP2	ENSG00000057294	0.864975	1.20819	5.62261	0.0207968	0.999964
KSPZV1	Placebo	MRPS33	ENSG00000090263	-0.309749	3.20719	5.57622	0.0213075	0.999964
KSPZV1	Placebo	RP11-572M11.1	ENSG00000241219	-0.804917	0.169837	5.57366	0.0213361	0.999964
KSPZV1	Placebo	SPX	ENSG00000134548	0.878414	1.84749	5.57333	0.0213814	0.999964
KSPZV1	Placebo	ATP1B1	ENSG00000143153	0.331143	2.06841	5.5631	0.0214544	0.999964
KSPZV1	Placebo	ANGPT1	ENSG00000154188	1.01404	0.621982	5.56194	0.0214674	0.999964
KSPZV1	Placebo	SLC39A3	ENSG00000141873	-0.228246	3.38465	5.55013	0.0216006	0.999964
KSPZV1	Placebo	PCSK6	ENSG00000140479	0.457329	3.51366	5.54094	0.0217184	0.999964
KSPZV1	Placebo	NOCT	ENSG00000151014	-0.208291	3.20412	5.50142	0.0221593	0.999964
KSPZV1	Placebo	KLHL41	ENSG00000239474	0.986894	0.878856	5.4837	0.0223664	0.999964
KSPZV1	Placebo	CTD-2501E16.2	ENSG00000259274	-0.502301	0.265094	5.48004	0.0224093	0.999964
KSPZV1	Placebo	R3HCC1	ENSG00000104679	-0.286308	2.88441	5.47035	0.0225237	0.999964
KSPZV1	Placebo	RP13-580B18.4	ENSG00000279072	-1.88976	1.18341	5.46955	0.0226554	0.999964
KSPZV1	Placebo	AC087501.1	ENSG00000225751	-0.539804	0.00636952	5.44851	0.0227836	0.999964
KSPZV1	Placebo	RP11-1398P2.1	ENSG00000244459	-0.671061	-0.314883	5.44305	0.0228491	0.999964
KSPZV1	Placebo	CTIF	ENSG00000134030	0.466239	2.57086	5.4391	0.0228966	0.999964
KSPZV1	Placebo	RP11-34F20.7	ENSG00000274270	-0.409472	1.65286	5.43516	0.0229441	0.999964
KSPZV1	Placebo	RP11-394B2.3	ENSG00000279122	-0.409322	1.77516	5.4189	0.023141	0.999964
KSPZV1	Placebo	GLT8D2	ENSG00000120820	0.554932	1.08445	5.38953	0.0235016	0.999964
KSPZV1	Placebo	RP4-613B23.1	ENSG00000230084	0.213487	2.38526	5.37716	0.0236553	0.999964
KSPZV1	Placebo	DENND2A	ENSG00000146966	-1.23677	0.328059	5.37668	0.0236691	0.999964
KSPZV1	Placebo	TBC1D22A-AS1	ENSG00000280080	-0.678338	0.16575	5.3587	0.0238865	0.999964
KSPZV1	Placebo	PKIB	ENSG00000135549	-0.762902	-0.160064	5.34511	0.0240583	0.999964
KSPZV1	Placebo	TCEAL3	ENSG00000196507	-0.427863	1.95379	5.34026	0.02412	0.999964
KSPZV1	Placebo	SETD9	ENSG00000155542	0.458969	1.26547	5.31656	0.0244235	0.999964
KSPZV1	Placebo	ELOVL4	ENSG00000118402	0.706564	1.27409	5.31229	0.0244787	0.999964
KSPZV1	Placebo	CAVIN2	ENSG00000168497	0.577395	6.1354	5.31044	0.0246434	0.999964
KSPZV1	Placebo	IGSF9	ENSG00000085552	-1.25122	-0.17428	5.29729	0.0246773	0.999964
KSPZV1	Placebo	INAFM2	ENSG00000259330	0.364129	2.72555	5.29563	0.0246951	0.999964
KSPZV1	Placebo	MAFF	ENSG00000185022	0.375024	2.24259	5.29028	0.0247649	0.999964
KSPZV1	Placebo	KLRF1	ENSG00000150045	0.489469	4.21433	5.29232	0.0248116	0.999964
KSPZV1	Placebo	EGR2	ENSG00000122877	0.513142	1.63134	5.28208	0.0248725	0.999964
KSPZV1	Placebo	ANKRD36B	ENSG00000196912	-0.305119	5.26435	5.27963	0.0249154	0.999964
KSPZV1	Placebo	FGF14-AS2	ENSG00000272143	-0.849576	-0.0595369	5.26863	0.02505	0.999964
KSPZV1	Placebo	KTI12	ENSG00000198841	-0.196444	3.69078	5.26678	0.0250746	0.999964
KSPZV1	Placebo	CLEC16A	ENSG00000038532	-0.148726	6.59325	5.26504	0.0250975	0.999964
KSPZV1	Placebo	RP3-424M6.4	ENSG00000278993	-0.549947	1.78578	5.24562	0.0253567	0.999964
KSPZV1	Placebo	NANS	ENSG00000095380	-0.14888	5.36002	5.24004	0.0254318	0.999964
KSPZV1	Placebo	TOX	ENSG00000198846	0.232339	5.48925	5.23198	0.0255405	0.999964
KSPZV1	Placebo	ZMYM4	ENSG00000146463	0.126793	6.46392	5.2284	0.025589	0.999964
KSPZV1	Placebo	ZNF839	ENSG00000022976	-0.161564	4.2894	5.20732	0.0258764	0.999964
KSPZV1	Placebo	CHN2	ENSG00000106069	0.245124	4.37783	5.18268	0.0262166	0.999964
KSPZV1	Placebo	AOPEP	ENSG00000148120	-0.284437	4.46277	5.18025	0.0262505	0.999964
KSPZV1	Placebo	ZNF117	ENSG00000152926	0.259484	6.45877	5.14692	0.0267272	0.999964
KSPZV1	Placebo	PPP1R21	ENSG00000162869	-0.112695	5.86996	5.14235	0.0267839	0.999964
KSPZV1	Placebo	ADAMTS1	ENSG00000154734	1.18036	-0.0870263	5.1365	0.0268751	0.999964
KSPZV1	Placebo	MINCR	ENSG00000253716	-0.399528	2.4013	5.13367	0.0269078	0.999964
KSPZV1	Placebo	AC091133.1	ENSG00000230532	-0.287275	1.88853	5.12636	0.0270125	0.999964
KSPZV1	Placebo	DIP2C	ENSG00000151240	-0.337168	3.71081	5.1262	0.0270148	0.999964
KSPZV1	Placebo	CPTP	ENSG00000224051	-0.214882	4.28977	5.12339	0.0270552	0.999964
KSPZV1	Placebo	GNAZ	ENSG00000128266	0.406269	3.78688	5.11641	0.027165	0.999964
KSPZV1	Placebo	JPX	ENSG00000225470	-0.186676	5.00637	5.10551	0.0273136	0.999964
KSPZV1	Placebo	IFNLR1	ENSG00000185436	-0.271816	4.35727	5.099	0.0274084	0.999964
KSPZV1	Placebo	PCSK4	ENSG00000115257	0.890029	0.758858	5.09546	0.0274623	0.999964
KSPZV1	Placebo	RGS18	ENSG00000150681	0.42457	6.69124	5.10309	0.027471	0.999964
KSPZV1	Placebo	ACYP2	ENSG00000170634	-0.154621	3.9202	5.07883	0.0277041	0.999964
KSPZV1	Placebo	LMNA	ENSG00000160789	0.57822	2.08731	5.07801	0.0277176	0.999964
KSPZV1	Placebo	ARHGAP21	ENSG00000107863	0.207498	5.59647	5.06705	0.0278784	0.999964
KSPZV1	Placebo	OLMALINC	ENSG00000235823	-0.334283	2.11239	5.05158	0.0281092	0.999964
KSPZV1	Placebo	ABLIM3	ENSG00000173210	0.725605	2.63113	5.03507	0.0284292	0.999964
KSPZV1	Placebo	AAGAB	ENSG00000103591	-0.140991	4.99412	5.02342	0.0285345	0.999964
KSPZV1	Placebo	RP11-96O20.5	ENSG00000275709	0.425849	1.81471	5.01056	0.028731	0.999964
KSPZV1	Placebo	LL0XNC01-237H1.2	ENSG00000239407	-0.415915	1.68449	4.99924	0.0289051	0.999964
KSPZV1	Placebo	MECR	ENSG00000116353	-0.223372	2.72104	4.99885	0.0289112	0.999964
KSPZV1	Placebo	DUSP10	ENSG00000143507	0.32777	3.25741	4.99795	0.0289251	0.999964
KSPZV1	Placebo	ZNF185	ENSG00000147394	0.399183	4.52303	4.99851	0.0289758	0.999964
KSPZV1	Placebo	TUBB1	ENSG00000101162	0.549397	7.91534	5.00031	0.0290391	0.999964
KSPZV1	Placebo	C14orf178	ENSG00000197734	-0.728688	-0.206426	4.97633	0.029261	0.999964
KSPZV1	Placebo	PGLYRP2	ENSG00000161031	-0.827894	0.168939	4.9573	0.0295602	0.999964
KSPZV1	Placebo	LTBP1	ENSG00000049323	0.501036	3.67253	4.95625	0.0296363	0.999964
KSPZV1	Placebo	CAV2	ENSG00000105971	0.995737	0.247115	4.93304	0.0299464	0.999964
KSPZV1	Placebo	RP11-329N15.3	ENSG00000279320	-0.380989	3.65569	4.91441	0.0302484	0.999964
KSPZV1	Placebo	HARS2	ENSG00000112855	-0.160083	4.20502	4.91028	0.0303137	0.999964
KSPZV1	Placebo	RP11-342K2.1	ENSG00000279133	-0.225493	4.07823	4.90731	0.0303619	0.999964
KSPZV1	Placebo	KB-1572G7.3	ENSG00000211683	-0.292819	2.11256	4.90682	0.0303698	0.999964
KSPZV1	Placebo	SH2D1B	ENSG00000198574	0.413124	4.52471	4.87914	0.0308935	0.999964
KSPZV1	Placebo	PROSER2	ENSG00000148426	0.607165	1.21036	4.87187	0.0309443	0.999964
KSPZV1	Placebo	ZNF552	ENSG00000178935	-0.223532	3.97046	4.8718	0.0309454	0.999964
KSPZV1	Placebo	ARMH2	ENSG00000260286	-0.434569	0.934034	4.8693	0.0309871	0.999964
KSPZV1	Placebo	RASGEF1B	ENSG00000138670	-0.216954	6.0506	4.85451	0.031234	0.999964
KSPZV1	Placebo	RP11-158M2.4	ENSG00000259762	-0.680093	-0.401998	4.85229	0.0312711	0.999964
KSPZV1	Placebo	MOB1B	ENSG00000173542	0.207086	6.72965	4.84547	0.0313859	0.999964
KSPZV1	Placebo	GNL3L	ENSG00000130119	0.159967	4.64021	4.84216	0.0314418	0.999964
KSPZV1	Placebo	COLGALT2	ENSG00000198756	1.00695	1.24419	4.84292	0.0314831	0.999964
KSPZV1	Placebo	CARD6	ENSG00000132357	-0.214821	4.60509	4.8362	0.0315426	0.999964
KSPZV1	Placebo	RP11-358L22.3	ENSG00000276007	-0.315807	1.65232	4.83584	0.0315486	0.999964
KSPZV1	Placebo	GP1BA	ENSG00000185245	0.352165	2.73101	4.81998	0.0318187	0.999964
KSPZV1	Placebo	PROS1	ENSG00000184500	1.03116	1.23807	4.81216	0.0319996	0.999964
KSPZV1	Placebo	AC106801.1	ENSG00000253519	-0.311846	2.63767	4.80695	0.0320425	0.999964
KSPZV1	Placebo	L1TD1	ENSG00000240563	0.777003	1.51428	4.80166	0.0321374	0.999964
KSPZV1	Placebo	HPS6	ENSG00000166189	-0.17181	4.36355	4.78612	0.0324035	0.999964
KSPZV1	Placebo	LINC00662	ENSG00000261824	-0.180299	4.50429	4.78539	0.0324163	0.999964
KSPZV1	Placebo	CPT1A	ENSG00000110090	0.288316	5.96297	4.78431	0.0324686	0.999964
KSPZV1	Placebo	ITGB3	ENSG00000259207	0.574228	5.66	4.78963	0.0324996	0.999964
KSPZV1	Placebo	STARD8	ENSG00000130052	0.416687	2.28878	4.77272	0.0326381	0.999964
KSPZV1	Placebo	RBM4	ENSG00000173933	-0.0787662	6.49359	4.75842	0.0328905	0.999964
KSPZV1	Placebo	MMRN1	ENSG00000138722	0.73765	3.05669	4.76057	0.0329777	0.999964
KSPZV1	Placebo	GLMP	ENSG00000198715	-0.189229	4.51666	4.7433	0.0331597	0.999964
KSPZV1	Placebo	RRM2B	ENSG00000048392	-0.17959	5.65089	4.73914	0.0332342	0.999964
KSPZV1	Placebo	SND1-IT1	ENSG00000279078	-0.257746	4.16822	4.73094	0.0333813	0.999964
KSPZV1	Placebo	EGOT	ENSG00000235947	-0.379698	2.16788	4.72226	0.033538	0.999964
KSPZV1	Placebo	PF4V1	ENSG00000109272	0.555493	3.78496	4.70433	0.0339659	0.999964
KSPZV1	Placebo	MYRIP	ENSG00000170011	-0.470739	1.59347	4.69611	0.0340148	0.999964
KSPZV1	Placebo	BTBD3	ENSG00000132640	0.205012	4.05401	4.68528	0.0342144	0.999964
KSPZV1	Placebo	BOLL	ENSG00000152430	0.824294	0.414256	4.68234	0.0342689	0.999964
KSPZV1	Placebo	RP11-118E18.1	ENSG00000280028	-0.784497	-0.226874	4.67703	0.0343674	0.999964
KSPZV1	Placebo	RP11-135F9.3	ENSG00000280088	0.190425	3.95921	4.66757	0.0345436	0.999964
KSPZV1	Placebo	RGS12	ENSG00000159788	0.436692	3.04533	4.66062	0.0346805	0.999964
KSPZV1	Placebo	MGME1	ENSG00000125871	-0.153281	4.36068	4.65938	0.034697	0.999964
KSPZV1	Placebo	CTD-2245F17.3	ENSG00000269051	-0.275194	1.70902	4.65455	0.0347877	0.999964
KSPZV1	Placebo	CPNE3	ENSG00000085719	0.160809	7.15699	4.65386	0.0348007	0.999964
KSPZV1	Placebo	DNMT3B	ENSG00000088305	0.733865	0.227702	4.65298	0.0348173	0.999964
KSPZV1	Placebo	LRRC29	ENSG00000125122	-0.32608	2.33316	4.65046	0.0348648	0.999964
KSPZV1	Placebo	RP11-1007O24.2	ENSG00000261187	-0.597024	0.633888	4.6412	0.03504	0.999964
KSPZV1	Placebo	NT5C3B	ENSG00000141698	-0.356617	2.62418	4.6402	0.0350589	0.999964
KSPZV1	Placebo	CASTOR2	ENSG00000274070	0.403801	1.8475	4.62648	0.0353203	0.999964
KSPZV1	Placebo	SLC41A3	ENSG00000114544	-0.179748	4.55266	4.62372	0.0353731	0.999964
KSPZV1	Placebo	SCCPDH	ENSG00000143653	-0.227477	3.24353	4.6202	0.0354406	0.999964
KSPZV1	Placebo	DENND2C	ENSG00000175984	0.942885	0.463973	4.59528	0.0359263	0.999964
KSPZV1	Placebo	SLC35G2	ENSG00000168917	0.270005	2.98458	4.59359	0.0359555	0.999964
KSPZV1	Placebo	USP12-AS1	ENSG00000232162	-0.394441	0.950907	4.59265	0.0359738	0.999964
KSPZV1	Placebo	CTC-523E23.5	ENSG00000269086	-0.287209	5.10503	4.59025	0.036033	0.999964
KSPZV1	Placebo	FITM1	ENSG00000139914	0.58214	0.895364	4.58909	0.0360433	0.999964
KSPZV1	Placebo	ABCC3	ENSG00000108846	0.442166	3.45201	4.56728	0.0365009	0.999964
KSPZV1	Placebo	RP11-286N22.8	ENSG00000256591	-0.149504	5.82134	4.56497	0.0365184	0.999964
KSPZV1	Placebo	SYTL4	ENSG00000102362	1.23552	-0.1802	4.55561	0.0367114	0.999964
KSPZV1	Placebo	VCL	ENSG00000035403	0.23378	7.27716	4.55177	0.0367871	0.999964
KSPZV1	Placebo	SPRED1	ENSG00000166068	0.432698	3.36465	4.54384	0.0369532	0.999964
KSPZV1	Placebo	KATNAL2	ENSG00000167216	-0.289881	3.27563	4.54288	0.0369592	0.999964
KSPZV1	Placebo	RP11-454F8.3	ENSG00000280227	0.467188	1.07045	4.53844	0.0370485	0.999964
KSPZV1	Placebo	GEMIN4	ENSG00000179409	-0.154625	4.80948	4.52594	0.037301	0.999964
KSPZV1	Placebo	LINC01694	ENSG00000233922	-0.900576	0.0461479	4.52421	0.0373361	0.999964
KSPZV1	Placebo	BACH1-IT2	ENSG00000228817	-0.535739	1.17836	4.51074	0.0376107	0.999964
KSPZV1	Placebo	RAB27B	ENSG00000041353	0.46977	4.86254	4.50666	0.0378314	0.999964
KSPZV1	Placebo	KCNIP2	ENSG00000120049	0.409296	1.47266	4.49465	0.0379416	0.999964
KSPZV1	Placebo	PDXP	ENSG00000241360	0.216726	3.6647	4.48922	0.0380539	0.999964
KSPZV1	Placebo	RP11-196B3.1	ENSG00000279637	-0.349035	1.86116	4.48508	0.0381397	0.999964
KSPZV1	Placebo	AC027601.1	ENSG00000260005	0.389481	2.81609	4.48157	0.0382127	0.999964
KSPZV1	Placebo	HECW2-AS1	ENSG00000229056	0.436918	3.36172	4.47393	0.0383969	0.999964
KSPZV1	Placebo	MROH7-TTC4	ENSG00000271723	-0.141825	4.22886	4.46457	0.0385684	0.999964
KSPZV1	Placebo	RASGRP3	ENSG00000152689	-0.209468	5.77019	4.45814	0.0387038	0.999964
KSPZV1	Placebo	DNM3	ENSG00000197959	0.464754	3.90455	4.44613	0.0390395	0.999964
KSPZV1	Placebo	STX1B	ENSG00000099365	-1.20269	-0.319932	4.44156	0.039065	0.999964
KSPZV1	Placebo	LINC01719	ENSG00000233396	-1.1109	-0.0473876	4.43857	0.0391233	0.999964
KSPZV1	Placebo	NCKAP1	ENSG00000061676	0.684238	2.65356	4.43021	0.0393797	0.999964
KSPZV1	Placebo	AC009133.21	ENSG00000275857	0.383069	1.41468	4.42601	0.0393884	0.999964
KSPZV1	Placebo	CDC14B	ENSG00000081377	0.455206	2.84805	4.42287	0.0394631	0.999964
KSPZV1	Placebo	PDE5A	ENSG00000138735	0.251388	5.79062	4.4201	0.0395271	0.999964
KSPZV1	Placebo	FAM186B	ENSG00000135436	-0.257424	2.95333	4.41875	0.0395449	0.999964
KSPZV1	Placebo	ERMP1	ENSG00000099219	0.140355	5.98617	4.40708	0.0397979	0.999964
KSPZV1	Placebo	ZNF622	ENSG00000173545	-0.15148	4.45495	4.40687	0.0398025	0.999964
KSPZV1	Placebo	BLNK	ENSG00000095585	-0.25349	6.07219	4.40422	0.0398703	0.999964
KSPZV1	Placebo	TST	ENSG00000128311	0.457045	1.53707	4.39456	0.040071	0.999964
KSPZV1	Placebo	TPM1	ENSG00000140416	0.303446	4.29382	4.37196	0.0405741	0.999964
KSPZV1	Placebo	NUDT11	ENSG00000196368	-0.599295	0.761097	4.37116	0.0405873	0.999964
KSPZV1	Placebo	SRFBP1	ENSG00000151304	-0.153632	4.45857	4.36792	0.0406595	0.999964
KSPZV1	Placebo	TASL	ENSG00000120280	-0.198706	4.36299	4.36414	0.0407436	0.999964
KSPZV1	Placebo	TP53BP2	ENSG00000143514	0.123191	5.46373	4.35361	0.0409792	0.999964
KSPZV1	Placebo	KLRB1	ENSG00000111796	0.277195	5.45411	4.35129	0.041059	0.999964
KSPZV1	Placebo	CTD-2562J17.6	ENSG00000279117	0.271963	5.06518	4.34757	0.0411253	0.999964
KSPZV1	Placebo	RP11-385F5.4	ENSG00000230325	-0.199472	2.64016	4.34213	0.0412377	0.999964
KSPZV1	Placebo	THAP4	ENSG00000176946	-0.181019	4.5338	4.33737	0.0413454	0.999964
KSPZV1	Placebo	TSHZ2	ENSG00000182463	-0.368002	3.11448	4.33546	0.0413888	0.999964
KSPZV1	Placebo	FLJ46284	ENSG00000248858	1.09853	0.371693	4.33464	0.0414163	0.999964
KSPZV1	Placebo	EGF	ENSG00000138798	0.714699	2.09457	4.33615	0.0414268	0.999964
KSPZV1	Placebo	RP11-1102P22.2	ENSG00000279620	-0.310455	2.26075	4.32904	0.0415345	0.999964
KSPZV1	Placebo	PSKH1	ENSG00000159792	-0.142044	4.84496	4.32615	0.0416006	0.999964
KSPZV1	Placebo	AOAH	ENSG00000136250	0.219752	7.46368	4.32486	0.0416303	0.999964
KSPZV1	Placebo	PDE3A	ENSG00000172572	1.06426	-0.0815746	4.322	0.0417049	0.999964
KSPZV1	Placebo	GNG11	ENSG00000127920	0.509781	4.59187	4.321	0.0418719	0.999964
KSPZV1	Placebo	KCTD7	ENSG00000243335	-0.0904525	6.2121	4.31349	0.0418905	0.999964
KSPZV1	Placebo	SLX9	ENSG00000160256	-0.281991	2.39537	4.3134	0.0418925	0.999964
KSPZV1	Placebo	TUB	ENSG00000166402	-0.313416	2.6585	4.30738	0.042031	0.999964
KSPZV1	Placebo	F13A1	ENSG00000124491	0.554777	6.67798	4.30849	0.0421775	0.999964
KSPZV1	Placebo	RBM14-RBM4	ENSG00000248643	-0.0957702	6.16638	4.29895	0.042226	0.999964
KSPZV1	Placebo	RP11-521I2.3	ENSG00000260368	-0.26323	2.10083	4.29805	0.0422469	0.999964
KSPZV1	Placebo	YES1	ENSG00000176105	0.269586	3.89959	4.27991	0.0426698	0.999964
KSPZV1	Placebo	PEX14	ENSG00000142655	-0.185441	3.73203	4.27583	0.0427655	0.999964
KSPZV1	Placebo	AC009404.2	ENSG00000236255	-0.401505	2.08654	4.26839	0.0429409	0.999964
KSPZV1	Placebo	GRB10	ENSG00000106070	0.506788	2.78999	4.26734	0.0429832	0.999964
KSPZV1	Placebo	VEPH1	ENSG00000197415	0.69444	0.831051	4.25827	0.0431804	0.999964
KSPZV1	Placebo	RP11-407G23.5	ENSG00000279803	-0.620253	0.450854	4.25739	0.0432013	0.999964
KSPZV1	Placebo	SDHAF2	ENSG00000167985	-0.134019	5.44558	4.2572	0.0432058	0.999964
KSPZV1	Placebo	ACTA2-AS1	ENSG00000180139	-0.221502	3.11006	4.25452	0.0432697	0.999964
KSPZV1	Placebo	JMJD4	ENSG00000081692	-0.153429	4.82578	4.24293	0.0435463	0.999964
KSPZV1	Placebo	TMED2-DT	ENSG00000247373	-0.173134	4.62815	4.24217	0.0435645	0.999964
KSPZV1	Placebo	SP100	ENSG00000067066	-0.140085	8.45749	4.24107	0.043591	0.999964
KSPZV1	Placebo	LYRM4	ENSG00000214113	-0.194002	3.52042	4.23164	0.0438177	0.999964
KSPZV1	Placebo	RSAD1	ENSG00000136444	-0.187538	3.90366	4.22239	0.0440416	0.999964
KSPZV1	Placebo	ASL	ENSG00000126522	0.225202	2.88252	4.22233	0.044043	0.999964
KSPZV1	Placebo	LINC02449	ENSG00000215241	0.678508	0.287326	4.20983	0.0443475	0.999964
KSPZV1	Placebo	CDK5RAP1	ENSG00000101391	-0.138042	4.49587	4.2082	0.0443872	0.999964
KSPZV1	Placebo	BOK	ENSG00000176720	0.727457	0.821947	4.19904	0.0446119	0.999964
KSPZV1	Placebo	RP1-256G22.2	ENSG00000270174	-0.552964	-0.117448	4.19638	0.0446773	0.999964
KSPZV1	Placebo	RP11-553L6.5	ENSG00000259976	0.191156	4.22709	4.18734	0.0449008	0.999964
KSPZV1	Placebo	PDZD2	ENSG00000133401	-0.214496	4.28853	4.18524	0.0449528	0.999964
KSPZV1	Placebo	NPM3	ENSG00000107833	-0.297	2.71025	4.1819	0.0450357	0.999964
KSPZV1	Placebo	KNOP1	ENSG00000103550	-0.14583	4.51744	4.17787	0.045136	0.999964
KSPZV1	Placebo	NEO1	ENSG00000067141	0.609385	1.53704	4.17497	0.0452082	0.999964
KSPZV1	Placebo	EBPL	ENSG00000123179	-0.220085	4.17146	4.16803	0.0453818	0.999964
KSPZV1	Placebo	CTSA	ENSG00000064601	0.215976	5.98733	4.16008	0.0455815	0.999964
KSPZV1	Placebo	SYNPO	ENSG00000171992	-0.339053	3.93433	4.14261	0.0460312	0.999964
KSPZV1	Placebo	FLVCR1	ENSG00000162769	0.156114	4.76385	4.13785	0.0461449	0.999964
KSPZV1	Placebo	RP11-87C12.2	ENSG00000256950	-0.229854	3.44428	4.13138	0.0463101	0.999964
KSPZV1	Placebo	OTOG	ENSG00000188162	-1.44814	0.676231	4.12476	0.0465873	0.999964
KSPZV1	Placebo	CEMP1	ENSG00000205923	-0.580011	1.03565	4.11523	0.0467257	0.999964
KSPZV1	Placebo	TAF5L	ENSG00000135801	-0.103957	5.23655	4.11497	0.0467325	0.999964
KSPZV1	Placebo	RYR3	ENSG00000198838	-0.340817	2.18995	4.10896	0.0468883	0.999964
KSPZV1	Placebo	RP11-468H14.2	ENSG00000249258	0.877405	0.394166	4.10713	0.0469357	0.999964
KSPZV1	Placebo	TMEM147-AS1	ENSG00000236144	-0.209896	4.23609	4.10554	0.0469771	0.999964
KSPZV1	Placebo	AJUBA	ENSG00000129474	0.954982	-0.0654569	4.09178	0.0473365	0.999964
KSPZV1	Placebo	LINC02361	ENSG00000256576	0.219212	2.91584	4.09051	0.0473696	0.999964
KSPZV1	Placebo	NPTN	ENSG00000156642	0.132087	6.17565	4.08919	0.0474043	0.999964
KSPZV1	Placebo	MAML3	ENSG00000196782	0.220867	5.00643	4.08788	0.0474388	0.999964
KSPZV1	Placebo	DNAJC7	ENSG00000168259	-0.0847299	6.2784	4.08207	0.0475917	0.999964
KSPZV1	Placebo	AC127904.2	ENSG00000230732	-0.238896	2.96309	4.07019	0.0479064	0.999964
KSPZV1	Placebo	APOOL	ENSG00000155008	0.171632	4.74256	4.07014	0.0479076	0.999964
KSPZV1	Placebo	STXBP1	ENSG00000136854	0.545822	1.93393	4.06477	0.0480504	0.999964
KSPZV1	Placebo	RP11-548K23.11	ENSG00000249967	-0.280782	2.48415	4.06443	0.0480596	0.999964
KSPZV1	Placebo	MBD4	ENSG00000129071	-0.102933	6.4987	4.06151	0.0481374	0.999964
KSPZV1	Placebo	ZNHIT2	ENSG00000174276	-0.272715	2.73903	4.05859	0.0482155	0.999964
KSPZV1	Placebo	LINC02352	ENSG00000259448	0.935009	0.783403	4.0578	0.0482437	0.999964
KSPZV1	Placebo	TMEFF1	ENSG00000241697	0.748374	0.0185695	4.04993	0.0484479	0.999964
KSPZV1	Placebo	RP1-198K11.5	ENSG00000275457	0.388167	1.34188	4.04677	0.0485328	0.999964
KSPZV1	Placebo	MCHR1	ENSG00000128285	-0.869937	1.17255	4.04538	0.0485872	0.999964
KSPZV1	Placebo	GASK1B-AS1	ENSG00000248429	0.505905	2.90584	4.04412	0.0486384	0.999964
KSPZV1	Placebo	MTMR1	ENSG00000063601	-0.11231	6.39659	4.0424	0.0486507	0.999964
KSPZV1	Placebo	VSIG8	ENSG00000243284	0.869928	-0.191732	4.03671	0.0488046	0.999964
KSPZV1	Placebo	TMEM79	ENSG00000163472	-0.200711	3.47249	4.03128	0.0489522	0.999964
KSPZV1	Placebo	PLOD2	ENSG00000152952	1.02098	0.198037	4.00644	0.049641	0.999964
KSPZV1	Placebo	KRT72	ENSG00000170486	0.619872	0.800787	3.99718	0.049889	0.999964
KSPZV1	Placebo	THBS1	ENSG00000137801	0.565405	4.59521	3.99463	0.050141	0.999964
KSPZV1	Placebo	GCNT7	ENSG00000124091	-0.182674	3.69095	3.98565	0.0502102	0.999964
KSPZV1	Placebo	TULP3	ENSG00000078246	0.192861	3.53973	3.98515	0.0502243	0.999964
KSPZV1	Placebo	ADCK2	ENSG00000133597	-0.168123	3.70224	3.97947	0.0503831	0.999964
KSPZV1	Placebo	SSH1	ENSG00000084112	0.162422	6.00877	3.97906	0.0503946	0.999964
KSPZV1	Placebo	RHOBTB1	ENSG00000072422	0.429535	2.99298	3.97671	0.0504703	0.999964
KSPZV1	Placebo	ACSM1	ENSG00000166743	-0.419355	1.68928	3.97576	0.0504873	0.999964
KSPZV1	Placebo	ANO7	ENSG00000146205	1.33898	0.155843	3.97737	0.0505053	0.999964
KSPZV1	Placebo	RP4-563E14.1	ENSG00000273759	-0.273127	2.27499	3.96947	0.0506645	0.999964
KSPZV1	Placebo	ABCC11	ENSG00000121270	-0.280073	2.45002	3.96466	0.0508005	0.999964
KSPZV1	Placebo	RP11-1250I15.1	ENSG00000279995	-0.450219	0.501522	3.96011	0.0509297	0.999964
KSPZV1	Placebo	Z83851.4	ENSG00000233903	-0.522774	0.54425	3.94941	0.0512343	0.999964
KSPZV1	Placebo	MMD	ENSG00000108960	0.361081	5.44168	3.95107	0.0513096	0.999964
KSPZV1	Placebo	FAT2	ENSG00000086570	-0.619591	1.74694	3.94586	0.051341	0.999964
KSPZV1	Placebo	ZNF593OS	ENSG00000236782	-0.343396	2.14346	3.93939	0.0515214	0.999964
KSPZV1	Placebo	DEAF1	ENSG00000177030	-0.143119	4.58661	3.93903	0.0515318	0.999964
KSPZV1	Placebo	MBTD1	ENSG00000011258	0.108349	5.98999	3.93865	0.0515426	0.999964
KSPZV1	Placebo	LRP11	ENSG00000120256	0.482985	1.7182	3.9326	0.0517169	0.999964
KSPZV1	Placebo	ZNRF3	ENSG00000183579	-0.972572	0.249466	3.929	0.0518211	0.999964
KSPZV1	Placebo	RP11-613M10.8	ENSG00000256966	-0.22707	3.74782	3.923	0.0519948	0.999964
KSPZV1	Placebo	RP3-402G11.27	ENSG00000272836	-0.488238	0.474854	3.9064	0.0524792	0.999964
KSPZV1	Placebo	RP11-343C2.9	ENSG00000260371	0.131698	3.53833	3.90325	0.0525715	0.999964
KSPZV1	Placebo	TMIGD2	ENSG00000167664	-0.242929	3.50813	3.90194	0.0526102	0.999964
KSPZV1	Placebo	SGMS2	ENSG00000164023	0.43065	3.73419	3.90181	0.0526745	0.999964
KSPZV1	Placebo	EIF2B3	ENSG00000070785	-0.128019	4.62793	3.89628	0.0527769	0.999964
KSPZV1	Placebo	LCN6	ENSG00000204003	-0.457185	2.30163	3.89512	0.0528112	0.999964
KSPZV1	Placebo	CTDSPL	ENSG00000144677	0.561135	3.21406	3.89697	0.0528581	0.999964
KSPZV1	Placebo	TSNAXIP1	ENSG00000102904	0.594262	0.350104	3.89077	0.0529398	0.999964
KSPZV1	Placebo	GP1BB	ENSG00000203618	0.697183	2.90993	3.86773	0.0537598	0.999964
KSPZV1	Placebo	SNRNP40	ENSG00000060688	-0.107346	5.25132	3.86313	0.053765	0.999964
KSPZV1	Placebo	C16orf46	ENSG00000166455	0.74036	-0.312699	3.85469	0.0540195	0.999964
KSPZV1	Placebo	SEC24B-AS1	ENSG00000247950	0.333244	1.41221	3.8546	0.0540222	0.999964
KSPZV1	Placebo	AP000593.7	ENSG00000255843	0.538059	-0.355482	3.85267	0.0540808	0.999964
KSPZV1	Placebo	PAWR	ENSG00000177425	-0.231484	5.28396	3.84967	0.0541751	0.999964
KSPZV1	Placebo	NIPA1	ENSG00000170113	0.130838	4.98942	3.84596	0.0542845	0.999964
KSPZV1	Placebo	SPATA2L	ENSG00000158792	0.306163	1.98228	3.84395	0.0543455	0.999964
KSPZV1	Placebo	POLR3D	ENSG00000168495	-0.112055	5.11803	3.84199	0.0544055	0.999964
KSPZV1	Placebo	SFMBT2	ENSG00000198879	0.110418	6.29824	3.84095	0.0544372	0.999964
KSPZV1	Placebo	RP11-685M7.3	ENSG00000246308	-0.448233	0.961014	3.8372	0.0545516	0.999964
KSPZV1	Placebo	RP11-1246C19.1	ENSG00000273230	-0.697078	0.353661	3.83438	0.054638	0.999964
KSPZV1	Placebo	TRBV2	ENSG00000226660	0.385252	2.97917	3.82706	0.0548626	0.999964
KSPZV1	Placebo	FRMD3	ENSG00000172159	0.363129	3.73911	3.82313	0.0550099	0.999964
KSPZV1	Placebo	UGGT2	ENSG00000102595	0.518452	2.40589	3.81537	0.055235	0.999964
KSPZV1	Placebo	TTLL7	ENSG00000137941	0.958825	0.426129	3.81175	0.055344	0.999964
KSPZV1	Placebo	TTF2	ENSG00000116830	-0.191219	4.79285	3.80844	0.055439	0.999964
KSPZV1	Placebo	LRRC70	ENSG00000186105	0.290988	2.45502	3.80511	0.0555427	0.999964
KSPZV1	Placebo	RP11-35O15.2	ENSG00000278022	-0.690064	0.322675	3.80133	0.0556608	0.999964
KSPZV1	Placebo	C14orf93	ENSG00000100802	-0.145589	3.43446	3.79494	0.0558609	0.999964
KSPZV1	Placebo	RDH14	ENSG00000240857	-0.15577	4.63402	3.78987	0.0560202	0.999964
KSPZV1	Placebo	DLEC1	ENSG00000008226	0.265614	3.79356	3.78209	0.0562658	0.999964
KSPZV1	Placebo	DENND4C	ENSG00000137145	0.119054	7.09636	3.7786	0.0563761	0.999964
KSPZV1	Placebo	SLC22A18	ENSG00000110628	0.881619	0.176354	3.77338	0.056542	0.999964
KSPZV1	Placebo	STPG4	ENSG00000239605	-0.393836	1.55952	3.77204	0.0565844	0.999964
KSPZV1	Placebo	RP11-923I11.4	ENSG00000260473	-0.391929	1.08637	3.76351	0.0568567	0.999964
KSPZV1	Placebo	AC009303.1	ENSG00000235066	0.172197	2.62626	3.76035	0.0569579	0.999964
KSPZV1	Placebo	FABP5	ENSG00000164687	-0.379735	2.35009	3.75737	0.0570535	0.999964
KSPZV1	Placebo	STARD10	ENSG00000214530	0.384095	2.29933	3.75186	0.0572307	0.999964
KSPZV1	Placebo	RP13-726E6.2	ENSG00000255367	0.812463	0.241276	3.74295	0.0575186	0.999964
KSPZV1	Placebo	ANGPT2	ENSG00000091879	-0.192366	4.23105	3.736	0.0577444	0.999964
KSPZV1	Placebo	ZNF234	ENSG00000263002	0.125243	4.86156	3.73234	0.0578633	0.999964
KSPZV1	Placebo	SIMC1	ENSG00000170085	-0.142599	4.97568	3.73076	0.0579152	0.999964
KSPZV1	Placebo	CTB-25B13.12	ENSG00000267317	-0.272012	1.9869	3.72499	0.0581036	0.999964
KSPZV1	Placebo	LEPR	ENSG00000116678	0.479432	4.0584	3.72822	0.0581207	0.999964
KSPZV1	Placebo	AHSA1	ENSG00000100591	-0.142724	5.09097	3.72329	0.0581594	0.999964
KSPZV1	Placebo	PAPSS2	ENSG00000198682	0.256883	2.57416	3.72027	0.0582584	0.999964
KSPZV1	Placebo	CD79B	ENSG00000007312	-0.224197	6.83401	3.72011	0.0582743	0.999964
KSPZV1	Placebo	GAR1	ENSG00000109534	0.213925	2.96204	3.71784	0.0583383	0.999964
KSPZV1	Placebo	LSMEM2	ENSG00000179564	0.535968	0.747024	3.7096	0.0586101	0.999964
KSPZV1	Placebo	DM1-AS	ENSG00000267395	0.580073	-0.353238	3.70275	0.0588372	0.999964
KSPZV1	Placebo	CTD-2560E9.3	ENSG00000254664	-0.57268	-0.239434	3.70267	0.0588398	0.999964
KSPZV1	Placebo	RAB33B-AS1	ENSG00000273247	-0.142125	5.7528	3.69617	0.059056	0.999964
KSPZV1	Placebo	RP5-1091N2.9	ENSG00000228427	-0.387283	1.14991	3.69562	0.0590743	0.999964
KSPZV1	Placebo	VAC14-AS1	ENSG00000214353	-0.240448	3.35518	3.69556	0.0590766	0.999964
KSPZV1	Placebo	SPATA7	ENSG00000042317	0.547019	1.65205	3.6937	0.0591384	0.999964
KSPZV1	Placebo	RPL12	ENSG00000197958	-0.160268	9.32073	3.69279	0.0591688	0.999964
KSPZV1	Placebo	SNAP47	ENSG00000143740	-0.116919	5.06725	3.69001	0.0592617	0.999964
KSPZV1	Placebo	UBE2E3	ENSG00000170035	0.152824	4.99412	3.6874	0.0593493	0.999964
KSPZV1	Placebo	FRG1BP	ENSG00000149531	-0.326572	3.70213	3.68223	0.059528	0.999964
KSPZV1	Placebo	USP31	ENSG00000103404	0.158616	4.25991	3.68098	0.0595649	0.999964
KSPZV1	Placebo	CTD-2619J13.16	ENSG00000268543	-0.530701	-0.128583	3.68077	0.0595721	0.999964
KSPZV1	Placebo	TBC1D24	ENSG00000162065	0.223334	3.65404	3.67555	0.0597479	0.999964
KSPZV1	Placebo	ARL13A	ENSG00000174225	-0.59901	0.255627	3.67482	0.0597728	0.999964
KSPZV1	Placebo	GUSBP11	ENSG00000228315	-0.155908	6.03053	3.67438	0.0597876	0.999964
KSPZV1	Placebo	TAB3-AS2	ENSG00000235512	0.216161	3.61297	3.66269	0.0601839	0.999964
KSPZV1	Placebo	TNFRSF13B	ENSG00000240505	-0.38521	2.29291	3.66151	0.060224	0.999964
KSPZV1	Placebo	FAM177B	ENSG00000197520	-0.530259	2.61417	3.65331	0.060524	0.999964
KSPZV1	Placebo	ZNF816	ENSG00000180257	-0.208353	4.46703	3.65036	0.0606053	0.999964
KSPZV1	Placebo	SPARC	ENSG00000113140	0.48408	5.95788	3.65063	0.0607863	0.999964
KSPZV1	Placebo	MYORG	ENSG00000164976	-0.298425	1.99715	3.6446	0.0608032	0.999964
KSPZV1	Placebo	NS3BP	ENSG00000279672	0.283224	2.37261	3.64278	0.0608656	0.999964
KSPZV1	Placebo	ATP2A1	ENSG00000196296	0.867893	1.69031	3.64335	0.0609332	0.999964
KSPZV1	Placebo	SHF	ENSG00000138606	-0.294442	2.31503	3.63686	0.0610702	0.999964
KSPZV1	Placebo	CDC42-IT1	ENSG00000230068	-0.197448	3.47989	3.6322	0.0612315	0.999964
KSPZV1	Placebo	CLU	ENSG00000120885	0.484689	5.02112	3.63603	0.0612897	0.999964
KSPZV1	Placebo	CENPBD1	ENSG00000177946	-0.226028	3.21577	3.62605	0.061445	0.999964
KSPZV1	Placebo	KLRC1	ENSG00000134545	0.510911	3.4587	3.62626	0.0615347	0.999964
KSPZV1	Placebo	SEPTIN5	ENSG00000184702	0.505534	3.82779	3.62506	0.0616173	0.999964
KSPZV1	Placebo	RP11-504I13.2	ENSG00000280205	-0.918416	0.635227	3.61361	0.0618846	0.999964
KSPZV1	Placebo	SPOCD1	ENSG00000134668	0.95532	0.285529	3.61137	0.0619673	0.999964
KSPZV1	Placebo	CTC-459F4.3	ENSG00000267575	-0.128628	4.60566	3.60957	0.0620218	0.999964
KSPZV1	Placebo	RP11-20B24.5	ENSG00000265845	-0.209585	2.93163	3.60144	0.0623083	0.999964
KSPZV1	Placebo	RP3-455J7.4	ENSG00000241666	-0.217666	2.97161	3.59924	0.0623862	0.999964
KSPZV1	Placebo	AC007036.5	ENSG00000251660	0.320183	3.41683	3.59623	0.0624931	0.999964
KSPZV1	Placebo	SULT1A2	ENSG00000197165	0.492115	0.749508	3.59426	0.0625629	0.999964
KSPZV1	Placebo	RP4-539M6.19	ENSG00000249590	-0.193072	3.09052	3.59416	0.0625663	0.999964
KSPZV1	Placebo	RP11-46J23.1	ENSG00000272986	-0.761449	-0.109161	3.59058	0.0626938	0.999964
KSPZV1	Placebo	RP11-111A22.1	ENSG00000259536	-0.252289	3.94528	3.58572	0.0628669	0.999964
KSPZV1	Placebo	SPON1-AS1	ENSG00000254418	-0.434817	0.110687	3.57784	0.0631489	0.999964
KSPZV1	Placebo	LRRC1	ENSG00000137269	0.38322	2.19129	3.57675	0.0631879	0.999964
KSPZV1	Placebo	PNPLA3	ENSG00000100344	-0.278852	1.38472	3.57304	0.0633211	0.999964
KSPZV1	Placebo	SENP2	ENSG00000163904	-0.0874564	5.35748	3.5726	0.0633372	0.999964
KSPZV1	Placebo	LDLRAD3	ENSG00000179241	0.485009	1.95348	3.56892	0.0634696	0.999964
KSPZV1	Placebo	NPRL2	ENSG00000114388	0.144779	4.18205	3.56887	0.0634715	0.999964
KSPZV1	Placebo	C6orf226	ENSG00000221821	-0.540822	0.380729	3.56652	0.0635561	0.999964
KSPZV1	Placebo	OSBPL10	ENSG00000144645	-0.245198	5.67288	3.56636	0.0635881	0.999964
KSPZV1	Placebo	ADAM15	ENSG00000143537	0.20228	3.78556	3.5638	0.0636546	0.999964
KSPZV1	Placebo	NEAT1	ENSG00000245532	0.323721	8.59664	3.56563	0.0637047	0.999964
KSPZV1	Placebo	RP11-693J15.4	ENSG00000266923	-0.283987	4.87002	3.55786	0.0639025	0.999964
KSPZV1	Placebo	HDAC7	ENSG00000061273	0.128124	6.42485	3.55235	0.0640703	0.999964
KSPZV1	Placebo	AC005519.4	ENSG00000258559	0.310918	2.19481	3.54464	0.0643519	0.999964
KSPZV1	Placebo	RP11-521C22.2	ENSG00000279863	-0.383652	2.46302	3.5419	0.0644525	0.999964
KSPZV1	Placebo	KBTBD4	ENSG00000123444	-0.118538	4.95119	3.54003	0.0645212	0.999964
KSPZV1	Placebo	ZNF878	ENSG00000257446	0.747834	-0.254494	3.53837	0.0645821	0.999964
KSPZV1	Placebo	CTB-54O9.9	ENSG00000267157	0.664106	-0.351637	3.53245	0.0648001	0.999964
KSPZV1	Placebo	RNF125	ENSG00000101695	0.126963	7.19098	3.52596	0.06504	0.999964
KSPZV1	Placebo	PSMC5	ENSG00000087191	-0.126508	5.13133	3.52156	0.0652031	0.999964
KSPZV1	Placebo	LOXL3	ENSG00000115318	0.210314	2.97214	3.5174	0.0653581	0.999964
KSPZV1	Placebo	AP001442.2	ENSG00000233783	-0.357741	1.83195	3.51519	0.0654401	0.999964
KSPZV1	Placebo	BTBD8	ENSG00000189195	0.342241	1.01487	3.5102	0.0656267	0.999964
KSPZV1	Placebo	MYOM1	ENSG00000101605	-0.453458	2.35004	3.50849	0.0656905	0.999964
KSPZV1	Placebo	RPL37A	ENSG00000197756	-0.147292	8.24022	3.50681	0.0657538	0.999964
KSPZV1	Placebo	RP11-296A16.1	ENSG00000262560	-0.178491	3.35963	3.50077	0.0659805	0.999964
KSPZV1	Placebo	RP11-102N12.2	ENSG00000248335	-0.618909	-0.213909	3.49889	0.0660514	0.999964
KSPZV1	Placebo	MRPL18	ENSG00000112110	-0.127389	4.3133	3.49827	0.0660746	0.999964
KSPZV1	Placebo	RP11-568J23.4	ENSG00000269898	-0.387413	1.29068	3.49335	0.0662603	0.999964
KSPZV1	Placebo	SLC35D2	ENSG00000130958	0.173622	3.75765	3.49119	0.0663419	0.999964
KSPZV1	Placebo	AF127577.10	ENSG00000229047	0.27367	2.53792	3.49099	0.0663495	0.999964
KSPZV1	Placebo	AC002310.13	ENSG00000260869	0.445	0.298655	3.48972	0.0663979	0.999964
KSPZV1	Placebo	C14orf119	ENSG00000179933	-0.117593	5.09322	3.48861	0.0664398	0.999964
KSPZV1	Placebo	DFFB	ENSG00000169598	0.171721	3.59278	3.48419	0.0666077	0.999964
KSPZV1	Placebo	CTD-3037G24.4	ENSG00000259876	-0.615806	0.113072	3.48331	0.066641	0.999964
KSPZV1	Placebo	RP1-153P14.7	ENSG00000279942	-0.963061	-0.0468305	3.47996	0.0667736	0.999964
KSPZV1	Placebo	RECK	ENSG00000122707	0.181238	4.24628	3.47977	0.0667761	0.999964
KSPZV1	Placebo	AC009120.5	ENSG00000260884	0.382974	0.324316	3.47969	0.0667789	0.999964
KSPZV1	Placebo	RP11-357N13.6	ENSG00000280392	-0.323081	2.5867	3.47712	0.066877	0.999964
KSPZV1	Placebo	ARHGAP6	ENSG00000047648	0.605117	2.33542	3.47784	0.0669168	0.999964
KSPZV1	Placebo	VAC14	ENSG00000103043	-0.14758	5.64972	3.46856	0.0672047	0.999964
KSPZV1	Placebo	STAP1	ENSG00000035720	-0.22712	5.47027	3.46708	0.0672707	0.999964
KSPZV1	Placebo	AC093732.1	ENSG00000233845	-0.384026	0.394886	3.4583	0.0676001	0.999964
KSPZV1	Placebo	SPATA6	ENSG00000132122	0.369646	2.79568	3.45565	0.0677025	0.999964
KSPZV1	Placebo	MEIS1	ENSG00000143995	0.724182	1.46489	3.45581	0.0677336	0.999964
KSPZV1	Placebo	SLC26A6	ENSG00000225697	0.284202	2.88541	3.45385	0.0677722	0.999964
KSPZV1	Placebo	CTA-113A6.1	ENSG00000279202	-0.313863	1.6829	3.45361	0.0677817	0.999964
KSPZV1	Placebo	ADAM19	ENSG00000135074	-0.172921	7.25105	3.45339	0.06779	0.999964
KSPZV1	Placebo	PROC	ENSG00000115718	0.603095	-0.0148578	3.45287	0.0678101	0.999964
KSPZV1	Placebo	ABCB9	ENSG00000150967	-0.200614	3.9959	3.45084	0.067889	0.999964
KSPZV1	Placebo	CDHR1	ENSG00000148600	0.665545	1.04098	3.45079	0.0678909	0.999964
KSPZV1	Placebo	TMEM40	ENSG00000088726	0.707677	0.956791	3.44414	0.0681496	0.999964
KSPZV1	Placebo	OXER1	ENSG00000162881	-0.535472	1.66225	3.44005	0.0683093	0.999964
KSPZV1	Placebo	BEGAIN	ENSG00000183092	1.10496	0.386072	3.43975	0.0683676	0.999964
KSPZV1	Placebo	FAM87B	ENSG00000177757	0.259582	2.72636	3.42438	0.0689248	0.999964
KSPZV1	Placebo	NT5E	ENSG00000135318	-0.32819	5.26893	3.42639	0.0689504	0.999964
KSPZV1	Placebo	AC005944.2	ENSG00000267469	-0.173811	5.47512	3.42066	0.0690717	0.999964
KSPZV1	Placebo	RP11-474P2.4	ENSG00000257496	-0.266191	1.79138	3.4154	0.0692802	0.999964
KSPZV1	Placebo	HIPK1	ENSG00000163349	0.149082	8.39872	3.41432	0.0693231	0.999964
KSPZV1	Placebo	RP11-799D4.2	ENSG00000266981	0.533294	0.908427	3.41432	0.0693233	0.999964
KSPZV1	Placebo	AEN	ENSG00000181026	-0.13277	4.71283	3.41084	0.0694616	0.999964
KSPZV1	Placebo	HNMT	ENSG00000150540	0.288354	3.12367	3.41071	0.0694667	0.999964
KSPZV1	Placebo	PPP4R3B-DT	ENSG00000272606	-0.210688	2.50424	3.4093	0.0695229	0.999964
KSPZV1	Placebo	XCL1	ENSG00000143184	0.609476	0.907995	3.40588	0.0696592	0.999964
KSPZV1	Placebo	SUMO4	ENSG00000177688	-0.226543	3.28443	3.4051	0.0696907	0.999964
KSPZV1	Placebo	CTD-2363C16.1	ENSG00000253811	-0.558011	0.745994	3.40409	0.069731	0.999964
KSPZV1	Placebo	BMP8B	ENSG00000116985	0.25316	3.40573	3.4025	0.0697946	0.999964
KSPZV1	Placebo	UQCC1	ENSG00000101019	-0.127562	5.3388	3.40089	0.069859	0.999964
KSPZV1	Placebo	RP11-596D21.1	ENSG00000257831	0.463965	-0.162979	3.39557	0.0700724	0.999964
KSPZV1	Placebo	UCHL3	ENSG00000118939	-0.141727	4.46048	3.38933	0.0703236	0.999964
KSPZV1	Placebo	MSH4	ENSG00000057468	0.682149	0.530707	3.38889	0.0703414	0.999964
KSPZV1	Placebo	OLFM1	ENSG00000130558	-0.868609	0.799641	3.38967	0.0703418	0.999964
KSPZV1	Placebo	LRRC75B	ENSG00000178026	-0.952136	0.195993	3.38851	0.0703568	0.999964
KSPZV1	Placebo	SH3BGRL2	ENSG00000198478	0.552756	5.46497	3.3932	0.0703644	0.999964
KSPZV1	Placebo	KAT14	ENSG00000149474	-0.113737	4.71246	3.38375	0.0705492	0.999964
KSPZV1	Placebo	LINC00202-1	ENSG00000232224	-0.921442	-0.105717	3.37979	0.0707136	0.999964
KSPZV1	Placebo	FAM83G	ENSG00000188522	-0.217215	3.53844	3.36906	0.0711468	0.999964
KSPZV1	Placebo	NOXA1	ENSG00000188747	0.662893	-0.125482	3.36647	0.0712531	0.999964
KSPZV1	Placebo	SNORC	ENSG00000182600	0.309317	1.72015	3.36593	0.0712751	0.999964
KSPZV1	Placebo	SPAG1	ENSG00000104450	-0.143349	4.44486	3.36559	0.0712887	0.999964
KSPZV1	Placebo	RP11-297B17.3	ENSG00000250850	-0.275638	3.17443	3.3631	0.0713908	0.999964
KSPZV1	Placebo	GAPDHS	ENSG00000105679	-0.21737	2.10027	3.36005	0.0715164	0.999964
KSPZV1	Placebo	PHF13	ENSG00000116273	-0.17839	3.61712	3.35996	0.07152	0.999964
KSPZV1	Placebo	SEC13	ENSG00000157020	-0.10946	5.57011	3.35775	0.071611	0.999964
KSPZV1	Placebo	APH1A	ENSG00000117362	-0.11196	6.07481	3.35724	0.0716319	0.999964
KSPZV1	Placebo	RPL10A	ENSG00000198755	-0.176491	10.0324	3.35237	0.0718326	0.999964
KSPZV1	Placebo	SLC23A3	ENSG00000213901	-0.137943	4.37353	3.35232	0.0718347	0.999964
KSPZV1	Placebo	THSD1	ENSG00000136114	0.72831	0.0467187	3.34364	0.0721941	0.999964
KSPZV1	Placebo	RP11-513M16.7	ENSG00000272842	0.270852	2.42684	3.34259	0.072238	0.999964
KSPZV1	Placebo	EIF4ENIF1	ENSG00000184708	-0.0862353	5.18454	3.34049	0.0723251	0.999964
KSPZV1	Placebo	AC007381.2	ENSG00000223929	-0.500978	1.24278	3.34044	0.0723274	0.999964
KSPZV1	Placebo	RP4-534N18.2	ENSG00000228634	-0.320194	1.70091	3.33995	0.0723479	0.999964
KSPZV1	Placebo	RAB20	ENSG00000139832	-0.628618	0.722537	3.33573	0.0725236	0.999964
KSPZV1	Placebo	ZNF772	ENSG00000197128	0.199815	4.67027	3.33184	0.0726861	0.999964
KSPZV1	Placebo	P2RY1	ENSG00000169860	0.372003	1.97948	3.32747	0.0728692	0.999964
KSPZV1	Placebo	OSCP1	ENSG00000116885	-0.633778	0.462997	3.32712	0.0728842	0.999964
KSPZV1	Placebo	AC073333.8	ENSG00000235837	-0.190506	2.17681	3.32637	0.0729155	0.999964
KSPZV1	Placebo	RP11-35G9.5	ENSG00000267787	-0.156818	4.63038	3.32498	0.0729738	0.999964
KSPZV1	Placebo	CTD-2616J11.14	ENSG00000268889	0.598574	1.15669	3.32275	0.0730678	0.999964
KSPZV1	Placebo	SELP	ENSG00000174175	0.480427	2.88056	3.32263	0.0731327	0.999964
KSPZV1	Placebo	SNF8	ENSG00000159210	-0.108995	4.9451	3.32111	0.0731368	0.999964
KSPZV1	Placebo	PGRMC1	ENSG00000101856	0.228969	5.33402	3.31916	0.0732315	0.999964
KSPZV1	Placebo	TMEM14B-DT	ENSG00000272097	-0.431978	1.29885	3.31366	0.0734515	0.999964
KSPZV1	Placebo	PBDC1	ENSG00000102390	0.212051	3.202	3.31297	0.0734805	0.999964
KSPZV1	Placebo	SMIM18	ENSG00000253457	-0.314347	2.02528	3.31012	0.0736012	0.999964
KSPZV1	Placebo	SLC25A53	ENSG00000269743	-0.269908	4.37333	3.30634	0.0737703	0.999964
KSPZV1	Placebo	COQ3	ENSG00000132423	0.363715	1.53494	3.30425	0.0738509	0.999964
KSPZV1	Placebo	MED16	ENSG00000175221	0.17249	4.5072	3.30376	0.0738718	0.999964
KSPZV1	Placebo	CEP20	ENSG00000133393	1.01659	1.30345	3.30255	0.0740455	0.999964
KSPZV1	Placebo	HIPK2	ENSG00000064393	0.151312	7.33871	3.29414	0.0742828	0.999964
KSPZV1	Placebo	CTD-2600H12.2	ENSG00000280067	-0.169168	3.50134	3.2925	0.0743529	0.999964
KSPZV1	Placebo	ITPR1	ENSG00000150995	-0.157415	7.24781	3.28316	0.0747547	0.999964
KSPZV1	Placebo	CTD-2210P15.3	ENSG00000279557	-0.378618	1.7451	3.27895	0.0749366	0.999964
KSPZV1	Placebo	DCHS1-AS1	ENSG00000255390	0.458053	1.52863	3.27864	0.0749503	0.999964
KSPZV1	Placebo	SPATA24	ENSG00000170469	-0.286825	1.56086	3.2781	0.0749736	0.999964
KSPZV1	Placebo	XXYLT1	ENSG00000173950	0.223812	2.85799	3.27756	0.0749972	0.999964
KSPZV1	Placebo	C19orf48	ENSG00000167747	-0.203688	3.81311	3.27625	0.0750539	0.999964
KSPZV1	Placebo	TBC1D7	ENSG00000145979	-0.167499	4.20217	3.27546	0.075088	0.999964
KSPZV1	Placebo	GFI1B	ENSG00000165702	0.406687	4.13395	3.2778	0.0751049	0.999964
KSPZV1	Placebo	RP11-1072C15.4	ENSG00000267160	0.45934	1.39906	3.27429	0.0751389	0.999964
KSPZV1	Placebo	TRAV8-6	ENSG00000211795	-0.261252	2.34045	3.27203	0.0752367	0.999964
KSPZV1	Placebo	STRADA	ENSG00000266173	-0.102533	6.44611	3.26755	0.0754318	0.999964
KSPZV1	Placebo	CPLX2	ENSG00000145920	-0.917428	0.570337	3.26261	0.0756676	0.999964
KSPZV1	Placebo	MMP19	ENSG00000123342	0.230049	2.97135	3.26189	0.0756792	0.999964
KSPZV1	Placebo	HMSD	ENSG00000221887	0.410383	0.960219	3.25596	0.075939	0.999964
KSPZV1	Placebo	CITF22-49E9.3	ENSG00000278869	-0.413465	1.53261	3.25245	0.076093	0.999964
KSPZV1	Placebo	LINC02482	ENSG00000251580	-0.666132	-0.351443	3.25198	0.0761139	0.999964
KSPZV1	Placebo	PMF1	ENSG00000160783	-0.107034	4.98095	3.25185	0.0761196	0.999964
KSPZV1	Placebo	U47924.29	ENSG00000271969	0.400009	-0.293617	3.24982	0.076209	0.999964
KSPZV1	Placebo	CTD-2199O4.6	ENSG00000272417	-0.493884	0.126331	3.24802	0.0762883	0.999964
KSPZV1	Placebo	AP000692.10	ENSG00000273199	0.348351	0.964092	3.24661	0.0763508	0.999964
KSPZV1	Placebo	ARHGEF6	ENSG00000129675	0.0996052	7.88589	3.24645	0.0763577	0.999964
KSPZV1	Placebo	UBASH3B	ENSG00000154127	0.132935	6.38697	3.24622	0.0763678	0.999964
KSPZV1	Placebo	RP11-839G9.1	ENSG00000267112	0.54504	-0.0988632	3.24412	0.0764608	0.999964
KSPZV1	Placebo	BMS1	ENSG00000165733	-0.121908	5.08595	3.24362	0.0764828	0.999964
KSPZV1	Placebo	KLF7-IT1	ENSG00000237892	-0.350097	1.33798	3.24053	0.0766199	0.999964
KSPZV1	Placebo	MRPS22	ENSG00000175110	-0.109208	5.46555	3.23941	0.0766694	0.999964
KSPZV1	Placebo	PEX7	ENSG00000112357	0.328074	1.90604	3.2382	0.076723	0.999964
KSPZV1	Placebo	PMM2	ENSG00000140650	-0.0991902	5.96225	3.2382	0.0767231	0.999964
KSPZV1	Placebo	CENPJ	ENSG00000151849	-0.190426	3.72572	3.23742	0.076758	0.999964
KSPZV1	Placebo	TRAPPC4	ENSG00000196655	0.128547	4.56226	3.23639	0.0768035	0.999964
KSPZV1	Placebo	SF3B5	ENSG00000169976	-0.172326	4.00721	3.23525	0.076854	0.999964
KSPZV1	Placebo	MPRIP-AS1	ENSG00000225442	-0.307361	1.57915	3.23523	0.0768552	0.999964
KSPZV1	Placebo	HLA-F	ENSG00000204642	-1.57402	2.40301	3.24087	0.0769775	0.999964
KSPZV1	Placebo	MED20	ENSG00000124641	-0.132371	4.47071	3.2298	0.077097	0.999964
KSPZV1	Placebo	DNM1	ENSG00000106976	0.754797	0.445802	3.2276	0.0771956	0.999964
KSPZV1	Placebo	TAOK1	ENSG00000160551	0.094844	8.05586	3.22747	0.0772013	0.999964
KSPZV1	Placebo	PTPN12	ENSG00000127947	0.150499	6.78243	3.22363	0.077373	0.999964
KSPZV1	Placebo	CD300A	ENSG00000167851	0.290555	5.41911	3.21971	0.0776419	0.999964
KSPZV1	Placebo	UBE2T	ENSG00000077152	-0.454033	1.51122	3.21699	0.0776714	0.999964
KSPZV1	Placebo	CTA-292E10.8	ENSG00000272858	0.53775	0.310803	3.21602	0.0777149	0.999964
KSPZV1	Placebo	CEP112	ENSG00000154240	-0.522022	1.60954	3.21584	0.077723	0.999964
KSPZV1	Placebo	TMEM106A	ENSG00000184988	-0.174252	5.08094	3.21481	0.0777697	0.999964
KSPZV1	Placebo	RP11-329J18.3	ENSG00000260744	-0.32151	1.58855	3.21212	0.0778908	0.999964
KSPZV1	Placebo	RP11-394B2.5	ENSG00000279412	-0.24652	3.68979	3.20617	0.0781599	0.999964
KSPZV1	Placebo	WWC1	ENSG00000113645	-0.883679	0.591047	3.20606	0.0781707	0.999964
KSPZV1	Placebo	INPP5E	ENSG00000148384	-0.192379	3.59209	3.20466	0.0782285	0.999964
KSPZV1	Placebo	RTCB	ENSG00000100220	-0.122255	4.74291	3.20409	0.0782547	0.999964
KSPZV1	Placebo	RP11-1148L6.8	ENSG00000279528	-0.553106	-0.293186	3.20398	0.0782593	0.999964
KSPZV1	Placebo	ZNF777	ENSG00000196453	0.234216	3.61517	3.20354	0.0782795	0.999964
KSPZV1	Placebo	RP11-33N16.2	ENSG00000258380	-0.530213	-0.144902	3.20352	0.0782804	0.999964
KSPZV1	Placebo	AUTS2	ENSG00000158321	0.159529	5.44815	3.20279	0.0783136	0.999964
KSPZV1	Placebo	DIXDC1	ENSG00000150764	-0.272123	2.84171	3.19904	0.0784842	0.999964
KSPZV1	Placebo	RP11-12A16.3	ENSG00000227068	-0.414274	0.27725	3.19876	0.0784968	0.999964
KSPZV1	Placebo	SPHK1	ENSG00000176170	0.484374	1.36773	3.19696	0.078579	0.999964
KSPZV1	Placebo	NRGN	ENSG00000154146	0.460433	6.79654	3.20093	0.0785984	0.999964
KSPZV1	Placebo	DIAPH1	ENSG00000131504	0.139365	7.46843	3.19117	0.0788435	0.999964
KSPZV1	Placebo	SRGAP3	ENSG00000196220	-0.397609	2.28408	3.18715	0.0790275	0.999964
KSPZV1	Placebo	NLE1	ENSG00000073536	-0.149781	3.88545	3.18084	0.0793177	0.999964
KSPZV1	Placebo	ATP13A4	ENSG00000127249	0.797822	0.288847	3.17795	0.0794508	0.999964
KSPZV1	Placebo	LINC00092	ENSG00000225194	0.660703	0.387036	3.17694	0.0794973	0.999964
KSPZV1	Placebo	SPATA9	ENSG00000145757	0.376352	2.20684	3.17334	0.079664	0.999964
KSPZV1	Placebo	PLD6	ENSG00000179598	-0.242372	3.1289	3.17056	0.0797928	0.999964
KSPZV1	Placebo	CBX8	ENSG00000141570	-0.429589	1.49006	3.17021	0.079809	0.999964
KSPZV1	Placebo	ADHFE1	ENSG00000147576	0.20278	2.98277	3.16682	0.0799665	0.999964
KSPZV1	Placebo	PTPRJ-AS1	ENSG00000254879	0.639886	-0.227206	3.1648	0.0800601	0.999964
KSPZV1	Placebo	CAPN5	ENSG00000149260	-0.283995	2.69662	3.16206	0.0801879	0.999964
KSPZV1	Placebo	RP11-661O13.1	ENSG00000266708	-0.232578	1.66639	3.16178	0.0802009	0.999964
KSPZV1	Placebo	ACBD3-AS1	ENSG00000234478	-0.164421	2.53864	3.16136	0.0802207	0.999964
KSPZV1	Placebo	NAT14	ENSG00000090971	-0.487054	0.987895	3.15943	0.0803104	0.999964
KSPZV1	Placebo	LGALSL	ENSG00000119862	0.465126	4.13641	3.16245	0.0803357	0.999964
KSPZV1	Placebo	THOP1	ENSG00000172009	-0.336091	2.69214	3.15878	0.0803412	0.999964
KSPZV1	Placebo	TYW1	ENSG00000198874	-0.0981036	4.93138	3.15749	0.0804013	0.999964
KSPZV1	Placebo	GPR108	ENSG00000125734	0.134268	5.27876	3.15587	0.0804769	0.999964
KSPZV1	Placebo	RP11-565F19.2	ENSG00000271851	-0.229659	2.48685	3.15565	0.0804872	0.999964
KSPZV1	Placebo	RP11-58E21.3	ENSG00000258929	-0.193456	3.65171	3.1541	0.08056	0.999964
KSPZV1	Placebo	SH3TC1	ENSG00000125089	-0.280642	4.87864	3.15474	0.080593	0.999964
KSPZV1	Placebo	METTL2B	ENSG00000165055	0.135238	4.85591	3.15005	0.0807501	0.999964
KSPZV1	Placebo	FBXO42	ENSG00000037637	-0.0927074	5.77224	3.14918	0.080791	0.999964
KSPZV1	Placebo	SNAI3-AS1	ENSG00000260630	-0.222771	3.256	3.14651	0.0809166	0.999964
KSPZV1	Placebo	CTD-3154N5.1	ENSG00000260919	-0.627536	-0.3471	3.14189	0.0811346	0.999964
KSPZV1	Placebo	RP11-473C18.3	ENSG00000261687	-0.249745	2.08193	3.13699	0.081366	0.999964
KSPZV1	Placebo	LINC01134	ENSG00000236423	0.676766	0.659207	3.13562	0.081431	0.999964
KSPZV1	Placebo	RP11-219D15.3	ENSG00000272656	0.434947	0.229088	3.13366	0.0815243	0.999964
KSPZV1	Placebo	TAPT1-AS1	ENSG00000263327	-0.20084	4.08923	3.13285	0.0815629	0.999964
KSPZV1	Placebo	RP4-680D5.2	ENSG00000237301	-0.295952	1.75188	3.12981	0.081707	0.999964
KSPZV1	Placebo	GEMIN7-AS1	ENSG00000267348	-0.19408	3.35195	3.12722	0.0818308	0.999964
KSPZV1	Placebo	IL10RB-DT	ENSG00000223799	-0.130956	5.45069	3.12687	0.0818475	0.999964
KSPZV1	Placebo	UAP1L1	ENSG00000197355	0.264729	2.5621	3.12436	0.0819671	0.999964
KSPZV1	Placebo	RP11-118E18.4	ENSG00000263499	-0.285501	1.77751	3.12158	0.0820999	0.999964
KSPZV1	Placebo	DOCK1	ENSG00000150760	0.797998	-0.277714	3.12154	0.0821017	0.999964
KSPZV1	Placebo	SLC25A20	ENSG00000178537	0.205875	4.01334	3.11798	0.0822725	0.999964
KSPZV1	Placebo	RP11-876N24.7	ENSG00000275673	-0.270626	3.40408	3.11343	0.0824908	0.999964
KSPZV1	Placebo	SPRY2	ENSG00000136158	0.392696	2.11552	3.11288	0.0825176	0.999964
KSPZV1	Placebo	PCCB	ENSG00000114054	0.103958	5.36244	3.11165	0.0825767	0.999964
KSPZV1	Placebo	TTLL9	ENSG00000131044	0.400696	1.33909	3.11067	0.082624	0.999964
KSPZV1	Placebo	TIMM17B	ENSG00000126768	-0.157617	3.87327	3.10877	0.0827155	0.999964
KSPZV1	Placebo	DCHS1	ENSG00000166341	0.343464	4.08978	3.10848	0.0828025	0.999964
KSPZV1	Placebo	EIF2AK3-DT	ENSG00000234028	-0.326407	2.60396	3.1054	0.0828785	0.999964
KSPZV1	Placebo	CH17-262A2.1	ENSG00000275426	0.525335	1.30256	3.1042	0.0829365	0.999964
KSPZV1	Placebo	CTBP1-DT	ENSG00000196810	-0.122113	5.56563	3.1038	0.0829559	0.999964
KSPZV1	Placebo	RP11-1143G9.5	ENSG00000274979	0.463423	2.20456	3.10187	0.0830606	0.999964
KSPZV1	Placebo	CPSF4L	ENSG00000187959	-0.24829	1.43806	3.10053	0.0831141	0.999964
KSPZV1	Placebo	LUZP1	ENSG00000169641	0.0963794	5.28907	3.09903	0.0831867	0.999964
KSPZV1	Placebo	GNB5	ENSG00000069966	-0.128571	5.9143	3.09879	0.0831987	0.999964
KSPZV1	Placebo	LINC00426	ENSG00000238121	-0.182829	3.27502	3.09669	0.0833007	0.999964
KSPZV1	Placebo	RP11-422P24.11	ENSG00000272654	0.442637	0.931699	3.09467	0.083399	0.999964
KSPZV1	Placebo	NKX3-1	ENSG00000167034	-0.932332	0.638541	3.09456	0.0834251	0.999964
KSPZV1	Placebo	AC096574.4	ENSG00000225057	0.649962	-0.233861	3.09069	0.0835931	0.999964
KSPZV1	Placebo	KLHL20	ENSG00000076321	-0.110911	5.22264	3.08944	0.0836538	0.999964
KSPZV1	Placebo	PARVB	ENSG00000188677	0.211285	3.71995	3.08626	0.0838098	0.999964
KSPZV1	Placebo	ZNF30	ENSG00000168661	-0.265179	2.77877	3.08609	0.0838179	0.999964
KSPZV1	Placebo	RP11-15J22.5	ENSG00000273970	-0.591117	0.042641	3.08486	0.0838783	0.999964
KSPZV1	Placebo	IL18	ENSG00000150782	0.372621	1.50295	3.08204	0.0840166	0.999964
KSPZV1	Placebo	KDELR3	ENSG00000100196	-0.17407	2.78574	3.08132	0.0840518	0.999964
KSPZV1	Placebo	FHL1	ENSG00000022267	0.332578	3.98211	3.08235	0.084052	0.999964
KSPZV1	Placebo	AC016738.4	ENSG00000223947	-0.635948	-0.123889	3.08127	0.0840541	0.999964
KSPZV1	Placebo	MYBL1	ENSG00000185697	0.255427	5.19501	3.08066	0.0841324	0.999964
KSPZV1	Placebo	TBC1D10A	ENSG00000099992	-0.139471	5.00299	3.0794	0.0841461	0.999964
KSPZV1	Placebo	RP11-294N21.3	ENSG00000274400	-0.440021	0.782132	3.07848	0.0841914	0.999964
KSPZV1	Placebo	AGTRAP	ENSG00000177674	0.211746	4.8384	3.07266	0.0844781	0.999964
KSPZV1	Placebo	SNHG3	ENSG00000242125	-0.171181	6.62531	3.07244	0.084489	0.999964
KSPZV1	Placebo	RP11-949J7.5	ENSG00000235261	-0.273502	1.65296	3.07237	0.0844927	0.999964
KSPZV1	Placebo	ZNF567	ENSG00000189042	-0.140251	4.95376	3.07176	0.0845227	0.999964
KSPZV1	Placebo	KLHL7-DT	ENSG00000230658	-0.851599	0.134233	3.07131	0.0845467	0.999964
KSPZV1	Placebo	S100A13	ENSG00000189171	-0.404409	0.83518	3.07005	0.0846074	0.999964
KSPZV1	Placebo	PTGS1	ENSG00000095303	0.315739	4.94768	3.0712	0.0846494	0.999964
KSPZV1	Placebo	RP5-1142A6.2	ENSG00000224888	-0.242336	3.00649	3.0679	0.0847139	0.999964
KSPZV1	Placebo	PTTG2	ENSG00000250254	-0.55654	0.458749	3.0677	0.0847236	0.999964
KSPZV1	Placebo	LIM2	ENSG00000105370	0.728551	-0.175623	3.06747	0.0847353	0.999964
KSPZV1	Placebo	CMTM5	ENSG00000166091	0.700533	0.901747	3.06738	0.0847454	0.999964
KSPZV1	Placebo	HPDL	ENSG00000186603	-0.771191	0.286163	3.06641	0.0847878	0.999964
KSPZV1	Placebo	HMGCL	ENSG00000117305	-0.153088	4.5916	3.06582	0.0848167	0.999964
KSPZV1	Placebo	FARS2	ENSG00000145982	-0.141514	3.98506	3.06559	0.0848283	0.999964
KSPZV1	Placebo	TNNT3	ENSG00000130595	0.952018	0.34363	3.06487	0.0848728	0.999964
KSPZV1	Placebo	RP11-799M12.2	ENSG00000273133	-0.568586	0.876443	3.06382	0.084916	0.999964
KSPZV1	Placebo	MTFMT	ENSG00000103707	-0.151565	3.86503	3.06223	0.0849953	0.999964
KSPZV1	Placebo	LARP7	ENSG00000174720	-0.147212	5.951	3.06175	0.085019	0.999964
KSPZV1	Placebo	RP11-1070N10.6	ENSG00000259084	-0.353321	3.99579	3.06276	0.0850358	0.999964
KSPZV1	Placebo	FAM185A	ENSG00000222011	-0.212763	3.28166	3.06114	0.0850495	0.999964
KSPZV1	Placebo	PIN4	ENSG00000102309	-0.216933	3.17427	3.05986	0.0851131	0.999964
KSPZV1	Placebo	RP11-461L13.3	ENSG00000270750	0.464744	0.976877	3.05938	0.0851369	0.999964
KSPZV1	Placebo	UNC45B	ENSG00000141161	0.752649	0.264395	3.05697	0.085257	0.999964
KSPZV1	Placebo	MIR4453HG	ENSG00000268471	-0.207452	4.0747	3.054	0.0854056	0.999964
KSPZV1	Placebo	CMBL	ENSG00000164237	1.47423	1.51031	3.05508	0.0855355	0.999964
KSPZV1	Placebo	HEBP2	ENSG00000051620	-0.272733	6.00423	3.05283	0.0855609	0.999964
KSPZV1	Placebo	SEMA4G	ENSG00000095539	-0.235654	2.67545	3.04563	0.0858249	0.999964
KSPZV1	Placebo	DLEU7	ENSG00000186047	0.666246	0.601941	3.04544	0.0858346	0.999964
KSPZV1	Placebo	TRIM32	ENSG00000119401	0.141279	4.45752	3.04366	0.0859242	0.999964
KSPZV1	Placebo	RP11-486L19.2	ENSG00000250685	-0.842047	-0.162256	3.04126	0.086045	0.999964
KSPZV1	Placebo	JAKMIP2	ENSG00000176049	0.321989	3.44854	3.03666	0.0862859	0.999964
KSPZV1	Placebo	GVQW1	ENSG00000241043	-0.238567	1.97865	3.03604	0.0863086	0.999964
KSPZV1	Placebo	NDUFS6	ENSG00000145494	-0.227716	2.61934	3.03231	0.0864975	0.999964
KSPZV1	Placebo	PLXNA3	ENSG00000130827	-0.208622	4.17556	3.03117	0.0865554	0.999964
KSPZV1	Placebo	HEATR5A-DT	ENSG00000250365	-0.20355	2.93098	3.0299	0.0866196	0.999964
KSPZV1	Placebo	MRPS21	ENSG00000266472	-0.15091	3.8972	3.02685	0.0867746	0.999964
KSPZV1	Placebo	PDCD2L	ENSG00000126249	-0.311771	1.82792	3.02584	0.086826	0.999964
KSPZV1	Placebo	GCSAM	ENSG00000174500	-0.159548	5.88092	3.02575	0.0868307	0.999964
KSPZV1	Placebo	AC021224.1	ENSG00000262477	-0.439211	0.0701425	3.02358	0.0869411	0.999964
KSPZV1	Placebo	TSPYL4	ENSG00000187189	-0.110528	4.53422	3.02175	0.0870348	0.999964
KSPZV1	Placebo	NSA2	ENSG00000164346	-0.161366	6.98239	3.02042	0.0871025	0.999964
KSPZV1	Placebo	DAB2	ENSG00000153071	0.360121	4.36984	3.0211	0.0871762	0.999964
KSPZV1	Placebo	ADAMTS5	ENSG00000154736	1.12621	-0.245851	3.01907	0.0872067	0.999964
KSPZV1	Placebo	SLC4A4	ENSG00000080493	0.564759	2.52425	3.01932	0.0872343	0.999964
KSPZV1	Placebo	ULK4	ENSG00000168038	-0.141512	4.52803	3.01121	0.0875743	0.999964
KSPZV1	Placebo	TSPYL5	ENSG00000180543	-0.206099	3.7817	3.0108	0.0875953	0.999964
KSPZV1	Placebo	CTA-223H9.9	ENSG00000273424	-0.431786	0.0553884	3.00912	0.0876821	0.999964
KSPZV1	Placebo	TRAJ1	ENSG00000211888	-0.356227	0.237562	3.0058	0.0878531	0.999964
KSPZV1	Placebo	RP11-34A14.3	ENSG00000230928	-0.282111	2.08505	3.00353	0.08797	0.999964
KSPZV1	Placebo	PRPF3	ENSG00000117360	-0.0861749	5.95573	3.00308	0.0879934	0.999964
KSPZV1	Placebo	PCSK1N	ENSG00000102109	0.871677	0.617216	3.00268	0.0880256	0.999964
KSPZV1	Placebo	LINC02576	ENSG00000232613	-0.251813	1.70771	2.99883	0.0882131	0.999964
KSPZV1	Placebo	TARBP2	ENSG00000139546	-0.213493	3.34103	2.99814	0.0882493	0.999964
KSPZV1	Placebo	FN3K	ENSG00000167363	0.556903	1.118	2.99683	0.088317	0.999964
KSPZV1	Placebo	RNF157	ENSG00000141576	-0.170007	5.20029	2.99592	0.0883642	0.999964
KSPZV1	Placebo	TRAJ6	ENSG00000211883	-0.242844	1.12421	2.99497	0.0884138	0.999964
KSPZV1	Placebo	RHOC	ENSG00000155366	0.228921	4.02601	2.99332	0.0884994	0.999964
KSPZV1	Placebo	LINC02397	ENSG00000205056	-0.271259	6.87467	2.99392	0.0885653	0.999964
KSPZV1	Placebo	ICAM2	ENSG00000108622	-0.153583	5.48324	2.99039	0.0886521	0.999964
KSPZV1	Placebo	CTD-2373N4.3	ENSG00000279041	-0.558585	0.527646	2.98981	0.0886821	0.999964
KSPZV1	Placebo	PRR22	ENSG00000212123	0.597141	0.119294	2.98801	0.0887758	0.999964
KSPZV1	Placebo	H4-16	ENSG00000197837	-0.174209	4.61718	2.98773	0.0887904	0.999964
KSPZV1	Placebo	MARVELD1	ENSG00000155254	0.447588	1.81506	2.98491	0.0889381	0.999964
KSPZV1	Placebo	CIR1	ENSG00000138433	-0.131617	5.38013	2.98488	0.0889394	0.999964
KSPZV1	Placebo	ZNF442	ENSG00000198342	-0.525301	0.361231	2.97628	0.0893902	0.999964
KSPZV1	Placebo	WHAMM	ENSG00000156232	-0.085902	5.57377	2.97559	0.0894269	0.999964
KSPZV1	Placebo	RALGPS1	ENSG00000136828	-0.167333	4.57892	2.97447	0.0894857	0.999964
KSPZV1	Placebo	EVI5L	ENSG00000142459	0.282138	3.18223	2.97435	0.0894917	0.999964
KSPZV1	Placebo	SEC11A	ENSG00000140612	-0.120204	5.32604	2.9732	0.0895526	0.999964
KSPZV1	Placebo	RXYLT1	ENSG00000118600	-0.166154	4.09031	2.96952	0.0897464	0.999964
KSPZV1	Placebo	MOK	ENSG00000080823	0.492223	1.53326	2.96951	0.0897471	0.999964
KSPZV1	Placebo	ANKRD61	ENSG00000157999	0.337087	1.19865	2.9652	0.0899749	0.999964
KSPZV1	Placebo	NRSN2	ENSG00000125841	-0.525947	1.10956	2.96448	0.0900133	0.999964
KSPZV1	Placebo	LA16c-360H6.3	ENSG00000262899	0.252274	2.10428	2.96232	0.0901279	0.999964
KSPZV1	Placebo	MGST1	ENSG00000008394	0.357865	2.12623	2.96057	0.0902205	0.999964
KSPZV1	Placebo	PDE3B	ENSG00000152270	-0.157555	8.00563	2.95882	0.0903136	0.999964
KSPZV1	Placebo	RP11-531F16.4	ENSG00000273261	0.225203	2.87488	2.95682	0.0904202	0.999964
KSPZV1	Placebo	SNHG28	ENSG00000188004	0.368451	2.012	2.95466	0.0905352	0.999964
KSPZV1	Placebo	RPA2	ENSG00000117748	-0.114277	5.69103	2.95308	0.0906194	0.999964
KSPZV1	Placebo	COBLL1	ENSG00000082438	-0.229614	6.4465	2.94873	0.0909007	0.999964
KSPZV1	Placebo	ERVFRD-1	ENSG00000244476	-0.39432	1.42339	2.94676	0.0909577	0.999964
KSPZV1	Placebo	SURF6	ENSG00000148296	-0.229691	2.69829	2.9452	0.0910412	0.999964
KSPZV1	Placebo	CDK19	ENSG00000155111	0.106717	5.71497	2.94494	0.0910555	0.999964
KSPZV1	Placebo	ZNF26	ENSG00000198393	-0.113865	6.05337	2.94446	0.091081	0.999964
KSPZV1	Placebo	CD14	ENSG00000170458	0.340677	5.4243	2.94538	0.0911943	0.999964
KSPZV1	Placebo	ZNF33A	ENSG00000189180	-0.0941737	7.1655	2.94008	0.0913166	0.999964
KSPZV1	Placebo	RPS4X	ENSG00000198034	-0.116083	9.67877	2.93918	0.0913651	0.999964
KSPZV1	Placebo	ZKSCAN7	ENSG00000196345	-0.150003	3.88581	2.93729	0.0914667	0.999964
KSPZV1	Placebo	MTURN	ENSG00000180354	0.276722	6.16815	2.93898	0.0914796	0.999964
KSPZV1	Placebo	PRIMPOL	ENSG00000164306	-0.181709	4.03724	2.93667	0.0915006	0.999964
KSPZV1	Placebo	RP11-386I14.4	ENSG00000273338	-0.484206	-0.266776	2.93504	0.0915883	0.999964
KSPZV1	Placebo	TRGV9	ENSG00000211695	0.460828	3.09649	2.93375	0.0917289	0.999964
KSPZV1	Placebo	NDUFA9	ENSG00000139180	-0.104773	5.94339	2.93106	0.0918035	0.999964
KSPZV1	Placebo	TMPRSS9	ENSG00000178297	-0.529356	2.20791	2.93152	0.0918209	0.999964
KSPZV1	Placebo	LRRC23	ENSG00000010626	-0.293388	1.88399	2.93004	0.0918592	0.999964
KSPZV1	Placebo	ZNF683	ENSG00000176083	0.483339	2.9432	2.92955	0.0919602	0.999964
KSPZV1	Placebo	RP11-445F6.2	ENSG00000226571	-0.541997	0.29295	2.92788	0.0919758	0.999964
KSPZV1	Placebo	BEND5	ENSG00000162373	-0.285905	2.63872	2.92276	0.0922544	0.999964
KSPZV1	Placebo	ZNF74	ENSG00000185252	0.142294	4.00598	2.92157	0.0923194	0.999964
KSPZV1	Placebo	MRPL55	ENSG00000162910	-0.252752	2.18176	2.91969	0.0924216	0.999964
KSPZV1	Placebo	PTPRB	ENSG00000127329	1.07806	0.0354536	2.91943	0.0924705	0.999964
KSPZV1	Placebo	NAV1	ENSG00000134369	-0.216995	4.01701	2.9158	0.0926342	0.999964
KSPZV1	Placebo	INSIG1-DT	ENSG00000273117	0.34538	1.69358	2.91431	0.0927157	0.999964
KSPZV1	Placebo	CCDC62	ENSG00000130783	-0.422961	1.55786	2.91427	0.0927178	0.999964
KSPZV1	Placebo	ZNF10	ENSG00000256223	0.198797	3.858	2.91412	0.0927262	0.999964
KSPZV1	Placebo	ORC3	ENSG00000135336	-0.113107	4.91616	2.9137	0.0927491	0.999964
KSPZV1	Placebo	MAFG	ENSG00000197063	0.240068	3.50709	2.9128	0.0927984	0.999964
KSPZV1	Placebo	RP11-317F20.3	ENSG00000279796	-0.426669	1.192	2.91237	0.0928223	0.999964
KSPZV1	Placebo	METTL2A	ENSG00000087995	-0.16078	4.08786	2.91085	0.0929056	0.999964
KSPZV1	Placebo	AC002116.7	ENSG00000267698	-0.483066	-0.380988	2.91076	0.0929103	0.999964
KSPZV1	Placebo	PPHLN1	ENSG00000134283	-0.0770496	7.42506	2.91041	0.0929295	0.999964
KSPZV1	Placebo	CTD-2017F17.1	ENSG00000275332	0.470849	-0.0546758	2.90887	0.0930141	0.999964
KSPZV1	Placebo	FBH1	ENSG00000134452	-0.0981502	5.98789	2.90647	0.0931463	0.999964
KSPZV1	Placebo	FBXO10	ENSG00000147912	-0.229179	3.86034	2.90588	0.0931785	0.999964
KSPZV1	Placebo	CFAP46	ENSG00000171811	-0.986764	0.944125	2.90667	0.0932333	0.999964
KSPZV1	Placebo	SF3A3	ENSG00000183431	-0.112964	5.98885	2.90065	0.0934673	0.999964
KSPZV1	Placebo	C19orf25	ENSG00000119559	-0.161963	3.98666	2.89933	0.09354	0.999964
KSPZV1	Placebo	PRR15L	ENSG00000167183	-0.368933	0.994251	2.89841	0.0935912	0.999964
KSPZV1	Placebo	AP5S1	ENSG00000125843	-0.1321	3.97646	2.89767	0.0936322	0.999964
KSPZV1	Placebo	TPM2	ENSG00000198467	0.689014	1.66291	2.89869	0.093637	0.999964
KSPZV1	Placebo	DAPK1-IT1	ENSG00000236709	0.651085	-0.314855	2.89513	0.0937726	0.999964
KSPZV1	Placebo	TMEM217	ENSG00000172738	0.567443	0.416446	2.89333	0.0938726	0.999964
KSPZV1	Placebo	BBS1	ENSG00000174483	-0.119165	4.00167	2.89286	0.0938989	0.999964
KSPZV1	Placebo	AL133245.2	ENSG00000272754	-0.539707	0.45689	2.89252	0.0939178	0.999964
KSPZV1	Placebo	BRPF3	ENSG00000096070	0.111725	5.62197	2.89206	0.0939432	0.999964
KSPZV1	Placebo	RP11-677M14.2	ENSG00000255045	0.300561	2.15334	2.89185	0.0939547	0.999964
KSPZV1	Placebo	RP11-977G19.12	ENSG00000257740	0.500463	-0.376905	2.89145	0.0939772	0.999964
KSPZV1	Placebo	PTGDR	ENSG00000168229	0.319936	5.20534	2.89226	0.0940597	0.999964
KSPZV1	Placebo	RP11-15H20.6	ENSG00000213971	-0.132015	5.28908	2.88914	0.0941055	0.999964
KSPZV1	Placebo	GPR18	ENSG00000125245	-0.106057	5.87845	2.8886	0.0941356	0.999964
KSPZV1	Placebo	RUBCNL	ENSG00000102445	-0.186195	6.49902	2.88634	0.0942667	0.999964
KSPZV1	Placebo	RP11-44N11.1	ENSG00000253372	-0.223008	1.92243	2.88577	0.0942933	0.999964
KSPZV1	Placebo	PLAC8	ENSG00000145287	-0.118829	8.40584	2.8846	0.0943585	0.999964
KSPZV1	Placebo	MUTYH	ENSG00000132781	-0.160455	3.04782	2.88442	0.0943687	0.999964
KSPZV1	Placebo	TMEM158	ENSG00000249992	0.82556	1.45439	2.8854	0.0943823	0.999964
KSPZV1	Placebo	DUSP12	ENSG00000081721	0.161154	3.44914	2.88255	0.0944732	0.999964
KSPZV1	Placebo	RP5-965G21.3	ENSG00000277938	-0.396749	1.21914	2.88241	0.0944812	0.999964
KSPZV1	Placebo	TRAJ35	ENSG00000211854	-0.273972	0.607477	2.88088	0.0945668	0.999964
KSPZV1	Placebo	AC005562.1	ENSG00000214719	0.159669	3.97637	2.8779	0.0947337	0.999964
KSPZV1	Placebo	PLEKHA5	ENSG00000052126	0.537792	2.48469	2.87916	0.094734	0.999964
KSPZV1	Placebo	FAM228B	ENSG00000219626	0.15268	4.54647	2.87786	0.0947362	0.999964
KSPZV1	Placebo	CTD-3195I5.5	ENSG00000262194	0.572752	-0.304572	2.87526	0.0948822	0.999964
KSPZV1	Placebo	GLRX3	ENSG00000108010	-0.129153	5.3038	2.87226	0.0950506	0.999964
KSPZV1	Placebo	TMEM185B	ENSG00000226479	-0.114467	4.96887	2.86978	0.0951902	0.999964
KSPZV1	Placebo	LINC00189	ENSG00000215533	-0.763345	0.283451	2.86908	0.0952301	0.999964
KSPZV1	Placebo	AGAP1	ENSG00000157985	0.586428	2.50631	2.87054	0.0952542	0.999964
KSPZV1	Placebo	LINC01800	ENSG00000234572	-0.42065	2.20343	2.86477	0.0954736	0.999964
KSPZV1	Placebo	PI16	ENSG00000164530	-0.508668	1.48764	2.8643	0.0955002	0.999964
KSPZV1	Placebo	MLLT10	ENSG00000078403	0.0831895	6.33908	2.86395	0.09552	0.999964
KSPZV1	Placebo	PCBP4	ENSG00000090097	-0.295415	1.76439	2.86273	0.095589	0.999964
KSPZV1	Placebo	SEC14L2	ENSG00000100003	-0.174403	4.308	2.86209	0.0956253	0.999964
KSPZV1	Placebo	RP11-304F15.3	ENSG00000204584	-0.213466	2.95464	2.86041	0.0957207	0.999964
KSPZV1	Placebo	RENBP	ENSG00000102032	0.363766	1.56974	2.86001	0.0957433	0.999964
KSPZV1	Placebo	CNMD	ENSG00000136110	-0.57219	0.323953	2.85758	0.0958809	0.999964
KSPZV1	Placebo	CKMT2	ENSG00000131730	-0.347438	1.40875	2.85372	0.096101	0.999964
KSPZV1	Placebo	SMIM7	ENSG00000214046	-0.070569	5.60849	2.85266	0.0961611	0.999964
KSPZV1	Placebo	RP11-367J11.2	ENSG00000245748	-0.137899	5.39208	2.85247	0.0961721	0.999964
KSPZV1	Placebo	MYL9	ENSG00000101335	0.517012	3.51597	2.85486	0.0961883	0.999964
KSPZV1	Placebo	EFCAB2	ENSG00000203666	-0.24258	3.31001	2.84679	0.0964966	0.999964
KSPZV1	Placebo	INSL6	ENSG00000120210	-0.297101	1.47628	2.83888	0.0969508	0.999964
KSPZV1	Placebo	RFX5	ENSG00000143390	-0.0855707	6.17865	2.83822	0.0969887	0.999964
KSPZV1	Placebo	NFX1	ENSG00000086102	-0.0823236	6.47918	2.83781	0.0970124	0.999964
KSPZV1	Placebo	SURF1	ENSG00000148290	-0.133588	3.60731	2.83741	0.0970352	0.999964
KSPZV1	Placebo	MIR3654	ENSG00000255508	-0.112811	9.57417	2.83665	0.0970793	0.999964
KSPZV1	Placebo	IPO9-AS1	ENSG00000231871	-0.314009	1.17783	2.83521	0.097162	0.999964
KSPZV1	Placebo	RP11-448A19.1	ENSG00000273329	-0.135883	5.72421	2.83457	0.097199	0.999964
KSPZV1	Placebo	HSD17B12	ENSG00000149084	0.121504	5.5438	2.8338	0.0972437	0.999964
KSPZV1	Placebo	ENO2	ENSG00000111674	-0.241377	2.61214	2.83249	0.097319	0.999964
KSPZV1	Placebo	CARD19	ENSG00000165233	0.251898	3.45138	2.83207	0.0973434	0.999964
KSPZV1	Placebo	EEF1G	ENSG00000254772	-0.113337	9.56204	2.82889	0.0975277	0.999964
KSPZV1	Placebo	TRMT10B	ENSG00000165275	-0.110915	4.69502	2.82828	0.0975629	0.999964
KSPZV1	Placebo	RP4-548D19.3	ENSG00000272661	0.435991	0.293364	2.8276	0.0976021	0.999964
KSPZV1	Placebo	ZSCAN23	ENSG00000187987	0.475399	1.73389	2.8264	0.097672	0.999964
KSPZV1	Placebo	RP11-333I13.1	ENSG00000260977	-0.491201	0.293851	2.82494	0.0977569	0.999964
KSPZV1	Placebo	LINC01281	ENSG00000235304	-0.661778	-0.131781	2.82242	0.0979035	0.999964
KSPZV1	Placebo	STMP1	ENSG00000243317	0.255723	6.8646	2.82264	0.0979859	0.999964
KSPZV1	Placebo	UPF2	ENSG00000151461	-0.0807945	6.70331	2.81957	0.0980695	0.999964
KSPZV1	Placebo	PHB2	ENSG00000215021	-0.11678	6.68816	2.81834	0.0981408	0.999964
KSPZV1	Placebo	SENP3	ENSG00000161956	-0.143969	4.55772	2.8159	0.0982836	0.999964
KSPZV1	Placebo	HELZ	ENSG00000198265	0.0866144	8.51904	2.81387	0.0984022	0.999964
KSPZV1	Placebo	DCAF4	ENSG00000119599	-0.18415	3.40896	2.81379	0.0984068	0.999964
KSPZV1	Placebo	ZNF565	ENSG00000196357	-0.21223	2.24482	2.81174	0.098527	0.999964
KSPZV1	Placebo	AD000684.2	ENSG00000268947	-0.32089	1.96428	2.81063	0.098592	0.999964
KSPZV1	Placebo	U73166.2	ENSG00000230454	-0.432629	1.25284	2.81011	0.0986221	0.999964
KSPZV1	Placebo	PRDM5	ENSG00000138738	-0.658199	2.33382	2.81219	0.0986268	0.999964
KSPZV1	Placebo	FLYWCH1	ENSG00000059122	0.205712	4.71176	2.80997	0.0986304	0.999964
KSPZV1	Placebo	HBB	ENSG00000244734	0.856554	2.58586	2.81097	0.0987752	0.999964
KSPZV1	Placebo	RP11-428J1.5	ENSG00000272142	-0.415674	0.954468	2.80658	0.0988299	0.999964
KSPZV1	Placebo	RP11-571L19.8	ENSG00000272777	0.239825	2.06895	2.80591	0.0988689	0.999964
KSPZV1	Placebo	GLTPD2	ENSG00000182327	0.642243	-0.228933	2.80539	0.0988996	0.999964
KSPZV1	Placebo	RP11-1137G4.3	ENSG00000268845	0.528618	0.178745	2.804	0.0989815	0.999964
KSPZV1	Placebo	TPP1	ENSG00000166340	0.155009	7.42477	2.80175	0.0991142	0.999964
KSPZV1	Placebo	HACD1	ENSG00000165996	0.768729	0.0588714	2.80153	0.0991272	0.999964
KSPZV1	Placebo	CMIP	ENSG00000153815	0.16142	6.88009	2.7976	0.0993596	0.999964
KSPZV1	Placebo	ZNF703	ENSG00000183779	0.336462	3.56154	2.79589	0.0994986	0.999964
KSPZV1	Placebo	CD86	ENSG00000114013	0.178136	5.08969	2.79402	0.0995714	0.999964
KSPZV1	Placebo	LDB2	ENSG00000169744	0.651445	0.960752	2.7918	0.0997047	0.999964
KSPZV1	Placebo	HYLS1	ENSG00000198331	-0.144585	3.47356	2.79101	0.0997502	0.999964
KSPZV1	Placebo	CCDC65	ENSG00000139537	0.183636	3.04473	2.78825	0.0999141	0.999964
KSPZV1	Placebo	IFNAR2	ENSG00000159110	-0.101213	7.04638	2.78798	0.0999301	0.999964
KSPZV1	Placebo	ATP8B4	ENSG00000104043	0.231109	4.49636	2.78554	0.100084	0.999964
KSPZV1	Placebo	EML2	ENSG00000125746	0.159394	3.99897	2.78517	0.100098	0.999964
KSPZV1	Placebo	SCARF2	ENSG00000244486	0.585988	0.711221	2.78499	0.100109	0.999964
KSPZV1	Placebo	TFIP11-DT	ENSG00000261188	-0.455206	0.997009	2.78448	0.100139	0.999964
KSPZV1	Placebo	RP11-407G23.4	ENSG00000260038	0.370074	0.228528	2.78346	0.1002	0.999964
KSPZV1	Placebo	RAB39A	ENSG00000179331	0.328475	2.29369	2.78331	0.100209	0.999964
KSPZV1	Placebo	WDR37	ENSG00000047056	0.0812403	6.18698	2.77831	0.100508	0.999964
KSPZV1	Placebo	AC137932.6	ENSG00000261253	0.527279	0.4934	2.77729	0.100569	0.999964
KSPZV1	Placebo	GATB	ENSG00000059691	-0.149139	3.85815	2.77623	0.100633	0.999964
KSPZV1	Placebo	ZFAS1	ENSG00000177410	-0.144158	5.63298	2.77462	0.100729	0.999964
KSPZV1	Placebo	B3GALNT1	ENSG00000169255	0.617146	1.6725	2.77448	0.100789	0.999964
KSPZV1	Placebo	RP11-310E22.4	ENSG00000234026	0.558099	-0.0170213	2.77343	0.100801	0.999964
KSPZV1	Placebo	DMAC2	ENSG00000105341	-0.115026	5.0288	2.77324	0.100812	0.999964
KSPZV1	Placebo	TSC22D1	ENSG00000102804	0.183499	6.17924	2.77103	0.100951	0.999964
KSPZV1	Placebo	DUSP2	ENSG00000158050	0.315186	3.17113	2.7701	0.101001	0.999964
KSPZV1	Placebo	ITPKB-AS1	ENSG00000228548	-0.329177	1.08039	2.76975	0.101022	0.999964
KSPZV1	Placebo	PRDX4	ENSG00000123131	-0.20902	3.45052	2.76923	0.101054	0.999964
KSPZV1	Placebo	FAM177A1	ENSG00000151327	-0.119713	5.1585	2.76819	0.101116	0.999964
KSPZV1	Placebo	STIM2	ENSG00000109689	-0.0769762	6.86461	2.76783	0.101138	0.999964
KSPZV1	Placebo	NFYA	ENSG00000001167	-0.0850618	6.09997	2.76605	0.101245	0.999964
KSPZV1	Placebo	ATP8B1	ENSG00000081923	-0.165152	5.52078	2.76553	0.101277	0.999964
KSPZV1	Placebo	RBFADN	ENSG00000261126	-0.547529	0.544561	2.76122	0.101537	0.999964
KSPZV1	Placebo	SP110	ENSG00000135899	-0.122437	7.86503	2.75946	0.101644	0.999964
KSPZV1	Placebo	RP11-500M8.7	ENSG00000272921	-0.136233	4.0401	2.75495	0.101919	0.999964
KSPZV1	Placebo	CCDC24	ENSG00000159214	0.490209	1.11006	2.75275	0.102053	0.999964
KSPZV1	Placebo	AMBRA1	ENSG00000110497	-0.0908215	5.51391	2.75257	0.102063	0.999964
KSPZV1	Placebo	MCOLN2	ENSG00000153898	0.243726	3.72153	2.75044	0.102193	0.999964
KSPZV1	Placebo	SEMA3C	ENSG00000075223	0.344333	2.58232	2.75006	0.102216	0.999964
KSPZV1	Placebo	DTYMK	ENSG00000168393	-0.197794	3.42955	2.74831	0.102323	0.999964
KSPZV1	Placebo	CTC-244M17.1	ENSG00000268051	-0.487626	0.465064	2.7478	0.102354	0.999964
KSPZV1	Placebo	RP11-326C3.11	ENSG00000251661	-0.234333	3.70911	2.73813	0.102948	0.999964
KSPZV1	Placebo	CARS2	ENSG00000134905	-0.121121	6.19893	2.73561	0.103103	0.999964
KSPZV1	Placebo	DPY19L1	ENSG00000173852	0.162807	4.82717	2.73382	0.103213	0.999964
KSPZV1	Placebo	L3MBTL2-AS1	ENSG00000235513	-0.1365	3.10402	2.73284	0.103274	0.999964
KSPZV1	Placebo	KHDC1-AS1	ENSG00000229852	0.227802	2.8632	2.73141	0.103362	0.999964
KSPZV1	Placebo	GTF2IRD2B	ENSG00000174428	-0.184653	3.87194	2.73091	0.103393	0.999964
KSPZV1	Placebo	PPIA	ENSG00000196262	-0.11094	8.80069	2.73066	0.103409	0.999964
KSPZV1	Placebo	IDNK	ENSG00000148057	-0.152183	3.28885	2.73002	0.103448	0.999964
KSPZV1	Placebo	CTD-2647L4.4	ENSG00000259366	-0.223818	1.99013	2.72786	0.103582	0.999964
KSPZV1	Placebo	DAPK1	ENSG00000196730	0.215857	5.13687	2.72678	0.103662	0.999964
KSPZV1	Placebo	CEMIP	ENSG00000103888	-0.156621	3.56673	2.72617	0.103687	0.999964
KSPZV1	Placebo	UBTD1	ENSG00000165886	0.474692	1.76499	2.72372	0.103839	0.999964
KSPZV1	Placebo	CTC-543D15.7	ENSG00000276483	-0.221211	2.63381	2.72312	0.103876	0.999964
KSPZV1	Placebo	ARL13B	ENSG00000169379	0.210036	3.83364	2.72232	0.103926	0.999964
KSPZV1	Placebo	TGFB2	ENSG00000092969	0.781064	-0.211967	2.7202	0.104058	0.999964
KSPZV1	Placebo	MFSD1	ENSG00000118855	0.111123	6.38188	2.7196	0.104096	0.999964
KSPZV1	Placebo	RP11-242C19.2	ENSG00000241886	-0.590913	1.14311	2.71928	0.104115	0.999964
KSPZV1	Placebo	TXNDC12-AS1	ENSG00000228369	-0.399546	0.353014	2.7184	0.10417	0.999964
KSPZV1	Placebo	DAP3	ENSG00000132676	-0.0854576	5.97304	2.71703	0.104256	0.999964
KSPZV1	Placebo	IQCG	ENSG00000114473	-0.160638	4.40717	2.71566	0.104341	0.999964
KSPZV1	Placebo	RP11-666O2.2	ENSG00000275441	-0.375718	1.16425	2.71465	0.104404	0.999964
KSPZV1	Placebo	LRP2BP	ENSG00000109771	-0.213748	3.88644	2.71463	0.104406	0.999964
KSPZV1	Placebo	RP13-672B3.2	ENSG00000256632	-0.232063	1.43752	2.71217	0.104559	0.999964
KSPZV1	Placebo	TNNT1	ENSG00000105048	0.885882	-0.00742656	2.71053	0.104675	0.999964
KSPZV1	Placebo	RP11-729L2.2	ENSG00000267699	0.116204	4.38726	2.70966	0.104717	0.999964
KSPZV1	Placebo	KLHL34	ENSG00000185915	-0.520836	1.23393	2.70921	0.104745	0.999964
KSPZV1	Placebo	DTNB-AS1	ENSG00000224220	-0.431496	0.164548	2.70695	0.104887	0.999964
KSPZV1	Placebo	CEACAM1	ENSG00000079385	-0.383849	5.17031	2.7073	0.105055	0.999964
KSPZV1	Placebo	GALNT8	ENSG00000130035	-0.430338	2.32549	2.70229	0.105193	0.999964
KSPZV1	Placebo	NHEJ1	ENSG00000187736	-0.13871	4.03883	2.70171	0.105217	0.999964
KSPZV1	Placebo	RP11-156P1.3	ENSG00000262879	-0.173493	3.45691	2.70054	0.105291	0.999964
KSPZV1	Placebo	BICD1	ENSG00000151746	-0.148253	5.24454	2.69975	0.10534	0.999964
KSPZV1	Placebo	CTHRC1	ENSG00000164932	-0.26455	2.35977	2.69835	0.105429	0.999964
KSPZV1	Placebo	FAM104B	ENSG00000182518	0.256345	2.55851	2.69746	0.105485	0.999964
KSPZV1	Placebo	RP11-196G11.4	ENSG00000262766	-0.180475	2.75667	2.69718	0.105503	0.999964
KSPZV1	Placebo	RP11-426C22.6	ENSG00000260953	0.401475	0.262185	2.69689	0.105521	0.999964
KSPZV1	Placebo	RP11-286E11.2	ENSG00000249604	-0.280915	1.6856	2.69587	0.105586	0.999964
KSPZV1	Placebo	KIF9	ENSG00000088727	0.527822	0.785904	2.69207	0.105827	0.999964
KSPZV1	Placebo	RP11-326I11.5	ENSG00000270426	-0.187243	2.74658	2.69143	0.105867	0.999964
KSPZV1	Placebo	PHYHD1	ENSG00000175287	0.599622	-0.131766	2.68771	0.106104	0.999964
KSPZV1	Placebo	IFNAR1	ENSG00000142166	-0.102819	7.93167	2.6866	0.106175	0.999964
KSPZV1	Placebo	ZNF581	ENSG00000171425	-0.167327	3.7219	2.68456	0.106305	0.999964
KSPZV1	Placebo	SMARCD3	ENSG00000082014	0.208294	3.21697	2.67819	0.106712	0.999964
KSPZV1	Placebo	MRPL20-DT	ENSG00000272455	-0.305958	1.81333	2.67772	0.106742	0.999964
KSPZV1	Placebo	JRK	ENSG00000234616	-0.094958	5.92352	2.67681	0.106801	0.999964
KSPZV1	Placebo	GUCY1B1	ENSG00000061918	0.358552	3.30128	2.67671	0.106845	0.999964
KSPZV1	Placebo	RAP1GAP	ENSG00000076864	1.16984	5.24537	2.68084	0.106864	0.999964
KSPZV1	Placebo	CDC42BPB	ENSG00000198752	0.235071	3.60622	2.6751	0.10691	0.999964
KSPZV1	Placebo	DUSP22	ENSG00000112679	-0.114464	6.35724	2.67499	0.106917	0.999964
KSPZV1	Placebo	TMPRSS6	ENSG00000187045	0.648599	0.500045	2.67376	0.106996	0.999964
KSPZV1	Placebo	FASTKD5	ENSG00000215251	-0.093077	4.95873	2.67341	0.107018	0.999964
KSPZV1	Placebo	RGL4	ENSG00000159496	-0.153207	5.23766	2.67294	0.107049	0.999964
KSPZV1	Placebo	RP11-96D1.11	ENSG00000262160	0.124996	6.07287	2.66954	0.107268	0.999964
KSPZV1	Placebo	NFIA	ENSG00000162599	0.435546	3.70639	2.66672	0.107573	0.999964
KSPZV1	Placebo	NTN3	ENSG00000162068	-0.549679	0.487514	2.66447	0.107595	0.999964
KSPZV1	Placebo	RP11-265P11.1	ENSG00000224610	-0.627226	-0.174507	2.66148	0.107788	0.999964
KSPZV1	Placebo	AGAP3	ENSG00000133612	0.234176	3.48278	2.6591	0.107943	0.999964
KSPZV1	Placebo	RP11-540O11.8	ENSG00000280036	-0.460205	0.634528	2.65901	0.107949	0.999964
KSPZV1	Placebo	RP3-461P17.10	ENSG00000269549	-0.385583	1.63751	2.65709	0.108073	0.999964
KSPZV1	Placebo	RP11-354P11.3	ENSG00000265739	-0.317484	0.959223	2.65485	0.108219	0.999964
KSPZV1	Placebo	RP11-394B2.7	ENSG00000279815	-0.614517	-0.472399	2.65393	0.108279	0.999964
KSPZV1	Placebo	LACTB2	ENSG00000147592	-0.153047	3.62195	2.65366	0.108297	0.999964
KSPZV1	Placebo	SNRPA1-DT	ENSG00000259172	0.260538	2.11983	2.6485	0.108633	0.999964
KSPZV1	Placebo	RP3-324O17.7	ENSG00000274364	-0.320625	1.19686	2.64608	0.108792	0.999964
KSPZV1	Placebo	LINC02158	ENSG00000225611	0.435387	0.214763	2.64539	0.108837	0.999964
KSPZV1	Placebo	NIP7	ENSG00000132603	-0.140157	4.72687	2.64509	0.108857	0.999964
KSPZV1	Placebo	RP11-264B17.2	ENSG00000260853	-0.161502	3.45703	2.64493	0.108867	0.999964
KSPZV1	Placebo	PCF11-AS1	ENSG00000269939	-0.161918	3.24915	2.63991	0.109197	0.999964
KSPZV1	Placebo	AC093388.3	ENSG00000233654	-0.472669	-0.386778	2.63764	0.109346	0.999964
KSPZV1	Placebo	TRAV17	ENSG00000211797	-0.231301	2.39621	2.63763	0.109347	0.999964
KSPZV1	Placebo	RFC2	ENSG00000049541	-0.145761	3.55948	2.63739	0.109362	0.999964
KSPZV1	Placebo	EIF2AK3	ENSG00000172071	-0.120617	5.98403	2.63724	0.109373	0.999964
KSPZV1	Placebo	CTD-2561B21.7	ENSG00000263218	0.218042	2.43318	2.63707	0.109384	0.999964
KSPZV1	Placebo	RP11-78O7.2	ENSG00000270091	0.235302	1.75865	2.63595	0.109457	0.999964
KSPZV1	Placebo	RP11-166P13.4	ENSG00000263089	-0.278523	2.3809	2.63511	0.109513	0.999964
KSPZV1	Placebo	OTUD7A	ENSG00000169918	0.792438	0.619435	2.63534	0.109519	0.999964
KSPZV1	Placebo	RP11-403P17.6	ENSG00000277978	-0.258701	2.51934	2.63334	0.10963	0.999964
KSPZV1	Placebo	POLR1G	ENSG00000117877	-0.139994	3.88904	2.63135	0.109761	0.999964
KSPZV1	Placebo	ABCC4	ENSG00000125257	0.359843	5.84558	2.62937	0.110087	0.999964
KSPZV1	Placebo	OR2A7	ENSG00000243896	-0.666981	0.0395208	2.62633	0.110094	0.999964
KSPZV1	Placebo	WDR59	ENSG00000103091	0.0982061	5.1254	2.62443	0.11022	0.999964
KSPZV1	Placebo	PROSER3	ENSG00000167595	0.142306	3.88698	2.62438	0.110223	0.999964
KSPZV1	Placebo	MFSD4B	ENSG00000173214	-0.0898799	5.83202	2.62014	0.110505	0.999964
KSPZV1	Placebo	TRAJ11	ENSG00000211878	-0.28573	0.192623	2.61731	0.110694	0.999964
KSPZV1	Placebo	SNX22	ENSG00000157734	-0.154169	6.84624	2.61687	0.110724	0.999964
KSPZV1	Placebo	CTD-2528L19.4	ENSG00000267552	0.292329	1.14365	2.61312	0.110974	0.999964
KSPZV1	Placebo	SEPTIN2	ENSG00000168385	0.0856924	7.41481	2.61285	0.110992	0.999964
KSPZV1	Placebo	AP001062.7	ENSG00000184441	0.22532	2.98844	2.61166	0.111072	0.999964
KSPZV1	Placebo	LRRC18	ENSG00000165383	-0.312966	2.24768	2.60882	0.111262	0.999964
KSPZV1	Placebo	C17orf100	ENSG00000256806	-0.219652	2.92424	2.60862	0.111276	0.999964
KSPZV1	Placebo	RP11-165M1.3	ENSG00000261394	-0.50669	0.801336	2.60678	0.1114	0.999964
KSPZV1	Placebo	RPS13	ENSG00000110700	-0.134307	8.11681	2.60573	0.111471	0.999964
KSPZV1	Placebo	LINC00653	ENSG00000273148	-0.406436	0.92866	2.60531	0.111498	0.999964
KSPZV1	Placebo	RP11-567L7.3	ENSG00000278863	-0.365369	0.862754	2.60476	0.111536	0.999964
KSPZV1	Placebo	RP5-837M10.4	ENSG00000228086	-0.221294	2.04486	2.60276	0.11167	0.999964
KSPZV1	Placebo	SYNJ1	ENSG00000159082	0.112769	6.06235	2.60079	0.111804	0.999964
KSPZV1	Placebo	DUT-AS1	ENSG00000259488	-0.173832	3.6417	2.60007	0.111852	0.999964
KSPZV1	Placebo	TMEM205	ENSG00000105518	-0.194663	2.7103	2.59763	0.112017	0.999964
KSPZV1	Placebo	MAGI2-AS3	ENSG00000234456	0.981338	0.719568	2.59643	0.112197	0.999964
KSPZV1	Placebo	BCL2L12	ENSG00000126453	-0.1991	3.09396	2.59292	0.112337	0.999964
KSPZV1	Placebo	OPRM1	ENSG00000112038	-0.702516	-0.528205	2.58769	0.112692	0.999964
KSPZV1	Placebo	CCDC175	ENSG00000151838	0.566398	0.0862291	2.58747	0.112707	0.999964
KSPZV1	Placebo	FAM13B-AS1	ENSG00000246323	0.44983	0.484626	2.58489	0.112883	0.999964
KSPZV1	Placebo	TRAJ5	ENSG00000211884	-0.193731	0.751776	2.58471	0.112895	0.999964
KSPZV1	Placebo	RP11-75C10.9	ENSG00000267016	-0.217231	2.70228	2.58067	0.113171	0.999964
KSPZV1	Placebo	SLC24A4	ENSG00000140090	0.265626	5.42142	2.58157	0.113209	0.999964
KSPZV1	Placebo	GCNT1	ENSG00000187210	-0.140852	5.36073	2.5792	0.113272	0.999964
KSPZV1	Placebo	PEX16	ENSG00000121680	-0.222808	3.35571	2.57812	0.113346	0.999964
KSPZV1	Placebo	UBAP2	ENSG00000137073	0.138743	6.4416	2.57769	0.113375	0.999964
KSPZV1	Placebo	RP11-138A9.2	ENSG00000273319	-0.17778	5.17699	2.57705	0.11342	0.999964
KSPZV1	Placebo	PF4	ENSG00000163737	0.419317	5.19526	2.57907	0.113489	0.999964
KSPZV1	Placebo	CALD1	ENSG00000122786	0.65419	0.902162	2.57049	0.113879	0.999964
KSPZV1	Placebo	RP11-219B4.3	ENSG00000254208	-0.268336	1.43826	2.56871	0.113993	0.999964
KSPZV1	Placebo	SERPINB9P1	ENSG00000230438	-0.18268	4.82396	2.56865	0.113998	0.999964
KSPZV1	Placebo	PP2D1	ENSG00000183977	0.123933	3.58405	2.56726	0.114094	0.999964
KSPZV1	Placebo	RRP36	ENSG00000124541	-0.0990668	4.57063	2.56696	0.114114	0.999964
KSPZV1	Placebo	LOXL1-AS1	ENSG00000261801	0.230503	2.36481	2.56663	0.114137	0.999964
KSPZV1	Placebo	ARSA	ENSG00000100299	0.239315	3.94772	2.56607	0.114176	0.999964
KSPZV1	Placebo	SEMA6A	ENSG00000092421	-0.190665	3.87155	2.56485	0.11426	0.999964
KSPZV1	Placebo	RPS6KB2	ENSG00000175634	-0.121064	5.57839	2.56099	0.114527	0.999964
KSPZV1	Placebo	KDM3A	ENSG00000115548	0.0806495	7.28852	2.56084	0.114538	0.999964
KSPZV1	Placebo	ACSF3	ENSG00000176715	-0.0985912	6.71775	2.55943	0.114636	0.999964
KSPZV1	Placebo	P2RY12	ENSG00000169313	0.489977	2.50608	2.5597	0.114689	0.999964
KSPZV1	Placebo	PDK4	ENSG00000004799	0.292438	4.82143	2.55992	0.114703	0.999964
KSPZV1	Placebo	RP11-152H18.4	ENSG00000254900	-0.470035	0.189824	2.55741	0.114776	0.999964
KSPZV1	Placebo	RP11-493L12.4	ENSG00000258181	-0.302063	0.634782	2.55522	0.114929	0.999964
KSPZV1	Placebo	ODAD4	ENSG00000204815	-0.712765	0.380874	2.55488	0.114952	0.999964
KSPZV1	Placebo	RIMBP3	ENSG00000275793	0.653099	1.01852	2.55481	0.114976	0.999964
KSPZV1	Placebo	CH17-264L24.1	ENSG00000279278	-0.210131	5.34689	2.55372	0.11505	0.999964
KSPZV1	Placebo	ZNF594	ENSG00000180626	-0.174545	5.51026	2.5512	0.115209	0.999964
KSPZV1	Placebo	GS1-124K5.4	ENSG00000237310	-0.438018	1.09834	2.55119	0.115209	0.999964
KSPZV1	Placebo	STAMBP	ENSG00000124356	-0.0838714	5.16281	2.55038	0.115266	0.999964
KSPZV1	Placebo	TMEM101	ENSG00000091947	-0.136337	3.57428	2.55024	0.115276	0.999964
KSPZV1	Placebo	RP11-611O2.1	ENSG00000256325	-0.438927	0.251279	2.54929	0.115343	0.999964
KSPZV1	Placebo	ZNF473	ENSG00000142528	-0.14252	4.27159	2.54919	0.115349	0.999964
KSPZV1	Placebo	ZMAT3	ENSG00000172667	0.14012	6.73917	2.54636	0.115548	0.999964
KSPZV1	Placebo	CD109	ENSG00000156535	0.563841	2.30472	2.54479	0.115754	0.999964
KSPZV1	Placebo	RP11-1376P16.2	ENSG00000265678	-0.458052	-0.153668	2.543	0.115784	0.999964
KSPZV1	Placebo	AIMP2	ENSG00000106305	-0.111352	4.05913	2.5421	0.115847	0.999964
KSPZV1	Placebo	CEP85	ENSG00000130695	-0.119383	4.33805	2.53676	0.116223	0.999964
KSPZV1	Placebo	IMP3	ENSG00000177971	-0.103036	4.99528	2.53572	0.116296	0.999964
KSPZV1	Placebo	HEG1	ENSG00000173706	0.147213	5.96421	2.53391	0.116424	0.999964
KSPZV1	Placebo	RPS26	ENSG00000197728	-0.292527	7.96279	2.53543	0.116477	0.999964
KSPZV1	Placebo	PAXX	ENSG00000148362	-0.174197	3.10909	2.53306	0.116484	0.999964
KSPZV1	Placebo	SCN9A	ENSG00000169432	0.395798	2.29909	2.53241	0.11653	0.999964
KSPZV1	Placebo	CCDC61	ENSG00000104983	-0.207797	2.26035	2.53167	0.116582	0.999964
KSPZV1	Placebo	HSD17B4	ENSG00000133835	0.105518	5.80815	2.53129	0.116609	0.999964
KSPZV1	Placebo	SLC25A4	ENSG00000151729	-0.169324	3.05575	2.53073	0.116649	0.999964
KSPZV1	Placebo	UXS1	ENSG00000115652	-0.0870139	6.11447	2.52826	0.116824	0.999964
KSPZV1	Placebo	ZNF671	ENSG00000083814	-0.124155	4.36235	2.52662	0.11694	0.999964
KSPZV1	Placebo	RP11-102N12.3	ENSG00000273472	-0.261287	3.4402	2.52662	0.116941	0.999964
KSPZV1	Placebo	H2BP2	ENSG00000234571	-0.825894	3.16009	2.52918	0.116967	0.999964
KSPZV1	Placebo	RP11-44F14.5	ENSG00000259926	0.27607	1.16581	2.52578	0.117	0.999964
KSPZV1	Placebo	NELFB	ENSG00000188986	0.130826	4.57196	2.52445	0.117095	0.999964
KSPZV1	Placebo	CTD-2270P14.5	ENSG00000276791	-0.187606	4.07792	2.5238	0.117141	0.999964
KSPZV1	Placebo	RNF214	ENSG00000167257	0.0990233	4.3306	2.52367	0.11715	0.999964
KSPZV1	Placebo	C1orf220	ENSG00000213057	-0.220977	3.92321	2.52269	0.11722	0.999964
KSPZV1	Placebo	RRP15	ENSG00000067533	0.14577	5.26529	2.52251	0.117233	0.999964
KSPZV1	Placebo	RAB5IF	ENSG00000101084	-0.150923	5.33137	2.52228	0.117249	0.999964
KSPZV1	Placebo	TGFBI	ENSG00000120708	0.248544	5.80266	2.52192	0.117374	0.999964
KSPZV1	Placebo	RP11-244O19.1	ENSG00000261534	0.342898	1.49877	2.51693	0.117631	0.999964
KSPZV1	Placebo	AC004837.5	ENSG00000228554	0.228775	1.33321	2.51662	0.117653	0.999964
KSPZV1	Placebo	PRKX-AS1	ENSG00000236188	-0.37461	-0.0596338	2.51587	0.117707	0.999964
KSPZV1	Placebo	SLC16A1	ENSG00000155380	-0.189051	4.44423	2.51405	0.117837	0.999964
KSPZV1	Placebo	GPR15	ENSG00000154165	-0.367142	1.76078	2.51391	0.117847	0.999964
KSPZV1	Placebo	RP13-1032I1.11	ENSG00000275902	0.379242	0.780931	2.51344	0.117881	0.999964
KSPZV1	Placebo	PIP4K2C	ENSG00000166908	0.125458	4.33809	2.5132	0.117898	0.999964
KSPZV1	Placebo	ZNF133	ENSG00000125846	-0.126426	3.75235	2.51195	0.117988	0.999964
KSPZV1	Placebo	RP1-125I3.2	ENSG00000236528	0.269376	1.93037	2.51151	0.118019	0.999964
KSPZV1	Placebo	SIRT3	ENSG00000142082	-0.173318	2.91198	2.51014	0.118117	0.999964
KSPZV1	Placebo	LCN10	ENSG00000187922	-0.350357	2.42543	2.50672	0.118364	0.999964
KSPZV1	Placebo	TOR3A	ENSG00000186283	-0.131095	4.85248	2.50601	0.118415	0.999964
KSPZV1	Placebo	TRDJ1	ENSG00000211825	0.329531	0.591517	2.50507	0.118483	0.999964
KSPZV1	Placebo	RP11-23P13.6	ENSG00000174171	-0.367379	1.90391	2.50442	0.118529	0.999964
KSPZV1	Placebo	RNF11	ENSG00000123091	0.338556	7.4002	2.50702	0.118534	0.999964
KSPZV1	Placebo	CHROMR	ENSG00000223960	-0.117886	4.84188	2.50257	0.118663	0.999964
KSPZV1	Placebo	RP3-337O18.9	ENSG00000271984	0.212972	2.80356	2.50242	0.118674	0.999964
KSPZV1	Placebo	TAF1C	ENSG00000103168	0.203348	4.10668	2.50232	0.118681	0.999964
KSPZV1	Placebo	PLD1	ENSG00000075651	0.468154	2.6729	2.50039	0.118891	0.999964
KSPZV1	Placebo	RP1-178F10.1	ENSG00000260647	-0.335083	0.603861	2.49883	0.118933	0.999964
KSPZV1	Placebo	ZNRF1	ENSG00000186187	0.192431	3.34425	2.4963	0.119116	0.999964
KSPZV1	Placebo	AC007381.3	ENSG00000228590	-0.482609	1.01957	2.496	0.119139	0.999964
KSPZV1	Placebo	POLA2	ENSG00000014138	-0.129854	4.03282	2.49569	0.119161	0.999964
KSPZV1	Placebo	SLC49A3	ENSG00000169026	0.43289	1.69123	2.49216	0.119417	0.999964
KSPZV1	Placebo	PIK3R5-DT	ENSG00000266389	0.324008	0.970702	2.49176	0.119446	0.999964
KSPZV1	Placebo	FTSJ3	ENSG00000108592	-0.121931	4.40127	2.4915	0.119465	0.999964
KSPZV1	Placebo	AF131216.6	ENSG00000246477	-0.125367	4.484	2.49004	0.119571	0.999964
KSPZV1	Placebo	RP11-48B3.4	ENSG00000260317	0.442298	0.489772	2.48756	0.119752	0.999964
KSPZV1	Placebo	RP11-210K20.2	ENSG00000263924	0.281902	0.581048	2.48704	0.119791	0.999964
KSPZV1	Placebo	PGM5	ENSG00000154330	0.640165	1.70934	2.48561	0.119964	0.999964
KSPZV1	Placebo	CHAF1B	ENSG00000159259	-0.3534	2.23649	2.48452	0.119974	0.999964
KSPZV1	Placebo	PYGB	ENSG00000100994	0.117181	5.50353	2.48336	0.120059	0.999964
KSPZV1	Placebo	RSF1	ENSG00000048649	0.0759478	6.9843	2.48319	0.120072	0.999964
KSPZV1	Placebo	FAF1-AS1	ENSG00000225767	0.287152	0.838715	2.48062	0.12026	0.999964
KSPZV1	Placebo	SAMD12	ENSG00000279535	0.75485	2.48264	2.47989	0.120509	0.999964
KSPZV1	Placebo	RP11-290F24.6	ENSG00000267940	-0.505595	0.248181	2.47691	0.120533	0.999964
KSPZV1	Placebo	RP1-193H18.2	ENSG00000267194	0.209156	3.26403	2.47672	0.120546	0.999964
KSPZV1	Placebo	CSAD	ENSG00000139631	-0.170894	3.98958	2.47378	0.120763	0.999964
KSPZV1	Placebo	RAB32	ENSG00000118508	0.246659	3.73886	2.47177	0.120911	0.999964
KSPZV1	Placebo	SF1-DT	ENSG00000269038	-0.459459	-0.231387	2.47013	0.121032	0.999964
KSPZV1	Placebo	ITFG2-AS1	ENSG00000258325	-0.21699	1.71151	2.46897	0.121117	0.999964
KSPZV1	Placebo	REEP1	ENSG00000068615	0.276836	2.27139	2.46772	0.12121	0.999964
KSPZV1	Placebo	CACNB4	ENSG00000182389	0.829189	1.04961	2.46845	0.121253	0.999964
KSPZV1	Placebo	MTERF3	ENSG00000156469	-0.137517	4.11988	2.46618	0.121324	0.999964
KSPZV1	Placebo	ACTR3C	ENSG00000106526	-0.154482	4.14926	2.46027	0.121763	0.999964
KSPZV1	Placebo	SMUG1	ENSG00000123415	-0.138488	3.33369	2.4597	0.121805	0.999964
KSPZV1	Placebo	RP11-266J6.2	ENSG00000269886	0.315679	0.206316	2.45957	0.121814	0.999964
KSPZV1	Placebo	PSPH	ENSG00000146733	-0.228051	2.59178	2.45954	0.121817	0.999964
KSPZV1	Placebo	FGD1	ENSG00000102302	-0.222743	1.97046	2.45855	0.12189	0.999964
KSPZV1	Placebo	EML2-AS1	ENSG00000267757	0.475217	0.653054	2.45774	0.12195	0.999964
KSPZV1	Placebo	RP11-13N13.6	ENSG00000265656	-0.32061	1.06712	2.45648	0.122045	0.999964
KSPZV1	Placebo	TIMP1	ENSG00000102265	0.239328	5.83226	2.4566	0.12213	0.999964
KSPZV1	Placebo	AC002480.4	ENSG00000232949	-0.590614	-0.165737	2.45471	0.122176	0.999964
KSPZV1	Placebo	RPF2	ENSG00000197498	-0.12813	4.33641	2.45375	0.122248	0.999964
KSPZV1	Placebo	FOXP1-AS1	ENSG00000244203	-0.238969	1.38527	2.45354	0.122264	0.999964
KSPZV1	Placebo	PSMD9	ENSG00000110801	-0.137108	4.42628	2.45141	0.122423	0.999964
KSPZV1	Placebo	FCRL1	ENSG00000163534	-0.216644	7.48517	2.45193	0.122445	0.999964
KSPZV1	Placebo	ENC1	ENSG00000171617	0.209696	4.69327	2.45038	0.122509	0.999964
KSPZV1	Placebo	NFYC-AS1	ENSG00000272145	-0.155371	3.74417	2.45003	0.122527	0.999964
KSPZV1	Placebo	TM6SF1	ENSG00000136404	0.213608	3.23179	2.44606	0.122825	0.999964
KSPZV1	Placebo	DENND5B	ENSG00000170456	-0.201884	5.70236	2.44632	0.122836	0.999964
KSPZV1	Placebo	BCAM	ENSG00000187244	0.97927	1.69228	2.446	0.122991	0.999964
KSPZV1	Placebo	POLR3A	ENSG00000148606	-0.0732476	5.421	2.44307	0.123049	0.999964
KSPZV1	Placebo	RUFY1-AS1	ENSG00000244945	-0.288593	1.30306	2.44197	0.123132	0.999964
KSPZV1	Placebo	CYTIP	ENSG00000115165	-0.0724555	8.15494	2.44097	0.123207	0.999964
KSPZV1	Placebo	ITGAV	ENSG00000138448	0.186933	4.66996	2.44085	0.123216	0.999964
KSPZV1	Placebo	UBAC2-AS1	ENSG00000228889	-0.313513	1.50547	2.44036	0.123253	0.999964
KSPZV1	Placebo	RP11-111F5.8	ENSG00000233651	0.790425	1.5934	2.4406	0.123368	0.999964
KSPZV1	Placebo	YEATS4	ENSG00000127337	-0.190978	4.3952	2.43805	0.123427	0.999964
KSPZV1	Placebo	MTCH2	ENSG00000109919	-0.0892963	5.33454	2.43791	0.123438	0.999964
KSPZV1	Placebo	ESYT3	ENSG00000158220	-0.544884	0.487649	2.43682	0.12352	0.999964
KSPZV1	Placebo	AMZ1	ENSG00000174945	-0.230459	2.60331	2.43647	0.123547	0.999964
KSPZV1	Placebo	RP11-137H15.4	ENSG00000276008	0.242627	2.61538	2.43231	0.123862	0.999964
KSPZV1	Placebo	TMEM38B	ENSG00000095209	-0.152096	4.10553	2.43184	0.123897	0.999964
KSPZV1	Placebo	RETREG1-AS1	ENSG00000246214	-0.225098	2.44372	2.43027	0.124017	0.999964
KSPZV1	Placebo	DCTN6-DT	ENSG00000271869	0.405332	0.113926	2.42943	0.12408	0.999964
KSPZV1	Placebo	RP11-136K14.3	ENSG00000226599	-0.272819	1.80204	2.42918	0.124099	0.999964
KSPZV1	Placebo	RP11-254F7.3	ENSG00000271787	0.254513	2.15256	2.42671	0.124287	0.999964
KSPZV1	Placebo	RP11-53I6.2	ENSG00000263917	0.136039	4.76549	2.42656	0.124299	0.999964
KSPZV1	Placebo	ZNF146	ENSG00000167635	-0.0840764	6.5985	2.42621	0.124325	0.999964
KSPZV1	Placebo	SYNJ2BP-COX16	ENSG00000258644	-0.13493	4.89714	2.4257	0.124364	0.999964
KSPZV1	Placebo	ATPAF2	ENSG00000171953	-0.140591	3.92493	2.42541	0.124386	0.999964
KSPZV1	Placebo	LSM10	ENSG00000181817	-0.126342	4.71929	2.42431	0.12447	0.999964
KSPZV1	Placebo	MYO1E	ENSG00000157483	-0.200879	4.69233	2.42412	0.124484	0.999964
KSPZV1	Placebo	SYCE2	ENSG00000161860	-0.441877	-0.0763475	2.4222	0.124631	0.999964
KSPZV1	Placebo	RHOH	ENSG00000168421	-0.0851844	6.95251	2.42176	0.124664	0.999964
KSPZV1	Placebo	SIRT4	ENSG00000089163	-0.399054	0.110471	2.42141	0.124691	0.999964
KSPZV1	Placebo	ZNF433	ENSG00000197647	-0.237158	3.13647	2.4191	0.124867	0.999964
KSPZV1	Placebo	LINC00476	ENSG00000175611	-0.143448	4.87711	2.4188	0.124891	0.999964
KSPZV1	Placebo	AC156455.1	ENSG00000256546	-0.557094	0.261502	2.41688	0.125038	0.999964
KSPZV1	Placebo	RP11-544I20.2	ENSG00000214770	-0.393424	1.04061	2.4152	0.125167	0.999964
KSPZV1	Placebo	BICDL1	ENSG00000135127	-0.112144	4.66221	2.41375	0.125278	0.999964
KSPZV1	Placebo	CFAP92	ENSG00000114656	-0.272484	2.15572	2.41325	0.125316	0.999964
KSPZV1	Placebo	CA3-AS1	ENSG00000253549	0.630297	-0.183488	2.41304	0.125333	0.999964
KSPZV1	Placebo	TMEM150A	ENSG00000168890	-0.183706	3.01334	2.41187	0.125422	0.999964
KSPZV1	Placebo	LIMD1	ENSG00000144791	-0.0787275	7.38122	2.41159	0.125443	0.999964
KSPZV1	Placebo	CENPX	ENSG00000169689	-0.239146	2.65201	2.40996	0.12557	0.999964
KSPZV1	Placebo	CTD-3214H19.6	ENSG00000268204	0.453117	0.761654	2.4095	0.125605	0.999964
KSPZV1	Placebo	AIP	ENSG00000110711	-0.122354	5.10782	2.40886	0.125654	0.999964
KSPZV1	Placebo	FBXO33	ENSG00000165355	0.110642	5.55431	2.40608	0.125869	0.999964
KSPZV1	Placebo	KB-1572G7.2	ENSG00000273000	-0.131087	4.95712	2.40585	0.125886	0.999964
KSPZV1	Placebo	RAB15	ENSG00000139998	-0.126964	4.2765	2.40547	0.125916	0.999964
KSPZV1	Placebo	RP11-415F23.3	ENSG00000272498	-0.214213	3.13395	2.40347	0.12607	0.999964
KSPZV1	Placebo	JUP	ENSG00000173801	-0.333929	5.67709	2.40223	0.126352	0.999964
KSPZV1	Placebo	PPP3CB-AS1	ENSG00000221817	-0.106691	4.85463	2.39466	0.126753	0.999964
KSPZV1	Placebo	KLRC3	ENSG00000205810	0.210776	3.63623	2.39462	0.126757	0.999964
KSPZV1	Placebo	LRGUK	ENSG00000155530	0.708517	-0.583809	2.39336	0.126855	0.999964
KSPZV1	Placebo	C11orf98	ENSG00000278615	-0.174913	3.75074	2.39334	0.126857	0.999964
KSPZV1	Placebo	NPM1	ENSG00000181163	-0.135103	8.25499	2.3933	0.126859	0.999964
KSPZV1	Placebo	MORN3	ENSG00000139714	-0.27402	1.14209	2.39207	0.126955	0.999964
KSPZV1	Placebo	CHST2	ENSG00000175040	0.1407	5.74862	2.39158	0.126993	0.999964
KSPZV1	Placebo	CPNE2	ENSG00000140848	0.203137	4.21809	2.39143	0.127006	0.999964
KSPZV1	Placebo	F2R	ENSG00000181104	0.356005	4.80086	2.3934	0.127024	0.999964
KSPZV1	Placebo	MGAT4B	ENSG00000161013	0.137586	5.08017	2.39	0.127117	0.999964
KSPZV1	Placebo	DPH7	ENSG00000148399	0.144188	3.49716	2.38969	0.127141	0.999964
KSPZV1	Placebo	SLC25A29	ENSG00000197119	-0.319773	4.16556	2.38531	0.127577	0.999964
KSPZV1	Placebo	MRPS11	ENSG00000181991	-0.125679	4.53005	2.38377	0.127604	0.999964
KSPZV1	Placebo	SCAMP1	ENSG00000085365	0.108012	5.95457	2.3804	0.127869	0.999964
KSPZV1	Placebo	CTD-2196E14.6	ENSG00000260751	-0.373905	0.803444	2.37979	0.127917	0.999964
KSPZV1	Placebo	HYKK	ENSG00000188266	0.326384	1.91468	2.37872	0.128001	0.999964
KSPZV1	Placebo	SMC5-DT	ENSG00000268364	-0.424941	0.311333	2.37847	0.12802	0.999964
KSPZV1	Placebo	C9orf47	ENSG00000186354	0.399479	1.27213	2.378	0.128058	0.999964
KSPZV1	Placebo	RFX1	ENSG00000132005	0.165218	4.29403	2.37491	0.128302	0.999964
KSPZV1	Placebo	TFAP4	ENSG00000090447	-0.146616	3.99763	2.37403	0.128371	0.999964
KSPZV1	Placebo	RP5-1139B12.3	ENSG00000269934	-0.249248	2.21576	2.3736	0.128404	0.999964
KSPZV1	Placebo	RP11-110I1.14	ENSG00000271751	0.313588	1.18039	2.3714	0.128579	0.999964
KSPZV1	Placebo	HTR6	ENSG00000158748	-0.848786	-0.065046	2.37139	0.128592	0.999964
KSPZV1	Placebo	AC007950.2	ENSG00000276651	-0.356807	1.16246	2.37107	0.128605	0.999964
KSPZV1	Placebo	YIPF7	ENSG00000177752	-0.490321	0.521034	2.37073	0.128631	0.999964
KSPZV1	Placebo	PCED1B-AS1	ENSG00000247774	-0.119239	5.82059	2.36937	0.128739	0.999964
KSPZV1	Placebo	RP11-357N13.2	ENSG00000260194	-0.497124	0.566359	2.36871	0.128791	0.999964
KSPZV1	Placebo	DTX2P1-UPK3BP1-PMS2P11	ENSG00000265479	-0.179805	3.70515	2.36835	0.12882	0.999964
KSPZV1	Placebo	PDLIM5	ENSG00000163110	0.111336	6.24466	2.36777	0.128866	0.999964
KSPZV1	Placebo	WAC-AS1	ENSG00000254635	-0.120325	4.72339	2.36726	0.128907	0.999964
KSPZV1	Placebo	NUDT17	ENSG00000186364	0.261315	1.73155	2.36705	0.128923	0.999964
KSPZV1	Placebo	RP11-894J14.5	ENSG00000272305	-0.203789	1.7887	2.36576	0.129026	0.999964
KSPZV1	Placebo	TMEM126B	ENSG00000171204	-0.186118	4.36823	2.36553	0.129044	0.999964
KSPZV1	Placebo	CD160	ENSG00000117281	0.264963	4.60124	2.36629	0.129051	0.999964
KSPZV1	Placebo	HABP4	ENSG00000130956	0.251868	1.863	2.36518	0.129072	0.999964
KSPZV1	Placebo	EFNA5	ENSG00000184349	0.818902	-0.177115	2.36493	0.129103	0.999964
KSPZV1	Placebo	SPNS2	ENSG00000183018	0.375306	1.32277	2.36168	0.12935	0.999964
KSPZV1	Placebo	RGS20	ENSG00000147509	-0.402516	1.07138	2.35995	0.129488	0.999964
KSPZV1	Placebo	NFAT5	ENSG00000102908	0.0878616	8.30195	2.35783	0.129657	0.999964
KSPZV1	Placebo	BMX	ENSG00000102010	-1.02599	1.07387	2.35929	0.129668	0.999964
KSPZV1	Placebo	RP11-298E9.7	ENSG00000278419	-0.19034	1.52429	2.35719	0.129708	0.999964
KSPZV1	Placebo	RMND5A	ENSG00000153561	0.21376	7.84591	2.35777	0.129723	0.999964
KSPZV1	Placebo	ZNF300	ENSG00000145908	-0.382517	2.16549	2.35547	0.129845	0.999964
KSPZV1	Placebo	CNN3	ENSG00000117519	0.527239	1.28231	2.35505	0.129879	0.999964
KSPZV1	Placebo	RP4-678D15.1	ENSG00000271774	-0.407907	0.459136	2.35449	0.129924	0.999964
KSPZV1	Placebo	COIL	ENSG00000121058	0.119309	4.2219	2.35446	0.129927	0.999964
KSPZV1	Placebo	ENPP3	ENSG00000154269	0.683574	0.100544	2.35372	0.129985	0.999964
KSPZV1	Placebo	CHKA	ENSG00000110721	0.141977	3.27468	2.3528	0.130059	0.999964
KSPZV1	Placebo	HOXA2	ENSG00000105996	0.429235	1.38632	2.35193	0.130129	0.999964
KSPZV1	Placebo	DHX35	ENSG00000101452	-0.114822	3.9323	2.35135	0.130175	0.999964
KSPZV1	Placebo	RP11-48B3.5	ENSG00000251867	-0.289508	1.46297	2.34893	0.13037	0.999964
KSPZV1	Placebo	TMSB15B-AS1	ENSG00000231728	0.442054	0.339043	2.34843	0.13041	0.999964
KSPZV1	Placebo	RP11-96D1.10	ENSG00000263276	0.125289	5.56651	2.34786	0.130456	0.999964
KSPZV1	Placebo	DRAXIN	ENSG00000162490	0.526455	1.6085	2.34782	0.130481	0.999964
KSPZV1	Placebo	MICU3	ENSG00000155970	0.33105	3.12864	2.34667	0.130565	0.999964
KSPZV1	Placebo	RP11-173M1.7	ENSG00000280292	-0.502756	0.0128364	2.34549	0.130646	0.999964
KSPZV1	Placebo	MADD-AS1	ENSG00000256746	-0.409873	-0.308045	2.34159	0.130961	0.999964
KSPZV1	Placebo	ZNRD2-DT	ENSG00000260233	-0.178123	3.26757	2.34014	0.131079	0.999964
KSPZV1	Placebo	MAPK8	ENSG00000107643	0.114688	5.98459	2.33937	0.131141	0.999964
KSPZV1	Placebo	FIRRE	ENSG00000213468	0.371895	1.68965	2.33875	0.131191	0.999964
KSPZV1	Placebo	RAMAC	ENSG00000169612	-0.150722	3.6212	2.33848	0.131212	0.999964
KSPZV1	Placebo	USPL1	ENSG00000132952	-0.103285	6.32564	2.33848	0.131213	0.999964
KSPZV1	Placebo	SLC25A33	ENSG00000171612	-0.201327	2.82	2.33798	0.131253	0.999964
KSPZV1	Placebo	RNASE4	ENSG00000258818	0.388923	1.28989	2.33632	0.131388	0.999964
KSPZV1	Placebo	GNG7	ENSG00000176533	-0.220835	4.37226	2.33634	0.131392	0.999964
KSPZV1	Placebo	CTNNA1	ENSG00000044115	0.199527	5.21996	2.33474	0.131528	0.999964
KSPZV1	Placebo	HOXB-AS1	ENSG00000230148	-0.329932	0.906582	2.33384	0.131589	0.999964
KSPZV1	Placebo	RIC3	ENSG00000166405	-0.211787	3.79609	2.33275	0.131678	0.999964
KSPZV1	Placebo	AC006538.8	ENSG00000276097	-0.632952	-0.187245	2.33154	0.131776	0.999964
KSPZV1	Placebo	ZSWIM3	ENSG00000132801	-0.127808	3.57275	2.33074	0.131841	0.999964
KSPZV1	Placebo	RP11-848P1.2	ENSG00000264456	-0.194585	3.26427	2.32993	0.131907	0.999964
KSPZV1	Placebo	NUMBL	ENSG00000105245	0.216493	2.84851	2.32556	0.132264	0.999964
KSPZV1	Placebo	SARS2	ENSG00000104835	-0.219688	2.59723	2.32486	0.132321	0.999964
KSPZV1	Placebo	LINC00540	ENSG00000276476	0.676771	-0.0846529	2.32462	0.132341	0.999964
KSPZV1	Placebo	LMO7-AS1	ENSG00000261105	-0.22115	0.695668	2.32206	0.13255	0.999964
KSPZV1	Placebo	DCUN1D2	ENSG00000150401	0.126081	4.29553	2.3199	0.132726	0.999964
KSPZV1	Placebo	UBAP1L	ENSG00000246922	-0.155348	4.06404	2.31989	0.132728	0.999964
KSPZV1	Placebo	EFCAB8	ENSG00000215529	0.604994	0.217606	2.31884	0.132813	0.999964
KSPZV1	Placebo	COA6	ENSG00000168275	-0.175866	3.26918	2.31865	0.13283	0.999964
KSPZV1	Placebo	L3HYPDH	ENSG00000126790	-0.183494	3.91906	2.31817	0.132869	0.999964
KSPZV1	Placebo	PAPLN-AS1	ENSG00000258376	-0.330388	1.32701	2.31714	0.132953	0.999964
KSPZV1	Placebo	ITPRIPL2	ENSG00000205730	0.190808	4.69955	2.31666	0.132993	0.999964
KSPZV1	Placebo	RP4-671O14.7	ENSG00000280011	-0.335529	2.33486	2.31383	0.133225	0.999964
KSPZV1	Placebo	ACBD3	ENSG00000182827	-0.102731	6.20515	2.3133	0.13327	0.999964
KSPZV1	Placebo	SPIRE2	ENSG00000204991	-0.316257	2.17907	2.31293	0.1333	0.999964
KSPZV1	Placebo	TRIP4	ENSG00000103671	-0.118301	4.79514	2.31209	0.133369	0.999964
KSPZV1	Placebo	TMEM231	ENSG00000205084	-0.547623	0.649619	2.3098	0.133558	0.999964
KSPZV1	Placebo	LINC00513	ENSG00000233559	-0.246239	3.50444	2.30941	0.13359	0.999964
KSPZV1	Placebo	HOXB2	ENSG00000173917	-0.293033	3.37596	2.30936	0.133606	0.999964
KSPZV1	Placebo	GSTM4	ENSG00000168765	-0.266702	3.55283	2.30695	0.133798	0.999964
KSPZV1	Placebo	LRP1	ENSG00000123384	0.30438	6.36204	2.30764	0.133921	0.999964
KSPZV1	Placebo	CTD-2017D11.2	ENSG00000279425	-0.187882	3.27585	2.30469	0.133981	0.999964
KSPZV1	Placebo	PNMA1	ENSG00000176903	0.124431	4.48331	2.30437	0.134007	0.999964
KSPZV1	Placebo	PLPP3	ENSG00000162407	0.438701	1.47954	2.3043	0.134013	0.999964
KSPZV1	Placebo	SLC31A1	ENSG00000136868	0.152075	4.93249	2.30428	0.134015	0.999964
KSPZV1	Placebo	XXbac-B562F10.12	ENSG00000277971	0.269891	0.924481	2.30026	0.134349	0.999964
KSPZV1	Placebo	TMPRSS3	ENSG00000160183	-0.701594	0.23601	2.29992	0.134377	0.999964
KSPZV1	Placebo	NMB	ENSG00000197696	-0.375091	0.665705	2.29838	0.134505	0.999964
KSPZV1	Placebo	LSR	ENSG00000105699	-0.232708	2.84573	2.29782	0.134552	0.999964
KSPZV1	Placebo	SP2-AS1	ENSG00000234494	-0.153548	3.20994	2.2976	0.13457	0.999964
KSPZV1	Placebo	SAMD4A	ENSG00000020577	-0.317478	4.0185	2.29805	0.134608	0.999964
KSPZV1	Placebo	ZNF90	ENSG00000213988	-0.203651	3.76672	2.2954	0.134753	0.999964
KSPZV1	Placebo	NUDT12	ENSG00000112874	0.480753	1.55466	2.29435	0.134841	0.999964
KSPZV1	Placebo	RBMS3	ENSG00000144642	0.493423	2.20472	2.29431	0.134908	0.999964
KSPZV1	Placebo	MITF	ENSG00000187098	0.399506	1.86627	2.29259	0.134988	0.999964
KSPZV1	Placebo	ST8SIA6	ENSG00000148488	0.51188	1.09593	2.29249	0.134996	0.999964
KSPZV1	Placebo	XKR6	ENSG00000171044	-0.242308	2.66435	2.29116	0.135108	0.999964
KSPZV1	Placebo	RNF34	ENSG00000170633	-0.0605861	6.34646	2.29051	0.135162	0.999964
KSPZV1	Placebo	SUV39H1	ENSG00000101945	-0.15981	3.35301	2.28936	0.135259	0.999964
KSPZV1	Placebo	C8orf88	ENSG00000253250	0.503364	0.261346	2.28831	0.135346	0.999964
KSPZV1	Placebo	XPNPEP1	ENSG00000108039	0.0940315	5.68442	2.28747	0.135417	0.999964
KSPZV1	Placebo	ZNF283	ENSG00000167637	-0.147896	3.89212	2.28743	0.13542	0.999964
KSPZV1	Placebo	ASAH2B	ENSG00000204147	-0.270061	1.71623	2.2874	0.135423	0.999964
KSPZV1	Placebo	TACC1	ENSG00000147526	0.0753706	7.87751	2.28698	0.135458	0.999964
KSPZV1	Placebo	FAS	ENSG00000026103	-0.220711	5.93101	2.28776	0.135465	0.999964
KSPZV1	Placebo	FRMD4B	ENSG00000114541	0.24871	3.78017	2.28695	0.135466	0.999964
KSPZV1	Placebo	LACC1	ENSG00000179630	-0.242473	2.40716	2.28675	0.135477	0.999964
KSPZV1	Placebo	RP11-724O16.1	ENSG00000251569	0.502247	1.01141	2.28631	0.135514	0.999964
KSPZV1	Placebo	HERC6	ENSG00000138642	-0.25068	5.90385	2.28711	0.135562	0.999964
KSPZV1	Placebo	WDR20	ENSG00000140153	-0.0688134	5.29325	2.28524	0.135604	0.999964
KSPZV1	Placebo	SLC16A8	ENSG00000100156	0.787526	-0.103267	2.2853	0.135608	0.999964
KSPZV1	Placebo	REXO2	ENSG00000076043	-0.175146	5.09849	2.28509	0.135617	0.999964
KSPZV1	Placebo	TJP2	ENSG00000119139	0.228859	3.85503	2.28503	0.135622	0.999964
KSPZV1	Placebo	RALY	ENSG00000125970	-0.0970538	6.28478	2.28215	0.135865	0.999964
KSPZV1	Placebo	RP11-167N4.2	ENSG00000255847	-0.410923	0.735065	2.28096	0.135964	0.999964
KSPZV1	Placebo	EWSR1	ENSG00000182944	-0.0807116	7.35792	2.27862	0.136162	0.999964
KSPZV1	Placebo	TLR7	ENSG00000196664	-0.170354	6.40148	2.27658	0.136344	0.999964
KSPZV1	Placebo	KCNMA1	ENSG00000156113	0.945757	0.35337	2.27678	0.136379	0.999964
KSPZV1	Placebo	RP11-343C2.12	ENSG00000272617	-0.148452	3.63986	2.27575	0.136405	0.999964
KSPZV1	Placebo	SPIN4	ENSG00000186767	0.245444	3.15096	2.27446	0.136514	0.999964
KSPZV1	Placebo	FAM184B	ENSG00000047662	-0.0874021	5.76649	2.27439	0.13652	0.999964
KSPZV1	Placebo	B4GALT4-AS1	ENSG00000240254	0.187586	1.18613	2.27403	0.136551	0.999964
KSPZV1	Placebo	IL20RB	ENSG00000174564	0.168318	1.61068	2.27343	0.136601	0.999964
KSPZV1	Placebo	AC012368.1	ENSG00000228079	-0.512706	0.261543	2.27279	0.136655	0.999964
KSPZV1	Placebo	RP11-231E4.5	ENSG00000276934	-0.343641	1.03973	2.27166	0.136752	0.999964
KSPZV1	Placebo	TMEM163	ENSG00000152128	-0.277045	2.22245	2.271	0.136807	0.999964
KSPZV1	Placebo	VTI1A	ENSG00000151532	-0.0698545	5.69986	2.26866	0.137007	0.999964
KSPZV1	Placebo	ZNF160	ENSG00000170949	-0.073705	5.96865	2.2639	0.137412	0.999964
KSPZV1	Placebo	NDUFS8	ENSG00000110717	-0.152286	4.51097	2.26308	0.137481	0.999964
KSPZV1	Placebo	COA1	ENSG00000106603	-0.0813153	7.39482	2.26112	0.137649	0.999964
KSPZV1	Placebo	C16orf86	ENSG00000159761	-0.331951	0.95231	2.26051	0.137701	0.999964
KSPZV1	Placebo	QSOX2	ENSG00000165661	-0.140681	5.28608	2.26045	0.137707	0.999964
KSPZV1	Placebo	CTD-2349B8.1	ENSG00000261427	0.486858	0.162302	2.25697	0.138005	0.999964
KSPZV1	Placebo	LACTB2-AS1	ENSG00000246366	-0.156798	3.56858	2.25692	0.138009	0.999964
KSPZV1	Placebo	RRP12	ENSG00000052749	0.260044	4.31937	2.25709	0.13804	0.999964
KSPZV1	Placebo	NSD1	ENSG00000165671	0.0556732	7.82865	2.25571	0.138113	0.999964
KSPZV1	Placebo	RP11-77K12.3	ENSG00000261476	-0.30992	1.83691	2.25522	0.138155	0.999964
KSPZV1	Placebo	LRRC3	ENSG00000160233	0.383315	1.23175	2.25503	0.138171	0.999964
KSPZV1	Placebo	OSBPL10-AS1	ENSG00000232490	-0.448051	0.250913	2.25497	0.138176	0.999964
KSPZV1	Placebo	C3orf35	ENSG00000198590	-0.36008	1.11956	2.25313	0.138334	0.999964
KSPZV1	Placebo	RP11-10N23.4	ENSG00000253722	-0.202516	3.089	2.25291	0.138354	0.999964
KSPZV1	Placebo	CTD-2231E14.2	ENSG00000279198	0.248585	2.78386	2.25166	0.138461	0.999964
KSPZV1	Placebo	L2HGDH	ENSG00000087299	0.232915	3.11934	2.25044	0.138565	0.999964
KSPZV1	Placebo	HINFP	ENSG00000172273	-0.121794	4.48	2.25009	0.138596	0.999964
KSPZV1	Placebo	ZFHX3	ENSG00000140836	0.172272	4.90275	2.24983	0.138618	0.999964
KSPZV1	Placebo	NT5C1B-RDH14	ENSG00000250741	-0.131498	3.56693	2.24638	0.138916	0.999964
KSPZV1	Placebo	ZC3H7B	ENSG00000100403	-0.0940531	5.87086	2.24604	0.138945	0.999964
KSPZV1	Placebo	SYT2	ENSG00000143858	-0.267443	2.77088	2.24567	0.138977	0.999964
KSPZV1	Placebo	RP11-297C4.6	ENSG00000280137	-0.15087	2.52372	2.24556	0.138987	0.999964
KSPZV1	Placebo	PIP5K1C	ENSG00000186111	-0.129799	5.06171	2.24505	0.139031	0.999964
KSPZV1	Placebo	DCAF13	ENSG00000164934	-0.10291	5.76782	2.24474	0.139058	0.999964
KSPZV1	Placebo	PDGFB	ENSG00000100311	0.626616	0.691609	2.24343	0.139174	0.999964
KSPZV1	Placebo	C1orf109	ENSG00000116922	-0.119709	4.32454	2.24267	0.139237	0.999964
KSPZV1	Placebo	PCDH1	ENSG00000156453	0.614857	1.49243	2.24321	0.139249	0.999964
KSPZV1	Placebo	PHACTR2	ENSG00000112419	0.126638	6.44988	2.24209	0.139287	0.999964
KSPZV1	Placebo	C22orf46	ENSG00000184208	-0.177159	2.71863	2.24193	0.139301	0.999964
KSPZV1	Placebo	SNHG22	ENSG00000267322	-0.258113	4.00815	2.23696	0.139762	0.999964
KSPZV1	Placebo	LBHD1	ENSG00000162194	-0.108292	4.81487	2.23635	0.139786	0.999964
KSPZV1	Placebo	A2M-AS1	ENSG00000245105	0.291151	3.75513	2.23593	0.13986	0.999964
KSPZV1	Placebo	RAP1B	ENSG00000127314	0.081462	8.92202	2.23543	0.139866	0.999964
KSPZV1	Placebo	NDUFS2	ENSG00000158864	-0.118797	4.31023	2.23458	0.13994	0.999964
KSPZV1	Placebo	AC108676.1	ENSG00000244675	-0.513127	0.479514	2.232	0.140165	0.999964
KSPZV1	Placebo	KLRD1	ENSG00000134539	0.312468	7.90792	2.23389	0.140187	0.999964
KSPZV1	Placebo	IL18BP	ENSG00000137496	0.12354	4.47723	2.23084	0.140267	0.999964
KSPZV1	Placebo	KIFC3	ENSG00000140859	0.404774	1.71311	2.23072	0.140276	0.999964
KSPZV1	Placebo	ACOT11	ENSG00000162390	0.717388	0.156411	2.23028	0.140316	0.999964
KSPZV1	Placebo	CCDC85B	ENSG00000175602	-0.240722	3.08771	2.22845	0.140475	0.999964
KSPZV1	Placebo	CD59	ENSG00000085063	-0.21294	5.63296	2.22852	0.14053	0.999964
KSPZV1	Placebo	TRIQK	ENSG00000205133	0.188053	4.54108	2.22716	0.140588	0.999964
KSPZV1	Placebo	RIMS3	ENSG00000117016	0.311422	1.91539	2.22552	0.140732	0.999964
KSPZV1	Placebo	ELP5	ENSG00000170291	-0.111622	4.68053	2.22541	0.140742	0.999964
KSPZV1	Placebo	ZKSCAN1	ENSG00000106261	0.0500266	7.18292	2.22262	0.140987	0.999964
KSPZV1	Placebo	CTD-2308G16.1	ENSG00000259377	-0.445014	0.444484	2.22185	0.141055	0.999964
KSPZV1	Placebo	AC016722.4	ENSG00000228925	-0.185275	2.07419	2.22183	0.141056	0.999964
KSPZV1	Placebo	ATE1-AS1	ENSG00000226864	-0.348116	0.704844	2.21953	0.141259	0.999964
KSPZV1	Placebo	TMEM144	ENSG00000164124	0.654627	1.7583	2.22047	0.141272	0.999964
KSPZV1	Placebo	AC006157.2	ENSG00000279899	0.370319	2.87685	2.21937	0.141272	0.999964
KSPZV1	Placebo	PPAN-P2RY11	ENSG00000243207	0.129206	4.28171	2.21915	0.141292	0.999964
KSPZV1	Placebo	ZNF407-AS1	ENSG00000264247	-0.142993	5.12358	2.21853	0.141347	0.999964
KSPZV1	Placebo	RP4-778K6.3	ENSG00000242154	0.396227	0.787825	2.21807	0.141387	0.999964
KSPZV1	Placebo	TGIF2-RAB5IF	ENSG00000259399	-0.14057	5.10752	2.21601	0.141569	0.999964
KSPZV1	Placebo	HEATR5A	ENSG00000129493	0.113608	5.31049	2.21544	0.141619	0.999964
KSPZV1	Placebo	CTC-325H20.2	ENSG00000266912	-0.177908	3.04428	2.21523	0.141638	0.999964
KSPZV1	Placebo	MRGBP	ENSG00000101189	0.155922	3.3565	2.21489	0.141668	0.999964
KSPZV1	Placebo	MRPS15	ENSG00000116898	-0.147416	4.39559	2.21395	0.141751	0.999964
KSPZV1	Placebo	TFDP2	ENSG00000269905	0.113595	6.41562	2.21392	0.141754	0.999964
KSPZV1	Placebo	USP8	ENSG00000138592	-0.0656657	7.25128	2.21161	0.141958	0.999964
KSPZV1	Placebo	PRAP1	ENSG00000165828	0.206167	2.28314	2.21093	0.142018	0.999964
KSPZV1	Placebo	RP11-446E9.2	ENSG00000271722	-0.275406	2.55694	2.2093	0.142163	0.999964
KSPZV1	Placebo	RAB26	ENSG00000167964	-0.208585	2.18653	2.20908	0.142182	0.999964
KSPZV1	Placebo	POC1B-AS1	ENSG00000270344	-0.128996	4.21816	2.20854	0.14223	0.999964
KSPZV1	Placebo	AC093323.3	ENSG00000170846	-0.134289	4.05784	2.20811	0.142268	0.999964
KSPZV1	Placebo	ALDH6A1	ENSG00000119711	0.127544	4.97215	2.20545	0.142505	0.999964
KSPZV1	Placebo	DGCR11	ENSG00000273311	-0.132284	3.5831	2.20474	0.142568	0.999964
KSPZV1	Placebo	RBFA	ENSG00000101546	-0.164353	3.40915	2.20466	0.142575	0.999964
KSPZV1	Placebo	BCL2L2	ENSG00000129473	0.143656	3.62165	2.20342	0.142685	0.999964
KSPZV1	Placebo	SP140	ENSG00000079263	-0.119997	6.35979	2.2034	0.142688	0.999964
KSPZV1	Placebo	SLC37A3	ENSG00000157800	-0.260891	3.88063	2.20346	0.142695	0.999964
KSPZV1	Placebo	AC007308.7	ENSG00000272600	0.210178	1.27341	2.20302	0.142722	0.999964
KSPZV1	Placebo	AC137932.5	ENSG00000260279	-0.207315	2.01154	2.20254	0.142764	0.999964
KSPZV1	Placebo	FARP2	ENSG00000006607	0.117495	5.5199	2.20131	0.142873	0.999964
KSPZV1	Placebo	ARV1	ENSG00000173409	-0.155353	4.29302	2.20129	0.142876	0.999964
KSPZV1	Placebo	TLK2	ENSG00000146872	-0.0577052	6.63158	2.20013	0.142979	0.999964
KSPZV1	Placebo	GPR151	ENSG00000173250	-0.3532	0.999215	2.20003	0.142988	0.999964
KSPZV1	Placebo	CTD-2587M2.1	ENSG00000249476	-0.236423	3.46566	2.19839	0.143134	0.999964
KSPZV1	Placebo	RP11-135N5.3	ENSG00000279432	-0.106735	4.62589	2.19659	0.143296	0.999964
KSPZV1	Placebo	ATP8A2	ENSG00000132932	-0.409514	2.06508	2.19642	0.143316	0.999964
KSPZV1	Placebo	SNX25	ENSG00000109762	-0.119837	4.98603	2.19608	0.143341	0.999964
KSPZV1	Placebo	NCBP2	ENSG00000114503	-0.0687955	6.04858	2.19499	0.143439	0.999964
KSPZV1	Placebo	BMP6	ENSG00000153162	0.271064	3.14332	2.19387	0.14354	0.999964
KSPZV1	Placebo	PHKG2	ENSG00000156873	0.138088	3.96248	2.19191	0.143716	0.999964
KSPZV1	Placebo	RNF185	ENSG00000138942	0.0953878	4.69394	2.1912	0.143779	0.999964
KSPZV1	Placebo	MCEE	ENSG00000124370	-0.140959	2.74484	2.19103	0.143795	0.999964
KSPZV1	Placebo	CTD-2236F14.1	ENSG00000249713	0.337045	1.38017	2.18943	0.143938	0.999964
KSPZV1	Placebo	JMJD6	ENSG00000070495	-0.11176	4.46773	2.18731	0.14413	0.999964
KSPZV1	Placebo	SLC30A1	ENSG00000170385	0.128383	5.98681	2.18532	0.144309	0.999964
KSPZV1	Placebo	KLF11	ENSG00000172059	0.153851	5.16378	2.18245	0.144568	0.999964
KSPZV1	Placebo	ADRB2	ENSG00000169252	0.183712	5.52919	2.18236	0.144588	0.999964
KSPZV1	Placebo	CNRIP1	ENSG00000119865	-0.443721	0.793754	2.18145	0.144659	0.999964
KSPZV1	Placebo	AC002310.7	ENSG00000239791	-0.222286	2.62941	2.18098	0.144701	0.999964
KSPZV1	Placebo	PTK7	ENSG00000112655	0.388819	1.98643	2.17948	0.14484	0.999964
KSPZV1	Placebo	CTU1	ENSG00000142544	0.233093	2.40363	2.17938	0.144846	0.999964
KSPZV1	Placebo	SRP19	ENSG00000153037	-0.127477	4.57324	2.17877	0.144902	0.999964
KSPZV1	Placebo	LINC00623	ENSG00000226067	0.136899	4.8086	2.17463	0.145278	0.999964
KSPZV1	Placebo	SHISA7	ENSG00000187902	0.805169	1.06304	2.17566	0.14529	0.999964
KSPZV1	Placebo	DRICH1	ENSG00000189269	-0.464746	-0.0137851	2.17444	0.145295	0.999964
KSPZV1	Placebo	SLC15A2	ENSG00000163406	-0.214883	4.48609	2.17364	0.145377	0.999964
KSPZV1	Placebo	SEMA3A	ENSG00000075213	0.711722	0.712106	2.17083	0.14564	0.999964
KSPZV1	Placebo	RP11-142C4.6	ENSG00000255240	-0.295424	2.53619	2.16673	0.145998	0.999964
KSPZV1	Placebo	ZDHHC16	ENSG00000171307	-0.086441	4.80093	2.1657	0.146092	0.999964
KSPZV1	Placebo	CDHR3	ENSG00000128536	-0.17656	3.48515	2.16302	0.146338	0.999964
KSPZV1	Placebo	HEXA	ENSG00000213614	-0.0907202	5.77686	2.16282	0.146356	0.999964
KSPZV1	Placebo	RP11-401P9.7	ENSG00000278909	0.492403	0.339776	2.16267	0.14637	0.999964
KSPZV1	Placebo	SDC3	ENSG00000162512	0.525136	1.22211	2.16237	0.146398	0.999964
KSPZV1	Placebo	DDX19B	ENSG00000157349	-0.0920893	4.40809	2.16183	0.146447	0.999964
KSPZV1	Placebo	DOCK7	ENSG00000116641	0.204007	4.20193	2.16158	0.14647	0.999964
KSPZV1	Placebo	ARHGEF19	ENSG00000142632	0.362673	1.18663	2.16144	0.146483	0.999964
KSPZV1	Placebo	TRDJ2	ENSG00000211827	0.316875	-0.111727	2.16073	0.146548	0.999964
KSPZV1	Placebo	PWAR6	ENSG00000257151	0.318241	3.73776	2.1605	0.146646	0.999964
KSPZV1	Placebo	CTC-554D6.1	ENSG00000258864	-0.130744	3.56841	2.15896	0.146711	0.999964
KSPZV1	Placebo	CRPPA	ENSG00000214960	0.425228	1.33751	2.15751	0.146845	0.999964
KSPZV1	Placebo	KANK2	ENSG00000197256	0.487408	3.53081	2.15821	0.146961	0.999964
KSPZV1	Placebo	NCBP2AS2	ENSG00000270170	-0.124096	4.04585	2.15616	0.146969	0.999964
KSPZV1	Placebo	RP11-566K11.5	ENSG00000261317	-0.206983	2.41211	2.15448	0.147124	0.999964
KSPZV1	Placebo	ABHD17C	ENSG00000136379	0.453733	1.09496	2.15305	0.147256	0.999964
KSPZV1	Placebo	ASXL1	ENSG00000171456	-0.0681383	6.8089	2.15288	0.147272	0.999964
KSPZV1	Placebo	MEAK7	ENSG00000140950	0.20002	3.20429	2.1526	0.147298	0.999964
KSPZV1	Placebo	MED28	ENSG00000118579	-0.0593566	7.79006	2.15248	0.147309	0.999964
KSPZV1	Placebo	LIG1	ENSG00000105486	-0.142772	4.3814	2.15169	0.147381	0.999964
KSPZV1	Placebo	FPR3	ENSG00000187474	0.65004	-0.0957291	2.15051	0.147491	0.999964
KSPZV1	Placebo	TPMT	ENSG00000137364	0.143053	4.94121	2.15023	0.147517	0.999964
KSPZV1	Placebo	FYN	ENSG00000010810	0.0950437	7.76619	2.15007	0.147531	0.999964
KSPZV1	Placebo	MLC1	ENSG00000100427	0.294884	2.9747	2.14895	0.147639	0.999964
KSPZV1	Placebo	DDIAS	ENSG00000165490	-0.190274	3.50225	2.14672	0.147842	0.999964
KSPZV1	Placebo	C8orf44-SGK3	ENSG00000270024	-0.152482	4.28373	2.1454	0.147965	0.999964
KSPZV1	Placebo	DRAM2	ENSG00000156171	-0.0951483	6.36358	2.14483	0.148018	0.999964
KSPZV1	Placebo	BRD3	ENSG00000169925	0.0887391	5.73103	2.14464	0.148036	0.999964
KSPZV1	Placebo	RP11-774O3.3	ENSG00000251615	0.322725	1.82457	2.14353	0.148138	0.999964
KSPZV1	Placebo	AC006130.3	ENSG00000267063	-0.34412	0.289334	2.14344	0.148147	0.999964
KSPZV1	Placebo	ITGB6	ENSG00000115221	0.519044	0.649059	2.14303	0.148185	0.999964
KSPZV1	Placebo	TMEM11	ENSG00000178307	-0.120675	4.3352	2.14078	0.148394	0.999964
KSPZV1	Placebo	GPD1	ENSG00000167588	-0.386517	1.20829	2.13979	0.148487	0.999964
KSPZV1	Placebo	F8	ENSG00000185010	0.538555	1.68166	2.13964	0.14854	0.999964
KSPZV1	Placebo	ALKAL2	ENSG00000189292	-0.240402	2.15853	2.13915	0.148547	0.999964
KSPZV1	Placebo	FBN2	ENSG00000138829	0.356469	3.01831	2.13904	0.1486	0.999964
KSPZV1	Placebo	TLN1	ENSG00000137076	0.173231	8.95147	2.13791	0.148674	0.999964
KSPZV1	Placebo	CTC-490E21.10	ENSG00000269843	-0.404087	-0.0629663	2.13708	0.14874	0.999964
KSPZV1	Placebo	CASC7	ENSG00000259758	0.0826203	6.96701	2.13692	0.148755	0.999964
KSPZV1	Placebo	MCM8	ENSG00000125885	-0.189871	4.33544	2.13673	0.148773	0.999964
KSPZV1	Placebo	PEX3	ENSG00000034693	-0.125603	4.60053	2.13672	0.148773	0.999964
KSPZV1	Placebo	TKFC	ENSG00000149476	-0.131329	5.18354	2.13542	0.148896	0.999964
KSPZV1	Placebo	AC002066.1	ENSG00000237813	-0.177986	1.97947	2.13513	0.148922	0.999964
KSPZV1	Placebo	UBQLNL	ENSG00000175518	-0.572504	0.109978	2.13505	0.14893	0.999964
KSPZV1	Placebo	ACRBP	ENSG00000111644	0.312455	3.52766	2.13547	0.14894	0.999964
KSPZV1	Placebo	CENPP	ENSG00000188312	-0.128377	4.64942	2.13455	0.148977	0.999964
KSPZV1	Placebo	TERT	ENSG00000164362	-0.822903	0.38421	2.13477	0.148999	0.999964
KSPZV1	Placebo	TNFAIP8L1	ENSG00000185361	-0.127767	4.43169	2.13416	0.149014	0.999964
KSPZV1	Placebo	IFT122	ENSG00000163913	0.184344	3.2329	2.1331	0.149113	0.999964
KSPZV1	Placebo	RP4-575N6.4	ENSG00000225938	-0.258081	1.2392	2.13309	0.149114	0.999964
KSPZV1	Placebo	C2CD4D	ENSG00000225556	0.654179	-0.210788	2.13302	0.14912	0.999964
KSPZV1	Placebo	ISCA1	ENSG00000135070	0.214073	6.36462	2.13363	0.149135	0.999964
KSPZV1	Placebo	RBM15	ENSG00000162775	-0.0671392	6.32872	2.13133	0.149279	0.999964
KSPZV1	Placebo	SEC11C	ENSG00000166562	-0.266347	5.62898	2.13288	0.149282	0.999964
KSPZV1	Placebo	RNF113A	ENSG00000125352	-0.137883	3.30528	2.1299	0.149413	0.999964
KSPZV1	Placebo	LA16c-312E8.2	ENSG00000260132	-0.279608	0.417798	2.12919	0.14948	0.999964
KSPZV1	Placebo	IFTAP	ENSG00000166352	0.512661	-0.00356195	2.12861	0.149535	0.999964
KSPZV1	Placebo	TSTD1	ENSG00000215845	-0.267489	1.49143	2.12717	0.149669	0.999964
KSPZV1	Placebo	RP11-316M21.7	ENSG00000236308	-0.278306	1.67511	2.12659	0.149724	0.999964
KSPZV1	Placebo	FOCAD	ENSG00000188352	0.124966	5.04292	2.12622	0.149759	0.999964
KSPZV1	Placebo	LINC00266-1	ENSG00000149656	0.48674	-0.153759	2.12557	0.149821	0.999964
KSPZV1	Placebo	RP11-572B2.1	ENSG00000268509	-0.173829	3.70205	2.12503	0.149871	0.999964
KSPZV1	Placebo	PP7080	ENSG00000188242	-0.119251	3.72483	2.12289	0.150073	0.999964
KSPZV1	Placebo	AC139100.4	ENSG00000278000	-0.616099	-0.500594	2.12265	0.150096	0.999964
KSPZV1	Placebo	GADD45A	ENSG00000116717	0.271667	2.22194	2.1215	0.150205	0.999964
KSPZV1	Placebo	CD55	ENSG00000196352	-0.129343	8.3327	2.12149	0.150206	0.999964
KSPZV1	Placebo	C1RL-AS1	ENSG00000205885	-0.16203	4.40079	2.11953	0.150391	0.999964
KSPZV1	Placebo	RP11-806L2.6	ENSG00000265490	-0.347856	0.510721	2.11949	0.150395	0.999964
KSPZV1	Placebo	CAMSAP2	ENSG00000118200	0.247991	3.85003	2.11956	0.1504	0.999964
KSPZV1	Placebo	POP5	ENSG00000167272	-0.0953645	4.60839	2.11839	0.150499	0.999964
KSPZV1	Placebo	ARFIP2	ENSG00000132254	-0.124464	4.09392	2.11737	0.150596	0.999964
KSPZV1	Placebo	RAB6A	ENSG00000175582	0.128447	7.57164	2.11624	0.150702	0.999964
KSPZV1	Placebo	ARRDC1-AS1	ENSG00000203993	0.162079	3.78673	2.11532	0.15079	0.999964
KSPZV1	Placebo	RP4-568F9.6	ENSG00000230010	-0.60445	-0.0798326	2.11513	0.150808	0.999964
KSPZV1	Placebo	ZNNT1	ENSG00000261087	-0.136547	3.70247	2.11332	0.15098	0.999964
KSPZV1	Placebo	RP11-1148L6.5	ENSG00000228343	-0.223006	1.39179	2.11266	0.151043	0.999964
KSPZV1	Placebo	PCMTD1	ENSG00000168300	0.126831	7.85842	2.11247	0.151061	0.999964
KSPZV1	Placebo	CAMLG	ENSG00000164615	-0.114276	4.114	2.10944	0.15135	0.999964
KSPZV1	Placebo	A1BG	ENSG00000121410	-0.183525	2.9715	2.1087	0.15142	0.999964
KSPZV1	Placebo	PAFAH2	ENSG00000158006	0.127725	4.64243	2.10793	0.151494	0.999964
KSPZV1	Placebo	DIDO1	ENSG00000101191	-0.0548741	7.56349	2.10726	0.151558	0.999964
KSPZV1	Placebo	CTD-2545M3.6	ENSG00000142539	-0.291426	4.03663	2.10721	0.151624	0.999964
KSPZV1	Placebo	UBXN11	ENSG00000158062	0.135182	6.84117	2.10643	0.151637	0.999964
KSPZV1	Placebo	ZKSCAN2-DT	ENSG00000274925	-0.112329	4.32798	2.10555	0.151721	0.999964
KSPZV1	Placebo	SNX2	ENSG00000205302	-0.0988075	7.00605	2.10542	0.151734	0.999964
KSPZV1	Placebo	ZSCAN9	ENSG00000137185	0.207899	2.57217	2.10221	0.152041	0.999964
KSPZV1	Placebo	TSPAN2	ENSG00000134198	0.239256	4.70185	2.10251	0.152074	0.999964
KSPZV1	Placebo	RP11-158H5.8	ENSG00000274184	-0.214345	2.31001	2.10183	0.152077	0.999964
KSPZV1	Placebo	RP11-53B2.3	ENSG00000267136	-0.232011	3.47529	2.10123	0.152135	0.999964
KSPZV1	Placebo	ACER2	ENSG00000177076	0.251212	1.75217	2.09959	0.152293	0.999964
KSPZV1	Placebo	RP3-426I6.6	ENSG00000270031	-0.361804	0.120235	2.09895	0.152354	0.999964
KSPZV1	Placebo	PYM1	ENSG00000170473	-0.108312	4.54792	2.09838	0.152409	0.999964
KSPZV1	Placebo	ENKUR	ENSG00000151023	0.583397	1.85266	2.09761	0.152558	0.999964
KSPZV1	Placebo	RP11-697N18.4	ENSG00000269924	-0.451912	0.389866	2.09595	0.152643	0.999964
KSPZV1	Placebo	KCNJ2-AS1	ENSG00000267365	-0.495109	1.36671	2.09585	0.152652	0.999964
KSPZV1	Placebo	FOXJ2	ENSG00000065970	0.106976	5.56212	2.09417	0.152814	0.999964
KSPZV1	Placebo	RP11-144G7.2	ENSG00000255467	0.16994	2.65026	2.09398	0.152832	0.999964
KSPZV1	Placebo	FLYWCH2	ENSG00000162076	-0.16827	2.97193	2.09361	0.152868	0.999964
KSPZV1	Placebo	CTD-2622I13.3	ENSG00000268670	-0.246258	1.69768	2.09309	0.152918	0.999964
KSPZV1	Placebo	RARRES2	ENSG00000106538	-0.621292	-0.0822721	2.09293	0.152933	0.999964
KSPZV1	Placebo	AC023590.1	ENSG00000225885	0.533784	-0.306828	2.09255	0.152971	0.999964
KSPZV1	Placebo	RAPGEFL1	ENSG00000108352	0.419683	1.08573	2.09162	0.15306	0.999964
KSPZV1	Placebo	MDK	ENSG00000110492	0.682707	-0.121043	2.09093	0.153127	0.999964
KSPZV1	Placebo	PEAR1	ENSG00000187800	0.404486	1.55335	2.08836	0.153375	0.999964
KSPZV1	Placebo	CA14	ENSG00000118298	0.436335	0.789981	2.08549	0.153654	0.999964
KSPZV1	Placebo	ZFPM1	ENSG00000179588	0.227189	3.71205	2.08373	0.153825	0.999964
KSPZV1	Placebo	RP11-612B6.2	ENSG00000256185	0.273171	0.311708	2.08314	0.153882	0.999964
KSPZV1	Placebo	FAAP100	ENSG00000185504	-0.116686	4.80449	2.08255	0.15394	0.999964
KSPZV1	Placebo	LTV1	ENSG00000135521	-0.14428	3.90501	2.0823	0.153964	0.999964
KSPZV1	Placebo	BAIAP2	ENSG00000175866	0.276578	2.55171	2.08182	0.154011	0.999964
KSPZV1	Placebo	TRAPPC6A	ENSG00000007255	-0.201139	2.36816	2.08173	0.154019	0.999964
KSPZV1	Placebo	HUWE1	ENSG00000086758	0.0916183	8.11303	2.08155	0.154037	0.999964
KSPZV1	Placebo	CYB561A3	ENSG00000162144	-0.161614	6.72846	2.08147	0.15405	0.999964
KSPZV1	Placebo	NIT2	ENSG00000114021	-0.1017	4.65312	2.08108	0.154082	0.999964
KSPZV1	Placebo	TRAV30	ENSG00000259092	0.330474	0.751014	2.08038	0.154151	0.999964
KSPZV1	Placebo	RP11-629N8.4	ENSG00000280181	-0.325465	1.02635	2.07908	0.154277	0.999964
KSPZV1	Placebo	PDGFD	ENSG00000170962	0.318212	3.31257	2.07922	0.154299	0.999964
KSPZV1	Placebo	RP11-712L6.5	ENSG00000255062	0.175633	2.18757	2.07829	0.154354	0.999964
KSPZV1	Placebo	DNAJC6	ENSG00000116675	0.499847	4.63408	2.07941	0.15445	0.999964
KSPZV1	Placebo	GCAT	ENSG00000100116	0.54151	0.99185	2.07718	0.154463	0.999964
KSPZV1	Placebo	RANBP1	ENSG00000099901	-0.163293	4.89984	2.0768	0.1545	0.999964
KSPZV1	Placebo	RAD51D	ENSG00000185379	-0.0813555	4.87674	2.0756	0.154617	0.999964
KSPZV1	Placebo	LRR1	ENSG00000165501	0.168765	4.01577	2.07512	0.154664	0.999964
KSPZV1	Placebo	TPD52	ENSG00000076554	-0.182911	6.40349	2.07424	0.154789	0.999964
KSPZV1	Placebo	PPM1L-DT	ENSG00000260572	-0.264685	2.15342	2.07336	0.154836	0.999964
KSPZV1	Placebo	PGP	ENSG00000184207	-0.165926	3.01299	2.07321	0.154851	0.999964
KSPZV1	Placebo	C16orf54	ENSG00000185905	-0.101154	7.8765	2.07187	0.154983	0.999964
KSPZV1	Placebo	GALM	ENSG00000143891	-0.1823	3.81602	2.06994	0.155172	0.999964
KSPZV1	Placebo	RP11-380M21.1	ENSG00000279707	-0.394528	0.0442439	2.0694	0.155224	0.999964
KSPZV1	Placebo	KPTN	ENSG00000118162	0.361669	0.854091	2.06781	0.15538	0.999964
KSPZV1	Placebo	ZNF736	ENSG00000234444	-0.100896	6.56502	2.06777	0.155385	0.999964
KSPZV1	Placebo	VOPP1	ENSG00000154978	-0.090687	6.33906	2.06723	0.155438	0.999964
KSPZV1	Placebo	ATF7	ENSG00000170653	0.0618386	6.39011	2.06674	0.155486	0.999964
KSPZV1	Placebo	CDIN1	ENSG00000186073	-0.226242	3.38613	2.06642	0.155517	0.999964
KSPZV1	Placebo	BCAT2	ENSG00000105552	-0.164455	3.15631	2.0663	0.155529	0.999964
KSPZV1	Placebo	CTD-3060P21.1	ENSG00000262884	0.231997	2.12295	2.06462	0.155695	0.999964
KSPZV1	Placebo	RP11-723D22.3	ENSG00000253829	0.327939	0.21344	2.06368	0.155788	0.999964
KSPZV1	Placebo	RP11-120K19.4	ENSG00000278017	-0.21269	2.16941	2.06281	0.155873	0.999964
KSPZV1	Placebo	SMARCA1	ENSG00000102038	0.619285	0.390759	2.06265	0.155889	0.999964
KSPZV1	Placebo	OGFOD2	ENSG00000111325	-0.136369	4.05296	2.06257	0.155897	0.999964
KSPZV1	Placebo	TRDC	ENSG00000211829	0.251838	5.815	2.06349	0.155933	0.999964
KSPZV1	Placebo	MYL6B	ENSG00000196465	-0.181724	3.66531	2.06169	0.155984	0.999964
KSPZV1	Placebo	GTF2E1	ENSG00000153767	-0.0880334	5.01519	2.06134	0.156018	0.999964
KSPZV1	Placebo	GCSAML	ENSG00000169224	0.654078	1.14219	2.06179	0.156019	0.999964
KSPZV1	Placebo	OPN3	ENSG00000054277	-0.123459	6.14949	2.06064	0.156088	0.999964
KSPZV1	Placebo	CETP	ENSG00000087237	-0.213099	2.7693	2.06062	0.156089	0.999964
KSPZV1	Placebo	PRKAR2A	ENSG00000114302	0.0811195	5.82392	2.06056	0.156096	0.999964
KSPZV1	Placebo	RP11-235E17.4	ENSG00000261916	-0.378081	0.27598	2.06036	0.156116	0.999964
KSPZV1	Placebo	CTD-3224K15.3	ENSG00000272255	-0.258306	1.46954	2.06019	0.156132	0.999964
KSPZV1	Placebo	CTA-243E7.1	ENSG00000279110	0.729561	0.243013	2.06027	0.156142	0.999964
KSPZV1	Placebo	AL022328.1	ENSG00000279216	0.350963	1.12471	2.05937	0.156213	0.999964
KSPZV1	Placebo	AC010287.1	ENSG00000279816	-0.247081	1.50672	2.05906	0.156244	0.999964
KSPZV1	Placebo	EIF2S2	ENSG00000125977	-0.0835436	6.70039	2.0581	0.156339	0.999964
KSPZV1	Placebo	RP11-876N24.3	ENSG00000280153	-0.181351	6.44288	2.05737	0.156442	0.999964
KSPZV1	Placebo	BDNF	ENSG00000176697	0.494076	0.726667	2.05647	0.1565	0.999964
KSPZV1	Placebo	LINC01389	ENSG00000225762	-0.248574	1.09034	2.05434	0.156711	0.999964
KSPZV1	Placebo	CCT6A	ENSG00000146731	-0.101704	6.83796	2.05409	0.156737	0.999964
KSPZV1	Placebo	RNF207	ENSG00000158286	-0.455028	1.24475	2.05374	0.156771	0.999964
KSPZV1	Placebo	RUVBL2	ENSG00000183207	-0.134607	4.11312	2.05372	0.156774	0.999964
KSPZV1	Placebo	SOCS6	ENSG00000170677	0.186482	2.90303	2.05333	0.156812	0.999964
KSPZV1	Placebo	ZFP62	ENSG00000196670	-0.115172	5.80776	2.05268	0.156876	0.999964
KSPZV1	Placebo	KCNC4	ENSG00000116396	-0.171009	4.73655	2.05082	0.157062	0.999964
KSPZV1	Placebo	MFSD2A	ENSG00000168389	0.288892	1.58524	2.04961	0.157182	0.999964
KSPZV1	Placebo	S1PR4	ENSG00000125910	-0.109812	6.46781	2.04954	0.157189	0.999964
KSPZV1	Placebo	IL21R-AS1	ENSG00000259954	-0.162466	3.66954	2.0492	0.157223	0.999964
KSPZV1	Placebo	MYCT1	ENSG00000120279	0.516069	0.990166	2.04913	0.15723	0.999964
KSPZV1	Placebo	CATSPERE	ENSG00000179397	0.502766	0.642321	2.04657	0.157485	0.999964
KSPZV1	Placebo	RP11-165D6.1	ENSG00000278462	-0.585666	-0.251288	2.04633	0.157509	0.999964
KSPZV1	Placebo	FANCD2	ENSG00000144554	-0.141124	4.47845	2.04619	0.157524	0.999964
KSPZV1	Placebo	ACER3	ENSG00000078124	0.101227	5.81878	2.04561	0.157581	0.999964
KSPZV1	Placebo	MTG2	ENSG00000101181	-0.082531	4.78771	2.04526	0.157617	0.999964
KSPZV1	Placebo	CZIB	ENSG00000162384	-0.076783	4.79024	2.04462	0.15768	0.999964
KSPZV1	Placebo	CFAP58-DT	ENSG00000231233	-0.58002	-0.176369	2.04431	0.157711	0.999964
KSPZV1	Placebo	AC002550.6	ENSG00000276571	-0.245727	0.746474	2.04418	0.157724	0.999964
KSPZV1	Placebo	SLC9A5	ENSG00000135740	-0.197733	2.47925	2.04344	0.157798	0.999964
KSPZV1	Placebo	MEF2C-AS2	ENSG00000245864	-0.224964	2.68101	2.04304	0.157838	0.999964
KSPZV1	Placebo	SNX27	ENSG00000143376	0.109847	6.88997	2.04255	0.157887	0.999964
KSPZV1	Placebo	C10orf88	ENSG00000119965	0.154761	3.74986	2.04234	0.157909	0.999964
KSPZV1	Placebo	DAP	ENSG00000112977	0.180113	5.81172	2.04159	0.158002	0.999964
KSPZV1	Placebo	CHCHD5	ENSG00000125611	-0.118123	3.78398	2.04137	0.158006	0.999964
KSPZV1	Placebo	RPS2	ENSG00000140988	-0.113427	9.86047	2.04107	0.158036	0.999964
KSPZV1	Placebo	CNIH2	ENSG00000174871	0.617268	-0.0716867	2.04104	0.158039	0.999964
KSPZV1	Placebo	CCDC137	ENSG00000185298	0.137977	3.6298	2.04056	0.158087	0.999964
KSPZV1	Placebo	RTEL1-TNFRSF6B	ENSG00000026036	0.15933	3.942	2.04039	0.158104	0.999964
KSPZV1	Placebo	RASGRF2	ENSG00000113319	-0.140208	5.55	2.03951	0.158193	0.999964
KSPZV1	Placebo	TRAJ3	ENSG00000211886	-0.206086	0.368105	2.03914	0.158229	0.999964
KSPZV1	Placebo	AHRR	ENSG00000063438	0.29506	1.61249	2.03857	0.158287	0.999964
KSPZV1	Placebo	ASPHD1	ENSG00000174939	0.230787	2.3754	2.03796	0.158348	0.999964
KSPZV1	Placebo	TRABD	ENSG00000170638	-0.119596	5.0172	2.03779	0.158365	0.999964
KSPZV1	Placebo	POLR2I	ENSG00000105258	-0.212672	2.58463	2.03767	0.158377	0.999964
KSPZV1	Placebo	CTD-3105H18.18	ENSG00000269755	0.372949	-0.11164	2.03746	0.158398	0.999964
KSPZV1	Placebo	RCL1	ENSG00000120158	-0.158929	4.47378	2.03726	0.158418	0.999964
KSPZV1	Placebo	AE000661.37	ENSG00000251002	0.249462	4.75021	2.03566	0.158654	0.999964
KSPZV1	Placebo	AP3S1	ENSG00000177879	-0.100348	5.15408	2.0332	0.158827	0.999964
KSPZV1	Placebo	TXNRD1	ENSG00000198431	0.0882881	5.96601	2.03168	0.15898	0.999964
KSPZV1	Placebo	LA16c-OS12.2	ENSG00000268836	-0.533546	-0.234844	2.03047	0.159103	0.999964
KSPZV1	Placebo	NUDT3	ENSG00000272325	0.0781477	7.76227	2.028	0.159352	0.999964
KSPZV1	Placebo	CLEC18A	ENSG00000157322	0.820795	-0.396742	2.02668	0.159497	0.999964
KSPZV1	Placebo	RP11-566E18.1	ENSG00000279348	-0.140921	3.68822	2.02628	0.159526	0.999964
KSPZV1	Placebo	CTD-2017D11.1	ENSG00000268362	-0.143206	4.34836	2.02545	0.159611	0.999964
KSPZV1	Placebo	OSER1	ENSG00000132823	-0.117162	5.36561	2.02538	0.159618	0.999964
KSPZV1	Placebo	RP11-923I11.6	ENSG00000261586	0.444899	0.430475	2.02491	0.159665	0.999964
KSPZV1	Placebo	THBS4-AS1	ENSG00000249825	0.295014	1.74798	2.02279	0.159881	0.999964
KSPZV1	Placebo	EIF2S3B	ENSG00000180574	0.56201	0.980205	2.02194	0.159967	0.999964
KSPZV1	Placebo	GTF3A	ENSG00000122034	-0.0889108	7.33156	2.02119	0.160044	0.999964
KSPZV1	Placebo	RPL23A	ENSG00000198242	-0.1094	9.18887	2.02055	0.160109	0.999964
KSPZV1	Placebo	PAOX	ENSG00000148832	-0.19355	2.54025	2.01707	0.160463	0.999964
KSPZV1	Placebo	ARHGEF12	ENSG00000196914	0.313225	6.61615	2.01736	0.160632	0.999964
KSPZV1	Placebo	UBE2J2	ENSG00000160087	0.100833	4.99529	2.01469	0.160707	0.999964
KSPZV1	Placebo	ZBTB44	ENSG00000196323	0.108516	8.10848	2.0125	0.160931	0.999964
KSPZV1	Placebo	FIP1L1	ENSG00000145216	0.0834549	6.83958	2.01097	0.161088	0.999964
KSPZV1	Placebo	COX14	ENSG00000178449	-0.156492	2.66223	2.01087	0.161098	0.999964
KSPZV1	Placebo	RP11-297K8.2	ENSG00000224985	-0.139396	2.55106	2.0099	0.161197	0.999964
KSPZV1	Placebo	LRRC28	ENSG00000168904	-0.135563	4.37264	2.00936	0.161252	0.999964
KSPZV1	Placebo	LDLRAD4	ENSG00000168675	0.115146	6.32177	2.00612	0.161586	0.999964
KSPZV1	Placebo	ZNF169	ENSG00000175787	0.1385	3.82306	2.00524	0.161676	0.999964
KSPZV1	Placebo	RP11-492I21.1	ENSG00000228686	-0.239663	2.21164	2.00512	0.161688	0.999964
KSPZV1	Placebo	NPB	ENSG00000183979	0.475242	0.388716	2.00508	0.161692	0.999964
KSPZV1	Placebo	SEPSECS	ENSG00000109618	0.108647	5.31398	2.00285	0.161922	0.999964
KSPZV1	Placebo	RP11-225H22.7	ENSG00000273485	0.206411	2.8497	2.00231	0.161979	0.999964
KSPZV1	Placebo	WFIKKN1	ENSG00000127578	0.679547	0.465629	2.00071	0.162155	0.999964
KSPZV1	Placebo	ZYX	ENSG00000159840	0.207187	7.43668	2.00136	0.162162	0.999964
KSPZV1	Placebo	OPHN1	ENSG00000079482	0.641496	0.831762	2.00066	0.16217	0.999964
KSPZV1	Placebo	DPH5	ENSG00000117543	-0.0961703	4.9206	1.9994	0.162279	0.999964
KSPZV1	Placebo	RP11-295K3.1	ENSG00000250644	0.174644	4.6332	1.99914	0.162306	0.999964
KSPZV1	Placebo	RP11-18H7.1	ENSG00000242622	-0.187852	1.89815	1.99818	0.162405	0.999964
KSPZV1	Placebo	USP21	ENSG00000143258	-0.12491	3.76349	1.99799	0.162424	0.999964
KSPZV1	Placebo	PRR29	ENSG00000224383	-0.136246	4.9091	1.99765	0.16246	0.999964
KSPZV1	Placebo	PPM1K	ENSG00000163644	-0.132361	7.71706	1.99727	0.162499	0.999964
KSPZV1	Placebo	RP11-473M20.9	ENSG00000262370	-0.329191	2.7359	1.99676	0.16256	0.999964
KSPZV1	Placebo	AC110781.3	ENSG00000176349	-0.31392	2.70499	1.99665	0.162568	0.999964
KSPZV1	Placebo	DLGAP3	ENSG00000116544	-0.403351	1.83687	1.99608	0.162623	0.999964
KSPZV1	Placebo	MAN2B2	ENSG00000013288	0.0778314	6.49696	1.99397	0.162841	0.999964
KSPZV1	Placebo	RPL27A	ENSG00000166441	-0.156722	8.28916	1.99372	0.162873	0.999964
KSPZV1	Placebo	AC139887.4	ENSG00000233799	-0.213955	1.535	1.99352	0.162888	0.999964
KSPZV1	Placebo	GVQW3	ENSG00000179240	-0.180534	3.44848	1.99326	0.162915	0.999964
KSPZV1	Placebo	RP11-425D17.2	ENSG00000273989	0.644131	-0.106996	1.99299	0.162943	0.999964
KSPZV1	Placebo	OTUD3	ENSG00000169914	-0.124927	4.36221	1.99137	0.163112	0.999964
KSPZV1	Placebo	SLAMF1	ENSG00000117090	-0.112811	5.34303	1.99127	0.163122	0.999964
KSPZV1	Placebo	ZNF324B	ENSG00000249471	-0.246963	2.5281	1.9912	0.163129	0.999964
KSPZV1	Placebo	EAF2	ENSG00000145088	-0.265023	4.469	1.99192	0.163145	0.999964
KSPZV1	Placebo	RP11-503P10.1	ENSG00000272056	-0.303255	0.559212	1.99097	0.163153	0.999964
KSPZV1	Placebo	MKKS	ENSG00000125863	-0.101108	4.87909	1.9908	0.163171	0.999964
KSPZV1	Placebo	ERP29	ENSG00000089248	-0.0805461	6.15971	1.99004	0.16325	0.999964
KSPZV1	Placebo	RP11-139H15.6	ENSG00000277548	0.229032	1.82731	1.98921	0.163336	0.999964
KSPZV1	Placebo	H2AC8	ENSG00000277075	-0.289444	5.73495	1.98951	0.163482	0.999964
KSPZV1	Placebo	ZNF213-AS1	ENSG00000263072	-0.110357	4.53703	1.98657	0.163612	0.999964
KSPZV1	Placebo	CTD-3222D19.2	ENSG00000141979	-0.123472	3.90987	1.98646	0.163623	0.999964
KSPZV1	Placebo	RP11-432J22.2	ENSG00000238058	-0.425473	-0.274816	1.98553	0.16372	0.999964
KSPZV1	Placebo	PUDP	ENSG00000130021	-0.119608	4.36121	1.98524	0.163751	0.999964
KSPZV1	Placebo	YY1	ENSG00000100811	0.081072	7.33538	1.98308	0.163977	0.999964
KSPZV1	Placebo	IL26	ENSG00000111536	-0.5559	-0.168361	1.9822	0.164069	0.999964
KSPZV1	Placebo	RP11-507K2.6	ENSG00000278576	-0.23063	2.42462	1.98189	0.164102	0.999964
KSPZV1	Placebo	HIGD1B	ENSG00000131097	-0.330348	0.52635	1.97903	0.164402	0.999964
KSPZV1	Placebo	LGALS9B	ENSG00000170298	0.453264	0.789701	1.97861	0.164446	0.999964
KSPZV1	Placebo	BUD31	ENSG00000106245	-0.102672	4.82165	1.97778	0.164532	0.999964
KSPZV1	Placebo	ZNF852	ENSG00000178917	-0.103226	4.8132	1.9759	0.16473	0.999964
KSPZV1	Placebo	KHDRBS2	ENSG00000112232	-0.387052	1.68655	1.97557	0.164765	0.999964
KSPZV1	Placebo	VIPR2	ENSG00000106018	-0.589174	0.821388	1.9755	0.164774	0.999964
KSPZV1	Placebo	RP11-252E2.1	ENSG00000247033	0.3436	0.974272	1.97539	0.164784	0.999964
KSPZV1	Placebo	CTD-2116N17.1	ENSG00000259316	-0.0984857	4.58763	1.9738	0.164952	0.999964
KSPZV1	Placebo	ARHGEF37	ENSG00000183111	0.588194	0.562602	1.97316	0.165018	0.999964
KSPZV1	Placebo	CUEDC1	ENSG00000180891	0.257162	2.82124	1.97276	0.16506	0.999964
KSPZV1	Placebo	TPST2	ENSG00000128294	0.122841	6.259	1.97184	0.165158	0.999964
KSPZV1	Placebo	TMEM175	ENSG00000127419	0.140313	4.47153	1.96883	0.165476	0.999964
KSPZV1	Placebo	PLPP5	ENSG00000147535	-0.133462	5.38835	1.96855	0.165505	0.999964
KSPZV1	Placebo	ZNF32	ENSG00000169740	-0.155668	3.72847	1.96814	0.165548	0.999964
KSPZV1	Placebo	REV3L	ENSG00000009413	0.0962628	7.24517	1.96807	0.165556	0.999964
KSPZV1	Placebo	GPAT2	ENSG00000186281	0.390366	1.04372	1.96807	0.165556	0.999964
KSPZV1	Placebo	RP11-598P20.5	ENSG00000254673	-0.0838479	4.56461	1.96797	0.165567	0.999964
KSPZV1	Placebo	ZMIZ1	ENSG00000108175	0.147747	6.45177	1.96692	0.16568	0.999964
KSPZV1	Placebo	RP11-121A14.2	ENSG00000235204	-0.325935	0.739243	1.96683	0.165688	0.999964
KSPZV1	Placebo	RP4-570O12.3	ENSG00000279565	-0.589354	0.16072	1.96567	0.165811	0.999964
KSPZV1	Placebo	CRYGN	ENSG00000127377	0.637311	-0.380615	1.96539	0.16584	0.999964
KSPZV1	Placebo	AC000032.2	ENSG00000260246	-0.622925	2.20097	1.96647	0.165888	0.999964
KSPZV1	Placebo	SLC35E2A	ENSG00000215790	-0.14453	3.62014	1.96466	0.165918	0.999964
KSPZV1	Placebo	GUCY1A1	ENSG00000164116	0.280466	3.4774	1.96489	0.165923	0.999964
KSPZV1	Placebo	PIGU	ENSG00000101464	-0.0911984	4.35494	1.96187	0.166214	0.999964
KSPZV1	Placebo	PABPC4	ENSG00000090621	-0.0927754	6.61237	1.96132	0.166273	0.999964
KSPZV1	Placebo	NPPA	ENSG00000175206	0.403457	0.0152772	1.96069	0.166339	0.999964
KSPZV1	Placebo	PLA2G2D	ENSG00000117215	0.630159	0.335009	1.96004	0.166409	0.999964
KSPZV1	Placebo	TBCD	ENSG00000141556	0.13541	4.64665	1.9597	0.166445	0.999964
KSPZV1	Placebo	ZBP1	ENSG00000124256	-0.188842	5.8426	1.95876	0.166593	0.999964
KSPZV1	Placebo	NME1-NME2	ENSG00000011052	-0.136547	6.03862	1.95812	0.166613	0.999964
KSPZV1	Placebo	ERP27	ENSG00000139055	-0.0962248	4.64292	1.95688	0.166746	0.999964
KSPZV1	Placebo	SIRPG-AS1	ENSG00000237914	-0.172971	4.16414	1.95686	0.166748	0.999964
KSPZV1	Placebo	MNAT1	ENSG00000020426	-0.185443	3.35762	1.95628	0.16681	0.999964
KSPZV1	Placebo	SMPD2	ENSG00000135587	-0.149144	3.72624	1.95616	0.166823	0.999964
KSPZV1	Placebo	CD27-AS1	ENSG00000215039	-0.132399	5.30971	1.95563	0.16688	0.999964
KSPZV1	Placebo	RP1-5O6.6	ENSG00000279038	0.195285	2.71041	1.9533	0.167129	0.999964
KSPZV1	Placebo	RP11-229D13.3	ENSG00000280388	-0.141098	2.98103	1.95323	0.167136	0.999964
KSPZV1	Placebo	RP3-508I15.9	ENSG00000228274	0.181312	2.30806	1.95252	0.167212	0.999964
KSPZV1	Placebo	RP11-45A17.4	ENSG00000273521	-0.277129	1.67299	1.95232	0.167233	0.999964
KSPZV1	Placebo	HLX-AS1	ENSG00000257551	0.459673	1.09268	1.95232	0.167234	0.999964
KSPZV1	Placebo	CALCRL	ENSG00000064989	0.39868	2.73661	1.95273	0.167251	0.999964
KSPZV1	Placebo	IWS1	ENSG00000163166	-0.0807949	5.98779	1.9517	0.167299	0.999964
KSPZV1	Placebo	APOBEC3D	ENSG00000243811	-0.113604	4.64485	1.95115	0.167358	0.999964
KSPZV1	Placebo	LINC00926	ENSG00000247982	-0.182618	6.85115	1.9507	0.167451	0.999964
KSPZV1	Placebo	CTD-3138B18.4	ENSG00000269545	-0.178578	1.29954	1.9488	0.16761	0.999964
KSPZV1	Placebo	POLDIP2	ENSG00000004142	-0.121801	4.92486	1.94873	0.167618	0.999964
KSPZV1	Placebo	ANAPC11	ENSG00000141552	-0.209135	2.67325	1.94664	0.167843	0.999964
KSPZV1	Placebo	CTA-212A2.1	ENSG00000279805	-0.174128	3.00046	1.94656	0.167851	0.999964
KSPZV1	Placebo	PITPNA	ENSG00000174238	0.098287	6.0516	1.94531	0.167986	0.999964
KSPZV1	Placebo	CSTB	ENSG00000160213	-0.124933	5.80917	1.94521	0.167997	0.999964
KSPZV1	Placebo	LINC00565	ENSG00000260910	-0.33623	1.09107	1.94479	0.168042	0.999964
KSPZV1	Placebo	IL17RC	ENSG00000163702	0.367087	1.40319	1.94213	0.168329	0.999964
KSPZV1	Placebo	HOXB-AS3	ENSG00000233101	0.428011	-0.316482	1.94171	0.168374	0.999964
KSPZV1	Placebo	CASK-AS1	ENSG00000233033	-0.226756	1.24656	1.94133	0.168415	0.999964
KSPZV1	Placebo	ALYREF	ENSG00000183684	-0.141225	3.15832	1.93947	0.168617	0.999964
KSPZV1	Placebo	RP4-614O4.12	ENSG00000269202	-0.297529	1.16921	1.93939	0.168625	0.999964
KSPZV1	Placebo	SAMM50	ENSG00000100347	-0.0672373	5.38836	1.93903	0.168664	0.999964
KSPZV1	Placebo	CTD-2026K11.4	ENSG00000275454	-0.135393	4.16204	1.93778	0.168799	0.999964
KSPZV1	Placebo	RP11-327F22.6	ENSG00000270120	-0.369678	1.93129	1.93753	0.168826	0.999964
KSPZV1	Placebo	AP006621.5	ENSG00000255284	-0.364575	0.774131	1.9369	0.168895	0.999964
KSPZV1	Placebo	RP5-997D16.2	ENSG00000230163	-0.309417	1.24617	1.93608	0.168984	0.999964
KSPZV1	Placebo	LINC02362	ENSG00000249096	-0.23785	2.69272	1.936	0.168992	0.999964
KSPZV1	Placebo	RP11-164H13.1	ENSG00000257275	-0.256681	4.27636	1.93527	0.169135	0.999964
KSPZV1	Placebo	RP11-141B14.2	ENSG00000279957	-0.231664	3.37493	1.93457	0.169147	0.999964
KSPZV1	Placebo	NCALD	ENSG00000104490	0.143582	4.11539	1.93415	0.169193	0.999964
KSPZV1	Placebo	CCDC86	ENSG00000110104	-0.129817	3.15081	1.93345	0.169268	0.999964
KSPZV1	Placebo	EMC8	ENSG00000131148	-0.103333	4.44787	1.9334	0.169274	0.999964
KSPZV1	Placebo	RP3-468K18.7	ENSG00000280148	-0.2359	1.53066	1.93321	0.169295	0.999964
KSPZV1	Placebo	RRAGB	ENSG00000083750	-0.107606	3.8469	1.93311	0.169306	0.999964
KSPZV1	Placebo	CDC42EP1	ENSG00000128283	0.481909	1.16856	1.93274	0.169345	0.999964
KSPZV1	Placebo	RP5-1157M23.2	ENSG00000243224	-0.196058	2.21061	1.93211	0.169414	0.999964
KSPZV1	Placebo	ZBTB39	ENSG00000166860	-0.0891414	5.1287	1.93126	0.169507	0.999964
KSPZV1	Placebo	RSF1-IT1	ENSG00000255409	-0.39853	0.413488	1.93089	0.169547	0.999964
KSPZV1	Placebo	ZNF530	ENSG00000183647	-0.191112	2.93258	1.93056	0.169583	0.999964
KSPZV1	Placebo	ACSL3	ENSG00000123983	-0.0801134	6.05227	1.92717	0.169952	0.999964
KSPZV1	Placebo	RP5-1180E21.4	ENSG00000272982	-0.158183	1.61407	1.92549	0.170136	0.999964
KSPZV1	Placebo	BLCAP	ENSG00000166619	-0.0792315	5.95545	1.92532	0.170154	0.999964
KSPZV1	Placebo	TMEM268	ENSG00000157693	-0.0909494	5.72906	1.92403	0.170296	0.999964
KSPZV1	Placebo	VCAN	ENSG00000038427	0.284166	8.70194	1.92532	0.170335	0.999964
KSPZV1	Placebo	ELOVL6	ENSG00000170522	0.308381	3.72866	1.92396	0.170374	0.999964
KSPZV1	Placebo	RP4-561L24.3	ENSG00000260464	-0.295211	1.06492	1.92217	0.170499	0.999964
KSPZV1	Placebo	KCTD18	ENSG00000155729	-0.0943491	4.44231	1.92036	0.170697	0.999964
KSPZV1	Placebo	BNIP3L	ENSG00000104765	0.426716	9.93727	1.92095	0.170836	0.999964
KSPZV1	Placebo	INSR	ENSG00000171105	0.232901	3.93577	1.91905	0.170854	0.999964
KSPZV1	Placebo	XCL2	ENSG00000143185	0.348933	1.63142	1.91862	0.170889	0.999964
KSPZV1	Placebo	AC008781.7	ENSG00000228737	-0.15701	1.95742	1.91807	0.170949	0.999964
KSPZV1	Placebo	CTD-2561B21.11	ENSG00000262873	-0.396484	0.245253	1.9171	0.171056	0.999964
KSPZV1	Placebo	INAFM1	ENSG00000257704	0.366023	1.29244	1.91692	0.171076	0.999964
KSPZV1	Placebo	EZHIP	ENSG00000187690	0.588184	-0.0148536	1.91504	0.171282	0.999964
KSPZV1	Placebo	RP11-84A14.4	ENSG00000228150	-0.310745	0.201873	1.91489	0.171299	0.999964
KSPZV1	Placebo	PCNT	ENSG00000160299	-0.111153	6.19482	1.91454	0.171337	0.999964
KSPZV1	Placebo	ENTPD4	ENSG00000197217	-0.0590049	7.39079	1.91386	0.171412	0.999964
KSPZV1	Placebo	CTD-3065J16.9	ENSG00000255224	0.339306	1.31716	1.91349	0.171453	0.999964
KSPZV1	Placebo	ZNF266	ENSG00000174652	-0.102719	5.56548	1.91311	0.171495	0.999964
KSPZV1	Placebo	COX16	ENSG00000133983	-0.139467	4.87136	1.91284	0.171525	0.999964
KSPZV1	Placebo	CMC4	ENSG00000182712	-0.128531	3.3095	1.91282	0.171527	0.999964
KSPZV1	Placebo	INSIG1	ENSG00000186480	0.0906766	6.33902	1.91227	0.171588	0.999964
KSPZV1	Placebo	DICER1	ENSG00000100697	0.104651	7.78851	1.91187	0.171632	0.999964
KSPZV1	Placebo	UBXN10	ENSG00000162543	-0.385011	1.79897	1.90977	0.171864	0.999964
KSPZV1	Placebo	MIR3677HG	ENSG00000260778	0.361729	0.540561	1.90968	0.171874	0.999964
KSPZV1	Placebo	HES1	ENSG00000114315	0.469621	0.332477	1.90953	0.17189	0.999964
KSPZV1	Placebo	RP1-59D14.5	ENSG00000263345	0.207232	1.23199	1.9087	0.171983	0.999964
KSPZV1	Placebo	CTD-2302E22.2	ENSG00000258800	-0.229196	0.849107	1.90823	0.172034	0.999964
KSPZV1	Placebo	FBL	ENSG00000105202	-0.0902243	5.88485	1.90648	0.172228	0.999964
KSPZV1	Placebo	SEL1L3	ENSG00000091490	-0.136849	7.08934	1.90618	0.172261	0.999964
KSPZV1	Placebo	NBPF26	ENSG00000273136	0.41683	3.81452	1.90765	0.172269	0.999964
KSPZV1	Placebo	CTD-3105H18.14	ENSG00000268744	-0.354852	1.01283	1.90586	0.172297	0.999964
KSPZV1	Placebo	PSMB11	ENSG00000222028	0.486809	0.260303	1.90583	0.1723	0.999964
KSPZV1	Placebo	ZNF56P	ENSG00000267419	-0.106056	3.73287	1.90359	0.172549	0.999964
KSPZV1	Placebo	CIAO2A	ENSG00000166797	-0.155994	5.62536	1.9029	0.17263	0.999964
KSPZV1	Placebo	RP11-212D19.4	ENSG00000255663	-0.102441	4.80952	1.90214	0.17271	0.999964
KSPZV1	Placebo	CAMKMT	ENSG00000143919	-0.160878	3.47003	1.90122	0.172813	0.999964
KSPZV1	Placebo	MRPS23	ENSG00000181610	-0.123606	4.08198	1.90059	0.172882	0.999964
KSPZV1	Placebo	CLCF1	ENSG00000175505	-0.225558	3.31185	1.89935	0.173021	0.999964
KSPZV1	Placebo	ABCB4	ENSG00000005471	-0.224127	4.49168	1.89959	0.173031	0.999964
KSPZV1	Placebo	ERVW-1	ENSG00000242950	-0.350127	1.75075	1.89883	0.173078	0.999964
KSPZV1	Placebo	C1orf100	ENSG00000173728	-0.455101	0.193378	1.89744	0.173234	0.999964
KSPZV1	Placebo	GASK1B	ENSG00000164125	0.21956	5.34045	1.89643	0.173435	0.999964
KSPZV1	Placebo	CD8B	ENSG00000172116	-0.242599	5.1485	1.89575	0.17352	0.999964
KSPZV1	Placebo	SLMAP	ENSG00000163681	-0.0619911	7.12391	1.89462	0.173549	0.999964
KSPZV1	Placebo	FCHSD2	ENSG00000137478	-0.0963153	7.43109	1.89378	0.173643	0.999964
KSPZV1	Placebo	CBX5	ENSG00000094916	0.113009	7.59725	1.89363	0.17366	0.999964
KSPZV1	Placebo	CTC-366B18.4	ENSG00000272040	0.252514	1.33511	1.89338	0.173687	0.999964
KSPZV1	Placebo	RP11-390F4.3	ENSG00000225489	-0.580468	-0.327017	1.89245	0.173791	0.999964
KSPZV1	Placebo	KCTD12	ENSG00000178695	0.162428	7.27193	1.89258	0.173798	0.999964
KSPZV1	Placebo	UGT8	ENSG00000174607	-0.248088	3.54546	1.89221	0.173827	0.999964
KSPZV1	Placebo	SLC12A7	ENSG00000113504	0.32947	3.14957	1.89247	0.17384	0.999964
KSPZV1	Placebo	UBE2F	ENSG00000184182	0.144097	6.00604	1.89114	0.173938	0.999964
KSPZV1	Placebo	CTTN	ENSG00000085733	0.370569	2.25551	1.8912	0.173945	0.999964
KSPZV1	Placebo	SSBP3	ENSG00000157216	0.13832	6.95221	1.8883	0.174257	0.999964
KSPZV1	Placebo	CFAP410	ENSG00000160226	0.167506	3.80033	1.88811	0.174278	0.999964
KSPZV1	Placebo	NOP58	ENSG00000055044	-0.102603	5.94127	1.88651	0.174458	0.999964
KSPZV1	Placebo	TRAM2-AS1	ENSG00000225791	0.270458	1.76061	1.8857	0.17455	0.999964
KSPZV1	Placebo	PDE4B	ENSG00000184588	-0.0987926	6.82841	1.88502	0.174626	0.999964
KSPZV1	Placebo	BCL7A	ENSG00000110987	-0.179619	5.81806	1.88246	0.17495	0.999964
KSPZV1	Placebo	LANCL3	ENSG00000147036	0.503447	2.11489	1.88151	0.175101	0.999964
KSPZV1	Placebo	CTD-3195I5.1	ENSG00000262758	0.11205	3.77267	1.88049	0.175138	0.999964
KSPZV1	Placebo	LIN7B	ENSG00000104863	0.490819	0.363014	1.88025	0.175165	0.999964
KSPZV1	Placebo	LIN52	ENSG00000205659	-0.093699	4.20042	1.88019	0.175172	0.999964
KSPZV1	Placebo	RP11-360L9.7	ENSG00000253174	0.385799	0.775585	1.88016	0.175175	0.999964
KSPZV1	Placebo	CTC-559E9.5	ENSG00000267481	-0.131543	4.46266	1.87943	0.175258	0.999964
KSPZV1	Placebo	RP3-388E23.2	ENSG00000234084	0.459157	-0.0821882	1.87807	0.175411	0.999964
KSPZV1	Placebo	ISYNA1	ENSG00000105655	-0.138368	2.79374	1.87687	0.175548	0.999964
KSPZV1	Placebo	RP11-562A8.4	ENSG00000259298	-0.145653	2.82041	1.87677	0.175559	0.999964
KSPZV1	Placebo	RPL19	ENSG00000108298	-0.0965412	10.3842	1.87624	0.17562	0.999964
KSPZV1	Placebo	ZFAND2A	ENSG00000178381	0.160849	3.83525	1.87421	0.175849	0.999964
KSPZV1	Placebo	EIF2B4	ENSG00000115211	-0.117384	4.19302	1.87235	0.176061	0.999964
KSPZV1	Placebo	LINC00467	ENSG00000153363	-0.260556	1.97615	1.87222	0.176076	0.999964
KSPZV1	Placebo	RP11-420K8.1	ENSG00000226438	-0.159507	1.38605	1.87197	0.176104	0.999964
KSPZV1	Placebo	RP11-20I23.5	ENSG00000279568	-0.430376	1.8509	1.87196	0.176116	0.999964
KSPZV1	Placebo	MYH10	ENSG00000133026	-0.132445	4.8891	1.87156	0.176151	0.999964
KSPZV1	Placebo	PACC1	ENSG00000065600	0.075235	4.61793	1.86971	0.176362	0.999964
KSPZV1	Placebo	TBCEL	ENSG00000154114	0.198521	5.79958	1.86882	0.176529	0.999964
KSPZV1	Placebo	SLC4A10	ENSG00000144290	0.511641	2.46615	1.8691	0.176539	0.999964
KSPZV1	Placebo	VIRMA	ENSG00000164944	0.0929482	6.66464	1.86753	0.17661	0.999964
KSPZV1	Placebo	ODAD1	ENSG00000105479	0.549343	0.280483	1.86732	0.176634	0.999964
KSPZV1	Placebo	CLIC5	ENSG00000112782	0.312555	2.14249	1.86671	0.176704	0.999964
KSPZV1	Placebo	FCSK	ENSG00000157353	0.226036	2.96046	1.8664	0.17674	0.999964
KSPZV1	Placebo	FBXO48	ENSG00000204923	0.12408	4.04976	1.86604	0.17678	0.999964
KSPZV1	Placebo	RASGEF1A	ENSG00000198915	0.341392	2.00752	1.86534	0.176861	0.999964
KSPZV1	Placebo	RAPH1	ENSG00000173166	0.127035	4.30913	1.86502	0.176897	0.999964
KSPZV1	Placebo	ANKRD39	ENSG00000213337	0.0948372	4.37109	1.86391	0.177024	0.999964
KSPZV1	Placebo	EGR1	ENSG00000120738	0.356311	1.97215	1.8638	0.177037	0.999964
KSPZV1	Placebo	RP1L1	ENSG00000183638	-0.966097	0.916329	1.86501	0.177044	0.999964
KSPZV1	Placebo	C14orf28	ENSG00000179476	0.169351	3.3489	1.86362	0.177057	0.999964
KSPZV1	Placebo	BCKDHB	ENSG00000083123	0.114137	4.38311	1.86356	0.177064	0.999964
KSPZV1	Placebo	MYH9	ENSG00000100345	0.154679	9.07319	1.863	0.177135	0.999964
KSPZV1	Placebo	RP11-4O1.2	ENSG00000259953	0.159226	3.31177	1.86285	0.177145	0.999964
KSPZV1	Placebo	UACA	ENSG00000137831	0.687108	0.465419	1.86275	0.177169	0.999964
KSPZV1	Placebo	PDK1	ENSG00000152256	-0.105473	7.51455	1.86198	0.177246	0.999964
KSPZV1	Placebo	TMEM208	ENSG00000168701	-0.219176	2.47939	1.86039	0.177427	0.999964
KSPZV1	Placebo	PPIEL	ENSG00000182109	-0.323329	2.08488	1.85772	0.177734	0.999964
KSPZV1	Placebo	EIF4EBP2	ENSG00000148730	0.0922639	8.41561	1.85766	0.177741	0.999964
KSPZV1	Placebo	RP3-508I15.21	ENSG00000272669	-0.307606	1.39786	1.85752	0.177757	0.999964
KSPZV1	Placebo	RP1-283E3.8	ENSG00000268575	-0.125385	5.48474	1.85721	0.177793	0.999964
KSPZV1	Placebo	DPEP3	ENSG00000141096	0.669882	-0.135586	1.8572	0.177794	0.999964
KSPZV1	Placebo	RP11-401P9.5	ENSG00000260249	-0.13711	5.43109	1.85614	0.177917	0.999964
KSPZV1	Placebo	CNOT10	ENSG00000182973	0.0806559	5.89679	1.85376	0.178191	0.999964
KSPZV1	Placebo	RP11-676J12.4	ENSG00000262228	-0.427893	0.949698	1.85365	0.178203	0.999964
KSPZV1	Placebo	MITD1	ENSG00000158411	-0.107141	5.62571	1.85338	0.178235	0.999964
KSPZV1	Placebo	LINC01569	ENSG00000262468	-0.291793	1.47587	1.853	0.178279	0.999964
KSPZV1	Placebo	RP11-463D19.1	ENSG00000254538	0.333932	0.562002	1.85193	0.178402	0.999964
KSPZV1	Placebo	RP1-223E5.4	ENSG00000261071	0.318645	0.769829	1.85034	0.178586	0.999964
KSPZV1	Placebo	AC009505.2	ENSG00000235522	-0.13309	3.84888	1.84903	0.178737	0.999964
KSPZV1	Placebo	RMI2	ENSG00000175643	-0.197043	3.01035	1.84885	0.178758	0.999964
KSPZV1	Placebo	CMSS1	ENSG00000184220	-0.144532	3.58829	1.84788	0.178871	0.999964
KSPZV1	Placebo	UBTD2	ENSG00000168246	0.138102	3.85923	1.84786	0.178873	0.999964
KSPZV1	Placebo	MARS2	ENSG00000247626	-0.119841	4.84821	1.84682	0.178994	0.999964
KSPZV1	Placebo	CD101	ENSG00000134256	0.180066	3.5899	1.84583	0.179108	0.999964
KSPZV1	Placebo	PSPN	ENSG00000125650	-0.171783	2.44517	1.84455	0.179257	0.999964
KSPZV1	Placebo	ATF7IP2	ENSG00000166669	-0.118095	6.30715	1.84419	0.179299	0.999964
KSPZV1	Placebo	RP11-298J23.5	ENSG00000231102	-0.400511	-0.134218	1.8438	0.179344	0.999964
KSPZV1	Placebo	RP11-477N3.1	ENSG00000272156	-0.362452	0.901245	1.84328	0.179404	0.999964
KSPZV1	Placebo	RP11-876N24.4	ENSG00000262222	-0.169021	3.28094	1.84299	0.179438	0.999964
KSPZV1	Placebo	MTMR10	ENSG00000166912	-0.208586	5.51507	1.84312	0.179493	0.999964
KSPZV1	Placebo	TSC2	ENSG00000103197	0.110484	5.41868	1.84244	0.179502	0.999964
KSPZV1	Placebo	CTD-2525I3.6	ENSG00000269535	-0.162643	3.00281	1.8418	0.179577	0.999964
KSPZV1	Placebo	MCRIP2	ENSG00000172366	-0.136296	4.01308	1.84176	0.179582	0.999964
KSPZV1	Placebo	RP11-34P13.14	ENSG00000239906	-0.498443	0.362673	1.84144	0.179619	0.999964
KSPZV1	Placebo	E2F6	ENSG00000169016	0.137922	3.09979	1.84071	0.179704	0.999964
KSPZV1	Placebo	ULK2	ENSG00000083290	0.125351	5.09124	1.84045	0.179735	0.999964
KSPZV1	Placebo	NEBL	ENSG00000078114	0.781859	2.68571	1.84174	0.179785	0.999964
KSPZV1	Placebo	ZNF250	ENSG00000196150	-0.117174	3.58647	1.83978	0.179813	0.999964
KSPZV1	Placebo	RP11-700J17.2	ENSG00000272936	0.270165	1.85723	1.83924	0.179875	0.999964
KSPZV1	Placebo	GBE1	ENSG00000114480	-0.102971	4.58728	1.83836	0.179977	0.999964
KSPZV1	Placebo	SASH1	ENSG00000111961	0.315137	2.6778	1.83835	0.17999	0.999964
KSPZV1	Placebo	LZIC	ENSG00000162441	0.109235	5.19889	1.8382	0.179996	0.999964
KSPZV1	Placebo	FLJ42351	ENSG00000237753	0.227352	2.05635	1.8367	0.180172	0.999964
KSPZV1	Placebo	RP1-93H18.1	ENSG00000240050	-0.456125	0.17685	1.83524	0.180343	0.999964
KSPZV1	Placebo	ZNF17	ENSG00000186272	-0.0911339	4.53844	1.83481	0.180393	0.999964
KSPZV1	Placebo	PAX8	ENSG00000125618	-0.50183	2.16187	1.83524	0.180432	0.999964
KSPZV1	Placebo	ATP6AP1	ENSG00000071553	0.0933818	5.52482	1.83331	0.180569	0.999964
KSPZV1	Placebo	SPRED2	ENSG00000198369	0.258623	2.01797	1.83249	0.180665	0.999964
KSPZV1	Placebo	PTPN1	ENSG00000196396	-0.0699182	6.88382	1.83174	0.180753	0.999964
KSPZV1	Placebo	SCAMP1-AS1	ENSG00000245556	-0.158751	3.3904	1.83043	0.180907	0.999964
KSPZV1	Placebo	KCNH1	ENSG00000143473	-0.761806	-0.151994	1.83037	0.180919	0.999964
KSPZV1	Placebo	CECR7	ENSG00000237438	-0.358691	2.06818	1.82938	0.18103	0.999964
KSPZV1	Placebo	TSPAN13	ENSG00000106537	-0.180151	5.14672	1.82914	0.181072	0.999964
KSPZV1	Placebo	ZNF205-AS1	ENSG00000263214	0.41095	0.592356	1.82872	0.181108	0.999964
KSPZV1	Placebo	PKIA-AS1	ENSG00000254266	0.251574	2.73313	1.82856	0.181126	0.999964
KSPZV1	Placebo	NDRG3	ENSG00000101079	0.114081	5.90624	1.82739	0.181265	0.999964
KSPZV1	Placebo	TIMMDC1	ENSG00000113845	-0.0970477	5.4261	1.82466	0.181585	0.999964
KSPZV1	Placebo	AFF2	ENSG00000155966	0.216183	4.53217	1.82237	0.1819	0.999964
KSPZV1	Placebo	FLII	ENSG00000177731	0.128055	6.06796	1.8196	0.182184	0.999964
KSPZV1	Placebo	AKR1C3	ENSG00000196139	0.503261	0.730316	1.81736	0.18245	0.999964
KSPZV1	Placebo	SDHA	ENSG00000073578	-0.0602702	6.28278	1.81717	0.182472	0.999964
KSPZV1	Placebo	VPS37B	ENSG00000139722	-0.0793349	6.33822	1.81686	0.182509	0.999964
KSPZV1	Placebo	MTAP	ENSG00000099810	-0.0971268	6.21619	1.81643	0.18256	0.999964
KSPZV1	Placebo	HSPA4	ENSG00000170606	-0.0948718	6.60331	1.81628	0.182578	0.999964
KSPZV1	Placebo	ADI1	ENSG00000182551	-0.315397	4.48403	1.81678	0.182677	0.999964
KSPZV1	Placebo	USP6NL	ENSG00000148429	-0.134431	6.64151	1.81472	0.182763	0.999964
KSPZV1	Placebo	CTC-490G23.2	ENSG00000231412	0.826158	0.769732	1.81535	0.182781	0.999964
KSPZV1	Placebo	RP11-197N18.2	ENSG00000256028	-0.113637	4.90357	1.81372	0.182882	0.999964
KSPZV1	Placebo	NPIPB5	ENSG00000243716	-0.128476	5.46287	1.81337	0.182923	0.999964
KSPZV1	Placebo	RORC	ENSG00000143365	0.35487	1.94316	1.81266	0.183008	0.999964
KSPZV1	Placebo	CTD-2544N14.3	ENSG00000253645	-0.132129	4.05746	1.81256	0.18302	0.999964
KSPZV1	Placebo	UTP25	ENSG00000117597	-0.0898134	5.73944	1.81206	0.183079	0.999964
KSPZV1	Placebo	ELMO3	ENSG00000102890	0.249189	1.56664	1.81098	0.183208	0.999964
KSPZV1	Placebo	KCNA6	ENSG00000151079	-0.340892	1.90473	1.81089	0.183219	0.999964
KSPZV1	Placebo	PIM2	ENSG00000102096	-0.0919759	7.24623	1.81045	0.183271	0.999964
KSPZV1	Placebo	ARL4D	ENSG00000175906	0.511516	0.465219	1.81044	0.183273	0.999964
KSPZV1	Placebo	REXO4	ENSG00000148300	-0.11881	4.36753	1.81001	0.183324	0.999964
KSPZV1	Placebo	PDGFC	ENSG00000145431	0.38548	1.94289	1.80996	0.183335	0.999964
KSPZV1	Placebo	TTC9-DT	ENSG00000245466	-0.505773	0.85511	1.80983	0.183346	0.999964
KSPZV1	Placebo	RP11-715J22.6	ENSG00000260293	0.321448	1.40672	1.80961	0.183372	0.999964
KSPZV1	Placebo	CTD-3220F14.2	ENSG00000267682	0.219558	0.593338	1.80903	0.183442	0.999964
KSPZV1	Placebo	PPP1R12A-AS1	ENSG00000257557	-0.155336	3.2513	1.80864	0.183488	0.999964
KSPZV1	Placebo	RP11-358B23.7	ENSG00000278829	-0.137069	3.85914	1.80818	0.183543	0.999964
KSPZV1	Placebo	CTD-3234P18.6	ENSG00000276071	-0.211193	2.1361	1.80731	0.183646	0.999964
KSPZV1	Placebo	ANKLE1	ENSG00000160117	-0.449395	1.31303	1.807	0.183684	0.999964
KSPZV1	Placebo	NID2	ENSG00000087303	-0.12249	3.27534	1.80686	0.1837	0.999964
KSPZV1	Placebo	PDHB	ENSG00000168291	-0.0656485	4.97844	1.80648	0.183746	0.999964
KSPZV1	Placebo	OAF	ENSG00000184232	0.151422	3.34206	1.80624	0.183775	0.999964
KSPZV1	Placebo	ITFG2	ENSG00000111203	-0.0814432	5.66065	1.80516	0.183904	0.999964
KSPZV1	Placebo	RNASEH2B	ENSG00000136104	-0.0856109	6.41394	1.80505	0.183916	0.999964
KSPZV1	Placebo	NBPF14	ENSG00000270629	0.13012	6.52539	1.803	0.184163	0.999964
KSPZV1	Placebo	GPR63	ENSG00000112218	0.625224	-0.00414556	1.8018	0.184307	0.999964
KSPZV1	Placebo	ARNILA	ENSG00000235072	-0.272792	1.68829	1.80171	0.184318	0.999964
KSPZV1	Placebo	C15orf40	ENSG00000169609	-0.0966718	5.88626	1.80075	0.184433	0.999964
KSPZV1	Placebo	DDX10	ENSG00000178105	-0.101468	5.18372	1.80073	0.184436	0.999964
KSPZV1	Placebo	QRICH1	ENSG00000198218	0.0550522	6.57697	1.80072	0.184437	0.999964
KSPZV1	Placebo	NUBPL	ENSG00000151413	-0.241216	3.21344	1.80044	0.18447	0.999964
KSPZV1	Placebo	PITPNM2	ENSG00000090975	0.126516	5.58843	1.8004	0.184475	0.999964
KSPZV1	Placebo	ZNF782	ENSG00000196597	-0.111905	5.14996	1.80008	0.184513	0.999964
KSPZV1	Placebo	TEPSIN	ENSG00000167302	0.138145	4.45659	1.79984	0.184543	0.999964
KSPZV1	Placebo	SMIM30	ENSG00000214194	-0.166271	4.2935	1.79897	0.184648	0.999964
KSPZV1	Placebo	PROSER1	ENSG00000120685	0.0735827	6.69589	1.79879	0.184669	0.999964
KSPZV1	Placebo	MBNL3	ENSG00000076770	0.336933	9.07869	1.80015	0.184705	0.999964
KSPZV1	Placebo	RP11-342K6.2	ENSG00000271452	0.211575	0.79186	1.79824	0.184735	0.999964
KSPZV1	Placebo	FHIP1B	ENSG00000051009	0.111463	5.33031	1.79779	0.184789	0.999964
KSPZV1	Placebo	RP11-278C7.3	ENSG00000274105	-0.205795	2.08637	1.79743	0.184832	0.999964
KSPZV1	Placebo	RP11-286N22.14	ENSG00000279246	-0.163139	4.50493	1.79689	0.184897	0.999964
KSPZV1	Placebo	MPZL1	ENSG00000197965	-0.197742	5.24451	1.79665	0.18497	0.999964
KSPZV1	Placebo	MRPL43	ENSG00000055950	-0.133436	4.39444	1.79605	0.184999	0.999964
KSPZV1	Placebo	WWC2	ENSG00000151718	0.393101	1.91541	1.7955	0.185073	0.999964
KSPZV1	Placebo	KDM4A	ENSG00000066135	0.0848234	5.58261	1.79511	0.185112	0.999964
KSPZV1	Placebo	RP11-338K17.6	ENSG00000278861	-0.291131	0.779325	1.79499	0.185127	0.999964
KSPZV1	Placebo	TGIF1	ENSG00000177426	-0.107327	5.05716	1.79443	0.185194	0.999964
KSPZV1	Placebo	HDGFL3	ENSG00000166503	0.157105	5.47067	1.79258	0.185423	0.999964
KSPZV1	Placebo	RP11-390K5.6	ENSG00000270060	-0.144863	2.14007	1.79241	0.185439	0.999964
KSPZV1	Placebo	NAA10	ENSG00000102030	0.095372	4.59586	1.79083	0.18563	0.999964
KSPZV1	Placebo	CLIC3	ENSG00000169583	0.30899	3.20352	1.7905	0.18571	0.999964
KSPZV1	Placebo	CXCL5	ENSG00000163735	0.487042	3.62375	1.79173	0.18572	0.999964
KSPZV1	Placebo	MICOS10	ENSG00000173436	-0.10476	4.35679	1.79002	0.185727	0.999964
KSPZV1	Placebo	RPS8	ENSG00000142937	-0.165349	7.89153	1.78988	0.185777	0.999964
KSPZV1	Placebo	PRLR	ENSG00000113494	0.570147	1.5128	1.7895	0.185853	0.999964
KSPZV1	Placebo	ANGPTL6	ENSG00000130812	-0.141144	3.3806	1.78778	0.185999	0.999964
KSPZV1	Placebo	KPNA3	ENSG00000102753	0.119176	6.29036	1.7877	0.18601	0.999964
KSPZV1	Placebo	ASB6	ENSG00000148331	-0.0872463	5.37088	1.78761	0.18602	0.999964
KSPZV1	Placebo	CHCHD7	ENSG00000170791	-0.0826367	4.72317	1.78691	0.186106	0.999964
KSPZV1	Placebo	MRPL52	ENSG00000172590	-0.129091	3.87829	1.78642	0.186164	0.999964
KSPZV1	Placebo	RP11-248J18.2	ENSG00000269906	-0.471026	0.146074	1.78633	0.186175	0.999964
KSPZV1	Placebo	ACTN1-DT	ENSG00000259062	-0.281194	0.72095	1.78625	0.186185	0.999964
KSPZV1	Placebo	RP11-137H2.4	ENSG00000226659	-0.306578	0.867729	1.78569	0.186254	0.999964
KSPZV1	Placebo	TOGARAM1	ENSG00000198718	0.0962438	5.30454	1.78557	0.186268	0.999964
KSPZV1	Placebo	NFIC	ENSG00000141905	0.134647	5.5756	1.78385	0.186477	0.999964
KSPZV1	Placebo	G6PD	ENSG00000160211	0.156976	5.85015	1.78348	0.186533	0.999964
KSPZV1	Placebo	RP11-875O11.2	ENSG00000246130	-0.574352	0.94246	1.78307	0.186577	0.999964
KSPZV1	Placebo	ATAD3B	ENSG00000160072	0.205573	3.77412	1.78269	0.186619	0.999964
KSPZV1	Placebo	SNTB1	ENSG00000172164	0.0637241	6.55226	1.78186	0.18672	0.999964
KSPZV1	Placebo	GPR161	ENSG00000143147	-0.211962	2.20862	1.78143	0.186772	0.999964
KSPZV1	Placebo	RP11-704M14.1	ENSG00000250696	0.539606	2.59785	1.78288	0.186772	0.999964
KSPZV1	Placebo	ACHE	ENSG00000087085	0.784826	1.01287	1.78206	0.186787	0.999964
KSPZV1	Placebo	SOWAHD	ENSG00000187808	-0.267703	1.96416	1.78013	0.186931	0.999964
KSPZV1	Placebo	NREP	ENSG00000134986	0.131726	5.92238	1.7791	0.187057	0.999964
KSPZV1	Placebo	TAB3	ENSG00000157625	0.0986959	6.947	1.77896	0.187074	0.999964
KSPZV1	Placebo	VAV3-AS1	ENSG00000230489	-0.279	1.6089	1.77816	0.187171	0.999964
KSPZV1	Placebo	PPM1L	ENSG00000163590	0.191784	5.40927	1.77757	0.187293	0.999964
KSPZV1	Placebo	ILK	ENSG00000166333	0.0912721	6.28353	1.77706	0.187306	0.999964
KSPZV1	Placebo	SMIM12	ENSG00000163866	-0.0852685	5.12729	1.77691	0.187324	0.999964
KSPZV1	Placebo	N4BP2L1	ENSG00000139597	-0.0687675	5.84274	1.77537	0.187513	0.999964
KSPZV1	Placebo	SFR1	ENSG00000156384	-0.166617	3.53211	1.77384	0.1877	0.999964
KSPZV1	Placebo	IFT88	ENSG00000032742	-0.122608	4.39411	1.77283	0.187825	0.999964
KSPZV1	Placebo	ASPN	ENSG00000106819	-0.570341	1.15439	1.77291	0.187842	0.999964
KSPZV1	Placebo	GGCX	ENSG00000115486	-0.0764768	4.98107	1.77216	0.187907	0.999964
KSPZV1	Placebo	RP11-439A17.9	ENSG00000233029	-0.595149	3.68337	1.77256	0.188056	0.999964
KSPZV1	Placebo	FAM20C	ENSG00000177706	0.526746	0.837353	1.76973	0.188209	0.999964
KSPZV1	Placebo	RP11-936I5.1	ENSG00000266998	0.249004	2.58547	1.76929	0.188259	0.999964
KSPZV1	Placebo	RP11-703M24.5	ENSG00000266049	-0.133409	4.0099	1.76825	0.188388	0.999964
KSPZV1	Placebo	ERI3	ENSG00000117419	-0.10916	3.65335	1.76798	0.188421	0.999964
KSPZV1	Placebo	RP11-255P5.2	ENSG00000272542	-0.370681	0.643723	1.76742	0.18849	0.999964
KSPZV1	Placebo	NSUN5	ENSG00000130305	0.100099	3.84282	1.76733	0.188501	0.999964
KSPZV1	Placebo	IFI44L	ENSG00000137959	-0.393721	8.77524	1.76847	0.188559	0.999964
[truncated: 69,283 more rows]

## Sheet: VRC312
Study	DoseGroup	GeneSymbol	EnsemblID	logFC	logCPM	F	PValue	FDR
VRC312	3a, 3b, 4a, 4b, and 4c	DSP		-7.18339	0.796767	30.3711	0.000135059	0.999215
VRC312	3a, 3b, 4a, 4b, and 4c	MIR3064		1.66413	3.96925	23.3062	0.000366343	0.999215
VRC312	3a, 3b, 4a, 4b, and 4c	MYOM2		-3.49733	3.9799	22.0193	0.000664411	0.999215
VRC312	3a, 3b, 4a, 4b, and 4c	KLF4		-1.56723	4.99533	19.1272	0.0008207	0.999215
VRC312	3a, 3b, 4a, 4b, and 4c	GATA2		-2.32934	4.47255	19.5463	0.000823835	0.999215
VRC312	3a, 3b, 4a, 4b, and 4c	KLRC2		2.78943	0.766038	18.3837	0.000958559	0.999215
VRC312	3a, 3b, 4a, 4b, and 4c	CPA3		-2.03167	3.05584	17.4543	0.00117054	0.999215
VRC312	3a, 3b, 4a, 4b, and 4c	KLRD1		1.47933	5.92268	17.0692	0.00127408	0.999215
VRC312	3a, 3b, 4a, 4b, and 4c	CRIP2		-2.04299	4.2469	16.1311	0.00162702	0.999215
VRC312	3a, 3b, 4a, 4b, and 4c	N4BP2L2-IT2		1.26096	3.76264	15.5263	0.00181128	0.999215
VRC312	3a, 3b, 4a, 4b, and 4c	DEFA4		2.02136	2.96532	14.9196	0.00209204	0.999215
VRC312	3a, 3b, 4a, 4b, and 4c	FLVCR1-AS1		-2.34887	1.53931	14.8455	0.00212967	0.999215
VRC312	3a, 3b, 4a, 4b, and 4c	LIMS2		-1.5115	3.20918	14.3737	0.00238877	0.999215
VRC312	3a, 3b, 4a, 4b, and 4c	GZMH		1.71235	5.93277	14.4246	0.00239795	0.999215
VRC312	3a, 3b, 4a, 4b, and 4c	CLEC1A		2.20586	1.22251	14.1828	0.00250398	0.999215
VRC312	3a, 3b, 4a, 4b, and 4c	MYBL1		1.52436	4.54735	13.877	0.00270221	0.999215
VRC312	3a, 3b, 4a, 4b, and 4c	OLIG1		-1.73921	5.15657	13.4154	0.00308315	0.999215
VRC312	3a, 3b, 4a, 4b, and 4c	ENPP5		2.06654	1.49215	13.3452	0.00309219	0.999215
VRC312	3a, 3b, 4a, 4b, and 4c	CACNG6		-2.25636	2.21536	13.3271	0.0031066	0.999215
VRC312	3a, 3b, 4a, 4b, and 4c	TGFBR3		1.27777	4.3845	13.0201	0.00336298	0.999215
VRC312	3a, 3b, 4a, 4b, and 4c	KIR3DX1		4.63768	-0.10421	12.8182	0.00354506	0.999215
VRC312	3a, 3b, 4a, 4b, and 4c	WDR72		-8.8831	0.689804	19.2969	0.00376584	0.999215
VRC312	3a, 3b, 4a, 4b, and 4c	ROGDI		-0.923353	5.68569	12.2898	0.00407864	0.999215
VRC312	3a, 3b, 4a, 4b, and 4c	PDGFD		1.80449	2.48314	11.9786	0.00443665	0.999215
VRC312	3a, 3b, 4a, 4b, and 4c	C1orf21		1.23939	3.8343	11.911	0.00451917	0.999215
VRC312	3a, 3b, 4a, 4b, and 4c	SAMD3		1.24644	5.35943	11.9074	0.0045236	0.999215
VRC312	3a, 3b, 4a, 4b, and 4c	RNF39		8.39804	-1.59641	14.2288	0.00485211	0.999215
VRC312	3a, 3b, 4a, 4b, and 4c	GZMB		1.32434	6.36949	11.6295	0.00488262	0.999215
VRC312	3a, 3b, 4a, 4b, and 4c	GP9		-1.29128	4.2821	11.5875	0.00493984	0.999215
VRC312	3a, 3b, 4a, 4b, and 4c	SLC4A4		2.45723	0.606025	11.4851	0.00508243	0.999215
VRC312	3a, 3b, 4a, 4b, and 4c	RNASE3		2.29203	2.05373	11.4593	0.005119	0.999215
VRC312	3a, 3b, 4a, 4b, and 4c	GPR157		-1.66625	1.58652	11.0438	0.00575452	0.999215
VRC312	3a, 3b, 4a, 4b, and 4c	GOLGA8B		1.41112	5.04503	10.9612	0.00589143	0.999215
VRC312	3a, 3b, 4a, 4b, and 4c	MZT2A		-1.07605	4.23633	10.8932	0.00600713	0.999215
VRC312	3a, 3b, 4a, 4b, and 4c	SLC16A7		1.49496	3.69774	10.8173	0.00613949	0.999215
VRC312	3a, 3b, 4a, 4b, and 4c	MSANTD2		1.22981	3.45211	10.7732	0.00621792	0.999215
VRC312	3a, 3b, 4a, 4b, and 4c	ATOH8		-3.66628	1.9544	11.1811	0.00627342	0.999215
VRC312	3a, 3b, 4a, 4b, and 4c	BCAT1		2.02061	2.79016	10.6829	0.0063822	0.999215
VRC312	3a, 3b, 4a, 4b, and 4c	CLU		-1.30336	6.51414	10.6482	0.00644666	0.999215
VRC312	3a, 3b, 4a, 4b, and 4c	KLRC3		2.27411	1.53554	10.5959	0.0065452	0.999215
VRC312	3a, 3b, 4a, 4b, and 4c	USP28		0.956511	4.94702	10.5539	0.00662572	0.999215
VRC312	3a, 3b, 4a, 4b, and 4c	HDC		-1.66772	3.67993	10.5817	0.00664743	0.999215
VRC312	3a, 3b, 4a, 4b, and 4c	ARAP2		1.16721	4.96055	10.3328	0.00706889	0.999215
VRC312	3a, 3b, 4a, 4b, and 4c	TARM1		3.35828	-0.251591	10.297	0.0071439	0.999215
VRC312	3a, 3b, 4a, 4b, and 4c	SIGLEC14		-3.23358	6.73619	11.8292	0.00715901	0.999215
VRC312	3a, 3b, 4a, 4b, and 4c	OSBPL6		4.16009	-0.238982	10.0303	0.00773272	0.999215
VRC312	3a, 3b, 4a, 4b, and 4c	GPR34		-1.52353	2.21907	9.94338	0.00793663	0.999215
VRC312	3a, 3b, 4a, 4b, and 4c	KDELC2		0.996929	3.32037	9.73209	0.00845939	0.999215
VRC312	3a, 3b, 4a, 4b, and 4c	JAKMIP1		1.39971	3.00671	9.67864	0.00859797	0.999215
VRC312	3a, 3b, 4a, 4b, and 4c	OLFM4		3.08928	2.16529	9.78139	0.00875533	0.999215
VRC312	3a, 3b, 4a, 4b, and 4c	PPARGC1A		7.11384	-1.22917	10.1748	0.0090735	0.999215
VRC312	3a, 3b, 4a, 4b, and 4c	ORM2		4.78544	-0.0526693	9.38588	0.00940576	0.999215
VRC312	3a, 3b, 4a, 4b, and 4c	MYO3B		1.56321	1.21043	9.35495	0.00949618	0.999215
VRC312	3a, 3b, 4a, 4b, and 4c	SPNS3		-1.50076	4.09738	9.34067	0.00953975	0.999215
VRC312	3a, 3b, 4a, 4b, and 4c	ITGA2B		-1.24079	5.23587	9.29364	0.00967844	0.999215
VRC312	3a, 3b, 4a, 4b, and 4c	KRIT1		0.892588	4.59925	9.27009	0.00974955	0.999215
VRC312	3a, 3b, 4a, 4b, and 4c	GK5		0.978753	4.86969	9.24846	0.00981541	0.999215
VRC312	3a, 3b, 4a, 4b, and 4c	TUBB8		-10.1171	-0.55358	10.3235	0.00990911	0.999215
VRC312	3a, 3b, 4a, 4b, and 4c	NT5M		-1.39818	3.5045	8.97958	0.0106789	0.999215
VRC312	3a, 3b, 4a, 4b, and 4c	ZMAT3		1.17115	4.9192	8.97895	0.0106811	0.999215
VRC312	3a, 3b, 4a, 4b, and 4c	SH3RF2		4.92604	-1.54073	9.01669	0.0114608	0.999215
VRC312	3a, 3b, 4a, 4b, and 4c	SKP2		0.948179	4.01611	8.68807	0.0117176	0.999215
VRC312	3a, 3b, 4a, 4b, and 4c	ZNF714		0.992355	3.32632	8.66187	0.0118167	0.999215
VRC312	3a, 3b, 4a, 4b, and 4c	FCER1A		-1.67209	4.63107	8.86549	0.0118202	0.999215
VRC312	3a, 3b, 4a, 4b, and 4c	FCRL6		1.97232	4.98436	8.97669	0.0120663	0.999215
VRC312	3a, 3b, 4a, 4b, and 4c	NFAT5		0.941599	6.34424	8.52118	0.0123655	0.999215
VRC312	3a, 3b, 4a, 4b, and 4c	BTN3A2		0.966782	7.87612	8.49965	0.0124521	0.999215
VRC312	3a, 3b, 4a, 4b, and 4c	WDSUB1		1.07786	2.75399	8.49449	0.012473	0.999215
VRC312	3a, 3b, 4a, 4b, and 4c	FGFBP2		1.43859	5.9611	8.47509	0.0129905	0.999215
VRC312	3a, 3b, 4a, 4b, and 4c	GP1BA		-1.52197	1.87726	8.35058	0.0130717	0.999215
VRC312	3a, 3b, 4a, 4b, and 4c	HIST1H1E		-1.4475	1.15162	8.27519	0.0133988	0.999215
VRC312	3a, 3b, 4a, 4b, and 4c	GGPS1		0.817766	4.81476	8.25371	0.0134937	0.999215
VRC312	3a, 3b, 4a, 4b, and 4c	HSD17B7P2		1.2066	1.70157	8.22299	0.0136309	0.999215
VRC312	3a, 3b, 4a, 4b, and 4c	TTC19		1.08485	4.20092	8.18159	0.0138183	0.999215
VRC312	3a, 3b, 4a, 4b, and 4c	SLC35A3		1.07606	3.71775	8.116	0.0141215	0.999215
VRC312	3a, 3b, 4a, 4b, and 4c	PPP2R2B		1.34646	2.55025	8.11297	0.0141357	0.999215
VRC312	3a, 3b, 4a, 4b, and 4c	RAB34		-0.967783	3.24108	8.08379	0.0142732	0.999215
VRC312	3a, 3b, 4a, 4b, and 4c	SCN3B		2.97276	-0.694907	8.03453	0.014509	0.999215
VRC312	3a, 3b, 4a, 4b, and 4c	JAKMIP2		1.06827	2.79024	8.02266	0.0145665	0.999215
VRC312	3a, 3b, 4a, 4b, and 4c	CDC16		0.916729	5.65063	8.01499	0.0146038	0.999215
VRC312	3a, 3b, 4a, 4b, and 4c	C3AR1		-1.38026	5.33053	8.11246	0.0146054	0.999215
VRC312	3a, 3b, 4a, 4b, and 4c	AOAH-IT1		1.94712	0.0875321	7.99622	0.0146956	0.999215
VRC312	3a, 3b, 4a, 4b, and 4c	RPS6KA6		1.59424	1.45875	7.98882	0.0147319	0.999215
VRC312	3a, 3b, 4a, 4b, and 4c	ANKRD20A5P		2.28005	0.0579989	7.97842	0.0147832	0.999215
VRC312	3a, 3b, 4a, 4b, and 4c	NAPB		0.952458	3.38063	7.96579	0.0148458	0.999215
VRC312	3a, 3b, 4a, 4b, and 4c	TMPRSS9		-2.52946	2.24718	8.13538	0.0151213	0.999215
VRC312	3a, 3b, 4a, 4b, and 4c	SLC6A20		1.19647	1.66068	7.90484	0.015152	0.999215
VRC312	3a, 3b, 4a, 4b, and 4c	BMP8A		1.5796	0.981882	7.90115	0.0151708	0.999215
VRC312	3a, 3b, 4a, 4b, and 4c	SUZ12P1		1.91457	0.861414	7.80612	0.015664	0.999215
VRC312	3a, 3b, 4a, 4b, and 4c	KIF19		2.34269	1.52154	7.83123	0.0158061	0.999215
VRC312	3a, 3b, 4a, 4b, and 4c	MYEF2		1.06425	2.646	7.72077	0.016123	0.999215
VRC312	3a, 3b, 4a, 4b, and 4c	OPHN1		1.03789	3.05243	7.68115	0.0163415	0.999215
VRC312	3a, 3b, 4a, 4b, and 4c	GTPBP10		0.983094	4.38203	7.66109	0.0164534	0.999215
VRC312	3a, 3b, 4a, 4b, and 4c	S100B		3.40215	2.91981	8.38414	0.0164577	0.999215
VRC312	3a, 3b, 4a, 4b, and 4c	E2F8		-3.38184	-0.728274	7.65318	0.0164978	0.999215
VRC312	3a, 3b, 4a, 4b, and 4c	AIFM3		-1.13246	2.75066	7.63684	0.0165899	0.999215
VRC312	3a, 3b, 4a, 4b, and 4c	ZNF738		0.951305	2.93125	7.56776	0.0169862	0.999215
VRC312	3a, 3b, 4a, 4b, and 4c	CD9		-1.67723	4.92204	7.75268	0.0170025	0.999215
VRC312	3a, 3b, 4a, 4b, and 4c	XPNPEP3		0.704015	5.06845	7.56371	0.0170098	0.999215
VRC312	3a, 3b, 4a, 4b, and 4c	PNMA2		1.15371	1.93479	7.56208	0.0170193	0.999215
VRC312	3a, 3b, 4a, 4b, and 4c	MCOLN2		1.10054	3.25004	7.54602	0.0171132	0.999215
VRC312	3a, 3b, 4a, 4b, and 4c	THBD		1.63456	5.46062	7.72422	0.0171192	0.999215
VRC312	3a, 3b, 4a, 4b, and 4c	RRN3P1		1.51318	2.62475	7.54237	0.0171347	0.999215
VRC312	3a, 3b, 4a, 4b, and 4c	IKZF2		1.35451	3.79738	7.53935	0.0171524	0.999215
VRC312	3a, 3b, 4a, 4b, and 4c	SCAI		0.933107	4.39439	7.48983	0.0174467	0.999215
VRC312	3a, 3b, 4a, 4b, and 4c	MIR186		4.18688	-0.406853	7.47629	0.0175282	0.999215
VRC312	3a, 3b, 4a, 4b, and 4c	RGS6		-1.57453	1.9591	7.4759	0.0175305	0.999215
VRC312	3a, 3b, 4a, 4b, and 4c	SPIRE2		1.5488	1.21542	7.44783	0.0177009	0.999215
VRC312	3a, 3b, 4a, 4b, and 4c	C7orf50		-0.855549	5.19617	7.42848	0.0178195	0.999215
VRC312	3a, 3b, 4a, 4b, and 4c	LY75		1.48342	4.32074	7.47449	0.017828	0.999215
VRC312	3a, 3b, 4a, 4b, and 4c	SEMA7A		-1.17645	4.26926	7.4201	0.0178712	0.999215
VRC312	3a, 3b, 4a, 4b, and 4c	SLC5A3		1.10168	4.09809	7.4103	0.0179318	0.999215
VRC312	3a, 3b, 4a, 4b, and 4c	HYDIN2		0.778288	4.13251	7.40966	0.0179358	0.999215
VRC312	3a, 3b, 4a, 4b, and 4c	PLEKHA7		-1.23726	1.63435	7.39855	0.0180048	0.999215
VRC312	3a, 3b, 4a, 4b, and 4c	KIFC1		-1.93253	1.37805	7.3912	0.0180507	0.999215
VRC312	3a, 3b, 4a, 4b, and 4c	CLC		-2.15246	6.52747	7.90113	0.0184292	0.999215
VRC312	3a, 3b, 4a, 4b, and 4c	CNOT6L		1.05302	6.58155	7.33133	0.0184293	0.999215
VRC312	3a, 3b, 4a, 4b, and 4c	VANGL2		-3.19725	-1.11039	7.31335	0.0185448	0.999215
VRC312	3a, 3b, 4a, 4b, and 4c	PLCB1		1.22174	1.99256	7.29731	0.0186486	0.999215
VRC312	3a, 3b, 4a, 4b, and 4c	SLC38A9		0.947467	3.50363	7.28676	0.0187173	0.999215
VRC312	3a, 3b, 4a, 4b, and 4c	SOCS3		-1.5783	6.22073	7.4783	0.018726	0.999215
VRC312	3a, 3b, 4a, 4b, and 4c	F2R		1.09485	3.89928	7.26589	0.0188539	0.999215
VRC312	3a, 3b, 4a, 4b, and 4c	LAMC1		1.72893	1.79966	7.26239	0.018877	0.999215
VRC312	3a, 3b, 4a, 4b, and 4c	MIR650		-1.62683	3.33933	7.30734	0.0192308	0.999215
VRC312	3a, 3b, 4a, 4b, and 4c	PYHIN1		0.868356	4.96198	7.19738	0.0193108	0.999215
VRC312	3a, 3b, 4a, 4b, and 4c	SLC45A3		-1.20216	3.71229	7.18936	0.0193652	0.999215
VRC312	3a, 3b, 4a, 4b, and 4c	MKNK1-AS1		2.17408	-0.526573	7.16214	0.019551	0.999215
VRC312	3a, 3b, 4a, 4b, and 4c	SCN1B		-1.46677	2.45008	7.11858	0.0198526	0.999215
VRC312	3a, 3b, 4a, 4b, and 4c	RAB44		-1.04804	4.46188	7.09595	0.0200115	0.999215
VRC312	3a, 3b, 4a, 4b, and 4c	ERBB3		1.66943	1.25115	7.09186	0.0200404	0.999215
VRC312	3a, 3b, 4a, 4b, and 4c	LINC00200		6.46004	-1.46359	8.90598	0.0200585	0.999215
VRC312	3a, 3b, 4a, 4b, and 4c	PHLDB2		1.40345	1.63845	7.05485	0.0203039	0.999215
VRC312	3a, 3b, 4a, 4b, and 4c	ST14		-0.878466	4.941	7.04723	0.0203586	0.999215
VRC312	3a, 3b, 4a, 4b, and 4c	CYP2R1		1.00509	2.89476	7.0109	0.0206222	0.999215
VRC312	3a, 3b, 4a, 4b, and 4c	TDRD9		-1.71752	2.57922	7.02725	0.020643	0.999215
VRC312	3a, 3b, 4a, 4b, and 4c	CYP4F12		-1.96087	1.84742	7.02144	0.0207975	0.999215
VRC312	3a, 3b, 4a, 4b, and 4c	ATXN3		0.813867	5.08858	6.95089	0.0210663	0.999215
VRC312	3a, 3b, 4a, 4b, and 4c	PF4		-1.32579	6.40936	7.04186	0.0210741	0.999215
VRC312	3a, 3b, 4a, 4b, and 4c	HSD17B1		1.5649	0.621511	6.93135	0.0212133	0.999215
VRC312	3a, 3b, 4a, 4b, and 4c	CTH		1.94648	0.14008	6.92485	0.0212624	0.999215
VRC312	3a, 3b, 4a, 4b, and 4c	ASGR1		-0.853187	4.02683	6.92289	0.0212773	0.999215
VRC312	3a, 3b, 4a, 4b, and 4c	SLC44A3		-3.3399	-1.24635	6.90916	0.0213817	0.999215
VRC312	3a, 3b, 4a, 4b, and 4c	CERS3		2.81322	-0.696745	6.83086	0.0219888	0.999215
VRC312	3a, 3b, 4a, 4b, and 4c	ABHD1		2.18411	-0.274106	6.82477	0.0220369	0.999215
VRC312	3a, 3b, 4a, 4b, and 4c	ZNF25		1.15257	3.10303	6.813	0.0221301	0.999215
VRC312	3a, 3b, 4a, 4b, and 4c	ZNF155		1.13248	3.24723	6.79293	0.0222902	0.999215
VRC312	3a, 3b, 4a, 4b, and 4c	TMEM183A		1.33109	2.04074	6.75504	0.0225961	0.999215
VRC312	3a, 3b, 4a, 4b, and 4c	DERL3		-1.00763	4.06824	6.72996	0.0228013	0.999215
VRC312	3a, 3b, 4a, 4b, and 4c	GCHFR		-0.813449	3.48219	6.72152	0.0228709	0.999215
VRC312	3a, 3b, 4a, 4b, and 4c	SLC25A16		0.886682	3.2671	6.71297	0.0229416	0.999215
VRC312	3a, 3b, 4a, 4b, and 4c	MIR5047		0.638021	5.96564	6.69482	0.0230926	0.999215
VRC312	3a, 3b, 4a, 4b, and 4c	TPBG		-2.07649	-0.0172378	6.67248	0.02328	0.999215
VRC312	3a, 3b, 4a, 4b, and 4c	LCORL		1.16828	2.36184	6.66628	0.0233324	0.999215
VRC312	3a, 3b, 4a, 4b, and 4c	INHBA-AS1		1.32086	0.79721	6.6118	0.0237983	0.999215
VRC312	3a, 3b, 4a, 4b, and 4c	WBP2NL		-2.61775	-0.706706	6.60106	0.0238915	0.999215
VRC312	3a, 3b, 4a, 4b, and 4c	ENPP4		1.53314	2.86482	6.56145	0.0242387	0.999215
VRC312	3a, 3b, 4a, 4b, and 4c	MIR1282		2.3193	1.25318	6.55341	0.0243099	0.999215
VRC312	3a, 3b, 4a, 4b, and 4c	NEDD4		1.22987	1.64328	6.54991	0.024341	0.999215
VRC312	3a, 3b, 4a, 4b, and 4c	HAR1A		-1.19707	1.55877	6.49728	0.0248141	0.999215
VRC312	3a, 3b, 4a, 4b, and 4c	APPL1		0.94706	4.95673	6.4924	0.0248584	0.999215
VRC312	3a, 3b, 4a, 4b, and 4c	AK3		0.91013	4.64768	6.44443	0.0253	0.999215
VRC312	3a, 3b, 4a, 4b, and 4c	PRDM8		-0.74629	4.04017	6.42889	0.025445	0.999215
VRC312	3a, 3b, 4a, 4b, and 4c	UTY		1.02769	3.80715	6.6227	0.0257376	0.999215
VRC312	3a, 3b, 4a, 4b, and 4c	KCTD15		-0.866904	4.05221	6.38429	0.0258667	0.999215
VRC312	3a, 3b, 4a, 4b, and 4c	OSGIN1		-1.23827	2.5487	6.37536	0.0259521	0.999215
VRC312	3a, 3b, 4a, 4b, and 4c	AZU1		1.64447	2.77642	6.35369	0.0261608	0.999215
VRC312	3a, 3b, 4a, 4b, and 4c	SHISA9		0.859255	4.3673	6.35204	0.0261768	0.999215
VRC312	3a, 3b, 4a, 4b, and 4c	KNG1		4.24141	-1.02348	6.34418	0.026253	0.999215
VRC312	3a, 3b, 4a, 4b, and 4c	GJC1		1.00663	2.60423	6.34064	0.0262874	0.999215
VRC312	3a, 3b, 4a, 4b, and 4c	MIR421		5.39107	-1.64187	7.1949	0.0263038	0.999215
VRC312	3a, 3b, 4a, 4b, and 4c	SPC25		0.98337	2.39104	6.33785	0.0263146	0.999215
VRC312	3a, 3b, 4a, 4b, and 4c	SNORD58C		3.27085	-0.415919	6.33242	0.0263675	0.999215
VRC312	3a, 3b, 4a, 4b, and 4c	GIPC3		-1.22538	2.22748	6.31317	0.0265564	0.999215
VRC312	3a, 3b, 4a, 4b, and 4c	SPIN4		1.66486	1.05753	6.30394	0.0266475	0.999215
VRC312	3a, 3b, 4a, 4b, and 4c	NECAB2		-1.9015	4.17987	6.54908	0.0267209	0.999215
VRC312	3a, 3b, 4a, 4b, and 4c	LPL		4.06063	0.00443641	6.29467	0.0267393	0.999215
VRC312	3a, 3b, 4a, 4b, and 4c	AMACR		-2.38834	-0.386854	6.29141	0.0267717	0.999215
VRC312	3a, 3b, 4a, 4b, and 4c	MIR548AN		2.97446	-0.856023	6.27375	0.0269479	0.999215
VRC312	3a, 3b, 4a, 4b, and 4c	SAMD5		1.67624	1.36758	6.25829	0.0271034	0.999215
VRC312	3a, 3b, 4a, 4b, and 4c	ZNF205		-2.58439	0.553447	6.26955	0.0271576	0.999215
VRC312	3a, 3b, 4a, 4b, and 4c	NOL3		-1.20076	1.38119	6.21784	0.0275151	0.999215
VRC312	3a, 3b, 4a, 4b, and 4c	CXorf23		0.781663	4.12024	6.21516	0.0275427	0.999215
VRC312	3a, 3b, 4a, 4b, and 4c	HCAR3		-1.26774	7.01025	6.24606	0.0278667	0.999215
VRC312	3a, 3b, 4a, 4b, and 4c	DNAJC24		1.03361	3.25806	6.15805	0.0281374	0.999215
VRC312	3a, 3b, 4a, 4b, and 4c	CHP2		2.82475	-0.186948	6.13575	0.0283737	0.999215
VRC312	3a, 3b, 4a, 4b, and 4c	FN3KRP		0.920581	4.85093	6.13119	0.0284223	0.999215
VRC312	3a, 3b, 4a, 4b, and 4c	SNTB2		0.781194	5.07266	6.10084	0.0287484	0.999215
VRC312	3a, 3b, 4a, 4b, and 4c	RORA		1.03681	5.7633	6.09263	0.0288374	0.999215
VRC312	3a, 3b, 4a, 4b, and 4c	ANKRD42		-1.19886	1.09728	6.06766	0.02911	0.999215
VRC312	3a, 3b, 4a, 4b, and 4c	SLC44A5		-5.91422	-0.730243	6.89915	0.0292702	0.999215
VRC312	3a, 3b, 4a, 4b, and 4c	LGALS3BP		-0.868309	5.24146	6.03564	0.029464	0.999215
VRC312	3a, 3b, 4a, 4b, and 4c	FAM111A		0.709669	6.376	6.02396	0.0295944	0.999215
VRC312	3a, 3b, 4a, 4b, and 4c	CEP44		1.18598	3.36443	5.99903	0.0298751	0.999215
VRC312	3a, 3b, 4a, 4b, and 4c	SOCS4		0.952518	4.12827	5.97959	0.0300962	0.999215
VRC312	3a, 3b, 4a, 4b, and 4c	TRIM51		-2.00169	-0.507124	5.94947	0.0304424	0.999215
VRC312	3a, 3b, 4a, 4b, and 4c	MUC20		-1.5942	3.54512	6.06077	0.0304427	0.999215
VRC312	3a, 3b, 4a, 4b, and 4c	CEP78		0.890858	3.66101	5.94785	0.0304611	0.999215
VRC312	3a, 3b, 4a, 4b, and 4c	ZBTB8OS		0.930089	2.84096	5.9462	0.0304803	0.999215
VRC312	3a, 3b, 4a, 4b, and 4c	RBL2		0.722768	8.10668	5.94112	0.0305392	0.999215
VRC312	3a, 3b, 4a, 4b, and 4c	GADL1		8.09956	-1.74801	7.0537	0.0305892	0.999215
VRC312	3a, 3b, 4a, 4b, and 4c	CLEC10A		-1.33229	4.56414	6.00281	0.0306338	0.999215
VRC312	3a, 3b, 4a, 4b, and 4c	NHLRC3		0.796732	4.30916	5.91504	0.030844	0.999215
VRC312	3a, 3b, 4a, 4b, and 4c	CLCN4		1.65229	3.2041	5.98251	0.0308668	0.999215
VRC312	3a, 3b, 4a, 4b, and 4c	PRTN3		3.21342	0.84211	5.99521	0.0309669	0.999215
VRC312	3a, 3b, 4a, 4b, and 4c	PARP15		0.912613	4.94712	5.8917	0.0311198	0.999215
VRC312	3a, 3b, 4a, 4b, and 4c	TRPM7		0.851534	5.40184	5.88449	0.0312057	0.999215
VRC312	3a, 3b, 4a, 4b, and 4c	SH3YL1		1.07607	4.23836	5.8785	0.0312772	0.999215
VRC312	3a, 3b, 4a, 4b, and 4c	MPP6		1.84362	0.807031	5.86303	0.0314627	0.999215
VRC312	3a, 3b, 4a, 4b, and 4c	MIR21		1.65444	0.656297	5.86012	0.0314977	0.999215
VRC312	3a, 3b, 4a, 4b, and 4c	ELANE		2.13346	2.3668	5.92391	0.0315514	0.999215
VRC312	3a, 3b, 4a, 4b, and 4c	KIAA1671		1.42207	2.75403	5.85401	0.0315715	0.999215
VRC312	3a, 3b, 4a, 4b, and 4c	TIGD1		0.930834	2.35193	5.85374	0.0315748	0.999215
VRC312	3a, 3b, 4a, 4b, and 4c	SENP2		0.818071	4.81205	5.83192	0.0318398	0.999215
VRC312	3a, 3b, 4a, 4b, and 4c	ASS1		2.04807	-0.150965	5.82815	0.0318858	0.999215
VRC312	3a, 3b, 4a, 4b, and 4c	ELK4		0.912819	5.89015	5.81276	0.0320747	0.999215
VRC312	3a, 3b, 4a, 4b, and 4c	ZDHHC20		1.03715	5.918	5.80833	0.0321293	0.999215
VRC312	3a, 3b, 4a, 4b, and 4c	PCSK6		-1.29726	2.62037	5.79385	0.0323085	0.999215
VRC312	3a, 3b, 4a, 4b, and 4c	NLRP6		-0.967359	5.97591	5.78374	0.0324344	0.999215
VRC312	3a, 3b, 4a, 4b, and 4c	TTC13		0.700064	5.24269	5.77753	0.032512	0.999215
VRC312	3a, 3b, 4a, 4b, and 4c	GPR15		-1.36132	1.57287	5.77112	0.0325923	0.999215
VRC312	3a, 3b, 4a, 4b, and 4c	KLHL24		0.874727	5.65932	5.76765	0.032636	0.999215
VRC312	3a, 3b, 4a, 4b, and 4c	TNKS2		0.895524	6.23038	5.73451	0.0330557	0.999215
VRC312	3a, 3b, 4a, 4b, and 4c	CPEB1		2.5574	-0.485216	5.71122	0.0333544	0.999215
VRC312	3a, 3b, 4a, 4b, and 4c	TNF		-0.953326	3.51896	5.6978	0.0335281	0.999215
VRC312	3a, 3b, 4a, 4b, and 4c	HOTAIRM1		-0.715338	4.64706	5.69731	0.0335344	0.999215
VRC312	3a, 3b, 4a, 4b, and 4c	PHC3		0.807508	6.12198	5.68901	0.0336423	0.999215
VRC312	3a, 3b, 4a, 4b, and 4c	MKI67		-1.507	2.76798	5.70066	0.0337912	0.999215
VRC312	3a, 3b, 4a, 4b, and 4c	DENND4C		0.88046	4.7333	5.67533	0.0338212	0.999215
VRC312	3a, 3b, 4a, 4b, and 4c	PRR5L		0.680752	5.19443	5.67135	0.0338734	0.999215
VRC312	3a, 3b, 4a, 4b, and 4c	CLEC4GP1		1.25697	1.40842	5.66873	0.0339079	0.999215
VRC312	3a, 3b, 4a, 4b, and 4c	SLC26A2		0.858737	3.48233	5.63571	0.0343454	0.999215
VRC312	3a, 3b, 4a, 4b, and 4c	IQSEC3		-2.04243	1.18935	5.60488	0.03476	0.999215
VRC312	3a, 3b, 4a, 4b, and 4c	DBT		0.709975	4.62476	5.60148	0.0348061	0.999215
VRC312	3a, 3b, 4a, 4b, and 4c	CBR4		0.961184	3.7961	5.59926	0.0348363	0.999215
VRC312	3a, 3b, 4a, 4b, and 4c	HOXB2		-1.28299	3.52621	5.62067	0.0348471	0.999215
VRC312	3a, 3b, 4a, 4b, and 4c	MYC		-0.707074	6.5675	5.56961	0.0352417	0.999215
VRC312	3a, 3b, 4a, 4b, and 4c	CCL23		-3.54168	0.0102369	5.62971	0.0352745	0.999215
VRC312	3a, 3b, 4a, 4b, and 4c	SLC22A18		-0.876707	5.12672	5.55882	0.0353906	0.999215
VRC312	3a, 3b, 4a, 4b, and 4c	CNTNAP2		1.36775	2.93136	5.55454	0.035499	0.999215
VRC312	3a, 3b, 4a, 4b, and 4c	SMPD3		-1.53533	4.82076	5.6905	0.0356271	0.999215
VRC312	3a, 3b, 4a, 4b, and 4c	LINC00637		1.45777	0.592995	5.53517	0.0357197	0.999215
VRC312	3a, 3b, 4a, 4b, and 4c	UHMK1		1.4089	6.71503	5.63313	0.0357429	0.999215
VRC312	3a, 3b, 4a, 4b, and 4c	AP3M1		0.658491	6.12401	5.53084	0.0357803	0.999215
VRC312	3a, 3b, 4a, 4b, and 4c	CCSER2		0.83462	5.31726	5.51733	0.0359703	0.999215
VRC312	3a, 3b, 4a, 4b, and 4c	SLAMF6		0.726898	6.58669	5.51181	0.0360483	0.999215
VRC312	3a, 3b, 4a, 4b, and 4c	NUDT8		-1.26773	0.596003	5.51031	0.0360694	0.999215
VRC312	3a, 3b, 4a, 4b, and 4c	SAR1A		0.751086	6.82578	5.50679	0.0361194	0.999215
VRC312	3a, 3b, 4a, 4b, and 4c	CENPL		1.10264	1.74373	5.50207	0.0361863	0.999215
VRC312	3a, 3b, 4a, 4b, and 4c	TRPC2		-1.55441	-0.0690173	5.50002	0.0362154	0.999215
VRC312	3a, 3b, 4a, 4b, and 4c	LINC00638		-1.55479	1.1052	5.49381	0.0363039	0.999215
VRC312	3a, 3b, 4a, 4b, and 4c	EIF5A2		0.933907	2.8224	5.48231	0.0364684	0.999215
VRC312	3a, 3b, 4a, 4b, and 4c	ORMDL1		0.727892	5.20919	5.45617	0.0368454	0.999215
VRC312	3a, 3b, 4a, 4b, and 4c	SUSD4		-1.01392	2.58783	5.4488	0.0369526	0.999215
VRC312	3a, 3b, 4a, 4b, and 4c	C17orf51		0.830651	2.73089	5.44546	0.0370013	0.999215
VRC312	3a, 3b, 4a, 4b, and 4c	ORC4		0.818866	5.75785	5.43682	0.0371276	0.999215
VRC312	3a, 3b, 4a, 4b, and 4c	SYAP1		0.657668	5.28883	5.4251	0.0372997	0.999215
VRC312	3a, 3b, 4a, 4b, and 4c	HTRA3		3.89534	-0.950864	5.41682	0.0374219	0.999215
VRC312	3a, 3b, 4a, 4b, and 4c	ZNF562		0.717455	4.90202	5.41321	0.0374753	0.999215
VRC312	3a, 3b, 4a, 4b, and 4c	DPY19L4		0.982737	3.38728	5.40558	0.0375886	0.999215
VRC312	3a, 3b, 4a, 4b, and 4c	MDM4		0.697315	7.82525	5.405	0.0375971	0.999215
VRC312	3a, 3b, 4a, 4b, and 4c	DAGLB		-0.625463	5.55095	5.40495	0.0375978	0.999215
VRC312	3a, 3b, 4a, 4b, and 4c	SLC39A4		-1.1267	2.80898	5.40401	0.0376118	0.999215
VRC312	3a, 3b, 4a, 4b, and 4c	LAX1		0.957572	4.55301	5.38984	0.0378233	0.999215
VRC312	3a, 3b, 4a, 4b, and 4c	TRMT2B		0.717279	5.29518	5.3883	0.0378464	0.999215
VRC312	3a, 3b, 4a, 4b, and 4c	DSTYK		0.657686	5.36597	5.38245	0.0379342	0.999215
VRC312	3a, 3b, 4a, 4b, and 4c	C2orf91		1.3208	0.552503	5.37968	0.0379758	0.999215
VRC312	3a, 3b, 4a, 4b, and 4c	IL5RA		-1.48499	4.09404	5.47651	0.0379783	0.999215
VRC312	3a, 3b, 4a, 4b, and 4c	ITGB5		-0.842703	3.82232	5.33613	0.0386378	0.999215
VRC312	3a, 3b, 4a, 4b, and 4c	LAMB2		-1.30023	1.52167	5.33042	0.0387256	0.999215
VRC312	3a, 3b, 4a, 4b, and 4c	NCAPG2		1.24363	3.61517	5.33043	0.038831	0.999215
VRC312	3a, 3b, 4a, 4b, and 4c	TWSG1		1.0799	2.15408	5.31657	0.0389395	0.999215
VRC312	3a, 3b, 4a, 4b, and 4c	DSEL		1.36819	2.06217	5.30378	0.0391384	0.999215
VRC312	3a, 3b, 4a, 4b, and 4c	KIF21A		1.12814	2.56966	5.30054	0.039189	0.999215
VRC312	3a, 3b, 4a, 4b, and 4c	SLFN13		0.681861	4.95739	5.289	0.0393697	0.999215
VRC312	3a, 3b, 4a, 4b, and 4c	PTCRA		-0.934111	3.33201	5.28717	0.0393985	0.999215
VRC312	3a, 3b, 4a, 4b, and 4c	MLLT11		0.883689	2.57284	5.28707	0.0394001	0.999215
VRC312	3a, 3b, 4a, 4b, and 4c	SLC30A7		0.887939	5.15216	5.284	0.0394483	0.999215
VRC312	3a, 3b, 4a, 4b, and 4c	ZNF658		1.52503	0.269438	5.27848	0.0395353	0.999215
VRC312	3a, 3b, 4a, 4b, and 4c	BEX5		1.23562	0.855774	5.25789	0.0398618	0.999215
VRC312	3a, 3b, 4a, 4b, and 4c	PRMT2		0.620657	7.43744	5.25333	0.0399346	0.999215
VRC312	3a, 3b, 4a, 4b, and 4c	UFSP1		-1.28751	0.898004	5.24034	0.0401428	0.999215
VRC312	3a, 3b, 4a, 4b, and 4c	FAM20C		-1.09513	2.89385	5.23715	0.0401941	0.999215
VRC312	3a, 3b, 4a, 4b, and 4c	HOMER2		-1.55104	0.782055	5.22317	0.0404199	0.999215
VRC312	3a, 3b, 4a, 4b, and 4c	GPR63		1.96241	-0.228569	5.21549	0.0405444	0.999215
VRC312	3a, 3b, 4a, 4b, and 4c	STX17		0.718222	4.97053	5.21043	0.0406268	0.999215
VRC312	3a, 3b, 4a, 4b, and 4c	HNRNPA1		1.04023	4.37176	5.19504	0.0408787	0.999215
VRC312	3a, 3b, 4a, 4b, and 4c	YES1		0.834564	2.92082	5.17579	0.0411963	0.999215
VRC312	3a, 3b, 4a, 4b, and 4c	PRSS33		-2.46852	4.46774	5.6713	0.0412668	0.999215
VRC312	3a, 3b, 4a, 4b, and 4c	USP45		1.25887	2.02746	5.17122	0.041272	0.999215
VRC312	3a, 3b, 4a, 4b, and 4c	HSD17B7		0.792372	2.79975	5.16851	0.0413171	0.999215
VRC312	3a, 3b, 4a, 4b, and 4c	HCAR2		-1.02091	6.59538	5.17527	0.041319	0.999215
VRC312	3a, 3b, 4a, 4b, and 4c	RAD18		0.880894	3.27859	5.16258	0.0414158	0.999215
VRC312	3a, 3b, 4a, 4b, and 4c	ARPP19		0.840013	6.94074	5.15299	0.0415762	0.999215
VRC312	3a, 3b, 4a, 4b, and 4c	TXNDC16		1.37535	2.78697	5.15102	0.0416091	0.999215
VRC312	3a, 3b, 4a, 4b, and 4c	CPSF1		-0.793291	6.83689	5.14589	0.0416954	0.999215
VRC312	3a, 3b, 4a, 4b, and 4c	INO80D		0.890021	4.98743	5.13766	0.041834	0.999215
VRC312	3a, 3b, 4a, 4b, and 4c	LYRM7		0.905656	4.57895	5.13578	0.0418658	0.999215
VRC312	3a, 3b, 4a, 4b, and 4c	RUSC2		-0.983198	3.14759	5.12697	0.042015	0.999215
VRC312	3a, 3b, 4a, 4b, and 4c	ATM		0.803665	7.73895	5.12124	0.0421123	0.999215
VRC312	3a, 3b, 4a, 4b, and 4c	LRRC37A3		-1.03753	1.88588	5.12091	0.0421178	0.999215
VRC312	3a, 3b, 4a, 4b, and 4c	AP4B1-AS1		1.27102	1.20638	5.11125	0.0422826	0.999215
VRC312	3a, 3b, 4a, 4b, and 4c	PTER		0.903582	3.34398	5.1102	0.0423005	0.999215
VRC312	3a, 3b, 4a, 4b, and 4c	RPRM		7.50507	-1.97625	5.92321	0.0428011	0.999215
VRC312	3a, 3b, 4a, 4b, and 4c	ATP5L2		2.89308	-1.32091	5.07941	0.0428312	0.999215
VRC312	3a, 3b, 4a, 4b, and 4c	IFT80		1.0869	3.14131	5.07793	0.0428568	0.999215
VRC312	3a, 3b, 4a, 4b, and 4c	GSTM4		-1.27906	3.88809	5.12546	0.0429543	0.999215
VRC312	3a, 3b, 4a, 4b, and 4c	GAB3		0.571771	6.1515	5.07051	0.042986	0.999215
VRC312	3a, 3b, 4a, 4b, and 4c	MYBL2		-1.47656	3.44772	5.15427	0.0430162	0.999215
VRC312	3a, 3b, 4a, 4b, and 4c	GLMN		1.07183	2.14909	5.06828	0.0430249	0.999215
VRC312	3a, 3b, 4a, 4b, and 4c	NEFL		-1.25988	1.68849	5.06325	0.0431127	0.999215
VRC312	3a, 3b, 4a, 4b, and 4c	SPAG16		1.67842	0.639324	5.05947	0.043179	0.999215
VRC312	3a, 3b, 4a, 4b, and 4c	ZFP91		0.771085	5.78474	5.05237	0.0433036	0.999215
VRC312	3a, 3b, 4a, 4b, and 4c	G2E3		1.00442	3.59182	5.04189	0.0434884	0.999215
VRC312	3a, 3b, 4a, 4b, and 4c	UQCRHL		-1.00825	1.36394	5.04155	0.0434944	0.999215
VRC312	3a, 3b, 4a, 4b, and 4c	PTGDR2		-1.54746	4.70105	5.19321	0.0435905	0.999215
VRC312	3a, 3b, 4a, 4b, and 4c	STXBP4		1.86127	0.607002	5.02571	0.0437755	0.999215
VRC312	3a, 3b, 4a, 4b, and 4c	POLR2J2		1.39806	2.20426	5.02106	0.0438584	0.999215
VRC312	3a, 3b, 4a, 4b, and 4c	UBE2K		0.722202	5.59978	5.00898	0.0440749	0.999215
VRC312	3a, 3b, 4a, 4b, and 4c	IER5		-0.717991	6.06894	4.97982	0.0446024	0.999215
VRC312	3a, 3b, 4a, 4b, and 4c	RNF170		0.865462	4.11738	4.9731	0.0447249	0.999215
VRC312	3a, 3b, 4a, 4b, and 4c	CITED4		-0.8956	3.61143	4.97187	0.0447474	0.999215
VRC312	3a, 3b, 4a, 4b, and 4c	VLDLR		-1.61887	0.78779	4.96989	0.0447837	0.999215
VRC312	3a, 3b, 4a, 4b, and 4c	SIGLEC17P		1.32105	3.24857	4.99007	0.0448689	0.999215
VRC312	3a, 3b, 4a, 4b, and 4c	C4orf48		-0.77732	3.75501	4.96392	0.0448932	0.999215
VRC312	3a, 3b, 4a, 4b, and 4c	DDHD1		0.774692	5.09397	4.95892	0.044985	0.999215
VRC312	3a, 3b, 4a, 4b, and 4c	CROCCP2		1.15293	5.20266	5.00769	0.0450271	0.999215
VRC312	3a, 3b, 4a, 4b, and 4c	TNFRSF12A		-1.30449	2.85798	4.95368	0.0450816	0.999215
VRC312	3a, 3b, 4a, 4b, and 4c	S1PR5		0.991578	5.70599	4.95792	0.0451942	0.999215
VRC312	3a, 3b, 4a, 4b, and 4c	IGLL1		-2.01347	0.494324	4.9446	0.0452495	0.999215
VRC312	3a, 3b, 4a, 4b, and 4c	ZNF382		1.11514	1.55701	4.93971	0.0453402	0.999215
VRC312	3a, 3b, 4a, 4b, and 4c	PSMG3		-0.751714	3.86978	4.93234	0.0454774	0.999215
VRC312	3a, 3b, 4a, 4b, and 4c	C5orf51		0.821894	5.12457	4.92918	0.0455364	0.999215
VRC312	3a, 3b, 4a, 4b, and 4c	ZNF790		1.35987	1.31182	4.92278	0.0456561	0.999215
VRC312	3a, 3b, 4a, 4b, and 4c	KLF2		-0.907339	9.83101	4.91309	0.0458381	0.999215
VRC312	3a, 3b, 4a, 4b, and 4c	SLC46A3		0.627542	4.95975	4.9116	0.045866	0.999215
VRC312	3a, 3b, 4a, 4b, and 4c	WFDC8		1.87089	-0.481688	4.9096	0.0459037	0.999215
VRC312	3a, 3b, 4a, 4b, and 4c	ARHGEF26-AS1		0.928479	2.73136	4.89239	0.0462296	0.999215
VRC312	3a, 3b, 4a, 4b, and 4c	ITCH		0.795999	6.62061	4.88839	0.0463057	0.999215
VRC312	3a, 3b, 4a, 4b, and 4c	ERCC4		0.821216	3.08785	4.88533	0.0463641	0.999215
VRC312	3a, 3b, 4a, 4b, and 4c	PGRMC2		0.743548	4.9071	4.87843	0.0464959	0.999215
VRC312	3a, 3b, 4a, 4b, and 4c	STOM		0.593781	6.59794	4.86707	0.046714	0.999215
VRC312	3a, 3b, 4a, 4b, and 4c	NCALD		0.927765	4.47588	4.86631	0.0467286	0.999215
VRC312	3a, 3b, 4a, 4b, and 4c	TINAGL1		2.50827	-0.906356	4.86176	0.0468164	0.999215
VRC312	3a, 3b, 4a, 4b, and 4c	TPM3P9		0.817647	4.21536	4.85202	0.0470048	0.999215
VRC312	3a, 3b, 4a, 4b, and 4c	ACCS		-1.11308	4.42843	4.86986	0.0471239	0.999215
VRC312	3a, 3b, 4a, 4b, and 4c	SPIN1		0.775099	4.4091	4.82699	0.0474933	0.999215
VRC312	3a, 3b, 4a, 4b, and 4c	TRMT5		0.950217	2.67915	4.81625	0.0477047	0.999215
VRC312	3a, 3b, 4a, 4b, and 4c	PEX13		0.624408	4.00497	4.8091	0.047846	0.999215
VRC312	3a, 3b, 4a, 4b, and 4c	GNRH1		1.37901	2.19612	4.80835	0.0478608	0.999215
VRC312	3a, 3b, 4a, 4b, and 4c	PTCH1		0.980854	3.50001	4.80785	0.0478708	0.999215
VRC312	3a, 3b, 4a, 4b, and 4c	RAVER2		2.09769	2.10608	4.9001	0.0479038	0.999215
VRC312	3a, 3b, 4a, 4b, and 4c	C1QTNF3		1.21205	1.20452	4.80583	0.0479109	0.999215
VRC312	3a, 3b, 4a, 4b, and 4c	MIR4712		2.94099	0.290949	4.85045	0.0479843	0.999215
VRC312	3a, 3b, 4a, 4b, and 4c	TIAL1		0.630541	6.18734	4.80105	0.0480059	0.999215
VRC312	3a, 3b, 4a, 4b, and 4c	SMAD4		0.62593	6.13841	4.79332	0.0481599	0.999215
VRC312	3a, 3b, 4a, 4b, and 4c	CPNE3		0.856883	5.95774	4.7905	0.0482162	0.999215
VRC312	3a, 3b, 4a, 4b, and 4c	AKR1C2		5.29846	-1.50277	4.78669	0.0482925	0.999215
VRC312	3a, 3b, 4a, 4b, and 4c	SMC5		0.881557	4.73171	4.77036	0.0486208	0.999215
VRC312	3a, 3b, 4a, 4b, and 4c	CLECL1		1.9329	0.437669	4.76934	0.0486414	0.999215
VRC312	3a, 3b, 4a, 4b, and 4c	ADORA3		-1.35845	3.13627	4.80102	0.048652	0.999215
VRC312	3a, 3b, 4a, 4b, and 4c	SNAPC3		0.706408	4.11068	4.75287	0.0489755	0.999215
VRC312	3a, 3b, 4a, 4b, and 4c	FGD5P1		1.46144	0.998332	4.74085	0.0492212	0.999215
VRC312	3a, 3b, 4a, 4b, and 4c	PCSK1N		-1.1472	2.78131	4.74001	0.0492383	0.999215
VRC312	3a, 3b, 4a, 4b, and 4c	CETN2		0.701452	3.96806	4.73351	0.0493718	0.999215
VRC312	3a, 3b, 4a, 4b, and 4c	MRPL53		-0.649984	4.84387	4.73161	0.0494109	0.999215
VRC312	3a, 3b, 4a, 4b, and 4c	ZNF624		1.09298	1.65327	4.73124	0.0494185	0.999215
VRC312	3a, 3b, 4a, 4b, and 4c	GOLT1B		1.10593	4.17445	4.72781	0.0495444	0.999215
VRC312	3a, 3b, 4a, 4b, and 4c	PCDHGC3		2.92893	-1.19408	4.71984	0.0496539	0.999215
VRC312	3a, 3b, 4a, 4b, and 4c	AAGAB		0.669891	4.99854	4.71726	0.0497074	0.999215
VRC312	3a, 3b, 4a, 4b, and 4c	DCAF17		0.858498	4.00633	4.71278	0.0498004	0.999215
VRC312	3a, 3b, 4a, 4b, and 4c	PDGFRB		1.38056	1.81674	4.71165	0.0498239	0.999215
VRC312	3a, 3b, 4a, 4b, and 4c	DPYSL4		2.69988	0.519977	4.75259	0.0498651	0.999215
VRC312	3a, 3b, 4a, 4b, and 4c	THOC2		0.682499	5.39333	4.70448	0.0499732	0.999215
VRC312	3a, 3b, 4a, 4b, and 4c	SAMD14		-1.58616	1.35282	4.70189	0.0500272	0.999215
VRC312	3a, 3b, 4a, 4b, and 4c	IGFBP7		-0.798875	4.10856	4.70101	0.0500457	0.999215
VRC312	3a, 3b, 4a, 4b, and 4c	ZNF37BP		0.662573	4.37213	4.69886	0.0500906	0.999215
VRC312	3a, 3b, 4a, 4b, and 4c	ZNF626		0.953852	2.78938	4.69651	0.0501397	0.999215
VRC312	3a, 3b, 4a, 4b, and 4c	CA8		-1.58912	-0.10472	4.69625	0.0501452	0.999215
VRC312	3a, 3b, 4a, 4b, and 4c	TIA1		0.833438	6.05203	4.69161	0.0502426	0.999215
VRC312	3a, 3b, 4a, 4b, and 4c	SLC7A11		0.877653	2.16054	4.68921	0.050293	0.999215
VRC312	3a, 3b, 4a, 4b, and 4c	SLC18B1		0.797602	4.11096	4.68522	0.0503769	0.999215
VRC312	3a, 3b, 4a, 4b, and 4c	KIF3A		0.842321	3.2558	4.66914	0.0507171	0.999215
VRC312	3a, 3b, 4a, 4b, and 4c	DECR1		0.642335	6.41921	4.65428	0.0510337	0.999215
VRC312	3a, 3b, 4a, 4b, and 4c	GXYLT1		0.942531	3.60244	4.64681	0.051194	0.999215
VRC312	3a, 3b, 4a, 4b, and 4c	ALDH7A1		1.46052	0.228383	4.64347	0.0512656	0.999215
VRC312	3a, 3b, 4a, 4b, and 4c	AGK		0.71977	4.26148	4.64059	0.0513278	0.999215
VRC312	3a, 3b, 4a, 4b, and 4c	DMRTC2		-2.00796	-0.827958	4.62522	0.0516602	0.999215
VRC312	3a, 3b, 4a, 4b, and 4c	CHORDC1		0.8462	3.87181	4.62464	0.0516727	0.999215
VRC312	3a, 3b, 4a, 4b, and 4c	COL9A2		-0.932855	4.43345	4.61415	0.0519011	0.999215
VRC312	3a, 3b, 4a, 4b, and 4c	GFPT1		0.751021	4.38614	4.61254	0.0519363	0.999215
VRC312	3a, 3b, 4a, 4b, and 4c	HP1BP3		0.584446	7.35738	4.60765	0.0520432	0.999215
VRC312	3a, 3b, 4a, 4b, and 4c	ASB2		-1.25088	2.87856	4.60129	0.052195	0.999215
VRC312	3a, 3b, 4a, 4b, and 4c	TNFRSF18		-1.09251	3.22886	4.5968	0.0522815	0.999215
VRC312	3a, 3b, 4a, 4b, and 4c	GFI1B		-1.18726	4.50683	4.63941	0.0523289	0.999215
VRC312	3a, 3b, 4a, 4b, and 4c	EIF4E3		0.776152	6.8855	4.59098	0.0524099	0.999215
VRC312	3a, 3b, 4a, 4b, and 4c	LDOC1		-1.13745	2.80428	4.57582	0.0527459	0.999215
VRC312	3a, 3b, 4a, 4b, and 4c	PPP6C		0.744377	6.64079	4.56801	0.0529201	0.999215
VRC312	3a, 3b, 4a, 4b, and 4c	CCT6P3		0.790128	2.79797	4.56465	0.0529953	0.999215
VRC312	3a, 3b, 4a, 4b, and 4c	PQLC2		-0.769982	3.66901	4.56261	0.0530409	0.999215
VRC312	3a, 3b, 4a, 4b, and 4c	ZNF880		-0.927271	2.26982	4.55965	0.0531072	0.999215
VRC312	3a, 3b, 4a, 4b, and 4c	ZFC3H1		0.678117	6.01799	4.55551	0.0532002	0.999215
VRC312	3a, 3b, 4a, 4b, and 4c	PRSS23		1.08203	3.60063	4.55236	0.0532712	0.999215
VRC312	3a, 3b, 4a, 4b, and 4c	MCTS1		0.626207	5.59732	4.54135	0.0535198	0.999215
VRC312	3a, 3b, 4a, 4b, and 4c	ZNF582		1.25042	1.13338	4.53907	0.0535716	0.999215
VRC312	3a, 3b, 4a, 4b, and 4c	STARD4		1.25643	0.988151	4.53579	0.0536459	0.999215
VRC312	3a, 3b, 4a, 4b, and 4c	ZNF780A		0.805356	4.49474	4.53057	0.0537647	0.999215
VRC312	3a, 3b, 4a, 4b, and 4c	SCD5		1.02937	2.781	4.49987	0.0544691	0.999215
VRC312	3a, 3b, 4a, 4b, and 4c	LTC4S		-0.860558	2.75469	4.49962	0.0544749	0.999215
VRC312	3a, 3b, 4a, 4b, and 4c	ITIH1		-1.77931	-0.376318	4.49386	0.0546085	0.999215
VRC312	3a, 3b, 4a, 4b, and 4c	DDX11		0.922617	3.86197	4.4903	0.054691	0.999215
VRC312	3a, 3b, 4a, 4b, and 4c	PIM3		-0.772672	7.22768	4.48316	0.0548573	0.999215
VRC312	3a, 3b, 4a, 4b, and 4c	B4GALNT3		-2.15138	1.62951	4.56453	0.0548992	0.999215
VRC312	3a, 3b, 4a, 4b, and 4c	HYAL3		-0.9351	1.80936	4.47923	0.0549492	0.999215
VRC312	3a, 3b, 4a, 4b, and 4c	ZDHHC1		-1.00513	2.00541	4.47122	0.0551367	0.999215
VRC312	3a, 3b, 4a, 4b, and 4c	SHC2		2.57475	-0.522177	4.47025	0.0551596	0.999215
VRC312	3a, 3b, 4a, 4b, and 4c	HNRNPA3		0.745501	7.6236	4.46474	0.0552891	0.999215
VRC312	3a, 3b, 4a, 4b, and 4c	GNA12		-0.876724	6.29015	4.45959	0.0554105	0.999215
VRC312	3a, 3b, 4a, 4b, and 4c	ABI2		0.781364	4.28262	4.45954	0.0554116	0.999215
VRC312	3a, 3b, 4a, 4b, and 4c	LIN7C		1.01637	4.51624	4.45558	0.0555053	0.999215
VRC312	3a, 3b, 4a, 4b, and 4c	PTPN4		0.802118	5.66685	4.45208	0.0555881	0.999215
VRC312	3a, 3b, 4a, 4b, and 4c	CDC42BPB		-0.702657	3.92108	4.4477	0.0556919	0.999215
VRC312	3a, 3b, 4a, 4b, and 4c	ACTN1-AS1		-1.99713	-0.861102	4.44719	0.0557043	0.999215
VRC312	3a, 3b, 4a, 4b, and 4c	XIAP		0.588426	6.18434	4.43972	0.0558821	0.999215
VRC312	3a, 3b, 4a, 4b, and 4c	H1F0		-1.08019	4.82372	4.45391	0.0560048	0.999215
VRC312	3a, 3b, 4a, 4b, and 4c	COL17A1		2.59274	-0.429945	4.43381	0.0560232	0.999215
VRC312	3a, 3b, 4a, 4b, and 4c	HIBCH		0.950271	3.17267	4.43153	0.0560778	0.999215
VRC312	3a, 3b, 4a, 4b, and 4c	SYT11		0.726285	4.88247	4.42915	0.0561347	0.999215
VRC312	3a, 3b, 4a, 4b, and 4c	TMEM9B		0.625335	5.69322	4.42839	0.0561529	0.999215
VRC312	3a, 3b, 4a, 4b, and 4c	LINC00672		0.726486	3.24274	4.42188	0.0563095	0.999215
VRC312	3a, 3b, 4a, 4b, and 4c	CHCHD2		-0.645771	7.08328	4.42052	0.0563421	0.999215
VRC312	3a, 3b, 4a, 4b, and 4c	CENPK		1.77117	1.52709	4.42546	0.056411	0.999215
VRC312	3a, 3b, 4a, 4b, and 4c	UBN2		0.817642	4.86621	4.40729	0.0566618	0.999215
VRC312	3a, 3b, 4a, 4b, and 4c	TMEM68		1.00854	2.54189	4.39923	0.0568577	0.999215
VRC312	3a, 3b, 4a, 4b, and 4c	KLRG1		0.816873	4.759	4.39309	0.0570075	0.999215
VRC312	3a, 3b, 4a, 4b, and 4c	NBPF1		1.34455	2.81317	4.41153	0.0570509	0.999215
VRC312	3a, 3b, 4a, 4b, and 4c	LANCL1		0.860461	4.77861	4.38472	0.0572122	0.999215
VRC312	3a, 3b, 4a, 4b, and 4c	RAP2A		0.818195	4.18729	4.38463	0.0572146	0.999215
VRC312	3a, 3b, 4a, 4b, and 4c	ALDH8A1		1.02469	1.36697	4.3839	0.0572324	0.999215
VRC312	3a, 3b, 4a, 4b, and 4c	SENP3		1.07587	1.72405	4.38179	0.0572842	0.999215
VRC312	3a, 3b, 4a, 4b, and 4c	LRRC37BP1		0.65297	4.23302	4.38046	0.0573169	0.999215
VRC312	3a, 3b, 4a, 4b, and 4c	STK17A		0.662023	6.71916	4.37248	0.0575136	0.999215
VRC312	3a, 3b, 4a, 4b, and 4c	SLC35A5		0.913332	4.79048	4.35754	0.0578839	0.999215
VRC312	3a, 3b, 4a, 4b, and 4c	SCAMP1		0.934119	4.15846	4.35044	0.0580608	0.999215
VRC312	3a, 3b, 4a, 4b, and 4c	MZT2B		-0.726608	5.78179	4.34736	0.0581377	0.999215
VRC312	3a, 3b, 4a, 4b, and 4c	NDUFC2		0.765726	3.04527	4.34506	0.0581951	0.999215
VRC312	3a, 3b, 4a, 4b, and 4c	PRPF4B		0.664386	6.26143	4.34164	0.058281	0.999215
VRC312	3a, 3b, 4a, 4b, and 4c	TMEM41B		0.669928	4.83966	4.3378	0.0583774	0.999215
VRC312	3a, 3b, 4a, 4b, and 4c	FAM76A		0.707359	4.10129	4.33757	0.0583832	0.999215
VRC312	3a, 3b, 4a, 4b, and 4c	RAD54L		-2.07819	-0.251505	4.3361	0.05842	0.999215
VRC312	3a, 3b, 4a, 4b, and 4c	LILRB5		5.63142	-1.11815	4.62348	0.0585317	0.999215
VRC312	3a, 3b, 4a, 4b, and 4c	SPCS2		0.687679	6.24987	4.33033	0.0585654	0.999215
VRC312	3a, 3b, 4a, 4b, and 4c	UBR1		0.710222	4.47937	4.32889	0.0586018	0.999215
VRC312	3a, 3b, 4a, 4b, and 4c	CBFB		0.632544	5.82066	4.32095	0.0588026	0.999215
VRC312	3a, 3b, 4a, 4b, and 4c	YTHDC2		0.821003	4.6625	4.31681	0.0589077	0.999215
VRC312	3a, 3b, 4a, 4b, and 4c	ZNF354B		0.909576	2.19395	4.3118	0.0590352	0.999215
VRC312	3a, 3b, 4a, 4b, and 4c	SKA2		0.88208	3.4101	4.31068	0.0590638	0.999215
VRC312	3a, 3b, 4a, 4b, and 4c	CSNK2A1		0.713659	5.44657	4.31056	0.0590667	0.999215
VRC312	3a, 3b, 4a, 4b, and 4c	HLX		-0.782668	5.86084	4.31011	0.0590781	0.999215
VRC312	3a, 3b, 4a, 4b, and 4c	NDST3		1.17451	0.590387	4.29785	0.0593917	0.999215
VRC312	3a, 3b, 4a, 4b, and 4c	TRAPPC2		0.631588	5.22334	4.29371	0.0594981	0.999215
VRC312	3a, 3b, 4a, 4b, and 4c	SUV39H2		1.1334	1.69321	4.29237	0.0595326	0.999215
VRC312	3a, 3b, 4a, 4b, and 4c	THEMIS		0.780559	4.85618	4.28967	0.0596022	0.999215
VRC312	3a, 3b, 4a, 4b, and 4c	GNL3L		0.537614	6.4403	4.27828	0.0598966	0.999215
VRC312	3a, 3b, 4a, 4b, and 4c	PMAIP1		-1.15804	2.60741	4.27801	0.0599034	0.999215
VRC312	3a, 3b, 4a, 4b, and 4c	PRSS41		-2.27839	-0.219511	4.27536	0.0599722	0.999215
VRC312	3a, 3b, 4a, 4b, and 4c	ISL2		-0.844161	3.20485	4.27344	0.0600221	0.999215
VRC312	3a, 3b, 4a, 4b, and 4c	RASGRP1		0.677521	6.0417	4.27059	0.0600961	0.999215
VRC312	3a, 3b, 4a, 4b, and 4c	PAQR6		-1.34803	3.67739	4.33179	0.0601546	0.999215
VRC312	3a, 3b, 4a, 4b, and 4c	CERS6-AS1		3.46275	-1.54981	4.69031	0.0601637	0.999215
VRC312	3a, 3b, 4a, 4b, and 4c	HUS1		0.630171	4.16065	4.26259	0.0603047	0.999215
VRC312	3a, 3b, 4a, 4b, and 4c	CMTM8		-1.07008	1.74809	4.26233	0.0603117	0.999215
VRC312	3a, 3b, 4a, 4b, and 4c	VSIG2		2.35006	-0.509738	4.26202	0.0603196	0.999215
VRC312	3a, 3b, 4a, 4b, and 4c	LRRC37A		-1.77914	0.168625	4.25272	0.0605633	0.999215
VRC312	3a, 3b, 4a, 4b, and 4c	CFD		-1.20975	8.30911	4.28774	0.0606703	0.999215
VRC312	3a, 3b, 4a, 4b, and 4c	VWF		-1.71701	2.6371	4.32206	0.0607321	0.999215
VRC312	3a, 3b, 4a, 4b, and 4c	UBE4A		0.664489	6.51331	4.24546	0.0607544	0.999215
VRC312	3a, 3b, 4a, 4b, and 4c	ZNF595		1.00287	2.268	4.23095	0.0611383	0.999215
VRC312	3a, 3b, 4a, 4b, and 4c	FKBP14		0.766519	3.26354	4.2301	0.0611609	0.999215
VRC312	3a, 3b, 4a, 4b, and 4c	DIP2A		0.606204	6.1001	4.2301	0.061161	0.999215
VRC312	3a, 3b, 4a, 4b, and 4c	MFSD8		0.716913	4.21047	4.22791	0.0612192	0.999215
VRC312	3a, 3b, 4a, 4b, and 4c	PCBP3		-1.19103	2.2807	4.22677	0.0612495	0.999215
VRC312	3a, 3b, 4a, 4b, and 4c	PMM2		0.671071	5.01775	4.2251	0.0612941	0.999215
VRC312	3a, 3b, 4a, 4b, and 4c	CLEC2D		0.710244	7.06311	4.22208	0.0613746	0.999215
VRC312	3a, 3b, 4a, 4b, and 4c	ZNF711		1.98096	-0.0449155	4.21509	0.0615616	0.999215
VRC312	3a, 3b, 4a, 4b, and 4c	DNPH1		-0.677739	3.55833	4.21163	0.0616541	0.999215
VRC312	3a, 3b, 4a, 4b, and 4c	CDC27		0.712634	5.11672	4.20674	0.0617855	0.999215
VRC312	3a, 3b, 4a, 4b, and 4c	ANKRD20A9P		0.507508	5.48797	4.20259	0.0618972	0.999215
VRC312	3a, 3b, 4a, 4b, and 4c	FASTKD3		0.936229	2.67174	4.1974	0.0620374	0.999215
VRC312	3a, 3b, 4a, 4b, and 4c	INTS8		0.645987	5.55731	4.19707	0.0620463	0.999215
VRC312	3a, 3b, 4a, 4b, and 4c	GRM6		1.1593	0.742418	4.18934	0.0622557	0.999215
VRC312	3a, 3b, 4a, 4b, and 4c	GBP4		0.629765	6.30677	4.18617	0.0623421	0.999215
VRC312	3a, 3b, 4a, 4b, and 4c	RUFY2		0.991026	3.12059	4.18598	0.062347	0.999215
VRC312	3a, 3b, 4a, 4b, and 4c	CUL5		0.953372	4.15091	4.18179	0.0624611	0.999215
VRC312	3a, 3b, 4a, 4b, and 4c	ZMYM6		0.662798	4.91438	4.17749	0.0625786	0.999215
VRC312	3a, 3b, 4a, 4b, and 4c	SLC4A7		1.07527	4.26533	4.18669	0.0626625	0.999215
VRC312	3a, 3b, 4a, 4b, and 4c	CHIC1		1.19415	3.0306	4.17337	0.0626912	0.999215
VRC312	3a, 3b, 4a, 4b, and 4c	ALOX15		-2.39099	4.84492	4.55438	0.0628029	0.999215
VRC312	3a, 3b, 4a, 4b, and 4c	EPS15		0.69358	6.4094	4.16914	0.0628073	0.999215
VRC312	3a, 3b, 4a, 4b, and 4c	FAM69B		-1.36103	1.91955	4.16654	0.0628787	0.999215
VRC312	3a, 3b, 4a, 4b, and 4c	JUN		-1.15215	3.88863	4.19794	0.0629983	0.999215
VRC312	3a, 3b, 4a, 4b, and 4c	KIAA1683		-0.978968	3.65139	4.15965	0.0630683	0.999215
VRC312	3a, 3b, 4a, 4b, and 4c	TOX		0.83506	3.11549	4.15206	0.063278	0.999215
VRC312	3a, 3b, 4a, 4b, and 4c	ZFP14		0.611502	3.96065	4.14994	0.0633366	0.999215
VRC312	3a, 3b, 4a, 4b, and 4c	NPDC1		-1.1685	4.63394	4.20727	0.0634205	0.999215
VRC312	3a, 3b, 4a, 4b, and 4c	PPP1R35		-0.609859	5.03479	4.14439	0.0634907	0.999215
VRC312	3a, 3b, 4a, 4b, and 4c	SLC41A2		0.814889	2.05649	4.13963	0.0636231	0.999215
VRC312	3a, 3b, 4a, 4b, and 4c	TFDP2		0.636735	5.56712	4.13837	0.0636582	0.999215
VRC312	3a, 3b, 4a, 4b, and 4c	PITPNB		0.646289	5.4835	4.13675	0.0637036	0.999215
VRC312	3a, 3b, 4a, 4b, and 4c	RPL13AP6		-2.1336	-0.808351	4.12324	0.064082	0.999215
VRC312	3a, 3b, 4a, 4b, and 4c	TMED7		1.48928	5.19747	4.2399	0.064182	0.999215
VRC312	3a, 3b, 4a, 4b, and 4c	ZNF709		0.841415	2.66336	4.11892	0.0642035	0.999215
VRC312	3a, 3b, 4a, 4b, and 4c	LIN54		0.760864	3.69974	4.11783	0.0642341	0.999215
VRC312	3a, 3b, 4a, 4b, and 4c	EMC6		-0.713593	3.86423	4.11504	0.0643129	0.999215
VRC312	3a, 3b, 4a, 4b, and 4c	SLC27A2		-1.71889	0.29095	4.11211	0.0643957	0.999215
VRC312	3a, 3b, 4a, 4b, and 4c	GPC1		-1.39581	0.307537	4.11043	0.0644431	0.999215
VRC312	3a, 3b, 4a, 4b, and 4c	DSTN		0.636628	5.41465	4.10965	0.0644654	0.999215
VRC312	3a, 3b, 4a, 4b, and 4c	IL6ST		0.869729	6.36085	4.10865	0.0644935	0.999215
VRC312	3a, 3b, 4a, 4b, and 4c	CCNG1		0.616387	5.6069	4.10644	0.0645562	0.999215
VRC312	3a, 3b, 4a, 4b, and 4c	IGFBP2		2.25943	0.113047	4.10456	0.0646095	0.999215
VRC312	3a, 3b, 4a, 4b, and 4c	GCH1		0.59558	5.32909	4.10189	0.0646853	0.999215
VRC312	3a, 3b, 4a, 4b, and 4c	USP37		0.91011	3.839	4.09863	0.0647782	0.999215
VRC312	3a, 3b, 4a, 4b, and 4c	QRICH2		0.911078	2.13897	4.09232	0.0649583	0.999215
VRC312	3a, 3b, 4a, 4b, and 4c	ABCA5		0.928557	3.81525	4.08961	0.0650357	0.999215
VRC312	3a, 3b, 4a, 4b, and 4c	LTF		1.10966	5.31159	4.12582	0.0650464	0.999215
VRC312	3a, 3b, 4a, 4b, and 4c	PMS1		0.943917	3.01504	4.08877	0.0650597	0.999215
VRC312	3a, 3b, 4a, 4b, and 4c	IPP		0.974248	3.03134	4.08308	0.0652227	0.999215
VRC312	3a, 3b, 4a, 4b, and 4c	ZC3HAV1L		1.53208	0.147817	4.08188	0.0652573	0.999215
VRC312	3a, 3b, 4a, 4b, and 4c	ANKRD24		-1.66919	1.35623	4.06949	0.0656162	0.999215
VRC312	3a, 3b, 4a, 4b, and 4c	C1orf189		2.36039	-1.18062	4.06566	0.0657252	0.999215
VRC312	3a, 3b, 4a, 4b, and 4c	CEP97		1.19461	2.04199	4.05544	0.0660222	0.999215
VRC312	3a, 3b, 4a, 4b, and 4c	RNF125		0.690264	5.94557	4.05329	0.0660849	0.999215
VRC312	3a, 3b, 4a, 4b, and 4c	TRIO		-0.683514	4.29267	4.05311	0.0660902	0.999215
VRC312	3a, 3b, 4a, 4b, and 4c	LINC00685		1.13392	2.21364	4.05308	0.0660912	0.999215
VRC312	3a, 3b, 4a, 4b, and 4c	TBX1		3.03542	-1.1426	4.04917	0.0662052	0.999215
VRC312	3a, 3b, 4a, 4b, and 4c	USP33		0.651649	5.79408	4.04471	0.0663357	0.999215
VRC312	3a, 3b, 4a, 4b, and 4c	ATP6V0A2		0.56368	5.42933	4.04381	0.0663623	0.999215
VRC312	3a, 3b, 4a, 4b, and 4c	MEOX1		1.1684	1.33594	4.03846	0.0665191	0.999215
VRC312	3a, 3b, 4a, 4b, and 4c	PLEKHA2		0.642881	7.34268	4.03568	0.066601	0.999215
VRC312	3a, 3b, 4a, 4b, and 4c	NUGGC		0.851308	2.97382	4.03179	0.0667157	0.999215
VRC312	3a, 3b, 4a, 4b, and 4c	FAM172A		0.829402	4.09668	4.03106	0.0667371	0.999215
VRC312	3a, 3b, 4a, 4b, and 4c	HEXIM2		-0.944172	2.58291	4.02614	0.0668825	0.999215
VRC312	3a, 3b, 4a, 4b, and 4c	GNG8		-2.19229	-0.571894	4.02222	0.0669987	0.999215
VRC312	3a, 3b, 4a, 4b, and 4c	DGKK		-2.48371	-0.613754	4.01992	0.0670669	0.999215
VRC312	3a, 3b, 4a, 4b, and 4c	LPP		0.549492	6.23533	4.0196	0.0670766	0.999215
VRC312	3a, 3b, 4a, 4b, and 4c	STK38		0.614873	8.19077	4.01896	0.0670955	0.999215
VRC312	3a, 3b, 4a, 4b, and 4c	TNFRSF4		-1.05529	3.38983	4.02029	0.0671161	0.999215
VRC312	3a, 3b, 4a, 4b, and 4c	DTX4		0.67408	4.51543	4.01332	0.0672633	0.999215
VRC312	3a, 3b, 4a, 4b, and 4c	APOBEC3B		-2.49369	2.83148	4.27364	0.0676089	0.999215
VRC312	3a, 3b, 4a, 4b, and 4c	ALPK2		-3.02176	-1.14628	4.06309	0.0677491	0.999215
VRC312	3a, 3b, 4a, 4b, and 4c	GPR155		0.605615	6.12375	3.99688	0.0677552	0.999215
VRC312	3a, 3b, 4a, 4b, and 4c	XYLB		-1.15416	0.212465	3.99462	0.0678234	0.999215
VRC312	3a, 3b, 4a, 4b, and 4c	ORC2		0.692991	4.60713	3.99387	0.0678458	0.999215
VRC312	3a, 3b, 4a, 4b, and 4c	ROCK2		0.827143	3.7472	3.99193	0.0679043	0.999215
VRC312	3a, 3b, 4a, 4b, and 4c	ALPK3		-1.22428	1.15205	3.99054	0.0679463	0.999215
VRC312	3a, 3b, 4a, 4b, and 4c	PAFAH1B1		0.616977	7.16322	3.98899	0.0679929	0.999215
VRC312	3a, 3b, 4a, 4b, and 4c	ANKRD33B		-0.874977	2.84321	3.98121	0.0682282	0.999215
VRC312	3a, 3b, 4a, 4b, and 4c	AGPAT4-IT1		1.35497	1.29049	3.98023	0.068258	0.999215
VRC312	3a, 3b, 4a, 4b, and 4c	SLC39A10		0.907653	4.0825	3.98004	0.0682637	0.999215
VRC312	3a, 3b, 4a, 4b, and 4c	LRRC58		0.763492	4.80029	3.97904	0.068294	0.999215
VRC312	3a, 3b, 4a, 4b, and 4c	NRGN		-0.8308	8.58216	3.97339	0.068466	0.999215
VRC312	3a, 3b, 4a, 4b, and 4c	RNF14		0.614208	4.87141	3.97338	0.0684661	0.999215
VRC312	3a, 3b, 4a, 4b, and 4c	ASTN2		0.699976	4.20363	3.97124	0.0685313	0.999215
VRC312	3a, 3b, 4a, 4b, and 4c	ACRBP		-0.681178	5.14666	3.96968	0.0685788	0.999215
VRC312	3a, 3b, 4a, 4b, and 4c	SECISBP2L		0.923027	4.44379	3.96937	0.0685882	0.999215
VRC312	3a, 3b, 4a, 4b, and 4c	COCH		1.42789	2.06716	3.97467	0.0686453	0.999215
VRC312	3a, 3b, 4a, 4b, and 4c	YAF2		0.67444	4.04547	3.9635	0.0687678	0.999215
VRC312	3a, 3b, 4a, 4b, and 4c	PLEKHA1		0.711576	4.66471	3.96036	0.0688638	0.999215
VRC312	3a, 3b, 4a, 4b, and 4c	NAPSB		0.831512	6.3267	3.95554	0.069012	0.999215
VRC312	3a, 3b, 4a, 4b, and 4c	ZNF469		-1.06998	1.74738	3.95231	0.069111	0.999215
VRC312	3a, 3b, 4a, 4b, and 4c	PLEKHH2		1.45284	0.82574	3.9481	0.069241	0.999215
VRC312	3a, 3b, 4a, 4b, and 4c	LATS1		0.763405	4.75198	3.94709	0.069272	0.999215
VRC312	3a, 3b, 4a, 4b, and 4c	P2RY10		0.584333	4.72551	3.94435	0.0693568	0.999215
VRC312	3a, 3b, 4a, 4b, and 4c	GRIP1		-1.58893	-0.327305	3.94267	0.0694086	0.999215
VRC312	3a, 3b, 4a, 4b, and 4c	TSIX		0.767774	4.19779	3.94082	0.0694661	0.999215
VRC312	3a, 3b, 4a, 4b, and 4c	INPP4A		0.517273	6.91229	3.93976	0.0694989	0.999215
VRC312	3a, 3b, 4a, 4b, and 4c	COX10-AS1		0.835996	2.28252	3.9394	0.0695101	0.999215
VRC312	3a, 3b, 4a, 4b, and 4c	ROMO1		-0.673238	3.8676	3.93346	0.0696946	0.999215
VRC312	3a, 3b, 4a, 4b, and 4c	ZNF326		1.00646	2.24651	3.93275	0.0697166	0.999215
VRC312	3a, 3b, 4a, 4b, and 4c	CELF1		0.52784	7.82589	3.92809	0.0698617	0.999215
VRC312	3a, 3b, 4a, 4b, and 4c	POLR3F		0.84489	2.9234	3.92146	0.0700689	0.999215
VRC312	3a, 3b, 4a, 4b, and 4c	DDX46		0.579005	6.00676	3.92038	0.0701026	0.999215
VRC312	3a, 3b, 4a, 4b, and 4c	ZMYND15		-0.898911	2.54543	3.9186	0.0701584	0.999215
VRC312	3a, 3b, 4a, 4b, and 4c	BIRC7		4.05286	-1.28436	3.91811	0.0701738	0.999215
VRC312	3a, 3b, 4a, 4b, and 4c	NR2C2		0.612211	6.19136	3.9155	0.0702557	0.999215
VRC312	3a, 3b, 4a, 4b, and 4c	RBM26		0.563296	4.96801	3.91418	0.0702971	0.999215
VRC312	3a, 3b, 4a, 4b, and 4c	CXorf57		1.28496	1.80932	3.91341	0.0703212	0.999215
VRC312	3a, 3b, 4a, 4b, and 4c	EXOG		0.904445	3.56949	3.90108	0.0707103	0.999215
VRC312	3a, 3b, 4a, 4b, and 4c	MIR27A		-1.68647	0.442316	3.8986	0.0707887	0.999215
VRC312	3a, 3b, 4a, 4b, and 4c	TLR3		1.68528	-0.0283189	3.8977	0.0708173	0.999215
VRC312	3a, 3b, 4a, 4b, and 4c	STAT4		0.615583	6.06815	3.89651	0.070855	0.999215
VRC312	3a, 3b, 4a, 4b, and 4c	UPF3A		0.707673	4.89772	3.89649	0.0708557	0.999215
VRC312	3a, 3b, 4a, 4b, and 4c	LCN8		5.09235	-1.03752	3.88547	0.0712062	0.999215
VRC312	3a, 3b, 4a, 4b, and 4c	SLC22A18AS		-1.57382	0.182067	3.88402	0.0712527	0.999215
VRC312	3a, 3b, 4a, 4b, and 4c	ECT2		0.978779	2.56059	3.88376	0.0712609	0.999215
VRC312	3a, 3b, 4a, 4b, and 4c	CNOT6		0.711102	5.10585	3.88129	0.0713398	0.999215
VRC312	3a, 3b, 4a, 4b, and 4c	GNPTAB		0.581982	5.65781	3.87286	0.0716103	0.999215
VRC312	3a, 3b, 4a, 4b, and 4c	GPRC5B		-2.24496	0.148344	3.88549	0.0716957	0.999215
VRC312	3a, 3b, 4a, 4b, and 4c	MPV17L		0.994752	0.978154	3.86941	0.0717211	0.999215
VRC312	3a, 3b, 4a, 4b, and 4c	HERC2P2		1.57496	3.73936	3.98235	0.0717299	0.999215
VRC312	3a, 3b, 4a, 4b, and 4c	ANKRD20A11P		3.78131	-1.736	4.38228	0.0718214	0.999215
VRC312	3a, 3b, 4a, 4b, and 4c	SMG1		0.683445	7.06528	3.8619	0.0719634	0.999215
VRC312	3a, 3b, 4a, 4b, and 4c	PARVB		-0.601322	5.15087	3.85919	0.072051	0.999215
VRC312	3a, 3b, 4a, 4b, and 4c	TAOK1		0.897233	5.88564	3.8635	0.0721113	0.999215
VRC312	3a, 3b, 4a, 4b, and 4c	PTGIR		-1.27112	4.09767	3.91136	0.0721642	0.999215
VRC312	3a, 3b, 4a, 4b, and 4c	UBE2S		-0.743661	4.42663	3.85551	0.0721704	0.999215
VRC312	3a, 3b, 4a, 4b, and 4c	GPRC5C		-1.92752	-0.542923	3.84966	0.0723603	0.999215
VRC312	3a, 3b, 4a, 4b, and 4c	NKX3-1		-4.15255	3.86571	4.36548	0.0724786	0.999215
VRC312	3a, 3b, 4a, 4b, and 4c	FOSL1		-2.57939	-0.932969	3.83573	0.0728153	0.999215
VRC312	3a, 3b, 4a, 4b, and 4c	IFT88		0.754501	2.51828	3.83498	0.0728399	0.999215
VRC312	3a, 3b, 4a, 4b, and 4c	ZNF514		0.737199	3.5726	3.83302	0.0729044	0.999215
VRC312	3a, 3b, 4a, 4b, and 4c	SUMO1		0.667996	5.46773	3.83078	0.0729777	0.999215
VRC312	3a, 3b, 4a, 4b, and 4c	FAM175B		0.643295	4.37251	3.8291	0.0730333	0.999215
VRC312	3a, 3b, 4a, 4b, and 4c	TUBA1C		-0.63244	4.95819	3.82543	0.0731541	0.999215
VRC312	3a, 3b, 4a, 4b, and 4c	HERC2P4		1.32518	0.448245	3.82484	0.0731734	0.999215
VRC312	3a, 3b, 4a, 4b, and 4c	KCP		1.54185	-0.334639	3.82379	0.073208	0.999215
VRC312	3a, 3b, 4a, 4b, and 4c	SEPT7		0.756308	7.00392	3.82341	0.0732208	0.999215
VRC312	3a, 3b, 4a, 4b, and 4c	SLC16A1		0.761408	3.28415	3.82276	0.073242	0.999215
VRC312	3a, 3b, 4a, 4b, and 4c	NAPEPLD		0.829768	3.11162	3.81877	0.0733741	0.999215
VRC312	3a, 3b, 4a, 4b, and 4c	RBBP5		0.551324	5.61753	3.81742	0.0734186	0.999215
VRC312	3a, 3b, 4a, 4b, and 4c	CMTM5		-1.04497	3.3273	3.80996	0.0736661	0.999215
VRC312	3a, 3b, 4a, 4b, and 4c	LSR		-0.708539	4.34067	3.80677	0.0737724	0.999215
VRC312	3a, 3b, 4a, 4b, and 4c	PRKACB		0.962269	6.0664	3.82996	0.0738186	0.999215
VRC312	3a, 3b, 4a, 4b, and 4c	RAB42		1.16232	0.97129	3.80505	0.0738295	0.999215
VRC312	3a, 3b, 4a, 4b, and 4c	TMEM9		0.686964	4.49265	3.79698	0.0740995	0.999215
VRC312	3a, 3b, 4a, 4b, and 4c	PPFIBP1		0.892112	2.20098	3.79657	0.0741129	0.999215
VRC312	3a, 3b, 4a, 4b, and 4c	MRVI1-AS1		1.64474	0.312087	3.79506	0.0741636	0.999215
VRC312	3a, 3b, 4a, 4b, and 4c	TAF10		-0.597944	6.85186	3.79125	0.0742916	0.999215
VRC312	3a, 3b, 4a, 4b, and 4c	PYCR1		-1.40359	0.316038	3.78866	0.0743787	0.999215
VRC312	3a, 3b, 4a, 4b, and 4c	HOOK3		0.724893	5.82316	3.7867	0.0744445	0.999215
VRC312	3a, 3b, 4a, 4b, and 4c	UGGT1		0.534997	6.71737	3.78611	0.0744644	0.999215
VRC312	3a, 3b, 4a, 4b, and 4c	CD300E		-0.664086	6.9229	3.78515	0.0744966	0.999215
VRC312	3a, 3b, 4a, 4b, and 4c	CDON		1.23791	0.626828	3.77888	0.0747084	0.999215
VRC312	3a, 3b, 4a, 4b, and 4c	TMEM181		0.591665	5.11316	3.77873	0.0747136	0.999215
VRC312	3a, 3b, 4a, 4b, and 4c	RPE		0.75741	3.61877	3.77469	0.0748504	0.999215
VRC312	3a, 3b, 4a, 4b, and 4c	PATE2		1.83668	-0.271138	3.77334	0.074896	0.999215
VRC312	3a, 3b, 4a, 4b, and 4c	MIER1		1.18545	5.97569	3.83204	0.0749979	0.999215
VRC312	3a, 3b, 4a, 4b, and 4c	CD47		0.651312	7.25284	3.76896	0.0750447	0.999215
VRC312	3a, 3b, 4a, 4b, and 4c	MYO5C		0.955714	1.22665	3.768	0.0750775	0.999215
VRC312	3a, 3b, 4a, 4b, and 4c	TAPT1		0.575646	4.62397	3.76677	0.0751194	0.999215
VRC312	3a, 3b, 4a, 4b, and 4c	RABGAP1L		0.588154	6.59463	3.76577	0.0751535	0.999215
VRC312	3a, 3b, 4a, 4b, and 4c	DPP8		0.675499	4.31369	3.75744	0.0754379	0.999215
VRC312	3a, 3b, 4a, 4b, and 4c	C1orf228		-0.650098	4.90394	3.75346	0.0755742	0.999215
VRC312	3a, 3b, 4a, 4b, and 4c	ABCC1		-0.554786	6.01706	3.75042	0.0756784	0.999215
VRC312	3a, 3b, 4a, 4b, and 4c	GALNT14		-1.08587	2.49769	3.74586	0.0758352	0.999215
VRC312	3a, 3b, 4a, 4b, and 4c	ACSL5		0.477015	6.09055	3.74439	0.0758858	0.999215
VRC312	3a, 3b, 4a, 4b, and 4c	HLA-L		-0.914929	2.35841	3.74269	0.0759448	0.999215
VRC312	3a, 3b, 4a, 4b, and 4c	QSER1		1.02069	3.43927	3.74183	0.0759743	0.999215
VRC312	3a, 3b, 4a, 4b, and 4c	ZNF492		0.913738	1.44825	3.73558	0.0761903	0.999215
VRC312	3a, 3b, 4a, 4b, and 4c	GPR89A		1.1207	0.632553	3.73271	0.0762897	0.999215
VRC312	3a, 3b, 4a, 4b, and 4c	ALG9		0.825131	3.61449	3.73262	0.0762931	0.999215
VRC312	3a, 3b, 4a, 4b, and 4c	CDCA3		-2.01041	-0.237774	3.73174	0.0763235	0.999215
VRC312	3a, 3b, 4a, 4b, and 4c	HIST1H3B		4.59054	-1.32296	3.84764	0.0767919	0.999215
VRC312	3a, 3b, 4a, 4b, and 4c	GCC2		0.7704	5.23764	3.71044	0.077067	0.999215
VRC312	3a, 3b, 4a, 4b, and 4c	POLL		-0.610453	6.16072	3.70805	0.0771511	0.999215
VRC312	3a, 3b, 4a, 4b, and 4c	CHRNA7		1.15782	0.536456	3.70008	0.0774318	0.999215
VRC312	3a, 3b, 4a, 4b, and 4c	MAGEA10		1.17164	0.715114	3.69733	0.077529	0.999215
VRC312	3a, 3b, 4a, 4b, and 4c	SLC12A2		0.911205	2.53907	3.6965	0.0775586	0.999215
VRC312	3a, 3b, 4a, 4b, and 4c	ARL5B		1.33868	1.88992	3.69376	0.0776556	0.999215
VRC312	3a, 3b, 4a, 4b, and 4c	OR2B6		-1.66489	-0.619558	3.69154	0.0777341	0.999215
VRC312	3a, 3b, 4a, 4b, and 4c	THOC1		0.736309	4.21915	3.68684	0.0779013	0.999215
VRC312	3a, 3b, 4a, 4b, and 4c	OLIG2		-2.00482	2.19358	3.77899	0.0779405	0.999215
VRC312	3a, 3b, 4a, 4b, and 4c	LEPROT		0.693834	5.93843	3.68458	0.0779815	0.999215
VRC312	3a, 3b, 4a, 4b, and 4c	USP6NL		-0.675555	2.86717	3.68411	0.0779984	0.999215
VRC312	3a, 3b, 4a, 4b, and 4c	SNORA18		1.49303	-0.0916808	3.68397	0.0780035	0.999215
VRC312	3a, 3b, 4a, 4b, and 4c	MKLN1		0.781374	6.11384	3.68167	0.0780852	0.999215
VRC312	3a, 3b, 4a, 4b, and 4c	DDX6		0.717618	8.15744	3.68153	0.0780902	0.999215
VRC312	3a, 3b, 4a, 4b, and 4c	GLIPR1L2		0.78019	1.92352	3.68093	0.0781117	0.999215
VRC312	3a, 3b, 4a, 4b, and 4c	SLC9A7P1		-0.796177	2.24015	3.6759	0.0782915	0.999215
VRC312	3a, 3b, 4a, 4b, and 4c	AURKB		-1.1865	1.52917	3.67567	0.0782997	0.999215
VRC312	3a, 3b, 4a, 4b, and 4c	DTWD2		0.849391	2.8294	3.67162	0.0784449	0.999215
VRC312	3a, 3b, 4a, 4b, and 4c	PPP1CC		0.614718	6.96687	3.67096	0.0784685	0.999215
VRC312	3a, 3b, 4a, 4b, and 4c	KCNA7		0.898158	1.47012	3.66684	0.0786168	0.999215
VRC312	3a, 3b, 4a, 4b, and 4c	CRAT		-0.526554	4.85709	3.66494	0.0786851	0.999215
VRC312	3a, 3b, 4a, 4b, and 4c	ZFP36		-1.39391	8.86234	3.75232	0.0787185	0.999215
VRC312	3a, 3b, 4a, 4b, and 4c	CDC45		-1.98444	0.0461856	3.6603	0.0788522	0.999215
VRC312	3a, 3b, 4a, 4b, and 4c	SRGAP3		-1.01675	1.49826	3.6592	0.0788922	0.999215
VRC312	3a, 3b, 4a, 4b, and 4c	TFCP2L1		1.35653	1.01557	3.6567	0.0789826	0.999215
VRC312	3a, 3b, 4a, 4b, and 4c	CATSPER1		-0.779174	2.40579	3.65631	0.0789966	0.999215
VRC312	3a, 3b, 4a, 4b, and 4c	ARSK		0.942155	1.94256	3.65591	0.0790111	0.999215
VRC312	3a, 3b, 4a, 4b, and 4c	GTF2A1		1.20723	5.01541	3.70226	0.0791684	0.999215
VRC312	3a, 3b, 4a, 4b, and 4c	GNE		0.561732	4.43195	3.65114	0.0791838	0.999215
VRC312	3a, 3b, 4a, 4b, and 4c	LDB2		2.30893	-0.678936	3.65065	0.0792017	0.999215
VRC312	3a, 3b, 4a, 4b, and 4c	SOS1		0.53657	5.28815	3.65059	0.0792039	0.999215
VRC312	3a, 3b, 4a, 4b, and 4c	CPLX1		-1.88156	-0.541197	3.65046	0.0792084	0.999215
VRC312	3a, 3b, 4a, 4b, and 4c	SLC35B4		0.632551	3.79979	3.6483	0.0792871	0.999215
VRC312	3a, 3b, 4a, 4b, and 4c	ZNF527		0.632374	3.16064	3.64618	0.0793641	0.999215
VRC312	3a, 3b, 4a, 4b, and 4c	GPR4		2.49076	-1.01026	3.64368	0.0794552	0.999215
VRC312	3a, 3b, 4a, 4b, and 4c	PUSL1		-0.630679	3.645	3.6416	0.0795311	0.999215
VRC312	3a, 3b, 4a, 4b, and 4c	ARHGEF3		0.503375	6.42727	3.64158	0.0795316	0.999215
VRC312	3a, 3b, 4a, 4b, and 4c	ITGA7		-1.16253	0.872991	3.64154	0.0795333	0.999215
VRC312	3a, 3b, 4a, 4b, and 4c	ZNF280C		0.768624	2.54388	3.63962	0.0796033	0.999215
VRC312	3a, 3b, 4a, 4b, and 4c	STOML1		-0.624706	3.29467	3.63915	0.0796204	0.999215
VRC312	3a, 3b, 4a, 4b, and 4c	PAN3		0.798911	6.38128	3.63605	0.0797339	0.999215
VRC312	3a, 3b, 4a, 4b, and 4c	MRPL19		0.608663	4.16645	3.63485	0.0797776	0.999215
VRC312	3a, 3b, 4a, 4b, and 4c	SIGLEC11		0.937059	1.77272	3.63275	0.0798546	0.999215
VRC312	3a, 3b, 4a, 4b, and 4c	RFWD3		0.532408	4.95409	3.63157	0.0798979	0.999215
VRC312	3a, 3b, 4a, 4b, and 4c	MREG		0.626	3.37959	3.63145	0.0799021	0.999215
VRC312	3a, 3b, 4a, 4b, and 4c	METAP1		0.616576	4.88913	3.63025	0.0799462	0.999215
VRC312	3a, 3b, 4a, 4b, and 4c	LINC00641		0.584323	3.99146	3.62669	0.0800773	0.999215
VRC312	3a, 3b, 4a, 4b, and 4c	KHDRBS2		-1.72984	-0.659745	3.62544	0.0801231	0.999215
VRC312	3a, 3b, 4a, 4b, and 4c	PM20D2		0.888066	3.49511	3.62433	0.080164	0.999215
VRC312	3a, 3b, 4a, 4b, and 4c	PRKD3		0.737497	4.896	3.6229	0.0802166	0.999215
VRC312	3a, 3b, 4a, 4b, and 4c	ANKRD26		0.966185	2.17103	3.62091	0.0802899	0.999215
VRC312	3a, 3b, 4a, 4b, and 4c	CASD1		0.960738	3.87581	3.62065	0.0802996	0.999215
VRC312	3a, 3b, 4a, 4b, and 4c	NME3		-0.62391	5.11157	3.61831	0.0803862	0.999215
VRC312	3a, 3b, 4a, 4b, and 4c	DNAJC4		-0.543227	5.99575	3.61201	0.0806195	0.999215
VRC312	3a, 3b, 4a, 4b, and 4c	TMEM87A		0.534441	5.5259	3.61096	0.0806584	0.999215
VRC312	3a, 3b, 4a, 4b, and 4c	KPNA4		0.687763	6.56124	3.60981	0.080701	0.999215
VRC312	3a, 3b, 4a, 4b, and 4c	CCNT1		0.6938	5.4367	3.60711	0.0808014	0.999215
VRC312	3a, 3b, 4a, 4b, and 4c	C11orf74		-2.87842	-0.742156	3.60682	0.0808122	0.999215
VRC312	3a, 3b, 4a, 4b, and 4c	TTC21B		0.690169	3.71091	3.60419	0.0809099	0.999215
VRC312	3a, 3b, 4a, 4b, and 4c	PRSS21		-1.52004	1.83676	3.6255	0.0809499	0.999215
VRC312	3a, 3b, 4a, 4b, and 4c	DYNC1LI2		0.576986	5.67235	3.60221	0.0809835	0.999215
VRC312	3a, 3b, 4a, 4b, and 4c	MAFF		-0.691629	3.63613	3.60197	0.0809925	0.999215
VRC312	3a, 3b, 4a, 4b, and 4c	MAF		-0.587105	5.12759	3.59826	0.0811313	0.999215
VRC312	3a, 3b, 4a, 4b, and 4c	TMEM106B		0.865255	4.32709	3.59591	0.0812191	0.999215
VRC312	3a, 3b, 4a, 4b, and 4c	CCDC18		-0.969088	1.71602	3.59162	0.0813796	0.999215
VRC312	3a, 3b, 4a, 4b, and 4c	FAM126A		0.776395	3.79657	3.5916	0.0813804	0.999215
VRC312	3a, 3b, 4a, 4b, and 4c	EEA1		0.896339	3.35676	3.58909	0.0814747	0.999215
VRC312	3a, 3b, 4a, 4b, and 4c	TARDBP		0.54741	6.73887	3.5837	0.0816776	0.999215
VRC312	3a, 3b, 4a, 4b, and 4c	ZBTB16		-0.751662	2.53684	3.58163	0.0817557	0.999215
VRC312	3a, 3b, 4a, 4b, and 4c	RBBP9		0.710683	3.45185	3.5795	0.0818359	0.999215
VRC312	3a, 3b, 4a, 4b, and 4c	SNORD54		-1.97697	-0.662935	3.57848	0.0818742	0.999215
VRC312	3a, 3b, 4a, 4b, and 4c	TMEM110		0.569107	5.16955	3.57752	0.0819108	0.999215
VRC312	3a, 3b, 4a, 4b, and 4c	TICAM1		-0.641773	4.73056	3.57714	0.0819252	0.999215
VRC312	3a, 3b, 4a, 4b, and 4c	NDUFB2		-0.656761	4.37006	3.57584	0.0819743	0.999215
VRC312	3a, 3b, 4a, 4b, and 4c	NLRP2		-0.96424	3.00901	3.5733	0.0820703	0.999215
VRC312	3a, 3b, 4a, 4b, and 4c	GTF3C6		0.684171	4.2511	3.57107	0.0821549	0.999215
VRC312	3a, 3b, 4a, 4b, and 4c	RPL35		-0.763785	7.6384	3.56901	0.0822333	0.999215
VRC312	3a, 3b, 4a, 4b, and 4c	ATF4		-0.498238	7.51109	3.56774	0.0822815	0.999215
VRC312	3a, 3b, 4a, 4b, and 4c	ZNF451		0.62763	4.98129	3.56765	0.0822849	0.999215
VRC312	3a, 3b, 4a, 4b, and 4c	MRPS6		0.584438	4.63313	3.56452	0.082404	0.999215
VRC312	3a, 3b, 4a, 4b, and 4c	RAB14		0.666294	6.71263	3.5625	0.0824809	0.999215
VRC312	3a, 3b, 4a, 4b, and 4c	TUBD1		0.825951	3.35722	3.56185	0.0825059	0.999215
VRC312	3a, 3b, 4a, 4b, and 4c	ICAM4		-0.894676	2.94169	3.5592	0.082607	0.999215
VRC312	3a, 3b, 4a, 4b, and 4c	STAR		1.27618	0.613859	3.55293	0.0828468	0.999215
VRC312	3a, 3b, 4a, 4b, and 4c	PSPH		0.756483	2.86495	3.55116	0.0829146	0.999215
VRC312	3a, 3b, 4a, 4b, and 4c	TERF1		0.713848	4.3544	3.5442	0.0831822	0.999215
VRC312	3a, 3b, 4a, 4b, and 4c	KIFAP3		0.672004	3.94914	3.54282	0.0832354	0.999215
VRC312	3a, 3b, 4a, 4b, and 4c	NPAT		0.624141	5.20703	3.54222	0.0832585	0.999215
VRC312	3a, 3b, 4a, 4b, and 4c	ENPP1		1.50918	0.237934	3.53473	0.0835479	0.999215
VRC312	3a, 3b, 4a, 4b, and 4c	KLHDC10		0.570596	5.07455	3.53403	0.0835752	0.999215
VRC312	3a, 3b, 4a, 4b, and 4c	PAFAH1B2		0.60468	6.50694	3.53265	0.0836287	0.999215
VRC312	3a, 3b, 4a, 4b, and 4c	CNOT2		0.535922	5.92749	3.53232	0.0836415	0.999215
VRC312	3a, 3b, 4a, 4b, and 4c	PIK3C2A		0.742166	4.59274	3.52828	0.0837983	0.999215
VRC312	3a, 3b, 4a, 4b, and 4c	RAB11FIP5		0.938028	3.57641	3.52412	0.0839601	0.999215
VRC312	3a, 3b, 4a, 4b, and 4c	ANKEF1		0.864305	1.88173	3.52353	0.0839832	0.999215
VRC312	3a, 3b, 4a, 4b, and 4c	FAM156A		0.942909	1.48302	3.52257	0.0840203	0.999215
VRC312	3a, 3b, 4a, 4b, and 4c	LPAR1		-0.952336	1.97996	3.52165	0.0840563	0.999215
VRC312	3a, 3b, 4a, 4b, and 4c	TRPM1		2.37686	-0.562854	3.52109	0.0840782	0.999215
VRC312	3a, 3b, 4a, 4b, and 4c	C5orf24		0.841122	4.20461	3.51996	0.0841224	0.999215
VRC312	3a, 3b, 4a, 4b, and 4c	PRKAA1		0.855618	5.59079	3.5227	0.0841253	0.999215
VRC312	3a, 3b, 4a, 4b, and 4c	SCARNA9		1.42473	0.679074	3.51733	0.0842252	0.999215
VRC312	3a, 3b, 4a, 4b, and 4c	LINC00299		-1.14209	0.855003	3.51649	0.0842578	0.999215
VRC312	3a, 3b, 4a, 4b, and 4c	PDCD4		0.596188	7.18755	3.51389	0.0843598	0.999215
VRC312	3a, 3b, 4a, 4b, and 4c	AAK1		0.544163	6.665	3.51171	0.084445	0.999215
VRC312	3a, 3b, 4a, 4b, and 4c	SHROOM1		1.27255	3.18713	3.52893	0.0846083	0.999215
VRC312	3a, 3b, 4a, 4b, and 4c	LGALS1		-0.59246	7.33053	3.50418	0.0847413	0.999215
VRC312	3a, 3b, 4a, 4b, and 4c	AQP3		-0.676367	6.29915	3.50188	0.0848319	0.999215
VRC312	3a, 3b, 4a, 4b, and 4c	PRSS35		-2.16149	-0.621208	3.4999	0.0849099	0.999215
VRC312	3a, 3b, 4a, 4b, and 4c	DMTF1		0.509068	5.56777	3.49915	0.0849399	0.999215
VRC312	3a, 3b, 4a, 4b, and 4c	MBTD1		0.737227	4.79651	3.49865	0.0849594	0.999215
VRC312	3a, 3b, 4a, 4b, and 4c	KPNA1		0.630307	6.43618	3.48984	0.0853084	0.999215
VRC312	3a, 3b, 4a, 4b, and 4c	ADCY1		0.92302	1.5563	3.48609	0.0854577	0.999215
VRC312	3a, 3b, 4a, 4b, and 4c	RPLP0P2		0.891373	1.52506	3.48604	0.0854595	0.999215
VRC312	3a, 3b, 4a, 4b, and 4c	MSH3		0.727241	3.60966	3.48555	0.085479	0.999215
VRC312	3a, 3b, 4a, 4b, and 4c	ATP13A3		0.920656	4.99828	3.48683	0.0856562	0.999215
VRC312	3a, 3b, 4a, 4b, and 4c	DIXDC1		1.09245	1.21729	3.47898	0.0857411	0.999215
VRC312	3a, 3b, 4a, 4b, and 4c	TYMS		-1.56909	2.26558	3.52268	0.0857503	0.999215
VRC312	3a, 3b, 4a, 4b, and 4c	TREML1		-0.805416	4.93448	3.47387	0.0859455	0.999215
VRC312	3a, 3b, 4a, 4b, and 4c	ZMYM1		0.859363	3.27004	3.47161	0.0860362	0.999215
VRC312	3a, 3b, 4a, 4b, and 4c	ST6GALNAC1		-1.2392	1.60777	3.46951	0.0861206	0.999215
VRC312	3a, 3b, 4a, 4b, and 4c	CCDC14		0.720225	3.84235	3.46643	0.0862443	0.999215
VRC312	3a, 3b, 4a, 4b, and 4c	ARRDC3-AS1		0.742664	2.24545	3.46347	0.0863638	0.999215
VRC312	3a, 3b, 4a, 4b, and 4c	NHSL1		-1.22766	0.40671	3.46096	0.086465	0.999215
VRC312	3a, 3b, 4a, 4b, and 4c	ACER3		0.799078	3.94471	3.45907	0.0865411	0.999215
VRC312	3a, 3b, 4a, 4b, and 4c	SMARCA1		2.38033	-0.695628	3.4587	0.0865564	0.999215
VRC312	3a, 3b, 4a, 4b, and 4c	PAPOLG		0.651739	5.00734	3.45005	0.0869068	0.999215
VRC312	3a, 3b, 4a, 4b, and 4c	SPCS3		0.714535	7.19713	3.44674	0.0870415	0.999215
VRC312	3a, 3b, 4a, 4b, and 4c	XPO4		0.751386	4.60559	3.44467	0.0871256	0.999215
VRC312	3a, 3b, 4a, 4b, and 4c	MTMR9		0.526854	4.42217	3.44365	0.0871671	0.999215
VRC312	3a, 3b, 4a, 4b, and 4c	ZNF248		0.869784	3.07487	3.44347	0.0871747	0.999215
VRC312	3a, 3b, 4a, 4b, and 4c	LINC00116		-0.675648	2.70605	3.44172	0.0872458	0.999215
VRC312	3a, 3b, 4a, 4b, and 4c	HELB		0.778622	3.56195	3.44134	0.0872613	0.999215
VRC312	3a, 3b, 4a, 4b, and 4c	ERI1		0.556056	3.61111	3.43982	0.0873235	0.999215
VRC312	3a, 3b, 4a, 4b, and 4c	DCAF16		0.584074	5.16304	3.43217	0.0876368	0.999215
VRC312	3a, 3b, 4a, 4b, and 4c	VPS13C		0.62731	6.28905	3.43162	0.0876595	0.999215
VRC312	3a, 3b, 4a, 4b, and 4c	DOCK6		-1.08218	0.933482	3.43063	0.0877003	0.999215
VRC312	3a, 3b, 4a, 4b, and 4c	ADHFE1		0.789345	3.31532	3.43	0.0877261	0.999215
VRC312	3a, 3b, 4a, 4b, and 4c	DCDC2		-1.75782	-0.569248	3.4297	0.0877385	0.999215
VRC312	3a, 3b, 4a, 4b, and 4c	RPS6KA3		0.708725	7.09469	3.42885	0.0877732	0.999215
VRC312	3a, 3b, 4a, 4b, and 4c	NUP43		0.619761	5.5215	3.427	0.0878492	0.999215
VRC312	3a, 3b, 4a, 4b, and 4c	RNF38		0.603323	6.10121	3.42653	0.0878686	0.999215
VRC312	3a, 3b, 4a, 4b, and 4c	ALG6		0.647977	3.95926	3.42643	0.0878727	0.999215
VRC312	3a, 3b, 4a, 4b, and 4c	IQCA1		2.18439	-1.05595	3.42562	0.0879062	0.999215
VRC312	3a, 3b, 4a, 4b, and 4c	CLOCK		1.06568	3.55003	3.42928	0.0880962	0.999215
VRC312	3a, 3b, 4a, 4b, and 4c	FKTN		0.895079	3.42791	3.42002	0.0881372	0.999215
VRC312	3a, 3b, 4a, 4b, and 4c	PPP1R14B		-0.615389	4.73026	3.41951	0.0881581	0.999215
VRC312	3a, 3b, 4a, 4b, and 4c	NAP1L6		1.48386	0.0962473	3.41893	0.0881824	0.999215
VRC312	3a, 3b, 4a, 4b, and 4c	TSPAN4		-0.796021	4.2083	3.41785	0.088227	0.999215
VRC312	3a, 3b, 4a, 4b, and 4c	ACVR2B		0.98082	2.3837	3.4178	0.0882292	0.999215
VRC312	3a, 3b, 4a, 4b, and 4c	TRAF4		-0.654172	4.07628	3.41759	0.0882377	0.999215
VRC312	3a, 3b, 4a, 4b, and 4c	ZNF683		2.07903	4.07194	3.66262	0.0883009	0.999215
VRC312	3a, 3b, 4a, 4b, and 4c	LINC00700		1.40588	-0.154206	3.41353	0.088406	0.999215
VRC312	3a, 3b, 4a, 4b, and 4c	SLC26A4		1.25824	0.20141	3.41271	0.08844	0.999215
VRC312	3a, 3b, 4a, 4b, and 4c	PLCL1		1.10821	2.48038	3.41113	0.0885053	0.999215
VRC312	3a, 3b, 4a, 4b, and 4c	ZNF720		0.749615	2.32725	3.40864	0.0886089	0.999215
VRC312	3a, 3b, 4a, 4b, and 4c	KIAA1456		0.639775	3.07952	3.40764	0.0886507	0.999215
VRC312	3a, 3b, 4a, 4b, and 4c	ICA1L		0.697634	2.82431	3.406	0.088719	0.999215
VRC312	3a, 3b, 4a, 4b, and 4c	TNKS		0.602581	5.13353	3.40464	0.0887756	0.999215
VRC312	3a, 3b, 4a, 4b, and 4c	NIPA1		0.753052	3.34788	3.40243	0.0888677	0.999215
VRC312	3a, 3b, 4a, 4b, and 4c	CNOT7		0.690929	6.04282	3.39871	0.0890231	0.999215
VRC312	3a, 3b, 4a, 4b, and 4c	ANAPC4		0.659817	4.42818	3.39835	0.0890383	0.999215
VRC312	3a, 3b, 4a, 4b, and 4c	ADAT2		0.751673	3.47403	3.39666	0.0891091	0.999215
VRC312	3a, 3b, 4a, 4b, and 4c	MAP3K13		0.614618	3.79292	3.39592	0.0891401	0.999215
VRC312	3a, 3b, 4a, 4b, and 4c	THAP6		0.64324	3.77353	3.39554	0.0891558	0.999215
VRC312	3a, 3b, 4a, 4b, and 4c	LYPLA1		0.862041	5.15151	3.39856	0.0891614	0.999215
VRC312	3a, 3b, 4a, 4b, and 4c	GLS		0.726742	6.24169	3.3906	0.0893631	0.999215
VRC312	3a, 3b, 4a, 4b, and 4c	PDXDC2P		0.60661	5.24421	3.38834	0.0894581	0.999215
VRC312	3a, 3b, 4a, 4b, and 4c	SUGT1P1		1.92937	-0.469619	3.38647	0.089537	0.999215
VRC312	3a, 3b, 4a, 4b, and 4c	IRAK4		0.532214	6.46174	3.38602	0.0895558	0.999215
VRC312	3a, 3b, 4a, 4b, and 4c	CACNA1I		-0.920553	4.58844	3.40432	0.0896321	0.999215
VRC312	3a, 3b, 4a, 4b, and 4c	C22orf46		-0.817472	3.36154	3.38197	0.0897267	0.999215
VRC312	3a, 3b, 4a, 4b, and 4c	ANKRD40		0.558745	5.10409	3.3819	0.0897299	0.999215
VRC312	3a, 3b, 4a, 4b, and 4c	USP6		1.66334	-0.0679985	3.38151	0.0897464	0.999215
VRC312	3a, 3b, 4a, 4b, and 4c	SORBS1		1.38629	0.0495961	3.38016	0.0898032	0.999215
VRC312	3a, 3b, 4a, 4b, and 4c	AGL		0.841937	3.53593	3.37968	0.0898235	0.999215
VRC312	3a, 3b, 4a, 4b, and 4c	CENPQ		1.60915	0.795699	3.37857	0.0898705	0.999215
VRC312	3a, 3b, 4a, 4b, and 4c	CD1B		-1.73686	-0.765093	3.37494	0.0900242	0.999215
VRC312	3a, 3b, 4a, 4b, and 4c	ARMC1		0.711642	4.00525	3.37367	0.0900783	0.999215
VRC312	3a, 3b, 4a, 4b, and 4c	BTRC		0.61717	4.16147	3.37009	0.0902302	0.999215
VRC312	3a, 3b, 4a, 4b, and 4c	AHCYL2		0.581623	4.455	3.36953	0.0902539	0.999215
VRC312	3a, 3b, 4a, 4b, and 4c	PDE4DIP		-0.541388	5.30196	3.3632	0.0905237	0.999215
VRC312	3a, 3b, 4a, 4b, and 4c	GRPEL2		0.85256	4.03004	3.36205	0.090573	0.999215
VRC312	3a, 3b, 4a, 4b, and 4c	GSTM3		0.901666	3.25045	3.36189	0.0905797	0.999215
VRC312	3a, 3b, 4a, 4b, and 4c	PDE3A		-1.85789	-0.879531	3.36147	0.0905976	0.999215
VRC312	3a, 3b, 4a, 4b, and 4c	SEPT7P2		0.725109	2.8345	3.35918	0.0906955	0.999215
VRC312	3a, 3b, 4a, 4b, and 4c	ANKRD9		-1.12944	3.1996	3.37683	0.0907893	0.999215
VRC312	3a, 3b, 4a, 4b, and 4c	CCNB2		-1.58966	1.09725	3.35766	0.0908244	0.999215
VRC312	3a, 3b, 4a, 4b, and 4c	CDC42		0.720948	9.01792	3.35592	0.0908353	0.999215
VRC312	3a, 3b, 4a, 4b, and 4c	ELP2		0.649783	5.17098	3.35514	0.0908686	0.999215
VRC312	3a, 3b, 4a, 4b, and 4c	KIF7		2.39487	-0.83686	3.35378	0.0909271	0.999215
VRC312	3a, 3b, 4a, 4b, and 4c	MAP3K9		0.90377	2.13839	3.35304	0.0909589	0.999215
VRC312	3a, 3b, 4a, 4b, and 4c	SCARNA15		2.00905	-0.806758	3.35112	0.0910413	0.999215
VRC312	3a, 3b, 4a, 4b, and 4c	PDK3		0.652587	6.45112	3.35042	0.0910713	0.999215
VRC312	3a, 3b, 4a, 4b, and 4c	RPS18		-0.83784	9.34043	3.35011	0.0910847	0.999215
VRC312	3a, 3b, 4a, 4b, and 4c	EFEMP2		-0.790011	2.88088	3.34855	0.0911518	0.999215
VRC312	3a, 3b, 4a, 4b, and 4c	IL4I1		-1.31431	1.71373	3.34759	0.0911933	0.999215
VRC312	3a, 3b, 4a, 4b, and 4c	ST8SIA6		1.55495	-0.714308	3.3471	0.0912142	0.999215
VRC312	3a, 3b, 4a, 4b, and 4c	CD3G		0.645361	5.90932	3.34509	0.091301	0.999215
VRC312	3a, 3b, 4a, 4b, and 4c	SIKE1		0.6559	4.78232	3.34464	0.0913204	0.999215
VRC312	3a, 3b, 4a, 4b, and 4c	TMSB4Y		-3.33962	-0.429148	3.91124	0.0914589	0.999215
VRC312	3a, 3b, 4a, 4b, and 4c	ZNF678		0.87281	2.10813	3.34067	0.091492	0.999215
VRC312	3a, 3b, 4a, 4b, and 4c	MAT2B		0.565078	7.23051	3.33878	0.0915738	0.999215
VRC312	3a, 3b, 4a, 4b, and 4c	CCDC117		0.669572	4.88383	3.33445	0.0917615	0.999215
VRC312	3a, 3b, 4a, 4b, and 4c	ALYREF		-0.480573	5.71335	3.3343	0.091768	0.999215
VRC312	3a, 3b, 4a, 4b, and 4c	LINC00659		1.72803	-1.00445	3.33045	0.091935	0.999215
VRC312	3a, 3b, 4a, 4b, and 4c	STYX		0.790801	4.88863	3.33038	0.0919384	0.999215
VRC312	3a, 3b, 4a, 4b, and 4c	ZNF529		0.605469	3.82472	3.32801	0.0920412	0.999215
VRC312	3a, 3b, 4a, 4b, and 4c	STYK1		2.21881	0.0559459	3.32975	0.092077	0.999215
VRC312	3a, 3b, 4a, 4b, and 4c	NIPAL3		0.586574	5.65165	3.32664	0.0921012	0.999215
VRC312	3a, 3b, 4a, 4b, and 4c	AIPL1		0.807648	1.72719	3.32449	0.0921948	0.999215
VRC312	3a, 3b, 4a, 4b, and 4c	ESYT2		0.545355	6.87038	3.32375	0.0922273	0.999215
VRC312	3a, 3b, 4a, 4b, and 4c	SNRPD2		-0.80785	5.52012	3.33128	0.092261	0.999215
VRC312	3a, 3b, 4a, 4b, and 4c	DDX5		0.522547	9.58599	3.32138	0.092331	0.999215
VRC312	3a, 3b, 4a, 4b, and 4c	STYXL1		-0.543889	4.65481	3.32037	0.0923749	0.999215
VRC312	3a, 3b, 4a, 4b, and 4c	FZD2		-0.727716	3.39044	3.31672	0.092535	0.999215
VRC312	3a, 3b, 4a, 4b, and 4c	COX20		0.566744	4.41374	3.31559	0.0925845	0.999215
VRC312	3a, 3b, 4a, 4b, and 4c	LRRC8C		0.57963	5.65576	3.31462	0.0926271	0.999215
VRC312	3a, 3b, 4a, 4b, and 4c	RRP15		0.628093	3.52743	3.30876	0.0928844	0.999215
VRC312	3a, 3b, 4a, 4b, and 4c	HCG4		1.21608	0.373296	3.30467	0.0930648	0.999215
VRC312	3a, 3b, 4a, 4b, and 4c	POU2F1		0.490767	5.09715	3.30403	0.0930934	0.999215
VRC312	3a, 3b, 4a, 4b, and 4c	AMOT		0.999363	1.48311	3.29876	0.0933262	0.999215
VRC312	3a, 3b, 4a, 4b, and 4c	TEK		2.02743	-0.440483	3.29686	0.0934108	0.999215
VRC312	3a, 3b, 4a, 4b, and 4c	INTS7		0.67415	3.82081	3.29518	0.0934853	0.999215
VRC312	3a, 3b, 4a, 4b, and 4c	SCML2		1.09788	0.671832	3.29216	0.0936193	0.999215
VRC312	3a, 3b, 4a, 4b, and 4c	SHISA2		0.981841	0.718166	3.29146	0.0936507	0.999215
VRC312	3a, 3b, 4a, 4b, and 4c	MIR4737		-1.56449	-0.362836	3.28903	0.0937588	0.999215
VRC312	3a, 3b, 4a, 4b, and 4c	SEPT11		0.678294	4.53763	3.2846	0.0939564	0.999215
VRC312	3a, 3b, 4a, 4b, and 4c	EGR2		-2.78261	1.28318	3.38461	0.094065	0.999215
VRC312	3a, 3b, 4a, 4b, and 4c	FOLR2		-0.865079	2.55062	3.27965	0.094178	0.999215
VRC312	3a, 3b, 4a, 4b, and 4c	FOXM1		-1.37852	1.32758	3.27868	0.0942211	0.999215
VRC312	3a, 3b, 4a, 4b, and 4c	C1S		1.49663	-0.486257	3.27796	0.0942534	0.999215
VRC312	3a, 3b, 4a, 4b, and 4c	TUBB6		-1.11942	2.92737	3.28766	0.0942694	0.999215
VRC312	3a, 3b, 4a, 4b, and 4c	MRS2		0.65408	4.34911	3.27549	0.0943643	0.999215
VRC312	3a, 3b, 4a, 4b, and 4c	YPEL1		0.687072	4.85234	3.27473	0.0943986	0.999215
VRC312	3a, 3b, 4a, 4b, and 4c	RAD52		0.601035	3.23211	3.274	0.0944311	0.999215
VRC312	3a, 3b, 4a, 4b, and 4c	C16orf52		0.697557	3.19859	3.27215	0.0945147	0.999215
VRC312	3a, 3b, 4a, 4b, and 4c	ATL2		0.697198	3.99925	3.27211	0.0945164	0.999215
VRC312	3a, 3b, 4a, 4b, and 4c	CD93		0.904074	8.07096	3.27513	0.0945214	0.999215
VRC312	3a, 3b, 4a, 4b, and 4c	PGM3		0.719293	3.30243	3.2712	0.0945572	0.999215
VRC312	3a, 3b, 4a, 4b, and 4c	LCOR		0.915117	4.46299	3.2695	0.0948654	0.999215
VRC312	3a, 3b, 4a, 4b, and 4c	B3GAT1		1.57952	3.25544	3.34099	0.0952437	0.999215
VRC312	3a, 3b, 4a, 4b, and 4c	MPZL1		0.741389	7.29415	3.25464	0.0953064	0.999215
VRC312	3a, 3b, 4a, 4b, and 4c	FZD7		-2.36698	-0.829711	3.25159	0.0954452	0.999215
VRC312	3a, 3b, 4a, 4b, and 4c	MRTO4		-0.559921	4.55201	3.24841	0.0955903	0.999215
VRC312	3a, 3b, 4a, 4b, and 4c	TINCR		0.928326	1.95666	3.24598	0.0957012	0.999215
VRC312	3a, 3b, 4a, 4b, and 4c	GFI1		0.709152	3.67962	3.24413	0.0957856	0.999215
VRC312	3a, 3b, 4a, 4b, and 4c	FBXW11		0.568272	5.11743	3.24206	0.0958803	0.999215
VRC312	3a, 3b, 4a, 4b, and 4c	PTCHD4		1.3863	-0.425586	3.24184	0.0958903	0.999215
VRC312	3a, 3b, 4a, 4b, and 4c	TRPM4		-1.09527	1.63043	3.23997	0.0959761	0.999215
VRC312	3a, 3b, 4a, 4b, and 4c	U2SURP		0.686955	5.76945	3.23737	0.0960956	0.999215
VRC312	3a, 3b, 4a, 4b, and 4c	C6orf62		0.711746	7.92371	3.2364	0.0961399	0.999215
VRC312	3a, 3b, 4a, 4b, and 4c	BROX		0.596238	4.5248	3.23408	0.0962464	0.999215
VRC312	3a, 3b, 4a, 4b, and 4c	ABCC9		0.494827	3.89465	3.23356	0.0962706	0.999215
VRC312	3a, 3b, 4a, 4b, and 4c	WWC2		1.13867	1.46493	3.23214	0.0963358	0.999215
VRC312	3a, 3b, 4a, 4b, and 4c	FLVCR2		-0.755417	3.41931	3.22766	0.0965426	0.999215
VRC312	3a, 3b, 4a, 4b, and 4c	LINC00482		-0.703426	2.32509	3.22656	0.0965932	0.999215
VRC312	3a, 3b, 4a, 4b, and 4c	INPP4B		0.819411	3.4087	3.22411	0.0967066	0.999215
VRC312	3a, 3b, 4a, 4b, and 4c	PHACTR2		0.632518	4.49413	3.22352	0.0967339	0.999215
VRC312	3a, 3b, 4a, 4b, and 4c	ATF7IP2		0.852563	4.08588	3.21901	0.0969431	0.999215
VRC312	3a, 3b, 4a, 4b, and 4c	HMGB3P1		1.54169	-0.300895	3.21897	0.0969446	0.999215
VRC312	3a, 3b, 4a, 4b, and 4c	OCLN		1.24717	3.26529	3.24923	0.0969584	0.999215
VRC312	3a, 3b, 4a, 4b, and 4c	MED20		0.539964	3.59339	3.21819	0.0969811	0.999215
VRC312	3a, 3b, 4a, 4b, and 4c	FNDC3A		0.758064	5.13515	3.2124	0.0972503	0.999215
VRC312	3a, 3b, 4a, 4b, and 4c	SPHK1		-1.03544	3.13309	3.2157	0.097307	0.999215
VRC312	3a, 3b, 4a, 4b, and 4c	NBPF3		0.767064	3.53396	3.21032	0.0973474	0.999215
VRC312	3a, 3b, 4a, 4b, and 4c	DPY19L1		0.666808	3.46	3.21012	0.0973568	0.999215
VRC312	3a, 3b, 4a, 4b, and 4c	RBPJ		0.853094	7.41874	3.20981	0.097371	0.999215
VRC312	3a, 3b, 4a, 4b, and 4c	TRIM47		-0.802082	2.44427	3.20785	0.0974624	0.999215
VRC312	3a, 3b, 4a, 4b, and 4c	PRPF39		0.692408	4.14645	3.20382	0.097651	0.999215
VRC312	3a, 3b, 4a, 4b, and 4c	ZNF652		0.553934	6.88624	3.20242	0.0977168	0.999215
VRC312	3a, 3b, 4a, 4b, and 4c	ZNF638		0.591911	5.78998	3.20052	0.0978058	0.999215
VRC312	3a, 3b, 4a, 4b, and 4c	SLAMF7		0.613383	5.9599	3.19834	0.0979082	0.999215
VRC312	3a, 3b, 4a, 4b, and 4c	DUSP2		0.833276	4.66914	3.20177	0.0979762	0.999215
VRC312	3a, 3b, 4a, 4b, and 4c	DDIT3		-0.809292	3.84623	3.19155	0.0982277	0.999215
VRC312	3a, 3b, 4a, 4b, and 4c	CCDC125		0.664541	5.25887	3.18974	0.0983131	0.999215
VRC312	3a, 3b, 4a, 4b, and 4c	CYP20A1		0.54625	5.85394	3.18688	0.0984481	0.999215
VRC312	3a, 3b, 4a, 4b, and 4c	MRPL42		0.79616	3.71823	3.18681	0.0984513	0.999215
VRC312	3a, 3b, 4a, 4b, and 4c	CRISP3		2.01462	2.00359	3.25778	0.0984614	0.999215
VRC312	3a, 3b, 4a, 4b, and 4c	PDE12		0.572731	4.25649	3.17912	0.0988161	0.999215
VRC312	3a, 3b, 4a, 4b, and 4c	PPP2R5C		0.52517	7.33406	3.17556	0.0989853	0.999215
VRC312	3a, 3b, 4a, 4b, and 4c	ZNF772		0.732433	2.81467	3.17371	0.0990734	0.999215
VRC312	3a, 3b, 4a, 4b, and 4c	PLA2G4C		1.73583	1.38514	3.20116	0.0992401	0.999215
VRC312	3a, 3b, 4a, 4b, and 4c	IMPA2		-0.566376	6.84391	3.16962	0.0992686	0.999215
VRC312	3a, 3b, 4a, 4b, and 4c	CENPJ		0.700398	1.97365	3.16745	0.0993725	0.999215
VRC312	3a, 3b, 4a, 4b, and 4c	C16orf91		-0.645042	2.88448	3.16566	0.0994582	0.999215
VRC312	3a, 3b, 4a, 4b, and 4c	ATP5I		-0.811383	3.54705	3.16555	0.0994632	0.999215
VRC312	3a, 3b, 4a, 4b, and 4c	CREBRF		0.970264	7.02793	3.1889	0.0994751	0.999215
VRC312	3a, 3b, 4a, 4b, and 4c	KLHL3		0.588551	3.64291	3.16333	0.0995697	0.999215
VRC312	3a, 3b, 4a, 4b, and 4c	RIC8B		0.601694	3.47922	3.16332	0.0995702	0.999215
VRC312	3a, 3b, 4a, 4b, and 4c	HDDC2		-0.669131	3.25096	3.16061	0.0997002	0.999215
VRC312	3a, 3b, 4a, 4b, and 4c	TNNI1		1.1285	0.450832	3.15731	0.0998587	0.999215
VRC312	3a, 3b, 4a, 4b, and 4c	IGIP		0.866128	2.90419	3.15562	0.0999405	0.999215
VRC312	3a, 3b, 4a, 4b, and 4c	REST		0.786405	5.47345	3.1553	0.0999559	0.999215
VRC312	3a, 3b, 4a, 4b, and 4c	ZBTB44		0.769575	5.88124	3.15393	0.100021	0.999215
VRC312	3a, 3b, 4a, 4b, and 4c	JMY		0.931657	3.89517	3.15637	0.100046	0.999215
VRC312	3a, 3b, 4a, 4b, and 4c	PTPN22		0.532751	5.26637	3.15282	0.100075	0.999215
VRC312	3a, 3b, 4a, 4b, and 4c	MTX3		0.729952	4.31985	3.15236	0.100097	0.999215
VRC312	3a, 3b, 4a, 4b, and 4c	KIAA1143		0.576799	5.56792	3.1513	0.100149	0.999215
VRC312	3a, 3b, 4a, 4b, and 4c	LPP-AS2		-1.16501	1.29106	3.1501	0.100206	0.999215
VRC312	3a, 3b, 4a, 4b, and 4c	CENPM		-1.31817	1.02493	3.14854	0.100282	0.999215
VRC312	3a, 3b, 4a, 4b, and 4c	VWA7		-0.88238	1.85511	3.14734	0.10034	0.999215
VRC312	3a, 3b, 4a, 4b, and 4c	ANKRD36BP1		2.35137	-1.23652	3.14503	0.100452	0.999215
VRC312	3a, 3b, 4a, 4b, and 4c	BACE2		-0.768042	3.28757	3.14456	0.100475	0.999215
VRC312	3a, 3b, 4a, 4b, and 4c	MYO16		-2.23112	-0.742804	3.14296	0.100552	0.999215
VRC312	3a, 3b, 4a, 4b, and 4c	TBL1XR1		0.888736	6.57578	3.16036	0.100568	0.999215
VRC312	3a, 3b, 4a, 4b, and 4c	FCGR1A		-1.16216	3.52989	3.17979	0.100585	0.999215
VRC312	3a, 3b, 4a, 4b, and 4c	RAB27B		0.990668	2.86305	3.14192	0.100603	0.999215
VRC312	3a, 3b, 4a, 4b, and 4c	GP6		-0.663851	2.62361	3.14032	0.100681	0.999215
VRC312	3a, 3b, 4a, 4b, and 4c	PLEKHA3		0.554844	3.55353	3.13826	0.100781	0.999215
VRC312	3a, 3b, 4a, 4b, and 4c	MMP14		-0.918905	1.69981	3.13624	0.100879	0.999215
VRC312	3a, 3b, 4a, 4b, and 4c	SEPSECS		0.754782	3.32772	3.13468	0.100955	0.999215
VRC312	3a, 3b, 4a, 4b, and 4c	GPR25		-0.734711	2.57703	3.13249	0.101062	0.999215
VRC312	3a, 3b, 4a, 4b, and 4c	MIR1250		1.55006	-0.143618	3.13019	0.101175	0.999215
VRC312	3a, 3b, 4a, 4b, and 4c	CORO7		-0.621067	5.34023	3.12974	0.101196	0.999215
VRC312	3a, 3b, 4a, 4b, and 4c	ZNF620		0.832717	2.23959	3.1268	0.101341	0.999215
VRC312	3a, 3b, 4a, 4b, and 4c	SPIN3		0.653274	3.12522	3.12626	0.101367	0.999215
VRC312	3a, 3b, 4a, 4b, and 4c	CHRNA3		1.09917	0.41905	3.12607	0.101376	0.999215
VRC312	3a, 3b, 4a, 4b, and 4c	CEBPA-AS1		-1.00619	1.13642	3.12372	0.101492	0.999215
VRC312	3a, 3b, 4a, 4b, and 4c	XRN1		0.701088	6.15638	3.12115	0.101618	0.999215
VRC312	3a, 3b, 4a, 4b, and 4c	HMBS		-0.71455	4.27927	3.12028	0.101661	0.999215
VRC312	3a, 3b, 4a, 4b, and 4c	TMEM245		0.550296	5.30467	3.12011	0.101669	0.999215
VRC312	3a, 3b, 4a, 4b, and 4c	GEMIN7		-0.483091	4.67367	3.11715	0.101815	0.999215
VRC312	3a, 3b, 4a, 4b, and 4c	SREK1IP1		0.748019	4.29813	3.11697	0.101824	0.999215
VRC312	3a, 3b, 4a, 4b, and 4c	MEST		1.13592	2.10338	3.11513	0.101914	0.999215
VRC312	3a, 3b, 4a, 4b, and 4c	DDX11L10		4.83354	2.36606	3.37944	0.101926	0.999215
VRC312	3a, 3b, 4a, 4b, and 4c	ASNS		0.598583	4.49399	3.11429	0.101956	0.999215
VRC312	3a, 3b, 4a, 4b, and 4c	WHAMMP2		0.784921	2.90469	3.10509	0.102411	0.999215
VRC312	3a, 3b, 4a, 4b, and 4c	KLRC1		1.29554	2.27258	3.12556	0.102469	0.999215
VRC312	3a, 3b, 4a, 4b, and 4c	KRT17		1.91203	-0.760703	3.10377	0.102477	0.999215
VRC312	3a, 3b, 4a, 4b, and 4c	H19		1.72001	0.0505741	3.10375	0.102478	0.999215
VRC312	3a, 3b, 4a, 4b, and 4c	HIST2H2BF		-1.44012	1.67558	3.12516	0.102547	0.999215
VRC312	3a, 3b, 4a, 4b, and 4c	STAB1		-0.828891	7.17412	3.10485	0.102634	0.999215
VRC312	3a, 3b, 4a, 4b, and 4c	CHD5		1.51077	-0.760937	3.09899	0.102714	0.999215
VRC312	3a, 3b, 4a, 4b, and 4c	ATR		0.640244	4.56726	3.09848	0.10274	0.999215
VRC312	3a, 3b, 4a, 4b, and 4c	IQSEC2		-0.891103	3.87146	3.09765	0.102846	0.999215
VRC312	3a, 3b, 4a, 4b, and 4c	TTC38		0.760481	5.81384	3.09576	0.102877	0.999215
VRC312	3a, 3b, 4a, 4b, and 4c	PPM1K		0.638736	6.08842	3.09489	0.102919	0.999215
VRC312	3a, 3b, 4a, 4b, and 4c	SLC1A7		1.86413	1.31169	3.12576	0.10317	0.999215
VRC312	3a, 3b, 4a, 4b, and 4c	N4BP2L1		0.499061	4.63694	3.08844	0.103242	0.999215
VRC312	3a, 3b, 4a, 4b, and 4c	WWTR1		0.964547	0.695828	3.08521	0.103403	0.999215
VRC312	3a, 3b, 4a, 4b, and 4c	MEX3B		-1.36116	-0.474629	3.08462	0.103433	0.999215
VRC312	3a, 3b, 4a, 4b, and 4c	LCLAT1		0.646444	4.07584	3.08435	0.103447	0.999215
VRC312	3a, 3b, 4a, 4b, and 4c	ALKBH8		0.735924	2.83439	3.08428	0.10345	0.999215
VRC312	3a, 3b, 4a, 4b, and 4c	NMT2		0.531982	5.12896	3.08308	0.103511	0.999215
VRC312	3a, 3b, 4a, 4b, and 4c	PROS1		-1.45226	0.89384	3.08208	0.103561	0.999215
VRC312	3a, 3b, 4a, 4b, and 4c	RGS9		0.925421	2.22614	3.08061	0.103635	0.999215
VRC312	3a, 3b, 4a, 4b, and 4c	PSMD6-AS2		0.721218	2.88197	3.07847	0.103743	0.999215
VRC312	3a, 3b, 4a, 4b, and 4c	CLDN16		1.16771	0.8519	3.07517	0.103909	0.999215
VRC312	3a, 3b, 4a, 4b, and 4c	PLEKHA5		0.570751	2.93649	3.0745	0.103943	0.999215
VRC312	3a, 3b, 4a, 4b, and 4c	NRAS		0.78578	5.13357	3.07354	0.103992	0.999215
VRC312	3a, 3b, 4a, 4b, and 4c	UBE2A		0.50665	5.90052	3.07262	0.104038	0.999215
VRC312	3a, 3b, 4a, 4b, and 4c	NPEPPS		0.569551	6.91233	3.07076	0.104133	0.999215
VRC312	3a, 3b, 4a, 4b, and 4c	ATG4A		0.700186	3.41826	3.06774	0.104286	0.999215
VRC312	3a, 3b, 4a, 4b, and 4c	POLD4		-0.557804	6.92937	3.06333	0.104509	0.999215
VRC312	3a, 3b, 4a, 4b, and 4c	CCDC71L		-0.78821	5.1416	3.06687	0.104519	0.999215
VRC312	3a, 3b, 4a, 4b, and 4c	TMOD3		0.713592	5.96948	3.06158	0.104599	0.999215
VRC312	3a, 3b, 4a, 4b, and 4c	CEACAM8		1.04221	3.07303	3.06219	0.10464	0.999215
VRC312	3a, 3b, 4a, 4b, and 4c	C20orf203		-1.0726	-0.0470403	3.06055	0.104651	0.999215
VRC312	3a, 3b, 4a, 4b, and 4c	PCNP		0.678094	5.79941	3.06029	0.104665	0.999215
VRC312	3a, 3b, 4a, 4b, and 4c	CWF19L1		0.502616	5.89341	3.05702	0.104831	0.999215
VRC312	3a, 3b, 4a, 4b, and 4c	ADSS		0.594935	5.93119	3.05299	0.105038	0.999215
VRC312	3a, 3b, 4a, 4b, and 4c	LEO1		0.565449	3.91666	3.04882	0.105251	0.999215
VRC312	3a, 3b, 4a, 4b, and 4c	BTN3A1		0.483185	8.23196	3.04818	0.105284	0.999215
VRC312	3a, 3b, 4a, 4b, and 4c	GLI1		1.40104	0.476661	3.04719	0.105335	0.999215
VRC312	3a, 3b, 4a, 4b, and 4c	CSTF3		0.613964	4.0414	3.04562	0.105416	0.999215
VRC312	3a, 3b, 4a, 4b, and 4c	LMNA		-0.884746	4.64832	3.04858	0.105684	0.999215
VRC312	3a, 3b, 4a, 4b, and 4c	SPTY2D1-AS1		2.91513	-0.868295	3.04035	0.105687	0.999215
VRC312	3a, 3b, 4a, 4b, and 4c	MELK		0.817343	1.7292	3.03848	0.105783	0.999215
VRC312	3a, 3b, 4a, 4b, and 4c	CD52		-0.707543	7.711	3.03843	0.105786	0.999215
VRC312	3a, 3b, 4a, 4b, and 4c	CXXC5		-0.530067	4.48781	3.03367	0.106032	0.999215
VRC312	3a, 3b, 4a, 4b, and 4c	SPAG8		-1.0642	0.567623	3.03266	0.106085	0.999215
VRC312	3a, 3b, 4a, 4b, and 4c	NEK1		0.839776	2.47854	3.03249	0.106094	0.999215
VRC312	3a, 3b, 4a, 4b, and 4c	JUND		-0.497826	8.22325	3.03223	0.106107	0.999215
VRC312	3a, 3b, 4a, 4b, and 4c	SKA3		-2.33649	-0.957161	3.03221	0.106108	0.999215
VRC312	3a, 3b, 4a, 4b, and 4c	SUZ12		0.771871	5.21296	3.03027	0.106209	0.999215
VRC312	3a, 3b, 4a, 4b, and 4c	NCOA3		0.592027	6.63913	3.02982	0.106232	0.999215
VRC312	3a, 3b, 4a, 4b, and 4c	CBLB		0.577742	5.01782	3.02596	0.106432	0.999215
VRC312	3a, 3b, 4a, 4b, and 4c	GZMA		0.693619	5.57908	3.02436	0.106516	0.999215
VRC312	3a, 3b, 4a, 4b, and 4c	FBXW7		0.517107	4.94032	3.02234	0.106621	0.999215
VRC312	3a, 3b, 4a, 4b, and 4c	TBCK		0.624458	3.40152	3.02195	0.106642	0.999215
VRC312	3a, 3b, 4a, 4b, and 4c	TTC37		0.608192	5.45973	3.01921	0.106784	0.999215
VRC312	3a, 3b, 4a, 4b, and 4c	THOC3		-0.721889	1.84015	3.01443	0.107035	0.999215
VRC312	3a, 3b, 4a, 4b, and 4c	SFXN1		0.602617	4.89196	3.01043	0.107244	0.999215
VRC312	3a, 3b, 4a, 4b, and 4c	OGT		0.546253	8.64773	3.00566	0.107495	0.999215
VRC312	3a, 3b, 4a, 4b, and 4c	NR4A1		-0.954452	3.01991	3.00408	0.107579	0.999215
VRC312	3a, 3b, 4a, 4b, and 4c	HNRNPUL2		0.513691	5.60649	3.00286	0.107643	0.999215
VRC312	3a, 3b, 4a, 4b, and 4c	FKBP1A		0.639223	8.44604	3.00006	0.107791	0.999215
VRC312	3a, 3b, 4a, 4b, and 4c	NEK2		0.927061	1.16469	2.99805	0.107897	0.999215
VRC312	3a, 3b, 4a, 4b, and 4c	ING1		-0.507059	4.82216	2.99507	0.108055	0.999215
VRC312	3a, 3b, 4a, 4b, and 4c	CRIP1		-0.563583	7.20663	2.99326	0.108151	0.999215
VRC312	3a, 3b, 4a, 4b, and 4c	KIAA1586		1.0153	1.70137	2.9927	0.108181	0.999215
VRC312	3a, 3b, 4a, 4b, and 4c	ITGB3		-0.868223	5.1859	3.00464	0.108184	0.999215
VRC312	3a, 3b, 4a, 4b, and 4c	UBXN2A		1.00005	2.19101	2.99013	0.108317	0.999215
VRC312	3a, 3b, 4a, 4b, and 4c	RPS12		-0.670547	10.0513	2.98999	0.108325	0.999215
VRC312	3a, 3b, 4a, 4b, and 4c	DPEP3		-0.623076	3.99279	2.98876	0.10839	0.999215
VRC312	3a, 3b, 4a, 4b, and 4c	PDS5A		0.619451	6.12261	2.9887	0.108393	0.999215
VRC312	3a, 3b, 4a, 4b, and 4c	THUMPD3		0.550977	4.2739	2.98835	0.108412	0.999215
VRC312	3a, 3b, 4a, 4b, and 4c	ZNF628		-0.605658	3.46283	2.98705	0.108481	0.999215
VRC312	3a, 3b, 4a, 4b, and 4c	TSTD1		-0.589473	4.89712	2.98575	0.10855	0.999215
VRC312	3a, 3b, 4a, 4b, and 4c	ZNF182		0.545584	4.01747	2.9789	0.108916	0.999215
VRC312	3a, 3b, 4a, 4b, and 4c	GPR161		0.695101	1.83834	2.97602	0.109071	0.999215
VRC312	3a, 3b, 4a, 4b, and 4c	CPSF2		0.595714	5.73287	2.97592	0.109076	0.999215
VRC312	3a, 3b, 4a, 4b, and 4c	LEPR		0.851326	2.26411	2.97459	0.109147	0.999215
VRC312	3a, 3b, 4a, 4b, and 4c	MGP		-1.66256	-0.703962	2.97046	0.109369	0.999215
VRC312	3a, 3b, 4a, 4b, and 4c	C20orf166-AS1		1.12684	0.750513	2.96933	0.10943	0.999215
VRC312	3a, 3b, 4a, 4b, and 4c	TTYH3		-0.674211	6.78912	2.96719	0.109545	0.999215
VRC312	3a, 3b, 4a, 4b, and 4c	INSIG2		0.742677	3.41233	2.96716	0.109547	0.999215
VRC312	3a, 3b, 4a, 4b, and 4c	METRNL		-0.65049	5.96367	2.9636	0.109739	0.999215
VRC312	3a, 3b, 4a, 4b, and 4c	SPAG7		-0.508783	4.66296	2.96327	0.109757	0.999215
VRC312	3a, 3b, 4a, 4b, and 4c	ZNF587B		0.575677	3.99147	2.95758	0.110065	0.999215
VRC312	3a, 3b, 4a, 4b, and 4c	RAPGEF3		-1.39805	-0.207167	2.95427	0.110245	0.999215
VRC312	3a, 3b, 4a, 4b, and 4c	ZNF789		0.833754	3.06099	2.95395	0.110262	0.999215
VRC312	3a, 3b, 4a, 4b, and 4c	NCS1		-1.13158	-0.0894329	2.9523	0.110352	0.999215
VRC312	3a, 3b, 4a, 4b, and 4c	P2RY1		-2.27576	-0.976963	2.95118	0.110412	0.999215
VRC312	3a, 3b, 4a, 4b, and 4c	ZNF449		0.68911	2.26895	2.95115	0.110414	0.999215
VRC312	3a, 3b, 4a, 4b, and 4c	FUT2		0.691601	2.40206	2.95073	0.110437	0.999215
VRC312	3a, 3b, 4a, 4b, and 4c	ABCA13		1.0171	1.35715	2.95009	0.110472	0.999215
VRC312	3a, 3b, 4a, 4b, and 4c	MPV17L2		-0.6256	3.09131	2.94938	0.110511	0.999215
VRC312	3a, 3b, 4a, 4b, and 4c	RPL37		-0.612382	8.75344	2.94938	0.110511	0.999215
VRC312	3a, 3b, 4a, 4b, and 4c	ZNF559		0.907872	3.8784	2.95036	0.110573	0.999215
VRC312	3a, 3b, 4a, 4b, and 4c	POGLUT1		0.663245	4.49069	2.94487	0.110757	0.999215
VRC312	3a, 3b, 4a, 4b, and 4c	SEC24A		0.643091	4.06019	2.94259	0.110881	0.999215
VRC312	3a, 3b, 4a, 4b, and 4c	NXPE3		0.574684	5.49958	2.94237	0.110893	0.999215
VRC312	3a, 3b, 4a, 4b, and 4c	IDE		0.596612	4.26479	2.94219	0.110903	0.999215
VRC312	3a, 3b, 4a, 4b, and 4c	PTGFRN		-1.18514	0.525475	2.94073	0.110983	0.999215
VRC312	3a, 3b, 4a, 4b, and 4c	BCRP2		1.4071	1.65402	2.95582	0.111024	0.999215
VRC312	3a, 3b, 4a, 4b, and 4c	SLC25A36		0.786617	4.53967	2.93885	0.111086	0.999215
VRC312	3a, 3b, 4a, 4b, and 4c	SERPINB9		0.503911	6.71189	2.93792	0.111137	0.999215
VRC312	3a, 3b, 4a, 4b, and 4c	ZNF415		0.966532	0.518541	2.93406	0.111349	0.999215
VRC312	3a, 3b, 4a, 4b, and 4c	H1FX		-0.556586	7.73561	2.93393	0.111357	0.999215
VRC312	3a, 3b, 4a, 4b, and 4c	WDR35		0.635994	2.76317	2.93352	0.111379	0.999215
VRC312	3a, 3b, 4a, 4b, and 4c	AMMECR1		0.643383	3.56645	2.9326	0.11143	0.999215
VRC312	3a, 3b, 4a, 4b, and 4c	NFKBIL1		-0.544799	3.70024	2.93097	0.111519	0.999215
VRC312	3a, 3b, 4a, 4b, and 4c	RHEBL1		1.02983	1.16882	2.92929	0.111612	0.999215
VRC312	3a, 3b, 4a, 4b, and 4c	LINC00469		1.64523	-0.674731	2.92842	0.11166	0.999215
VRC312	3a, 3b, 4a, 4b, and 4c	SGCB		0.956627	2.45082	2.92769	0.1117	0.999215
VRC312	3a, 3b, 4a, 4b, and 4c	EFCAB14		0.476043	7.10876	2.9276	0.111705	0.999215
VRC312	3a, 3b, 4a, 4b, and 4c	DNAH6		1.25231	0.688266	2.92482	0.111859	0.999215
VRC312	3a, 3b, 4a, 4b, and 4c	LTN1		0.787575	4.52829	2.92456	0.111873	0.999215
VRC312	3a, 3b, 4a, 4b, and 4c	KRBOX4		0.546931	3.57746	2.92326	0.111946	0.999215
VRC312	3a, 3b, 4a, 4b, and 4c	TTN-AS1		0.587858	3.82438	2.922	0.112015	0.999215
VRC312	3a, 3b, 4a, 4b, and 4c	GOPC		0.708104	4.64808	2.92161	0.112037	0.999215
VRC312	3a, 3b, 4a, 4b, and 4c	TMC4		-0.974416	2.28251	2.92061	0.112092	0.999215
VRC312	3a, 3b, 4a, 4b, and 4c	PDGFA		-0.994109	1.08305	2.91867	0.1122	0.999215
VRC312	3a, 3b, 4a, 4b, and 4c	TXNDC5		-1.41324	1.59302	2.92969	0.112207	0.999215
VRC312	3a, 3b, 4a, 4b, and 4c	GNAL		0.69481	2.51264	2.91802	0.112236	0.999215
VRC312	3a, 3b, 4a, 4b, and 4c	PIK3R6		-0.943634	4.57716	2.93819	0.112257	0.999215
VRC312	3a, 3b, 4a, 4b, and 4c	FAM227A		0.674697	2.29157	2.91746	0.112267	0.999215
VRC312	3a, 3b, 4a, 4b, and 4c	NDUFS3		-0.510068	4.86156	2.91616	0.112339	0.999215
VRC312	3a, 3b, 4a, 4b, and 4c	GOLGA6C		1.35533	1.55071	2.91483	0.112413	0.999215
VRC312	3a, 3b, 4a, 4b, and 4c	FZD3		0.715881	2.48452	2.91427	0.112444	0.999215
VRC312	3a, 3b, 4a, 4b, and 4c	IQCG		0.812734	1.84459	2.91245	0.112546	0.999215
VRC312	3a, 3b, 4a, 4b, and 4c	SPINT2		-0.514099	6.45221	2.91051	0.112654	0.999215
VRC312	3a, 3b, 4a, 4b, and 4c	PURB		0.637763	6.1898	2.90955	0.112708	0.999215
VRC312	3a, 3b, 4a, 4b, and 4c	FAM199X		0.744302	4.99867	2.90756	0.112819	0.999215
VRC312	3a, 3b, 4a, 4b, and 4c	PI16		1.03832	3.60765	2.92792	0.112823	0.999215
VRC312	3a, 3b, 4a, 4b, and 4c	MTF2		0.605755	4.51926	2.90454	0.112988	0.999215
VRC312	3a, 3b, 4a, 4b, and 4c	FBXO28		0.6197	4.80678	2.90332	0.113056	0.999215
VRC312	3a, 3b, 4a, 4b, and 4c	CDC42SE2		0.714044	7.99241	2.90193	0.113134	0.999215
VRC312	3a, 3b, 4a, 4b, and 4c	KIR2DL3		1.75038	1.85109	2.94532	0.113138	0.999215
VRC312	3a, 3b, 4a, 4b, and 4c	ZNRF3-AS1		0.646813	2.29982	2.89869	0.113316	0.999215
VRC312	3a, 3b, 4a, 4b, and 4c	CDC7		0.84363	2.19892	2.89854	0.113324	0.999215
VRC312	3a, 3b, 4a, 4b, and 4c	GUF1		0.571412	3.92305	2.89827	0.11334	0.999215
VRC312	3a, 3b, 4a, 4b, and 4c	C3orf70		1.04246	0.618719	2.89782	0.113365	0.999215
VRC312	3a, 3b, 4a, 4b, and 4c	PCMTD2		0.724584	5.59651	2.89771	0.113371	0.999215
VRC312	3a, 3b, 4a, 4b, and 4c	FHAD1		1.44505	0.00173526	2.89718	0.113401	0.999215
VRC312	3a, 3b, 4a, 4b, and 4c	ATP1A2		0.941913	0.597125	2.89579	0.113479	0.999215
VRC312	3a, 3b, 4a, 4b, and 4c	MRPL46		-0.699548	3.00639	2.89493	0.113527	0.999215
VRC312	3a, 3b, 4a, 4b, and 4c	TBPL1		0.695478	4.18792	2.89345	0.113611	0.999215
VRC312	3a, 3b, 4a, 4b, and 4c	ZNF665		0.679663	2.06387	2.89314	0.113628	0.999215
VRC312	3a, 3b, 4a, 4b, and 4c	SLC38A2		0.711484	6.60197	2.89155	0.113718	0.999215
VRC312	3a, 3b, 4a, 4b, and 4c	DUSP4		-1.12919	0.767715	2.8885	0.11389	0.999215
VRC312	3a, 3b, 4a, 4b, and 4c	NR1D2		0.784087	4.49994	2.88672	0.113991	0.999215
VRC312	3a, 3b, 4a, 4b, and 4c	STX12		0.639822	5.23726	2.88614	0.114024	0.999215
VRC312	3a, 3b, 4a, 4b, and 4c	USP14		0.620866	4.91077	2.88531	0.114071	0.999215
VRC312	3a, 3b, 4a, 4b, and 4c	CENPP		1.3155	0.473039	2.88385	0.114154	0.999215
VRC312	3a, 3b, 4a, 4b, and 4c	TSPAN18		-0.651195	5.01602	2.87998	0.114373	0.999215
VRC312	3a, 3b, 4a, 4b, and 4c	CDKN2B		-0.89848	1.70245	2.87974	0.114387	0.999215
VRC312	3a, 3b, 4a, 4b, and 4c	PURA		0.51109	4.72883	2.87759	0.114509	0.999215
VRC312	3a, 3b, 4a, 4b, and 4c	CERKL		2.26838	-0.40796	2.87722	0.11453	0.999215
VRC312	3a, 3b, 4a, 4b, and 4c	PTGS1		-0.664077	6.19675	2.87258	0.114795	0.999215
VRC312	3a, 3b, 4a, 4b, and 4c	PDE2A		-1.11716	0.930033	2.87231	0.11481	0.999215
VRC312	3a, 3b, 4a, 4b, and 4c	FOPNL		0.785491	3.89406	2.86878	0.115012	0.999215
VRC312	3a, 3b, 4a, 4b, and 4c	MAGOHB		0.907416	2.28578	2.86717	0.115105	0.999215
VRC312	3a, 3b, 4a, 4b, and 4c	ZNF512		0.506165	5.71425	2.8617	0.115418	0.999215
VRC312	3a, 3b, 4a, 4b, and 4c	RAD17		0.64911	4.15442	2.86135	0.115439	0.999215
VRC312	3a, 3b, 4a, 4b, and 4c	DENND6A		0.456301	5.17149	2.86132	0.11544	0.999215
VRC312	3a, 3b, 4a, 4b, and 4c	CRELD2		-0.486814	4.65751	2.85982	0.115527	0.999215
VRC312	3a, 3b, 4a, 4b, and 4c	ZNF461		0.73971	2.268	2.85832	0.115613	0.999215
VRC312	3a, 3b, 4a, 4b, and 4c	WDR36		0.633846	4.51346	2.85608	0.115742	0.999215
VRC312	3a, 3b, 4a, 4b, and 4c	C1QTNF4		2.26318	-0.38048	2.85499	0.115805	0.999215
VRC312	3a, 3b, 4a, 4b, and 4c	DDX18		0.594159	6.09483	2.85423	0.115849	0.999215
VRC312	3a, 3b, 4a, 4b, and 4c	TCEANC2		0.496528	3.96268	2.85047	0.116066	0.999215
VRC312	3a, 3b, 4a, 4b, and 4c	TBC1D23		0.775259	4.92055	2.84805	0.116207	0.999215
VRC312	3a, 3b, 4a, 4b, and 4c	APOL4		0.853621	3.18895	2.84766	0.116229	0.999215
VRC312	3a, 3b, 4a, 4b, and 4c	API5		0.606148	6.22936	2.84327	0.116484	0.999215
VRC312	3a, 3b, 4a, 4b, and 4c	IQCH-AS1		0.742104	2.00748	2.84299	0.1165	0.999215
VRC312	3a, 3b, 4a, 4b, and 4c	ALG10		0.946787	0.925269	2.84099	0.116617	0.999215
VRC312	3a, 3b, 4a, 4b, and 4c	TTC1		0.483713	5.55306	2.83857	0.116758	0.999215
VRC312	3a, 3b, 4a, 4b, and 4c	RGCC		-0.480859	5.11937	2.83478	0.116979	0.999215
VRC312	3a, 3b, 4a, 4b, and 4c	RBBP4		0.543705	7.35719	2.82964	0.11728	0.999215
VRC312	3a, 3b, 4a, 4b, and 4c	TNRC18P1		1.60135	-0.404439	2.82613	0.117486	0.999215
VRC312	3a, 3b, 4a, 4b, and 4c	TTC28		0.800731	1.96148	2.82577	0.117507	0.999215
VRC312	3a, 3b, 4a, 4b, and 4c	INTS6		0.566422	5.3578	2.82509	0.117547	0.999215
VRC312	3a, 3b, 4a, 4b, and 4c	TOR1AIP2		0.439256	6.25735	2.82319	0.117659	0.999215
VRC312	3a, 3b, 4a, 4b, and 4c	PCDHA9		0.680257	2.17708	2.82049	0.117818	0.999215
VRC312	3a, 3b, 4a, 4b, and 4c	APOBR		-0.583198	7.88648	2.82023	0.117833	0.999215
VRC312	3a, 3b, 4a, 4b, and 4c	EIF2AK3		0.650196	4.3151	2.81922	0.117893	0.999215
VRC312	3a, 3b, 4a, 4b, and 4c	POLR3D		-0.500816	3.87846	2.81738	0.118002	0.999215
VRC312	3a, 3b, 4a, 4b, and 4c	TRMT10B		0.669238	3.89003	2.81671	0.118041	0.999215
VRC312	3a, 3b, 4a, 4b, and 4c	NKG7		0.851057	8.34069	2.82056	0.11814	0.999215
VRC312	3a, 3b, 4a, 4b, and 4c	CYP27C1		0.715476	2.13445	2.81201	0.118319	0.999215
VRC312	3a, 3b, 4a, 4b, and 4c	BHLHA15		-1.96042	-0.0567107	2.81161	0.118343	0.999215
VRC312	3a, 3b, 4a, 4b, and 4c	PHIP		0.82703	6.26387	2.82332	0.118382	0.999215
VRC312	3a, 3b, 4a, 4b, and 4c	SLC24A3		-0.847274	1.59175	2.81085	0.118388	0.999215
VRC312	3a, 3b, 4a, 4b, and 4c	DCLRE1C		0.479632	4.50824	2.80852	0.118526	0.999215
VRC312	3a, 3b, 4a, 4b, and 4c	ACOT11		-1.07048	1.18684	2.80699	0.118617	0.999215
VRC312	3a, 3b, 4a, 4b, and 4c	IPO8		0.644188	5.37225	2.80686	0.118625	0.999215
VRC312	3a, 3b, 4a, 4b, and 4c	LRRC43		2.34804	-0.289434	2.80726	0.118766	0.999215
VRC312	3a, 3b, 4a, 4b, and 4c	PPP3R1		0.693097	7.10066	2.80276	0.118869	0.999215
VRC312	3a, 3b, 4a, 4b, and 4c	FOXN2		1.00052	5.62355	2.83746	0.118882	0.999215
VRC312	3a, 3b, 4a, 4b, and 4c	APBA1		-1.22297	0.341794	2.80164	0.118936	0.999215
VRC312	3a, 3b, 4a, 4b, and 4c	RPP25		-0.757617	2.65039	2.80148	0.118946	0.999215
VRC312	3a, 3b, 4a, 4b, and 4c	UBE2F		0.532777	3.88172	2.80079	0.118987	0.999215
VRC312	3a, 3b, 4a, 4b, and 4c	S1PR3		-0.727035	3.5934	2.79838	0.119131	0.999215
VRC312	3a, 3b, 4a, 4b, and 4c	UBE2G1		0.455958	6.16151	2.79236	0.119491	0.999215
VRC312	3a, 3b, 4a, 4b, and 4c	PIGZ		-0.929269	0.746177	2.79118	0.119562	0.999215
VRC312	3a, 3b, 4a, 4b, and 4c	GALK1		-0.563216	5.38023	2.79041	0.119608	0.999215
VRC312	3a, 3b, 4a, 4b, and 4c	LMO2		-0.620006	6.37416	2.78834	0.119733	0.999215
VRC312	3a, 3b, 4a, 4b, and 4c	RBL1		0.614911	3.37672	2.78673	0.119829	0.999215
VRC312	3a, 3b, 4a, 4b, and 4c	SLC20A1		0.443382	6.78043	2.78614	0.119865	0.999215
VRC312	3a, 3b, 4a, 4b, and 4c	DUSP3		-0.475705	5.52929	2.78549	0.119904	0.999215
VRC312	3a, 3b, 4a, 4b, and 4c	ABL2		0.469239	4.58117	2.78241	0.12009	0.999215
VRC312	3a, 3b, 4a, 4b, and 4c	HSPH1		0.633989	5.25572	2.7797	0.120254	0.999215
VRC312	3a, 3b, 4a, 4b, and 4c	PFN2		0.92429	2.05194	2.77892	0.120301	0.999215
VRC312	3a, 3b, 4a, 4b, and 4c	PDE7A		0.521441	7.13694	2.77854	0.120324	0.999215
VRC312	3a, 3b, 4a, 4b, and 4c	TFAM		0.754917	4.91215	2.77623	0.120464	0.999215
VRC312	3a, 3b, 4a, 4b, and 4c	NUCKS1		0.573715	6.68378	2.77084	0.120791	0.999215
VRC312	3a, 3b, 4a, 4b, and 4c	AXL		-0.794003	1.11121	2.77038	0.120819	0.999215
VRC312	3a, 3b, 4a, 4b, and 4c	MYO7A		-0.977699	1.94926	2.76829	0.120946	0.999215
VRC312	3a, 3b, 4a, 4b, and 4c	NFATC2		0.471014	5.72142	2.7679	0.12097	0.999215
VRC312	3a, 3b, 4a, 4b, and 4c	DTHD1		0.977901	1.76601	2.76727	0.121009	0.999215
VRC312	3a, 3b, 4a, 4b, and 4c	UMODL1		-1.36706	-0.5349	2.76684	0.121035	0.999215
VRC312	3a, 3b, 4a, 4b, and 4c	NAIP		1.08306	7.66687	2.79819	0.121051	0.999215
VRC312	3a, 3b, 4a, 4b, and 4c	TRMT61A		-0.605742	4.23042	2.766	0.121086	0.999215
VRC312	3a, 3b, 4a, 4b, and 4c	PDLIM5		0.537018	5.00789	2.76557	0.121112	0.999215
VRC312	3a, 3b, 4a, 4b, and 4c	CES4A		-0.747744	2.67245	2.76368	0.121227	0.999215
VRC312	3a, 3b, 4a, 4b, and 4c	BMP6		-0.832971	2.87815	2.76353	0.121236	0.999215
VRC312	3a, 3b, 4a, 4b, and 4c	ANKRD30BL		0.765468	2.47144	2.76348	0.12124	0.999215
VRC312	3a, 3b, 4a, 4b, and 4c	LMAN1		0.716852	4.99428	2.76251	0.121299	0.999215
VRC312	3a, 3b, 4a, 4b, and 4c	NDFIP2		0.840613	1.33853	2.76241	0.121305	0.999215
VRC312	3a, 3b, 4a, 4b, and 4c	RPS16P5		0.988712	1.26474	2.76208	0.121325	0.999215
VRC312	3a, 3b, 4a, 4b, and 4c	SARDH		-0.927262	2.39308	2.76056	0.121418	0.999215
VRC312	3a, 3b, 4a, 4b, and 4c	BCL2L15		0.563088	2.97348	2.75981	0.121464	0.999215
VRC312	3a, 3b, 4a, 4b, and 4c	RPLP1		-0.533148	10.2836	2.75851	0.121544	0.999215
VRC312	3a, 3b, 4a, 4b, and 4c	ICAM1		-0.731233	5.92347	2.76017	0.121586	0.999215
VRC312	3a, 3b, 4a, 4b, and 4c	WWTR1-AS1		1.84705	-0.78772	2.75384	0.121831	0.999215
VRC312	3a, 3b, 4a, 4b, and 4c	ARL8B		0.497968	5.97945	2.75255	0.12191	0.999215
VRC312	3a, 3b, 4a, 4b, and 4c	AMZ2		0.420291	5.5722	2.75097	0.122007	0.999215
VRC312	3a, 3b, 4a, 4b, and 4c	TSSK3		2.48645	-0.903707	2.74978	0.12208	0.999215
VRC312	3a, 3b, 4a, 4b, and 4c	SNX32		-1.68398	-0.818097	2.74886	0.122137	0.999215
VRC312	3a, 3b, 4a, 4b, and 4c	PGM5P2		1.13004	1.22345	2.74864	0.122151	0.999215
VRC312	3a, 3b, 4a, 4b, and 4c	PLEKHH1		0.887937	1.07703	2.74858	0.122154	0.999215
VRC312	3a, 3b, 4a, 4b, and 4c	KLHL28		0.752892	3.96074	2.74738	0.122228	0.999215
VRC312	3a, 3b, 4a, 4b, and 4c	NDUFB5		0.599411	4.85445	2.74586	0.122322	0.999215
VRC312	3a, 3b, 4a, 4b, and 4c	RORC		-0.806002	3.95215	2.748	0.122334	0.999215
VRC312	3a, 3b, 4a, 4b, and 4c	HCFC2		0.741428	3.09071	2.74379	0.12245	0.999215
VRC312	3a, 3b, 4a, 4b, and 4c	NID1		-1.23941	3.08991	2.76963	0.122527	0.999215
VRC312	3a, 3b, 4a, 4b, and 4c	ADAP2		-0.67425	4.50088	2.74111	0.122616	0.999215
VRC312	3a, 3b, 4a, 4b, and 4c	REL		0.550355	3.49395	2.73987	0.122693	0.999215
VRC312	3a, 3b, 4a, 4b, and 4c	KLHDC7B		-0.599598	3.68823	2.73983	0.122695	0.999215
VRC312	3a, 3b, 4a, 4b, and 4c	HIST1H2BC		-0.5574	4.00166	2.73823	0.122794	0.999215
VRC312	3a, 3b, 4a, 4b, and 4c	AP4M1		-0.596994	3.36713	2.73737	0.122848	0.999215
VRC312	3a, 3b, 4a, 4b, and 4c	FBXL20		0.450773	6.29303	2.73577	0.122947	0.999215
VRC312	3a, 3b, 4a, 4b, and 4c	PHKG1		1.05733	1.59151	2.73166	0.123203	0.999215
VRC312	3a, 3b, 4a, 4b, and 4c	RPP14		0.53195	4.46497	2.73153	0.123211	0.999215
VRC312	3a, 3b, 4a, 4b, and 4c	ZNF703		-0.884318	3.60393	2.73519	0.12322	0.999215
VRC312	3a, 3b, 4a, 4b, and 4c	DCTN4		0.559522	5.41633	2.72841	0.123406	0.999215
VRC312	3a, 3b, 4a, 4b, and 4c	MRPS23		-0.505934	3.95249	2.72816	0.123422	0.999215
VRC312	3a, 3b, 4a, 4b, and 4c	LINC00565		1.09576	2.49966	2.73986	0.123426	0.999215
VRC312	3a, 3b, 4a, 4b, and 4c	BTG1		0.572588	9.38426	2.72727	0.123477	0.999215
VRC312	3a, 3b, 4a, 4b, and 4c	RBM45		0.77089	2.75372	2.72502	0.123618	0.999215
VRC312	3a, 3b, 4a, 4b, and 4c	PDP2		0.483885	3.86699	2.72457	0.123646	0.999215
VRC312	3a, 3b, 4a, 4b, and 4c	GMCL1		0.609638	4.24043	2.72301	0.123743	0.999215
VRC312	3a, 3b, 4a, 4b, and 4c	SH3BGRL		0.541881	7.37878	2.72288	0.123752	0.999215
VRC312	3a, 3b, 4a, 4b, and 4c	MPHOSPH8		0.45682	6.93183	2.72287	0.123752	0.999215
VRC312	3a, 3b, 4a, 4b, and 4c	HYAL2		-0.727219	3.85183	2.72233	0.123786	0.999215
VRC312	3a, 3b, 4a, 4b, and 4c	VAPB		0.500531	5.10213	2.72176	0.123822	0.999215
VRC312	3a, 3b, 4a, 4b, and 4c	PTBP3		0.803494	7.40155	2.7218	0.123963	0.999215
VRC312	3a, 3b, 4a, 4b, and 4c	LINC00266-1		-1.26685	1.29038	2.71912	0.123988	0.999215
VRC312	3a, 3b, 4a, 4b, and 4c	RAB9B		1.86504	-0.690351	2.71889	0.124002	0.999215
VRC312	3a, 3b, 4a, 4b, and 4c	ISLR2		-1.43038	-0.77451	2.71754	0.124087	0.999215
VRC312	3a, 3b, 4a, 4b, and 4c	UGP2		0.585996	6.24829	2.71735	0.124099	0.999215
VRC312	3a, 3b, 4a, 4b, and 4c	GPX1		-0.812849	9.18285	2.71676	0.124136	0.999215
VRC312	3a, 3b, 4a, 4b, and 4c	ZKSCAN8		0.590035	3.98795	2.71549	0.124216	0.999215
VRC312	3a, 3b, 4a, 4b, and 4c	TM7SF3		0.434442	5.22356	2.7093	0.124607	0.999215
VRC312	3a, 3b, 4a, 4b, and 4c	MCU		0.565203	4.44999	2.70722	0.124738	0.999215
VRC312	3a, 3b, 4a, 4b, and 4c	SRFBP1		0.665073	2.64689	2.70658	0.124779	0.999215
VRC312	3a, 3b, 4a, 4b, and 4c	TRAPPC11		0.523233	5.26496	2.70132	0.125112	0.999215
VRC312	3a, 3b, 4a, 4b, and 4c	JUNB		-1.27913	8.86299	2.76085	0.125202	0.999215
VRC312	3a, 3b, 4a, 4b, and 4c	VPS26A		0.692123	5.19876	2.6994	0.125234	0.999215
VRC312	3a, 3b, 4a, 4b, and 4c	ZRANB2		0.808958	6.06416	2.71208	0.125299	0.999215
VRC312	3a, 3b, 4a, 4b, and 4c	METTL2B		0.629867	3.68785	2.69524	0.125499	0.999215
VRC312	3a, 3b, 4a, 4b, and 4c	GABPA		0.782652	4.64073	2.69592	0.125521	0.999215
VRC312	3a, 3b, 4a, 4b, and 4c	ZNF621		0.512139	4.30382	2.69479	0.125528	0.999215
VRC312	3a, 3b, 4a, 4b, and 4c	BMPR2		0.602765	4.25305	2.69342	0.125615	0.999215
VRC312	3a, 3b, 4a, 4b, and 4c	EIF2S3		0.508989	8.18861	2.69203	0.125704	0.999215
VRC312	3a, 3b, 4a, 4b, and 4c	MIR29C		-0.623044	2.48281	2.6913	0.125751	0.999215
VRC312	3a, 3b, 4a, 4b, and 4c	SAR1B		0.512977	5.14754	2.69005	0.12583	0.999215
VRC312	3a, 3b, 4a, 4b, and 4c	DLEU1		0.896091	1.47363	2.68514	0.126145	0.999215
VRC312	3a, 3b, 4a, 4b, and 4c	AMD1		0.745062	6.83315	2.68446	0.126192	0.999215
VRC312	3a, 3b, 4a, 4b, and 4c	SLCO1A2		-1.98885	-0.69634	2.68422	0.126204	0.999215
VRC312	3a, 3b, 4a, 4b, and 4c	SHROOM4		0.888759	0.956039	2.68243	0.126319	0.999215
VRC312	3a, 3b, 4a, 4b, and 4c	CCDC24		1.31835	1.37465	2.68244	0.126462	0.999215
VRC312	3a, 3b, 4a, 4b, and 4c	TRIM33		0.738174	5.78965	2.68198	0.126492	0.999215
VRC312	3a, 3b, 4a, 4b, and 4c	SOAT1		0.549259	6.12854	2.67944	0.126511	0.999215
VRC312	3a, 3b, 4a, 4b, and 4c	ASCC1		0.520505	4.15931	2.67548	0.126767	0.999215
VRC312	3a, 3b, 4a, 4b, and 4c	PCNT		0.615003	5.32054	2.67544	0.126769	0.999215
VRC312	3a, 3b, 4a, 4b, and 4c	SPATA5		0.492337	3.6341	2.67536	0.126774	0.999215
VRC312	3a, 3b, 4a, 4b, and 4c	CHRNB1		-0.500721	3.34758	2.67362	0.126887	0.999215
VRC312	3a, 3b, 4a, 4b, and 4c	NOM1		0.522155	4.41154	2.67025	0.127105	0.999215
VRC312	3a, 3b, 4a, 4b, and 4c	VMA21		0.484912	5.15127	2.66882	0.127198	0.999215
VRC312	3a, 3b, 4a, 4b, and 4c	TMEM135		0.611285	3.1372	2.66788	0.127259	0.999215
VRC312	3a, 3b, 4a, 4b, and 4c	C4orf19		0.922692	1.11868	2.66772	0.127269	0.999215
VRC312	3a, 3b, 4a, 4b, and 4c	DSG2		0.83904	1.72113	2.66648	0.127349	0.999215
VRC312	3a, 3b, 4a, 4b, and 4c	WDR48		0.475405	5.78372	2.66384	0.127521	0.999215
VRC312	3a, 3b, 4a, 4b, and 4c	FAU		-0.551875	8.46147	2.66008	0.127765	0.999215
VRC312	3a, 3b, 4a, 4b, and 4c	SEC61A2		0.569887	3.77604	2.65949	0.127804	0.999215
VRC312	3a, 3b, 4a, 4b, and 4c	ZNF841		0.565492	4.3867	2.65898	0.127838	0.999215
VRC312	3a, 3b, 4a, 4b, and 4c	LOXL3		-0.692786	3.42883	2.65682	0.127978	0.999215
VRC312	3a, 3b, 4a, 4b, and 4c	RBM48		0.54449	4.22428	2.65535	0.128075	0.999215
VRC312	3a, 3b, 4a, 4b, and 4c	GEN1		0.830089	3.04491	2.65454	0.128128	0.999215
VRC312	3a, 3b, 4a, 4b, and 4c	PTGES3		0.518724	7.62376	2.65296	0.128231	0.999215
VRC312	3a, 3b, 4a, 4b, and 4c	GGCX		0.408693	4.87617	2.65099	0.12836	0.999215
VRC312	3a, 3b, 4a, 4b, and 4c	OTUD4		0.534167	4.85031	2.65062	0.128384	0.999215
VRC312	3a, 3b, 4a, 4b, and 4c	BZW1		0.622233	7.15589	2.64937	0.128466	0.999215
VRC312	3a, 3b, 4a, 4b, and 4c	RPS23		-0.666338	8.96817	2.64564	0.128712	0.999215
VRC312	3a, 3b, 4a, 4b, and 4c	TP53TG1		-0.688811	2.33469	2.64557	0.128716	0.999215
VRC312	3a, 3b, 4a, 4b, and 4c	METTL2A		0.528698	3.66215	2.64464	0.128777	0.999215
VRC312	3a, 3b, 4a, 4b, and 4c	CAND1		0.562137	5.80617	2.64165	0.128974	0.999215
VRC312	3a, 3b, 4a, 4b, and 4c	G3BP2		0.542818	6.56412	2.64064	0.129041	0.999215
VRC312	3a, 3b, 4a, 4b, and 4c	ZNF524		-0.558733	5.2073	2.6397	0.129103	0.999215
VRC312	3a, 3b, 4a, 4b, and 4c	LARP4		0.885374	3.71356	2.64151	0.129128	0.999215
VRC312	3a, 3b, 4a, 4b, and 4c	MPG		-0.520501	5.1528	2.63877	0.129164	0.999215
VRC312	3a, 3b, 4a, 4b, and 4c	ZNF260		0.515885	3.50104	2.63784	0.129226	0.999215
VRC312	3a, 3b, 4a, 4b, and 4c	FLVCR1		0.518287	4.31588	2.63784	0.129226	0.999215
VRC312	3a, 3b, 4a, 4b, and 4c	ARID2		0.562166	4.8723	2.63537	0.129389	0.999215
VRC312	3a, 3b, 4a, 4b, and 4c	ZNF300		1.114	0.881425	2.63354	0.129511	0.999215
VRC312	3a, 3b, 4a, 4b, and 4c	MTRF1		0.555972	3.07358	2.63336	0.129523	0.999215
VRC312	3a, 3b, 4a, 4b, and 4c	LRRK1		-0.622898	4.82986	2.63123	0.129664	0.999215
VRC312	3a, 3b, 4a, 4b, and 4c	LARS		0.530004	6.24974	2.63014	0.129736	0.999215
VRC312	3a, 3b, 4a, 4b, and 4c	NEFH		-0.903637	1.10596	2.62949	0.129779	0.999215
VRC312	3a, 3b, 4a, 4b, and 4c	HES6		-1.05799	1.67387	2.62946	0.129781	0.999215
VRC312	3a, 3b, 4a, 4b, and 4c	MST1		-0.78407	1.60691	2.6254	0.130051	0.999215
VRC312	3a, 3b, 4a, 4b, and 4c	GLB1L2		1.33836	1.26126	2.62747	0.130128	0.999215
VRC312	3a, 3b, 4a, 4b, and 4c	TP73		1.57651	-0.478004	2.62391	0.130151	0.999215
VRC312	3a, 3b, 4a, 4b, and 4c	ATF7		0.41308	5.57032	2.62154	0.130309	0.999215
VRC312	3a, 3b, 4a, 4b, and 4c	MSMO1		0.582588	4.07101	2.61972	0.130431	0.999215
VRC312	3a, 3b, 4a, 4b, and 4c	PIGR		0.844012	0.907688	2.61795	0.130549	0.999215
VRC312	3a, 3b, 4a, 4b, and 4c	EGR3		-2.08821	1.59881	2.6866	0.130585	0.999215
VRC312	3a, 3b, 4a, 4b, and 4c	TTC16		0.858355	3.97441	2.62492	0.130724	0.999215
VRC312	3a, 3b, 4a, 4b, and 4c	GRIN3A		1.64652	-0.29766	2.61511	0.13074	0.999215
VRC312	3a, 3b, 4a, 4b, and 4c	TCP1		0.421987	6.77418	2.61425	0.130797	0.999215
VRC312	3a, 3b, 4a, 4b, and 4c	AP1G1		0.544299	6.7994	2.61229	0.130929	0.999215
VRC312	3a, 3b, 4a, 4b, and 4c	PLXNB2		-0.640241	7.27203	2.61186	0.130958	0.999215
VRC312	3a, 3b, 4a, 4b, and 4c	PPBP		-1.40774	5.99016	2.73956	0.131119	0.999215
VRC312	3a, 3b, 4a, 4b, and 4c	MTMR2		0.596462	3.49247	2.60636	0.131328	0.999215
VRC312	3a, 3b, 4a, 4b, and 4c	HES1		-0.874513	1.63592	2.60626	0.131335	0.999215
VRC312	3a, 3b, 4a, 4b, and 4c	NRCAM		1.16495	1.38848	2.60367	0.13151	0.999215
VRC312	3a, 3b, 4a, 4b, and 4c	GCSHP3		0.805032	1.63581	2.60244	0.131593	0.999215
VRC312	3a, 3b, 4a, 4b, and 4c	KRT2		1.44706	-0.756955	2.60238	0.131597	0.999215
VRC312	3a, 3b, 4a, 4b, and 4c	MYH11		1.77354	-0.302445	2.5989	0.131833	0.999215
VRC312	3a, 3b, 4a, 4b, and 4c	HNRNPR		0.488263	6.5264	2.59787	0.131903	0.999215
VRC312	3a, 3b, 4a, 4b, and 4c	FHL1		-0.455676	4.01475	2.59613	0.132021	0.999215
VRC312	3a, 3b, 4a, 4b, and 4c	SLC10A7		0.669622	2.79365	2.59499	0.132098	0.999215
VRC312	3a, 3b, 4a, 4b, and 4c	SIGLEC10		-0.662435	7.99994	2.59461	0.132124	0.999215
VRC312	3a, 3b, 4a, 4b, and 4c	IYD		1.95991	0.200878	2.5942	0.132152	0.999215
VRC312	3a, 3b, 4a, 4b, and 4c	ZNF793		0.493214	4.0479	2.59297	0.132235	0.999215
VRC312	3a, 3b, 4a, 4b, and 4c	PSMD12		0.45922	4.58121	2.59296	0.132236	0.999215
VRC312	3a, 3b, 4a, 4b, and 4c	KALRN		-0.977736	0.893188	2.59267	0.132256	0.999215
VRC312	3a, 3b, 4a, 4b, and 4c	IMPAD1		0.527468	5.16969	2.59199	0.132302	0.999215
VRC312	3a, 3b, 4a, 4b, and 4c	ZFP1		0.73347	2.45924	2.5915	0.132335	0.999215
VRC312	3a, 3b, 4a, 4b, and 4c	EPB41L4A		1.10341	1.50059	2.59119	0.132357	0.999215
VRC312	3a, 3b, 4a, 4b, and 4c	DCX		1.03315	0.286603	2.59045	0.132407	0.999215
VRC312	3a, 3b, 4a, 4b, and 4c	OPRK1		1.40297	-0.147483	2.59045	0.132407	0.999215
VRC312	3a, 3b, 4a, 4b, and 4c	PHF6		0.717075	3.88419	2.58749	0.132609	0.999215
VRC312	3a, 3b, 4a, 4b, and 4c	RPL27A		-0.596868	9.2411	2.58491	0.132785	0.999215
VRC312	3a, 3b, 4a, 4b, and 4c	EYA3		0.41979	5.64128	2.58394	0.132851	0.999215
VRC312	3a, 3b, 4a, 4b, and 4c	GLCCI1		0.552079	4.57049	2.58342	0.132887	0.999215
VRC312	3a, 3b, 4a, 4b, and 4c	SENP5		0.46989	5.80252	2.58169	0.133006	0.999215
VRC312	3a, 3b, 4a, 4b, and 4c	KRT10		-0.565563	4.39093	2.58149	0.133019	0.999215
VRC312	3a, 3b, 4a, 4b, and 4c	RNMT		0.459683	5.57031	2.5814	0.133026	0.999215
VRC312	3a, 3b, 4a, 4b, and 4c	FUOM		-0.685426	3.12664	2.58126	0.133035	0.999215
VRC312	3a, 3b, 4a, 4b, and 4c	PKHD1L1		-1.26398	0.29918	2.58102	0.133051	0.999215
VRC312	3a, 3b, 4a, 4b, and 4c	PCYOX1		0.558108	4.53	2.57991	0.133127	0.999215
VRC312	3a, 3b, 4a, 4b, and 4c	DUSP19		0.771043	2.28325	2.5773	0.133307	0.999215
VRC312	3a, 3b, 4a, 4b, and 4c	YWHAB		0.563204	9.11963	2.57677	0.133343	0.999215
VRC312	3a, 3b, 4a, 4b, and 4c	MAP7		0.925348	2.93799	2.57642	0.133367	0.999215
VRC312	3a, 3b, 4a, 4b, and 4c	EAF1		0.446265	5.10813	2.57533	0.133442	0.999215
VRC312	3a, 3b, 4a, 4b, and 4c	TNNT1		-1.15515	1.66354	2.5736	0.133562	0.999215
VRC312	3a, 3b, 4a, 4b, and 4c	IL17RD		0.576894	2.74738	2.57301	0.133602	0.999215
VRC312	3a, 3b, 4a, 4b, and 4c	LINC00559		1.72602	-1.01073	2.57022	0.133795	0.999215
VRC312	3a, 3b, 4a, 4b, and 4c	MBNL2		0.769863	3.455	2.56969	0.133831	0.999215
VRC312	3a, 3b, 4a, 4b, and 4c	WDPCP		0.967591	1.5867	2.56799	0.133949	0.999215
VRC312	3a, 3b, 4a, 4b, and 4c	STRN		0.731185	5.15844	2.56768	0.13397	0.999215
VRC312	3a, 3b, 4a, 4b, and 4c	RFNG		-0.47298	5.44129	2.56618	0.134074	0.999215
VRC312	3a, 3b, 4a, 4b, and 4c	TAS2R4		1.48318	-0.472397	2.56587	0.134095	0.999215
VRC312	3a, 3b, 4a, 4b, and 4c	NT5C		-0.553043	4.91908	2.56567	0.134109	0.999215
VRC312	3a, 3b, 4a, 4b, and 4c	MED23		0.486869	5.22217	2.56464	0.13418	0.999215
VRC312	3a, 3b, 4a, 4b, and 4c	CYB5R3		-0.50122	7.04376	2.56201	0.134363	0.999215
VRC312	3a, 3b, 4a, 4b, and 4c	PARP11		0.499967	3.97859	2.56117	0.134421	0.999215
VRC312	3a, 3b, 4a, 4b, and 4c	SSR1		0.517528	7.39182	2.56117	0.134421	0.999215
VRC312	3a, 3b, 4a, 4b, and 4c	LRRC69		1.36332	-0.535997	2.55998	0.134504	0.999215
VRC312	3a, 3b, 4a, 4b, and 4c	OSGEPL1		0.700969	2.59581	2.55958	0.134531	0.999215
VRC312	3a, 3b, 4a, 4b, and 4c	ARHGAP11A		0.763069	2.33417	2.55872	0.134592	0.999215
VRC312	3a, 3b, 4a, 4b, and 4c	NAA50		0.576285	6.14489	2.55774	0.13466	0.999215
VRC312	3a, 3b, 4a, 4b, and 4c	FAM217B		0.607768	4.95829	2.55696	0.134714	0.999215
VRC312	3a, 3b, 4a, 4b, and 4c	MAGT1		0.55125	6.14147	2.55663	0.134737	0.999215
VRC312	3a, 3b, 4a, 4b, and 4c	DCAF10		0.586192	5.01007	2.55638	0.134755	0.999215
VRC312	3a, 3b, 4a, 4b, and 4c	NOC4L		-0.537088	4.3479	2.55485	0.134861	0.999215
VRC312	3a, 3b, 4a, 4b, and 4c	FAM81A		2.16216	-0.712974	2.5531	0.134983	0.999215
VRC312	3a, 3b, 4a, 4b, and 4c	TM9SF3		0.67998	6.50401	2.55225	0.135042	0.999215
VRC312	3a, 3b, 4a, 4b, and 4c	NUFIP2		0.672511	7.13898	2.55194	0.135064	0.999215
VRC312	3a, 3b, 4a, 4b, and 4c	ZMYM5		0.603565	3.9142	2.54914	0.13526	0.999215
VRC312	3a, 3b, 4a, 4b, and 4c	NEXN		-1.02949	1.13418	2.54914	0.13526	0.999215
VRC312	3a, 3b, 4a, 4b, and 4c	PPEF2		0.938221	0.694095	2.54827	0.135321	0.999215
VRC312	3a, 3b, 4a, 4b, and 4c	CFH		-1.02927	1.36052	2.54742	0.13538	0.999215
VRC312	3a, 3b, 4a, 4b, and 4c	HLCS		0.588132	3.5344	2.54648	0.135446	0.999215
VRC312	3a, 3b, 4a, 4b, and 4c	LTK		-0.79994	4.54863	2.55565	0.135538	0.999215
VRC312	3a, 3b, 4a, 4b, and 4c	TXK		0.686171	5.08654	2.54369	0.135642	0.999215
VRC312	3a, 3b, 4a, 4b, and 4c	IMPA1		0.86973	3.63872	2.54207	0.13597	0.999215
VRC312	3a, 3b, 4a, 4b, and 4c	TMED6		1.10778	0.122166	2.5387	0.135993	0.999215
VRC312	3a, 3b, 4a, 4b, and 4c	DES		-1.26407	0.240023	2.53704	0.13611	0.999215
VRC312	3a, 3b, 4a, 4b, and 4c	DOCK7		0.972412	1.74183	2.53701	0.136112	0.999215
VRC312	3a, 3b, 4a, 4b, and 4c	DFNA5		1.81861	0.151875	2.53578	0.1362	0.999215
VRC312	3a, 3b, 4a, 4b, and 4c	FCGR2C		0.710232	4.50125	2.53499	0.136254	0.999215
VRC312	3a, 3b, 4a, 4b, and 4c	EPDR1		1.51926	-0.214548	2.53404	0.136322	0.999215
VRC312	3a, 3b, 4a, 4b, and 4c	ZBTB20-AS1		2.77035	-1.02992	2.53255	0.136427	0.999215
VRC312	3a, 3b, 4a, 4b, and 4c	CLDN12		1.48836	-0.0516187	2.53245	0.136434	0.999215
VRC312	3a, 3b, 4a, 4b, and 4c	HYAL1		-1.57039	0.216213	2.53238	0.136439	0.999215
VRC312	3a, 3b, 4a, 4b, and 4c	IL2RA		-0.617202	3.54385	2.53179	0.136481	0.999215
VRC312	3a, 3b, 4a, 4b, and 4c	MPZ		-0.643947	3.34963	2.53164	0.136491	0.999215
VRC312	3a, 3b, 4a, 4b, and 4c	AKAP11		0.755198	4.98969	2.53302	0.136538	0.999215
VRC312	3a, 3b, 4a, 4b, and 4c	FEM1C		0.807665	5.1244	2.53928	0.136592	0.999215
VRC312	3a, 3b, 4a, 4b, and 4c	TMEM170B		0.878015	5.21407	2.5426	0.136859	0.999215
VRC312	3a, 3b, 4a, 4b, and 4c	MTIF3		0.470338	4.57942	2.52522	0.136947	0.999215
VRC312	3a, 3b, 4a, 4b, and 4c	ZNF148		0.776871	5.66046	2.53165	0.137066	0.999215
VRC312	3a, 3b, 4a, 4b, and 4c	NIPAL2		-1.18475	2.2345	2.535	0.137122	0.999215
VRC312	3a, 3b, 4a, 4b, and 4c	PABPN1		-0.642482	2.35121	2.51846	0.137428	0.999215
VRC312	3a, 3b, 4a, 4b, and 4c	PRDM10		0.503647	3.76593	2.51759	0.13749	0.999215
VRC312	3a, 3b, 4a, 4b, and 4c	RARRES3		0.49888	6.25857	2.51714	0.137523	0.999215
VRC312	3a, 3b, 4a, 4b, and 4c	RPLP0		-0.57831	10.0752	2.51671	0.137553	0.999215
VRC312	3a, 3b, 4a, 4b, and 4c	TSPAN31		0.494972	4.88443	2.51658	0.137562	0.999215
VRC312	3a, 3b, 4a, 4b, and 4c	BLOC1S6		0.668303	5.00995	2.51653	0.137566	0.999215
VRC312	3a, 3b, 4a, 4b, and 4c	MED4		0.530168	4.92489	2.51317	0.137807	0.999215
VRC312	3a, 3b, 4a, 4b, and 4c	ZYG11B		0.71029	5.21629	2.51307	0.137814	0.999215
VRC312	3a, 3b, 4a, 4b, and 4c	ATP6V0E2		0.634199	5.74915	2.51298	0.13782	0.999215
VRC312	3a, 3b, 4a, 4b, and 4c	ARL17A		-0.696794	2.85401	2.51216	0.137879	0.999215
VRC312	3a, 3b, 4a, 4b, and 4c	ATP5O		-0.601595	5.57573	2.51104	0.137959	0.999215
VRC312	3a, 3b, 4a, 4b, and 4c	POMP		0.534627	4.79653	2.50867	0.138129	0.999215
VRC312	3a, 3b, 4a, 4b, and 4c	RGS1		-1.65381	0.415027	2.50665	0.138274	0.999215
VRC312	3a, 3b, 4a, 4b, and 4c	ACOT4		1.01358	0.79646	2.50483	0.138405	0.999215
VRC312	3a, 3b, 4a, 4b, and 4c	VAMP8		-0.407652	6.23715	2.50427	0.138446	0.999215
VRC312	3a, 3b, 4a, 4b, and 4c	RBMXL1		0.607669	4.47675	2.50331	0.138515	0.999215
VRC312	3a, 3b, 4a, 4b, and 4c	TCF12		0.488155	4.65073	2.49984	0.138765	0.999215
VRC312	3a, 3b, 4a, 4b, and 4c	TBX21		0.805229	6.30563	2.51471	0.138836	0.999215
VRC312	3a, 3b, 4a, 4b, and 4c	PPP2R2A		0.462482	5.78449	2.49642	0.139013	0.999215
VRC312	3a, 3b, 4a, 4b, and 4c	CLYBL		-0.677209	2.65768	2.49546	0.139082	0.999215
VRC312	3a, 3b, 4a, 4b, and 4c	MAFB		-0.797386	5.26874	2.50976	0.139099	0.999215
VRC312	3a, 3b, 4a, 4b, and 4c	DNAH10		1.40081	-0.0310792	2.49417	0.139176	0.999215
VRC312	3a, 3b, 4a, 4b, and 4c	RHNO1		-0.466777	3.72546	2.49359	0.139218	0.999215
VRC312	3a, 3b, 4a, 4b, and 4c	RAD54B		0.949097	0.741849	2.49308	0.139255	0.999215
VRC312	3a, 3b, 4a, 4b, and 4c	CLPX		0.482398	4.89714	2.4911	0.139399	0.999215
VRC312	3a, 3b, 4a, 4b, and 4c	DMD		2.44502	-1.26983	2.49061	0.139434	0.999215
VRC312	3a, 3b, 4a, 4b, and 4c	C4orf32		0.667613	3.03157	2.48956	0.139511	0.999215
VRC312	3a, 3b, 4a, 4b, and 4c	LRTOMT		0.518371	3.20184	2.48726	0.139678	0.999215
VRC312	3a, 3b, 4a, 4b, and 4c	HMG20A		0.456048	5.00914	2.48646	0.139736	0.999215
VRC312	3a, 3b, 4a, 4b, and 4c	PAPOLA		0.588817	7.56305	2.48564	0.139796	0.999215
VRC312	3a, 3b, 4a, 4b, and 4c	SOGA1		-0.742367	2.48182	2.48465	0.139868	0.999215
VRC312	3a, 3b, 4a, 4b, and 4c	CNTNAP1		0.991999	2.57702	2.48587	0.140015	0.999215
VRC312	3a, 3b, 4a, 4b, and 4c	CYTH3		-0.600498	4.06282	2.48213	0.140052	0.999215
VRC312	3a, 3b, 4a, 4b, and 4c	SV2B		0.711903	1.76945	2.48141	0.140105	0.999215
VRC312	3a, 3b, 4a, 4b, and 4c	KIF15		-1.44877	0.15511	2.47701	0.140427	0.999215
VRC312	3a, 3b, 4a, 4b, and 4c	EIF1AY		2.95928	2.14249	2.81426	0.140428	0.999215
VRC312	3a, 3b, 4a, 4b, and 4c	PIP4K2C		0.448452	5.38	2.47464	0.140601	0.999215
VRC312	3a, 3b, 4a, 4b, and 4c	RPL23AP7		-0.768255	2.60303	2.47412	0.140639	0.999215
VRC312	3a, 3b, 4a, 4b, and 4c	LYSMD1		0.786996	1.38522	2.47257	0.140753	0.999215
VRC312	3a, 3b, 4a, 4b, and 4c	LARS2-AS1		0.868868	1.02944	2.47215	0.140784	0.999215
VRC312	3a, 3b, 4a, 4b, and 4c	CRYZL1		0.546347	3.58173	2.47069	0.140891	0.999215
VRC312	3a, 3b, 4a, 4b, and 4c	CUL2		0.489399	4.71823	2.46968	0.140966	0.999215
VRC312	3a, 3b, 4a, 4b, and 4c	AASDHPPT		0.607766	4.59565	2.46805	0.141086	0.999215
VRC312	3a, 3b, 4a, 4b, and 4c	ATP2B4		0.470157	6.85251	2.46772	0.141111	0.999215
VRC312	3a, 3b, 4a, 4b, and 4c	SETD4		0.549643	4.08724	2.4672	0.141149	0.999215
VRC312	3a, 3b, 4a, 4b, and 4c	BHMT2		0.715431	2.02685	2.46522	0.141295	0.999215
VRC312	3a, 3b, 4a, 4b, and 4c	MPP5		0.849772	2.55617	2.46495	0.141315	0.999215
VRC312	3a, 3b, 4a, 4b, and 4c	COL5A3		-0.795837	3.76676	2.46729	0.141391	0.999215
VRC312	3a, 3b, 4a, 4b, and 4c	CD96		0.540618	6.63939	2.4639	0.141393	0.999215
VRC312	3a, 3b, 4a, 4b, and 4c	ZNF800		0.595162	4.5097	2.46387	0.141395	0.999215
VRC312	3a, 3b, 4a, 4b, and 4c	CYP21A1P		2.22616	-0.937065	2.46275	0.141478	0.999215
VRC312	3a, 3b, 4a, 4b, and 4c	AP1AR		0.691583	2.92282	2.46273	0.14148	0.999215
VRC312	3a, 3b, 4a, 4b, and 4c	OXCT1		0.658697	4.19493	2.46211	0.141525	0.999215
VRC312	3a, 3b, 4a, 4b, and 4c	ZNF283		0.712548	1.9302	2.46189	0.141542	0.999215
VRC312	3a, 3b, 4a, 4b, and 4c	PDS5B		0.470305	5.26306	2.46175	0.141552	0.999215
VRC312	3a, 3b, 4a, 4b, and 4c	TEX10		0.664875	4.00912	2.4608	0.141622	0.999215
VRC312	3a, 3b, 4a, 4b, and 4c	LRAT		1.13315	0.0754765	2.46063	0.141635	0.999215
VRC312	3a, 3b, 4a, 4b, and 4c	SEL1L		0.74086	6.34774	2.46539	0.141653	0.999215
VRC312	3a, 3b, 4a, 4b, and 4c	CBX5		0.501603	6.10466	2.45956	0.141715	0.999215
VRC312	3a, 3b, 4a, 4b, and 4c	RDH10		0.592957	2.34044	2.45907	0.141751	0.999215
VRC312	3a, 3b, 4a, 4b, and 4c	ZBTB5		0.492584	3.91233	2.4579	0.141837	0.999215
VRC312	3a, 3b, 4a, 4b, and 4c	YIPF6		0.598513	4.5426	2.45607	0.141973	0.999215
VRC312	3a, 3b, 4a, 4b, and 4c	MED21		0.751825	3.49527	2.45471	0.142075	0.999215
VRC312	3a, 3b, 4a, 4b, and 4c	CLDN5		-0.571114	3.04404	2.45456	0.142086	0.999215
VRC312	3a, 3b, 4a, 4b, and 4c	NCOA7		0.509429	4.41424	2.45393	0.142132	0.999215
VRC312	3a, 3b, 4a, 4b, and 4c	DUSP8		0.964797	2.49037	2.45142	0.14232	0.999215
VRC312	3a, 3b, 4a, 4b, and 4c	PPID		0.426517	5.0856	2.45062	0.142379	0.999215
VRC312	3a, 3b, 4a, 4b, and 4c	KIAA0907		0.439125	5.68939	2.44895	0.142504	0.999215
VRC312	3a, 3b, 4a, 4b, and 4c	SLC39A9		0.423976	5.86966	2.44794	0.14258	0.999215
VRC312	3a, 3b, 4a, 4b, and 4c	CDH2		1.38447	0.969023	2.44724	0.142632	0.999215
VRC312	3a, 3b, 4a, 4b, and 4c	DNM1L		0.523032	5.05637	2.44577	0.142741	0.999215
VRC312	3a, 3b, 4a, 4b, and 4c	PLS1		1.04946	0.328658	2.44478	0.142816	0.999215
VRC312	3a, 3b, 4a, 4b, and 4c	NBR2		0.590289	2.88216	2.44383	0.142887	0.999215
VRC312	3a, 3b, 4a, 4b, and 4c	HPS1		-0.569411	7.64392	2.4433	0.142927	0.999215
VRC312	3a, 3b, 4a, 4b, and 4c	ARF4		0.519966	6.34103	2.44094	0.143104	0.999215
VRC312	3a, 3b, 4a, 4b, and 4c	UPRT		0.543924	2.84837	2.43962	0.143203	0.999215
VRC312	3a, 3b, 4a, 4b, and 4c	OLFML2B		-1.33062	0.0396115	2.43922	0.143233	0.999215
VRC312	3a, 3b, 4a, 4b, and 4c	SMAD5		0.546184	4.03341	2.43877	0.143267	0.999215
VRC312	3a, 3b, 4a, 4b, and 4c	ARRDC1		-0.463493	6.82905	2.4373	0.143377	0.999215
VRC312	3a, 3b, 4a, 4b, and 4c	SEC61B		-0.393386	5.83413	2.43646	0.14344	0.999215
VRC312	3a, 3b, 4a, 4b, and 4c	REG4		1.21851	0.824983	2.43628	0.143454	0.999215
VRC312	3a, 3b, 4a, 4b, and 4c	YWHAZ		0.614143	9.72964	2.43575	0.143494	0.999215
VRC312	3a, 3b, 4a, 4b, and 4c	KLRF1		0.66487	3.99845	2.43429	0.143604	0.999215
VRC312	3a, 3b, 4a, 4b, and 4c	C2orf69		0.705684	2.90336	2.43416	0.143614	0.999215
VRC312	3a, 3b, 4a, 4b, and 4c	TAS2R20		0.971396	0.927719	2.43393	0.143631	0.999215
VRC312	3a, 3b, 4a, 4b, and 4c	ZNF768		-0.501603	4.13087	2.43319	0.143688	0.999215
VRC312	3a, 3b, 4a, 4b, and 4c	RTN1		-0.714971	4.68495	2.43282	0.143715	0.999215
VRC312	3a, 3b, 4a, 4b, and 4c	MGLL		-0.845075	4.02684	2.43822	0.143883	0.999215
VRC312	3a, 3b, 4a, 4b, and 4c	MMGT1		0.604547	5.05233	2.43018	0.143914	0.999215
VRC312	3a, 3b, 4a, 4b, and 4c	PCK2		-0.586227	5.01615	2.42846	0.144045	0.999215
VRC312	3a, 3b, 4a, 4b, and 4c	MED17		0.443071	4.99989	2.42796	0.144083	0.999215
VRC312	3a, 3b, 4a, 4b, and 4c	RRAGC		0.661468	5.46794	2.42692	0.144161	0.999215
VRC312	3a, 3b, 4a, 4b, and 4c	FAT3		0.960943	0.829736	2.42648	0.144195	0.999215
VRC312	3a, 3b, 4a, 4b, and 4c	NKD1		0.898966	1.6167	2.42428	0.144361	0.999215
VRC312	3a, 3b, 4a, 4b, and 4c	RHOBTB2		-0.558713	4.08922	2.42409	0.144376	0.999215
VRC312	3a, 3b, 4a, 4b, and 4c	MPHOSPH9		0.656991	3.70681	2.42399	0.144383	0.999215
VRC312	3a, 3b, 4a, 4b, and 4c	KLHL42		0.517871	4.12858	2.4238	0.144398	0.999215
VRC312	3a, 3b, 4a, 4b, and 4c	CA6		1.4913	0.260719	2.42372	0.144404	0.999215
VRC312	3a, 3b, 4a, 4b, and 4c	ZNF805		0.473673	4.53629	2.42327	0.144438	0.999215
VRC312	3a, 3b, 4a, 4b, and 4c	FAM69A		0.651249	3.4302	2.42326	0.144439	0.999215
VRC312	3a, 3b, 4a, 4b, and 4c	H2AFJ		-0.529757	4.69389	2.42259	0.14449	0.999215
VRC312	3a, 3b, 4a, 4b, and 4c	DTL		-1.28211	0.34759	2.42256	0.144492	0.999215
VRC312	3a, 3b, 4a, 4b, and 4c	RPL3L		2.64158	-1.25853	2.41968	0.144711	0.999215
VRC312	3a, 3b, 4a, 4b, and 4c	RBM18		0.487104	4.2312	2.41915	0.144752	0.999215
VRC312	3a, 3b, 4a, 4b, and 4c	KLRC4		1.62775	-0.221925	2.41782	0.144853	0.999215
VRC312	3a, 3b, 4a, 4b, and 4c	YWHAQ		0.427916	7.13035	2.4177	0.144862	0.999215
VRC312	3a, 3b, 4a, 4b, and 4c	DLG1		0.599336	4.54956	2.41748	0.144879	0.999215
VRC312	3a, 3b, 4a, 4b, and 4c	IL17RE		-0.912168	1.44904	2.41451	0.145105	0.999215
VRC312	3a, 3b, 4a, 4b, and 4c	RRBP1		-0.544832	5.39047	2.4125	0.145259	0.999215
VRC312	3a, 3b, 4a, 4b, and 4c	DMKN		-1.60989	-0.29593	2.41235	0.145271	0.999215
VRC312	3a, 3b, 4a, 4b, and 4c	TCEAL4		-0.556698	2.89598	2.41173	0.145319	0.999215
VRC312	3a, 3b, 4a, 4b, and 4c	PROM2		0.754382	1.00653	2.41139	0.145345	0.999215
VRC312	3a, 3b, 4a, 4b, and 4c	DOHH		-0.616659	3.34927	2.41098	0.145376	0.999215
VRC312	3a, 3b, 4a, 4b, and 4c	SMNDC1		0.542704	5.24289	2.4103	0.145428	0.999215
VRC312	3a, 3b, 4a, 4b, and 4c	RPS25		-0.656825	8.40316	2.40851	0.145565	0.999215
VRC312	3a, 3b, 4a, 4b, and 4c	CDH6		0.994436	0.101114	2.40816	0.145592	0.999215
VRC312	3a, 3b, 4a, 4b, and 4c	NF1		0.567677	4.6534	2.40693	0.145686	0.999215
VRC312	3a, 3b, 4a, 4b, and 4c	ZNF629		-0.47778	3.12679	2.40625	0.145738	0.999215
VRC312	3a, 3b, 4a, 4b, and 4c	FBLN7		-0.729748	2.1105	2.40543	0.145802	0.999215
VRC312	3a, 3b, 4a, 4b, and 4c	SERAC1		0.552617	2.70501	2.4049	0.145842	0.999215
VRC312	3a, 3b, 4a, 4b, and 4c	DNM1P46		-0.859855	1.45111	2.40489	0.145843	0.999215
VRC312	3a, 3b, 4a, 4b, and 4c	CDKN2A		-1.10341	0.294564	2.39891	0.146303	0.999215
VRC312	3a, 3b, 4a, 4b, and 4c	TTC14		0.628861	5.26436	2.39844	0.14634	0.999215
VRC312	3a, 3b, 4a, 4b, and 4c	PHACTR4		0.50545	5.36608	2.39839	0.146344	0.999215
VRC312	3a, 3b, 4a, 4b, and 4c	GPR35		-0.783007	3.94467	2.40141	0.146347	0.999215
VRC312	3a, 3b, 4a, 4b, and 4c	MIB1		0.89264	4.49124	2.41297	0.146361	0.999215
VRC312	3a, 3b, 4a, 4b, and 4c	ETNK2		-0.872793	0.936947	2.39518	0.146592	0.999215
VRC312	3a, 3b, 4a, 4b, and 4c	KIF2C		-1.17589	0.955152	2.39506	0.146601	0.999215
VRC312	3a, 3b, 4a, 4b, and 4c	TRDMT1		0.685016	2.8452	2.39251	0.146799	0.999215
VRC312	3a, 3b, 4a, 4b, and 4c	A2ML1		1.38494	-0.357026	2.39239	0.146808	0.999215
VRC312	3a, 3b, 4a, 4b, and 4c	HOXA1		-0.838858	0.661603	2.39164	0.146866	0.999215
VRC312	3a, 3b, 4a, 4b, and 4c	FYTTD1		0.508229	5.32175	2.39123	0.146898	0.999215
VRC312	3a, 3b, 4a, 4b, and 4c	ROBO1		1.71125	-0.0899198	2.39072	0.146938	0.999215
VRC312	3a, 3b, 4a, 4b, and 4c	ZFAND4		-0.567353	3.13048	2.38258	0.147571	0.999215
VRC312	3a, 3b, 4a, 4b, and 4c	C19orf71		-0.548357	2.82989	2.38243	0.147583	0.999215
VRC312	3a, 3b, 4a, 4b, and 4c	IPO7		0.610324	5.61349	2.38174	0.147637	0.999215
VRC312	3a, 3b, 4a, 4b, and 4c	ODF2L		0.442722	4.88549	2.38114	0.147684	0.999215
VRC312	3a, 3b, 4a, 4b, and 4c	MAP9		1.43566	1.32115	2.38427	0.147793	0.999215
VRC312	3a, 3b, 4a, 4b, and 4c	FAM3C		0.69284	3.93905	2.37967	0.147798	0.999215
VRC312	3a, 3b, 4a, 4b, and 4c	FABP5		-1.11641	1.70369	2.38101	0.147808	0.999215
VRC312	3a, 3b, 4a, 4b, and 4c	NKIRAS2		-0.440675	5.76292	2.37947	0.147814	0.999215
VRC312	3a, 3b, 4a, 4b, and 4c	RIN2		-0.65485	3.64416	2.37865	0.147878	0.999215
VRC312	3a, 3b, 4a, 4b, and 4c	COPS3		0.504879	5.71471	2.37843	0.147895	0.999215
VRC312	3a, 3b, 4a, 4b, and 4c	SIGLEC6		0.962794	0.773586	2.37795	0.147933	0.999215
VRC312	3a, 3b, 4a, 4b, and 4c	FOXJ3		0.45413	5.77584	2.37721	0.147991	0.999215
VRC312	3a, 3b, 4a, 4b, and 4c	MMP17		-0.679372	3.79405	2.37648	0.148048	0.999215
VRC312	3a, 3b, 4a, 4b, and 4c	GNAZ		-0.72621	3.98962	2.37612	0.148076	0.999215
VRC312	3a, 3b, 4a, 4b, and 4c	NUBPL		0.755435	2.46176	2.37602	0.148084	0.999215
VRC312	3a, 3b, 4a, 4b, and 4c	KCNK6		-0.490878	4.70518	2.37593	0.148091	0.999215
VRC312	3a, 3b, 4a, 4b, and 4c	ACTR2		0.763904	9.00387	2.37568	0.148111	0.999215
VRC312	3a, 3b, 4a, 4b, and 4c	KANSL1L		0.620066	2.9483	2.37303	0.148319	0.999215
VRC312	3a, 3b, 4a, 4b, and 4c	FASLG		0.694057	2.94701	2.37143	0.148445	0.999215
VRC312	3a, 3b, 4a, 4b, and 4c	CHD9		0.675793	4.31259	2.36892	0.148642	0.999215
VRC312	3a, 3b, 4a, 4b, and 4c	ATRX		0.677203	5.8187	2.36801	0.148713	0.999215
VRC312	3a, 3b, 4a, 4b, and 4c	STX16		0.411345	7.44947	2.36776	0.148733	0.999215
VRC312	3a, 3b, 4a, 4b, and 4c	FAM201A		-1.15284	-0.0659128	2.36412	0.14902	0.999215
VRC312	3a, 3b, 4a, 4b, and 4c	RAD1		0.458637	4.19544	2.36362	0.14906	0.999215
VRC312	3a, 3b, 4a, 4b, and 4c	C6orf203		0.648612	2.42942	2.36297	0.149111	0.999215
VRC312	3a, 3b, 4a, 4b, and 4c	FBXL4		0.580639	3.3246	2.3622	0.149172	0.999215
VRC312	3a, 3b, 4a, 4b, and 4c	EXOSC9		0.485546	4.2244	2.36158	0.149221	0.999215
VRC312	3a, 3b, 4a, 4b, and 4c	AMY2B		0.560611	4.19966	2.36043	0.149312	0.999215
VRC312	3a, 3b, 4a, 4b, and 4c	FRS3		-0.668971	2.36145	2.35956	0.149381	0.999215
VRC312	3a, 3b, 4a, 4b, and 4c	CACNB4		1.46102	1.67343	2.37331	0.149433	0.999215
VRC312	3a, 3b, 4a, 4b, and 4c	ZNF137P		0.653909	3.4143	2.3577	0.149529	0.999215
VRC312	3a, 3b, 4a, 4b, and 4c	SYNCRIP		0.523696	6.22861	2.35758	0.149538	0.999215
VRC312	3a, 3b, 4a, 4b, and 4c	LUC7L3		0.444001	7.06738	2.3562	0.149648	0.999215
VRC312	3a, 3b, 4a, 4b, and 4c	EOGT		0.682179	2.74908	2.35593	0.149669	0.999215
VRC312	3a, 3b, 4a, 4b, and 4c	CPAMD8		-0.798274	3.08205	2.35508	0.149737	0.999215
VRC312	3a, 3b, 4a, 4b, and 4c	NAT6		-0.607141	3.55586	2.35173	0.150004	0.999215
VRC312	3a, 3b, 4a, 4b, and 4c	EMB		0.636267	7.35429	2.35165	0.15001	0.999215
VRC312	3a, 3b, 4a, 4b, and 4c	ABTB2		-0.826502	2.50899	2.35156	0.150017	0.999215
VRC312	3a, 3b, 4a, 4b, and 4c	MOCS2		0.697051	2.96789	2.35075	0.150081	0.999215
VRC312	3a, 3b, 4a, 4b, and 4c	AP2S1		-0.471193	6.46195	2.34959	0.150174	0.999215
VRC312	3a, 3b, 4a, 4b, and 4c	ZNF552		0.546469	4.33055	2.34785	0.150313	0.999215
VRC312	3a, 3b, 4a, 4b, and 4c	FAM173A		-0.555727	4.22297	2.34769	0.150325	0.999215
VRC312	3a, 3b, 4a, 4b, and 4c	CDC40		0.527085	5.47204	2.34676	0.1504	0.999215
VRC312	3a, 3b, 4a, 4b, and 4c	TNPO1		0.754015	6.14893	2.35559	0.150426	0.999215
VRC312	3a, 3b, 4a, 4b, and 4c	RMND5A		0.621618	6.48045	2.34601	0.15046	0.999215
VRC312	3a, 3b, 4a, 4b, and 4c	FTO		0.490199	4.71679	2.3459	0.150469	0.999215
VRC312	3a, 3b, 4a, 4b, and 4c	PMS2		0.544483	3.20744	2.34503	0.150538	0.999215
VRC312	3a, 3b, 4a, 4b, and 4c	IL10		0.892577	0.472427	2.34438	0.15059	0.999215
VRC312	3a, 3b, 4a, 4b, and 4c	ABLIM1		0.514506	7.35845	2.34413	0.15061	0.999215
VRC312	3a, 3b, 4a, 4b, and 4c	SLC29A1		-1.51419	4.65066	2.45183	0.150676	0.999215
VRC312	3a, 3b, 4a, 4b, and 4c	SLC17A5		0.435046	4.33019	2.3433	0.150676	0.999215
VRC312	3a, 3b, 4a, 4b, and 4c	USP13		0.603706	2.93746	2.34271	0.150724	0.999215
VRC312	3a, 3b, 4a, 4b, and 4c	RC3H1		0.815723	6.59228	2.35623	0.150781	0.999215
VRC312	3a, 3b, 4a, 4b, and 4c	EPHB3		-1.11043	0.989703	2.34088	0.150871	0.999215
VRC312	3a, 3b, 4a, 4b, and 4c	NME7		0.72009	1.84991	2.34071	0.150884	0.999215
VRC312	3a, 3b, 4a, 4b, and 4c	FAM174B		1.28588	1.10437	2.33984	0.150954	0.999215
VRC312	3a, 3b, 4a, 4b, and 4c	EHHADH		0.890372	1.29557	2.33926	0.151	0.999215
VRC312	3a, 3b, 4a, 4b, and 4c	EHD3		-0.47552	3.77363	2.33887	0.151032	0.999215
VRC312	3a, 3b, 4a, 4b, and 4c	KIAA1324L		-0.757401	2.17594	2.33802	0.151101	0.999215
VRC312	3a, 3b, 4a, 4b, and 4c	APOBEC3H		1.45201	1.69202	2.35987	0.151177	0.999215
VRC312	3a, 3b, 4a, 4b, and 4c	C8orf44		0.564525	2.60514	2.33665	0.151211	0.999215
VRC312	3a, 3b, 4a, 4b, and 4c	SMIM4		-0.757861	1.25059	2.33527	0.151322	0.999215
VRC312	3a, 3b, 4a, 4b, and 4c	PLD3		-0.508935	7.05695	2.33212	0.151576	0.999215
VRC312	3a, 3b, 4a, 4b, and 4c	C22orf29		0.481228	4.94369	2.33115	0.151654	0.999215
VRC312	3a, 3b, 4a, 4b, and 4c	SLC46A2		-0.648902	3.95249	2.33004	0.151744	0.999215
VRC312	3a, 3b, 4a, 4b, and 4c	PTPRG-AS1		0.680399	1.61049	2.32666	0.152017	0.999215
VRC312	3a, 3b, 4a, 4b, and 4c	AKAP7		0.715615	2.71542	2.32543	0.152117	0.999215
VRC312	3a, 3b, 4a, 4b, and 4c	FBXL16		-0.576081	4.2801	2.32506	0.152147	0.999215
VRC312	3a, 3b, 4a, 4b, and 4c	STAU2-AS1		0.878303	1.00361	2.32491	0.152159	0.999215
VRC312	3a, 3b, 4a, 4b, and 4c	LRRC28		0.482696	3.26414	2.32346	0.152276	0.999215
VRC312	3a, 3b, 4a, 4b, and 4c	ZNF484		0.711399	2.38786	2.32332	0.152288	0.999215
VRC312	3a, 3b, 4a, 4b, and 4c	KCNC3		-0.857129	2.08591	2.32292	0.152321	0.999215
VRC312	3a, 3b, 4a, 4b, and 4c	LPIN1		0.433269	5.57402	2.32224	0.152375	0.999215
VRC312	3a, 3b, 4a, 4b, and 4c	ORM1		2.89858	3.56062	2.51238	0.152398	0.999215
VRC312	3a, 3b, 4a, 4b, and 4c	RPGRIP1L		1.14559	0.681032	2.32168	0.152421	0.999215
VRC312	3a, 3b, 4a, 4b, and 4c	CDC123		0.402896	6.40873	2.32081	0.152492	0.999215
VRC312	3a, 3b, 4a, 4b, and 4c	GNPDA2		0.752155	2.36116	2.32023	0.152539	0.999215
VRC312	3a, 3b, 4a, 4b, and 4c	ORMDL2		-0.442521	4.84672	2.31934	0.152612	0.999215
VRC312	3a, 3b, 4a, 4b, and 4c	LDLR		-0.431908	3.79005	2.318	0.15272	0.999215
VRC312	3a, 3b, 4a, 4b, and 4c	LPAL2		0.700275	2.50971	2.31601	0.152883	0.999215
VRC312	3a, 3b, 4a, 4b, and 4c	SLC25A13		0.471127	3.25151	2.31569	0.152909	0.999215
VRC312	3a, 3b, 4a, 4b, and 4c	ANKS1B		2.45821	-0.818599	2.315	0.152965	0.999215
VRC312	3a, 3b, 4a, 4b, and 4c	MRPL12		-0.57201	4.6451	2.31154	0.153248	0.999215
VRC312	3a, 3b, 4a, 4b, and 4c	THNSL2		-1.63771	1.23651	2.33841	0.153255	0.999215
VRC312	3a, 3b, 4a, 4b, and 4c	TLE1		-0.646277	3.15859	2.31124	0.153273	0.999215
VRC312	3a, 3b, 4a, 4b, and 4c	RPL29		-0.545344	9.62175	2.31117	0.153278	0.999215
VRC312	3a, 3b, 4a, 4b, and 4c	CAPN14		1.44123	-0.333729	2.31102	0.15329	0.999215
VRC312	3a, 3b, 4a, 4b, and 4c	POLA1		0.582235	3.06965	2.30763	0.153568	0.999215
VRC312	3a, 3b, 4a, 4b, and 4c	TAGLN		-0.756977	4.87577	2.31533	0.153576	0.999215
VRC312	3a, 3b, 4a, 4b, and 4c	MFSD9		-0.813949	3.09539	2.30747	0.153583	0.999215
VRC312	3a, 3b, 4a, 4b, and 4c	ZNF674-AS1		0.582665	2.37418	2.30659	0.153653	0.999215
VRC312	3a, 3b, 4a, 4b, and 4c	PKMYT1		-1.27775	0.927699	2.30654	0.153658	0.999215
VRC312	3a, 3b, 4a, 4b, and 4c	RRN3		0.475364	4.32483	2.30635	0.153673	0.999215
VRC312	3a, 3b, 4a, 4b, and 4c	PSMG4		-0.583673	2.76265	2.30617	0.153688	0.999215
VRC312	3a, 3b, 4a, 4b, and 4c	PIAS2		0.582256	3.76483	2.30587	0.153713	0.999215
VRC312	3a, 3b, 4a, 4b, and 4c	LEP		1.19142	-0.0355653	2.30545	0.153747	0.999215
VRC312	3a, 3b, 4a, 4b, and 4c	JRKL		0.889447	1.98999	2.30488	0.153794	0.999215
VRC312	3a, 3b, 4a, 4b, and 4c	MDGA1		-2.60745	3.26751	2.4923	0.153817	0.999215
VRC312	3a, 3b, 4a, 4b, and 4c	BEST1		-0.630115	6.20112	2.30417	0.153852	0.999215
VRC312	3a, 3b, 4a, 4b, and 4c	OSBPL9		0.426131	5.88523	2.30054	0.154151	0.999215
VRC312	3a, 3b, 4a, 4b, and 4c	TMEM254-AS1		0.700278	1.53626	2.30036	0.154166	0.999215
VRC312	3a, 3b, 4a, 4b, and 4c	PM20D1		-2.15528	0.00851579	2.3123	0.154319	0.999215
VRC312	3a, 3b, 4a, 4b, and 4c	NAA30		0.806595	3.56002	2.29819	0.154346	0.999215
VRC312	3a, 3b, 4a, 4b, and 4c	ITGA10		0.995381	1.6085	2.29737	0.154413	0.999215
VRC312	3a, 3b, 4a, 4b, and 4c	ARMC9		0.618513	2.19548	2.2966	0.154476	0.999215
VRC312	3a, 3b, 4a, 4b, and 4c	NDUFA2		-0.488974	5.19742	2.29627	0.154504	0.999215
VRC312	3a, 3b, 4a, 4b, and 4c	ZNF264		0.37435	5.90853	2.29605	0.154522	0.999215
VRC312	3a, 3b, 4a, 4b, and 4c	PIWIL3		1.33407	-0.456018	2.2955	0.154567	0.999215
VRC312	3a, 3b, 4a, 4b, and 4c	SIGLEC8		-1.36267	3.42832	2.35328	0.154585	0.999215
VRC312	3a, 3b, 4a, 4b, and 4c	MIR5194		1.44303	-0.440281	2.29521	0.154592	0.999215
VRC312	3a, 3b, 4a, 4b, and 4c	SYNRG		0.426239	6.9421	2.29446	0.154653	0.999215
VRC312	3a, 3b, 4a, 4b, and 4c	ATP8A1		0.668806	5.14731	2.29406	0.154687	0.999215
VRC312	3a, 3b, 4a, 4b, and 4c	APOL6		0.483837	6.92671	2.29349	0.154734	0.999215
VRC312	3a, 3b, 4a, 4b, and 4c	RSC1A1		-0.764973	1.16276	2.29164	0.154887	0.999215
VRC312	3a, 3b, 4a, 4b, and 4c	NFE2L3		-0.713521	2.73922	2.2912	0.154924	0.999215
VRC312	3a, 3b, 4a, 4b, and 4c	EFCAB13		1.28265	1.09652	2.29096	0.154944	0.999215
VRC312	3a, 3b, 4a, 4b, and 4c	C1orf115		-1.03638	2.12941	2.29375	0.154947	0.999215
VRC312	3a, 3b, 4a, 4b, and 4c	ZNF564		0.588773	4.27733	2.29057	0.154976	0.999215
VRC312	3a, 3b, 4a, 4b, and 4c	ZNF664		0.4692	4.93576	2.29023	0.155004	0.999215
VRC312	3a, 3b, 4a, 4b, and 4c	ARHGEF37		-1.51867	-0.109257	2.28759	0.155223	0.999215
VRC312	3a, 3b, 4a, 4b, and 4c	PHLPP1		0.580573	4.08814	2.28589	0.155365	0.999215
VRC312	3a, 3b, 4a, 4b, and 4c	TACC1		0.561171	7.14119	2.28587	0.155367	0.999215
VRC312	3a, 3b, 4a, 4b, and 4c	SLC38A11		1.23698	-0.334215	2.28546	0.155401	0.999215
VRC312	3a, 3b, 4a, 4b, and 4c	AEBP1		-0.704546	3.50655	2.28449	0.155482	0.999215
VRC312	3a, 3b, 4a, 4b, and 4c	MYL9		-0.869286	4.98685	2.30637	0.15557	0.999215
VRC312	3a, 3b, 4a, 4b, and 4c	TSTD3		0.838444	1.57371	2.28289	0.155615	0.999215
VRC312	3a, 3b, 4a, 4b, and 4c	PPWD1		0.495586	4.7657	2.28263	0.155637	0.999215
VRC312	3a, 3b, 4a, 4b, and 4c	KPNA3		0.597168	4.85488	2.28131	0.155747	0.999215
VRC312	3a, 3b, 4a, 4b, and 4c	ZNF189		0.507689	3.74159	2.28107	0.155767	0.999215
VRC312	3a, 3b, 4a, 4b, and 4c	TMEM168		0.565681	4.39557	2.27877	0.155959	0.999215
VRC312	3a, 3b, 4a, 4b, and 4c	HPS5		0.473147	4.34901	2.27834	0.155995	0.999215
VRC312	3a, 3b, 4a, 4b, and 4c	CTSA		-0.496193	7.75612	2.27778	0.156042	0.999215
VRC312	3a, 3b, 4a, 4b, and 4c	GATAD2B		0.414686	6.95876	2.27498	0.156276	0.999215
VRC312	3a, 3b, 4a, 4b, and 4c	RAB11FIP2		0.63817	3.34786	2.27325	0.156422	0.999215
VRC312	3a, 3b, 4a, 4b, and 4c	TRAF6		0.475033	5.04499	2.27321	0.156425	0.999215
VRC312	3a, 3b, 4a, 4b, and 4c	NR2F6		-1.21547	2.65025	2.2956	0.156457	0.999215
VRC312	3a, 3b, 4a, 4b, and 4c	VDAC3		0.393924	5.9331	2.27269	0.156469	0.999215
VRC312	3a, 3b, 4a, 4b, and 4c	ASB13		-0.487811	4.20621	2.27188	0.156537	0.999215
VRC312	3a, 3b, 4a, 4b, and 4c	GGT8P		0.855637	0.639204	2.27095	0.156615	0.999215
VRC312	3a, 3b, 4a, 4b, and 4c	PDE9A		0.625866	2.22242	2.27066	0.156639	0.999215
VRC312	3a, 3b, 4a, 4b, and 4c	NDST1		-0.572091	6.83957	2.27061	0.156644	0.999215
VRC312	3a, 3b, 4a, 4b, and 4c	ASZ1		1.82663	-0.890794	2.27046	0.156657	0.999215
VRC312	3a, 3b, 4a, 4b, and 4c	RPL36		-0.575314	8.48754	2.26977	0.156715	0.999215
VRC312	3a, 3b, 4a, 4b, and 4c	FRYL		0.494864	5.58973	2.26963	0.156726	0.999215
VRC312	3a, 3b, 4a, 4b, and 4c	SOCS1		-0.695008	3.52604	2.26884	0.156793	0.999215
VRC312	3a, 3b, 4a, 4b, and 4c	DCUN1D4		0.669377	3.64778	2.26832	0.156836	0.999215
VRC312	3a, 3b, 4a, 4b, and 4c	BCLAF1		0.58608	6.93002	2.26807	0.156858	0.999215
VRC312	3a, 3b, 4a, 4b, and 4c	TCHP		0.407591	4.93583	2.26795	0.156868	0.999215
VRC312	3a, 3b, 4a, 4b, and 4c	AP4S1		0.452254	4.2648	2.26731	0.156922	0.999215
VRC312	3a, 3b, 4a, 4b, and 4c	ZNF503-AS2		-1.23629	-0.509253	2.26727	0.156925	0.999215
VRC312	3a, 3b, 4a, 4b, and 4c	PDZD2		1.42879	-0.404818	2.26714	0.156936	0.999215
VRC312	3a, 3b, 4a, 4b, and 4c	BNIPL		0.56035	2.76617	2.26646	0.156993	0.999215
VRC312	3a, 3b, 4a, 4b, and 4c	TOX2		-0.837544	1.45094	2.26315	0.157272	0.999215
VRC312	3a, 3b, 4a, 4b, and 4c	PLSCR3		-1.59163	-0.83	2.26099	0.157456	0.999215
VRC312	3a, 3b, 4a, 4b, and 4c	C5orf42		0.73382	2.47079	2.25999	0.15754	0.999215
VRC312	3a, 3b, 4a, 4b, and 4c	PRKXP1		0.726077	4.97898	2.26793	0.157565	0.999215
VRC312	3a, 3b, 4a, 4b, and 4c	ZNF737		0.571529	4.47403	2.25945	0.157586	0.999215
VRC312	3a, 3b, 4a, 4b, and 4c	AP4B1		0.446855	5.32483	2.25942	0.157588	0.999215
VRC312	3a, 3b, 4a, 4b, and 4c	TMEM144		-0.723263	1.94895	2.2594	0.15759	0.999215
VRC312	3a, 3b, 4a, 4b, and 4c	NAA25		0.622535	4.12583	2.25934	0.157595	0.999215
VRC312	3a, 3b, 4a, 4b, and 4c	SLIT1		-0.835485	1.53592	2.25878	0.157643	0.999215
VRC312	3a, 3b, 4a, 4b, and 4c	ACOX1		0.65726	7.56813	2.25476	0.157984	0.999215
VRC312	3a, 3b, 4a, 4b, and 4c	FAM229A		-0.619504	3.51297	2.25416	0.158035	0.999215
VRC312	3a, 3b, 4a, 4b, and 4c	UBE3D		0.831331	1.28415	2.2539	0.158058	0.999215
VRC312	3a, 3b, 4a, 4b, and 4c	GSTO2		1.1621	-0.266562	2.25364	0.158079	0.999215
VRC312	3a, 3b, 4a, 4b, and 4c	CCDC170		-0.875891	2.47436	2.25303	0.158131	0.999215
VRC312	3a, 3b, 4a, 4b, and 4c	TMPO		0.438136	6.63199	2.25269	0.15816	0.999215
VRC312	3a, 3b, 4a, 4b, and 4c	GOT1		0.540211	3.61162	2.25161	0.158252	0.999215
VRC312	3a, 3b, 4a, 4b, and 4c	ADORA2B		-0.766308	0.960125	2.25025	0.158368	0.999215
VRC312	3a, 3b, 4a, 4b, and 4c	GNA11		0.940107	1.25769	2.24953	0.158429	0.999215
VRC312	3a, 3b, 4a, 4b, and 4c	CYP27B1		-1.7576	-1.07546	2.24943	0.158438	0.999215
VRC312	3a, 3b, 4a, 4b, and 4c	PSMG2		0.425417	5.49215	2.24796	0.158564	0.999215
VRC312	3a, 3b, 4a, 4b, and 4c	CBLL1		0.47021	5.25691	2.24767	0.158588	0.999215
VRC312	3a, 3b, 4a, 4b, and 4c	SLC16A4		0.742885	1.17423	2.24704	0.158643	0.999215
VRC312	3a, 3b, 4a, 4b, and 4c	PCYT1B		0.635315	1.554	2.24576	0.158751	0.999215
VRC312	3a, 3b, 4a, 4b, and 4c	ZNF615		0.697476	2.86017	2.24554	0.15877	0.999215
VRC312	3a, 3b, 4a, 4b, and 4c	SGSM1		0.636676	2.16952	2.24116	0.159146	0.999215
VRC312	3a, 3b, 4a, 4b, and 4c	TAF11		0.460986	4.63362	2.23618	0.159574	0.999215
VRC312	3a, 3b, 4a, 4b, and 4c	ST8SIA1		0.648537	2.52043	2.2361	0.159581	0.999215
VRC312	3a, 3b, 4a, 4b, and 4c	CRNKL1		0.490061	5.61165	2.23569	0.159616	0.999215
VRC312	3a, 3b, 4a, 4b, and 4c	HELZ		0.422891	6.0622	2.23487	0.159686	0.999215
VRC312	3a, 3b, 4a, 4b, and 4c	S100PBP		0.425533	4.99964	2.23481	0.159692	0.999215
VRC312	3a, 3b, 4a, 4b, and 4c	MAPRE2		0.399481	6.40275	2.23464	0.159707	0.999215
VRC312	3a, 3b, 4a, 4b, and 4c	CEBPE		-1.07546	3.67931	2.26374	0.159707	0.999215
VRC312	3a, 3b, 4a, 4b, and 4c	ATP5J2		-0.504422	3.58025	2.23296	0.159851	0.999215
VRC312	3a, 3b, 4a, 4b, and 4c	CCDC144A		-2.58719	-1.53249	2.28572	0.159992	0.999215
VRC312	3a, 3b, 4a, 4b, and 4c	KIAA1429		0.459407	5.68911	2.22963	0.160139	0.999215
VRC312	3a, 3b, 4a, 4b, and 4c	STK3		0.639941	2.6165	2.22854	0.160233	0.999215
VRC312	3a, 3b, 4a, 4b, and 4c	KCNA3		-0.469708	3.82562	2.2262	0.160437	0.999215
VRC312	3a, 3b, 4a, 4b, and 4c	NME8		0.940661	2.28968	2.22433	0.160598	0.999215
VRC312	3a, 3b, 4a, 4b, and 4c	TMEM136		0.782363	1.10942	2.2242	0.16061	0.999215
VRC312	3a, 3b, 4a, 4b, and 4c	SF3B5		-0.413234	5.89612	2.22402	0.160625	0.999215
VRC312	3a, 3b, 4a, 4b, and 4c	DEK		0.609092	6.00384	2.22394	0.160632	0.999215
VRC312	3a, 3b, 4a, 4b, and 4c	DZANK1		0.696788	1.78549	2.22392	0.160634	0.999215
VRC312	3a, 3b, 4a, 4b, and 4c	LHFPL5		1.40685	0.0676222	2.22133	0.160859	0.999215
VRC312	3a, 3b, 4a, 4b, and 4c	KIAA1211		-2.00109	-1.16686	2.22098	0.160889	0.999215
VRC312	3a, 3b, 4a, 4b, and 4c	GM2A		-0.766984	6.37569	2.23389	0.1609	0.999215
VRC312	3a, 3b, 4a, 4b, and 4c	TRAM1		0.603836	6.96522	2.22063	0.16092	0.999215
VRC312	3a, 3b, 4a, 4b, and 4c	CDC23		0.441559	4.58576	2.22031	0.160948	0.999215
VRC312	3a, 3b, 4a, 4b, and 4c	PRG2		1.4509	-0.483116	2.21932	0.161034	0.999215
VRC312	3a, 3b, 4a, 4b, and 4c	PNRC2		0.516114	6.39032	2.21743	0.161199	0.999215
VRC312	3a, 3b, 4a, 4b, and 4c	NAT8L		1.28497	0.0358516	2.21718	0.16122	0.999215
VRC312	3a, 3b, 4a, 4b, and 4c	MIER2		-0.510599	4.4839	2.21618	0.161308	0.999215
VRC312	3a, 3b, 4a, 4b, and 4c	SH3TC2		-0.794288	0.988831	2.21457	0.161449	0.999215
VRC312	3a, 3b, 4a, 4b, and 4c	HLA-G		-1.04505	1.16838	2.21423	0.161478	0.999215
VRC312	3a, 3b, 4a, 4b, and 4c	TMEM219		-0.459549	6.27771	2.21405	0.161494	0.999215
VRC312	3a, 3b, 4a, 4b, and 4c	NBPF14		0.574992	5.17515	2.21402	0.161496	0.999215
VRC312	3a, 3b, 4a, 4b, and 4c	TDRD3		0.529425	3.56617	2.21267	0.161614	0.999215
VRC312	3a, 3b, 4a, 4b, and 4c	ACTR3C		-1.29851	-0.568599	2.2125	0.161629	0.999215
VRC312	3a, 3b, 4a, 4b, and 4c	PPP1R26		-0.726742	2.47187	2.21199	0.161674	0.999215
VRC312	3a, 3b, 4a, 4b, and 4c	SRP54		0.428527	5.55492	2.21158	0.16171	0.999215
VRC312	3a, 3b, 4a, 4b, and 4c	ESAM		-0.620761	3.41931	2.20818	0.162008	0.999215
VRC312	3a, 3b, 4a, 4b, and 4c	TMX3		0.970101	4.86885	2.23275	0.162044	0.999215
VRC312	3a, 3b, 4a, 4b, and 4c	LSM7		-0.448896	4.45663	2.20605	0.162195	0.999215
VRC312	3a, 3b, 4a, 4b, and 4c	SNORD7		1.8159	-0.466986	2.20598	0.162202	0.999215
VRC312	3a, 3b, 4a, 4b, and 4c	FXYD6		-0.550033	3.09713	2.20534	0.162257	0.999215
VRC312	3a, 3b, 4a, 4b, and 4c	AEBP2		0.53261	3.91082	2.20442	0.162339	0.999215
VRC312	3a, 3b, 4a, 4b, and 4c	CEBPB		-0.83582	8.61622	2.21385	0.16237	0.999215
VRC312	3a, 3b, 4a, 4b, and 4c	UHRF1		-0.821281	1.87114	2.20269	0.162491	0.999215
VRC312	3a, 3b, 4a, 4b, and 4c	ARHGEF35		1.24398	-0.326058	2.20229	0.162526	0.999215
VRC312	3a, 3b, 4a, 4b, and 4c	CNTNAP3		1.48003	3.99253	2.28253	0.16258	0.999215
VRC312	3a, 3b, 4a, 4b, and 4c	NLRC5		0.466583	8.33786	2.19997	0.16273	0.999215
VRC312	3a, 3b, 4a, 4b, and 4c	SLFN11		0.49944	5.32955	2.19969	0.162755	0.999215
VRC312	3a, 3b, 4a, 4b, and 4c	EOMES		0.439513	4.76008	2.19943	0.162778	0.999215
VRC312	3a, 3b, 4a, 4b, and 4c	GNLY		1.00803	8.65893	2.22574	0.162825	0.999215
VRC312	3a, 3b, 4a, 4b, and 4c	MDK		1.19268	0.881728	2.19875	0.162839	0.999215
VRC312	3a, 3b, 4a, 4b, and 4c	WDHD1		0.967882	1.29196	2.19846	0.162864	0.999215
VRC312	3a, 3b, 4a, 4b, and 4c	C19orf70		-0.502857	4.16206	2.19628	0.163057	0.999215
VRC312	3a, 3b, 4a, 4b, and 4c	GNB3		-1.11934	-0.420817	2.19616	0.163067	0.999215
VRC312	3a, 3b, 4a, 4b, and 4c	ACP1		0.438861	5.25544	2.19445	0.163219	0.999215
VRC312	3a, 3b, 4a, 4b, and 4c	NDUFAB1		-0.413904	4.41891	2.19218	0.16342	0.999215
VRC312	3a, 3b, 4a, 4b, and 4c	FBXW2		0.42058	6.59826	2.19182	0.163452	0.999215
VRC312	3a, 3b, 4a, 4b, and 4c	SYPL1		0.489468	5.66326	2.19092	0.163532	0.999215
VRC312	3a, 3b, 4a, 4b, and 4c	CTSG		1.3363	1.59867	2.19343	0.163543	0.999215
VRC312	3a, 3b, 4a, 4b, and 4c	MRPL23		-0.483422	4.94839	2.1903	0.163587	0.999215
VRC312	3a, 3b, 4a, 4b, and 4c	ACSF2		-0.575471	3.88568	2.18929	0.163677	0.999215
VRC312	3a, 3b, 4a, 4b, and 4c	DGUOK		0.363356	5.37601	2.1888	0.16372	0.999215
VRC312	3a, 3b, 4a, 4b, and 4c	TARBP1		0.597252	4.69396	2.18816	0.163777	0.999215
VRC312	3a, 3b, 4a, 4b, and 4c	CCL5		0.538909	8.98486	2.18668	0.16391	0.999215
VRC312	3a, 3b, 4a, 4b, and 4c	KLHL7-AS1		2.14886	-1.02227	2.18512	0.164048	0.999215
VRC312	3a, 3b, 4a, 4b, and 4c	ATCAY		0.548053	2.90444	2.18505	0.164055	0.999215
VRC312	3a, 3b, 4a, 4b, and 4c	ZBTB11		0.559529	4.9481	2.18447	0.164106	0.999215
VRC312	3a, 3b, 4a, 4b, and 4c	SLC30A6		0.532905	4.9811	2.18435	0.164117	0.999215
VRC312	3a, 3b, 4a, 4b, and 4c	ODF3B		-0.851571	5.94078	2.20852	0.164166	0.999215
VRC312	3a, 3b, 4a, 4b, and 4c	TTN		0.576873	3.64155	2.18366	0.164179	0.999215
VRC312	3a, 3b, 4a, 4b, and 4c	SPATA6L		1.56126	-0.214626	2.18355	0.164188	0.999215
VRC312	3a, 3b, 4a, 4b, and 4c	ZNF558		0.512297	3.47116	2.18331	0.164209	0.999215
VRC312	3a, 3b, 4a, 4b, and 4c	OSCAR		-0.577184	7.0191	2.18227	0.164302	0.999215
VRC312	3a, 3b, 4a, 4b, and 4c	CD300C		-0.57948	4.9562	2.18215	0.164314	0.999215
VRC312	3a, 3b, 4a, 4b, and 4c	ARHGAP23		-1.01654	-0.136229	2.18213	0.164316	0.999215
VRC312	3a, 3b, 4a, 4b, and 4c	ZNF771		-0.956014	0.830003	2.17951	0.164549	0.999215
VRC312	3a, 3b, 4a, 4b, and 4c	CGGBP1		0.602888	6.5083	2.17936	0.164562	0.999215
VRC312	3a, 3b, 4a, 4b, and 4c	RUFY3		0.615563	4.57369	2.17917	0.16458	0.999215
VRC312	3a, 3b, 4a, 4b, and 4c	OIP5		-1.57852	-0.70064	2.17856	0.164634	0.999215
VRC312	3a, 3b, 4a, 4b, and 4c	GBE1		0.550085	4.12571	2.17854	0.164636	0.999215
VRC312	3a, 3b, 4a, 4b, and 4c	ST7L		0.616439	2.70313	2.1783	0.164658	0.999215
VRC312	3a, 3b, 4a, 4b, and 4c	DCP1A		0.396262	5.33391	2.17663	0.164807	0.999215
VRC312	3a, 3b, 4a, 4b, and 4c	ZNF491		0.744763	1.77668	2.17646	0.164823	0.999215
VRC312	3a, 3b, 4a, 4b, and 4c	RHOB		-0.60033	7.44421	2.17454	0.164995	0.999215
VRC312	3a, 3b, 4a, 4b, and 4c	CBWD1		0.798422	1.6865	2.17417	0.165028	0.999215
VRC312	3a, 3b, 4a, 4b, and 4c	SRBD1		0.554717	4.33942	2.17122	0.165294	0.999215
VRC312	3a, 3b, 4a, 4b, and 4c	RB1		0.63565	4.91426	2.17095	0.165318	0.999215
VRC312	3a, 3b, 4a, 4b, and 4c	CFLAR-AS1		2.13736	-0.657363	2.16915	0.16548	0.999215
VRC312	3a, 3b, 4a, 4b, and 4c	ZNF204P		0.827295	2.03407	2.16717	0.165658	0.999215
VRC312	3a, 3b, 4a, 4b, and 4c	ECHDC3		-1.54503	3.09192	2.23564	0.165703	0.999215
VRC312	3a, 3b, 4a, 4b, and 4c	ARL15		0.681019	3.16378	2.1665	0.16572	0.999215
VRC312	3a, 3b, 4a, 4b, and 4c	SLFN5		0.506192	5.42771	2.16622	0.165744	0.999215
VRC312	3a, 3b, 4a, 4b, and 4c	HSD17B12		0.783323	4.54826	2.17118	0.16575	0.999215
VRC312	3a, 3b, 4a, 4b, and 4c	SON		0.433647	8.24471	2.165	0.165855	0.999215
VRC312	3a, 3b, 4a, 4b, and 4c	TRIM66		0.425419	5.1112	2.16466	0.165886	0.999215
VRC312	3a, 3b, 4a, 4b, and 4c	USP9Y		2.62706	3.17065	2.5994	0.16597	0.999215
VRC312	3a, 3b, 4a, 4b, and 4c	NME1		-0.823464	0.71584	2.16319	0.166018	0.999215
VRC312	3a, 3b, 4a, 4b, and 4c	SETBP1		0.528782	2.68238	2.16245	0.166086	0.999215
VRC312	3a, 3b, 4a, 4b, and 4c	EXOC5		0.720277	4.80913	2.1647	0.166115	0.999215
VRC312	3a, 3b, 4a, 4b, and 4c	FHL2		1.09561	1.09894	2.16089	0.166227	0.999215
VRC312	3a, 3b, 4a, 4b, and 4c	ZFP30		0.696608	2.81047	2.15999	0.166308	0.999215
VRC312	3a, 3b, 4a, 4b, and 4c	AKTIP		0.481969	5.02984	2.15931	0.16637	0.999215
VRC312	3a, 3b, 4a, 4b, and 4c	TMEM223		-0.454082	3.62044	2.15713	0.166568	0.999215
VRC312	3a, 3b, 4a, 4b, and 4c	TM9SF2		0.612257	7.87439	2.15708	0.166573	0.999215
VRC312	3a, 3b, 4a, 4b, and 4c	EPOR		-0.608017	4.3913	2.15593	0.166678	0.999215
VRC312	3a, 3b, 4a, 4b, and 4c	CALU		0.493155	5.01266	2.1552	0.166744	0.999215
VRC312	3a, 3b, 4a, 4b, and 4c	FCGR3A		0.583351	9.24145	2.15416	0.166838	0.999215
VRC312	3a, 3b, 4a, 4b, and 4c	SIAH1		0.497537	3.83479	2.15303	0.166942	0.999215
VRC312	3a, 3b, 4a, 4b, and 4c	DCTN5		0.389162	5.91145	2.15171	0.167062	0.999215
VRC312	3a, 3b, 4a, 4b, and 4c	SELP		-0.590779	3.08887	2.15062	0.167161	0.999215
VRC312	3a, 3b, 4a, 4b, and 4c	LIAS		0.552499	3.49359	2.15009	0.16721	0.999215
VRC312	3a, 3b, 4a, 4b, and 4c	CLCN3		0.50247	4.80755	2.14931	0.167281	0.999215
VRC312	3a, 3b, 4a, 4b, and 4c	KLHL15		0.760202	2.91532	2.14796	0.167405	0.999215
VRC312	3a, 3b, 4a, 4b, and 4c	MAD2L1BP		-0.440698	4.72883	2.14785	0.167415	0.999215
VRC312	3a, 3b, 4a, 4b, and 4c	TMEM9B-AS1		0.860547	1.80757	2.14776	0.167423	0.999215
VRC312	3a, 3b, 4a, 4b, and 4c	SHPRH		0.572721	3.62036	2.14708	0.167486	0.999215
VRC312	3a, 3b, 4a, 4b, and 4c	TPP2		0.522425	5.64843	2.14638	0.16755	0.999215
VRC312	3a, 3b, 4a, 4b, and 4c	MRPL17		-0.467826	3.46947	2.14582	0.167601	0.999215
VRC312	3a, 3b, 4a, 4b, and 4c	MRPL30		0.546189	4.8524	2.14305	0.167855	0.999215
VRC312	3a, 3b, 4a, 4b, and 4c	CMTM1		-0.755344	2.77144	2.14276	0.167881	0.999215
VRC312	3a, 3b, 4a, 4b, and 4c	DGKE		0.502354	4.12059	2.14194	0.167957	0.999215
VRC312	3a, 3b, 4a, 4b, and 4c	GMFB		0.837181	4.94996	2.15361	0.168108	0.999215
VRC312	3a, 3b, 4a, 4b, and 4c	NFATC3		0.529467	7.1528	2.1396	0.168171	0.999215
VRC312	3a, 3b, 4a, 4b, and 4c	TAF4B		-0.571356	2.69983	2.13754	0.168362	0.999215
VRC312	3a, 3b, 4a, 4b, and 4c	CRIM1		0.694387	1.54782	2.13746	0.168369	0.999215
VRC312	3a, 3b, 4a, 4b, and 4c	UTRN		0.3796	6.49848	2.13729	0.168385	0.999215
VRC312	3a, 3b, 4a, 4b, and 4c	RGPD1		1.74629	0.224446	2.14654	0.168389	0.999215
VRC312	3a, 3b, 4a, 4b, and 4c	TMEM40		-0.824842	2.75944	2.13721	0.168392	0.999215
VRC312	3a, 3b, 4a, 4b, and 4c	MED10		0.412964	4.34101	2.13688	0.168423	0.999215
VRC312	3a, 3b, 4a, 4b, and 4c	TERF2IP		0.369817	6.76633	2.13653	0.168455	0.999215
VRC312	3a, 3b, 4a, 4b, and 4c	SMIM1		1.90919	4.14721	2.26202	0.168543	0.999215
VRC312	3a, 3b, 4a, 4b, and 4c	DYNLT3		0.812314	3.24908	2.13601	0.168574	0.999215
VRC312	3a, 3b, 4a, 4b, and 4c	BTN3A3		0.460169	6.62473	2.13507	0.16859	0.999215
VRC312	3a, 3b, 4a, 4b, and 4c	AP3B2		4.26634	1.87255	2.25925	0.168776	0.999215
VRC312	3a, 3b, 4a, 4b, and 4c	HLA-DRB6		-1.05624	3.08731	2.15287	0.168838	0.999215
VRC312	3a, 3b, 4a, 4b, and 4c	CCDC167		-0.819327	2.92056	2.13148	0.169062	0.999215
VRC312	3a, 3b, 4a, 4b, and 4c	ZNF322		0.554656	3.95812	2.12994	0.169064	0.999215
VRC312	3a, 3b, 4a, 4b, and 4c	SETDB2		0.557315	4.4781	2.12754	0.169287	0.999215
VRC312	3a, 3b, 4a, 4b, and 4c	CMPK1		0.524839	6.16303	2.12694	0.169342	0.999215
VRC312	3a, 3b, 4a, 4b, and 4c	DENND2C		-1.00433	-0.448943	2.12676	0.169358	0.999215
VRC312	3a, 3b, 4a, 4b, and 4c	ZNF700		0.41391	5.06775	2.12614	0.169416	0.999215
VRC312	3a, 3b, 4a, 4b, and 4c	TRIP11		0.465769	4.23026	2.12568	0.169459	0.999215
VRC312	3a, 3b, 4a, 4b, and 4c	SYTL2		0.569713	4.20628	2.12445	0.169573	0.999215
VRC312	3a, 3b, 4a, 4b, and 4c	CHPF2		-0.420914	6.66598	2.12438	0.16958	0.999215
VRC312	3a, 3b, 4a, 4b, and 4c	DIP2C		0.836242	2.03797	2.12431	0.169586	0.999215
VRC312	3a, 3b, 4a, 4b, and 4c	PHF3		0.435846	6.24419	2.1235	0.169662	0.999215
VRC312	3a, 3b, 4a, 4b, and 4c	LRCH3		0.492276	4.07911	2.12324	0.169686	0.999215
VRC312	3a, 3b, 4a, 4b, and 4c	MED31		0.594599	3.13592	2.12289	0.169718	0.999215
VRC312	3a, 3b, 4a, 4b, and 4c	UBR3		0.541798	4.75728	2.12215	0.169788	0.999215
VRC312	3a, 3b, 4a, 4b, and 4c	ZNF436		0.526131	3.07052	2.12161	0.169838	0.999215
VRC312	3a, 3b, 4a, 4b, and 4c	CREB1		0.673863	6.19653	2.12384	0.169863	0.999215
VRC312	3a, 3b, 4a, 4b, and 4c	IRF5		-0.539966	6.25813	2.1209	0.169904	0.999215
VRC312	3a, 3b, 4a, 4b, and 4c	DVL1		-0.479273	5.34606	2.12007	0.169981	0.999215
VRC312	3a, 3b, 4a, 4b, and 4c	TOMM5		-0.70841	2.82734	2.11927	0.170056	0.999215
VRC312	3a, 3b, 4a, 4b, and 4c	C14orf28		0.801687	2.07808	2.11923	0.170059	0.999215
VRC312	3a, 3b, 4a, 4b, and 4c	FUT8-AS1		-0.946677	0.400733	2.11896	0.170085	0.999215
VRC312	3a, 3b, 4a, 4b, and 4c	ZNF440		0.456566	3.98783	2.11664	0.170301	0.999215
VRC312	3a, 3b, 4a, 4b, and 4c	RAB25		-1.18162	-0.695955	2.11661	0.170304	0.999215
VRC312	3a, 3b, 4a, 4b, and 4c	NEDD8		0.42234	4.28216	2.11494	0.170461	0.999215
VRC312	3a, 3b, 4a, 4b, and 4c	SLC25A14		0.655351	2.49965	2.11466	0.170487	0.999215
VRC312	3a, 3b, 4a, 4b, and 4c	EPRS		0.48187	6.31011	2.11393	0.170556	0.999215
VRC312	3a, 3b, 4a, 4b, and 4c	LRP1		-0.579698	6.72851	2.11379	0.170569	0.999215
VRC312	3a, 3b, 4a, 4b, and 4c	BPI		0.955374	3.78435	2.12367	0.170767	0.999215
VRC312	3a, 3b, 4a, 4b, and 4c	RTN2		-0.746399	3.9556	2.11174	0.17099	0.999215
VRC312	3a, 3b, 4a, 4b, and 4c	MRPS10		0.450869	4.87344	2.109	0.171018	0.999215
VRC312	3a, 3b, 4a, 4b, and 4c	CEP57L1		1.14384	0.62741	2.10775	0.171136	0.999215
VRC312	3a, 3b, 4a, 4b, and 4c	C11orf54		0.762858	4.33215	2.11257	0.171237	0.999215
VRC312	3a, 3b, 4a, 4b, and 4c	RICTOR		0.990511	6.45841	2.14484	0.171276	0.999215
VRC312	3a, 3b, 4a, 4b, and 4c	IL1B		-0.740207	6.17349	2.11788	0.171307	0.999215
VRC312	3a, 3b, 4a, 4b, and 4c	ME2		0.442088	6.21925	2.10552	0.171345	0.999215
VRC312	3a, 3b, 4a, 4b, and 4c	GPAM		0.889008	2.32052	2.1051	0.171385	0.999215
VRC312	3a, 3b, 4a, 4b, and 4c	TMOD4		0.651253	2.64523	2.10505	0.17139	0.999215
VRC312	3a, 3b, 4a, 4b, and 4c	PATL2		0.522743	4.52777	2.10404	0.171485	0.999215
VRC312	3a, 3b, 4a, 4b, and 4c	MTIF2		0.46998	4.22741	2.10196	0.171681	0.999215
VRC312	3a, 3b, 4a, 4b, and 4c	DDAH2		-0.525183	5.37006	2.10059	0.171811	0.999215
VRC312	3a, 3b, 4a, 4b, and 4c	TP53INP1		0.792148	7.11294	2.112	0.171856	0.999215
VRC312	3a, 3b, 4a, 4b, and 4c	HOOK1		0.774413	1.72675	2.09869	0.171991	0.999215
VRC312	3a, 3b, 4a, 4b, and 4c	C1orf112		0.855432	1.81802	2.0979	0.172065	0.999215
VRC312	3a, 3b, 4a, 4b, and 4c	APOBEC3A		-0.879126	6.13099	2.12868	0.172074	0.999215
VRC312	3a, 3b, 4a, 4b, and 4c	RNF212		-1.06684	0.345087	2.09675	0.172174	0.999215
VRC312	3a, 3b, 4a, 4b, and 4c	MYSM1		0.622955	4.86495	2.09672	0.172177	0.999215
VRC312	3a, 3b, 4a, 4b, and 4c	ZNF501		0.839888	1.16147	2.09572	0.172272	0.999215
VRC312	3a, 3b, 4a, 4b, and 4c	TNNT3		-0.847203	2.63563	2.09555	0.172288	0.999215
VRC312	3a, 3b, 4a, 4b, and 4c	MORF4L2-AS1		0.804403	1.15146	2.09508	0.172333	0.999215
VRC312	3a, 3b, 4a, 4b, and 4c	ATAD1		0.650237	4.06457	2.09371	0.172463	0.999215
VRC312	3a, 3b, 4a, 4b, and 4c	SEMA5A		1.16318	0.719358	2.09282	0.172547	0.999215
VRC312	3a, 3b, 4a, 4b, and 4c	LETM2		0.693083	3.0607	2.09054	0.172765	0.999215
VRC312	3a, 3b, 4a, 4b, and 4c	ST13P4		0.753092	1.87248	2.08976	0.172839	0.999215
VRC312	3a, 3b, 4a, 4b, and 4c	HCG25		1.43262	0.533477	2.08892	0.172919	0.999215
VRC312	3a, 3b, 4a, 4b, and 4c	FOXP1		0.424207	6.77489	2.08865	0.172945	0.999215
VRC312	3a, 3b, 4a, 4b, and 4c	DOK4		0.815285	3.05219	2.08732	0.173072	0.999215
VRC312	3a, 3b, 4a, 4b, and 4c	RPS9		-0.474867	9.80302	2.08683	0.173119	0.999215
VRC312	3a, 3b, 4a, 4b, and 4c	EVA1B		-0.515769	3.95967	2.08642	0.173158	0.999215
VRC312	3a, 3b, 4a, 4b, and 4c	CLEC1B		-1.00539	0.849452	2.08516	0.173278	0.999215
VRC312	3a, 3b, 4a, 4b, and 4c	S100A6		-0.518679	9.26345	2.08434	0.173357	0.999215
VRC312	3a, 3b, 4a, 4b, and 4c	ZBTB14		0.44064	4.37023	2.08362	0.173426	0.999215
VRC312	3a, 3b, 4a, 4b, and 4c	NUP62		-0.426647	6.20561	2.08249	0.173534	0.999215
VRC312	3a, 3b, 4a, 4b, and 4c	MPHOSPH6		0.650129	2.6421	2.08185	0.173595	0.999215
VRC312	3a, 3b, 4a, 4b, and 4c	COPB2		0.398692	6.72325	2.0818	0.1736	0.999215
VRC312	3a, 3b, 4a, 4b, and 4c	THSD1		-1.14351	-0.270745	2.0816	0.173619	0.999215
VRC312	3a, 3b, 4a, 4b, and 4c	SIX4		0.569411	2.18113	2.08123	0.173654	0.999215
VRC312	3a, 3b, 4a, 4b, and 4c	C5orf15		0.46699	4.98762	2.08107	0.17367	0.999215
VRC312	3a, 3b, 4a, 4b, and 4c	RAB8B		0.850692	6.89609	2.09889	0.173765	0.999215
VRC312	3a, 3b, 4a, 4b, and 4c	BTF3L4		0.550827	5.24699	2.07979	0.173793	0.999215
VRC312	3a, 3b, 4a, 4b, and 4c	TCTN2		1.02368	2.51174	2.08795	0.173862	0.999215
VRC312	3a, 3b, 4a, 4b, and 4c	FAM114A1		0.546463	2.30335	2.0781	0.173954	0.999215
VRC312	3a, 3b, 4a, 4b, and 4c	PLIN5		-0.736981	5.15874	2.08847	0.174022	0.999215
VRC312	3a, 3b, 4a, 4b, and 4c	CALML6		1.95969	-0.921389	2.07726	0.174035	0.999215
VRC312	3a, 3b, 4a, 4b, and 4c	ZSWIM5		0.768665	1.61833	2.07556	0.174199	0.999215
VRC312	3a, 3b, 4a, 4b, and 4c	SUCLG1		0.370201	5.63571	2.07517	0.174236	0.999215
VRC312	3a, 3b, 4a, 4b, and 4c	C5orf22		0.501652	4.07569	2.07495	0.174258	0.999215
VRC312	3a, 3b, 4a, 4b, and 4c	N4BP2L2		0.609656	6.31116	2.0749	0.174263	0.999215
VRC312	3a, 3b, 4a, 4b, and 4c	ABHD11		-0.562327	3.94345	2.07489	0.174263	0.999215
VRC312	3a, 3b, 4a, 4b, and 4c	SNORD23		-1.72873	-0.902796	2.07341	0.174406	0.999215
VRC312	3a, 3b, 4a, 4b, and 4c	SYNJ2BP		0.500673	4.43236	2.07182	0.174559	0.999215
VRC312	3a, 3b, 4a, 4b, and 4c	FBLN5		0.577984	3.04501	2.07065	0.174672	0.999215
VRC312	3a, 3b, 4a, 4b, and 4c	CSF1		-0.705907	4.4641	2.0736	0.17477	0.999215
VRC312	3a, 3b, 4a, 4b, and 4c	SERPINB8		0.691736	4.81836	2.06959	0.174776	0.999215
VRC312	3a, 3b, 4a, 4b, and 4c	CBX4		-0.419314	6.01182	2.06873	0.174858	0.999215
VRC312	3a, 3b, 4a, 4b, and 4c	TWISTNB		0.745781	3.6294	2.06873	0.174858	0.999215
VRC312	3a, 3b, 4a, 4b, and 4c	ETNK1		0.729516	5.45837	2.07806	0.174885	0.999215
VRC312	3a, 3b, 4a, 4b, and 4c	MCM9		0.443099	4.18465	2.06812	0.174917	0.999215
VRC312	3a, 3b, 4a, 4b, and 4c	HUNK		0.794116	1.01353	2.06688	0.175037	0.999215
VRC312	3a, 3b, 4a, 4b, and 4c	TMEM161B		0.710529	3.03786	2.06626	0.175097	0.999215
VRC312	3a, 3b, 4a, 4b, and 4c	PFKM		0.57698	3.52136	2.0657	0.175151	0.999215
VRC312	3a, 3b, 4a, 4b, and 4c	UFM1		0.590019	4.94409	2.06427	0.175289	0.999215
VRC312	3a, 3b, 4a, 4b, and 4c	RAD21		0.580119	7.35147	2.06306	0.175407	0.999215
VRC312	3a, 3b, 4a, 4b, and 4c	SNORA25		0.850208	1.47725	2.0627	0.175442	0.999215
VRC312	3a, 3b, 4a, 4b, and 4c	USP48		0.443597	6.05391	2.06258	0.175454	0.999215
VRC312	3a, 3b, 4a, 4b, and 4c	DIP2A-IT1		1.50234	-0.41162	2.06077	0.175629	0.999215
VRC312	3a, 3b, 4a, 4b, and 4c	SNRPB2		0.442283	4.73049	2.05907	0.175795	0.999215
VRC312	3a, 3b, 4a, 4b, and 4c	LINC00483		1.21579	0.141291	2.05905	0.175797	0.999215
VRC312	3a, 3b, 4a, 4b, and 4c	BHLHB9		0.884916	0.631194	2.05873	0.175828	0.999215
VRC312	3a, 3b, 4a, 4b, and 4c	STAM2		0.610155	4.96416	2.05721	0.175977	0.999215
VRC312	3a, 3b, 4a, 4b, and 4c	CYP1A2		0.707889	1.8511	2.05554	0.176139	0.999215
VRC312	3a, 3b, 4a, 4b, and 4c	FBXL14		-0.467188	4.37404	2.05539	0.176154	0.999215
VRC312	3a, 3b, 4a, 4b, and 4c	NFKBIA		-0.506107	7.2754	2.05511	0.176181	0.999215
VRC312	3a, 3b, 4a, 4b, and 4c	FRMD3		0.735163	1.92067	2.05423	0.176267	0.999215
VRC312	3a, 3b, 4a, 4b, and 4c	UBR7		0.39528	4.87005	2.05414	0.176276	0.999215
VRC312	3a, 3b, 4a, 4b, and 4c	TNFRSF17		-1.77167	1.85969	2.11229	0.176336	0.999215
VRC312	3a, 3b, 4a, 4b, and 4c	MAPKAPK5		-0.43444	4.08108	2.05326	0.176362	0.999215
VRC312	3a, 3b, 4a, 4b, and 4c	KLF12		0.601039	5.16056	2.05268	0.176419	0.999215
VRC312	3a, 3b, 4a, 4b, and 4c	FARSB		0.536831	4.66749	2.05266	0.176421	0.999215
VRC312	3a, 3b, 4a, 4b, and 4c	TGFBI		-0.507629	7.52243	2.05238	0.176448	0.999215
VRC312	3a, 3b, 4a, 4b, and 4c	COX5A		-0.405986	5.75051	2.05202	0.176483	0.999215
VRC312	3a, 3b, 4a, 4b, and 4c	GORASP1		-0.393416	5.52016	2.05087	0.176596	0.999215
VRC312	3a, 3b, 4a, 4b, and 4c	RNPC3		0.538014	4.0946	2.05058	0.176624	0.999215
VRC312	3a, 3b, 4a, 4b, and 4c	CCND1		1.06868	0.206912	2.04854	0.176824	0.999215
VRC312	3a, 3b, 4a, 4b, and 4c	MRPS33		-0.729177	2.61567	2.04721	0.176955	0.999215
VRC312	3a, 3b, 4a, 4b, and 4c	MIR4461		1.80794	-0.764162	2.04704	0.176971	0.999215
VRC312	3a, 3b, 4a, 4b, and 4c	NSF		0.447937	5.42746	2.04642	0.177032	0.999215
VRC312	3a, 3b, 4a, 4b, and 4c	RALGAPA1		0.56579	4.15523	2.04291	0.177378	0.999215
VRC312	3a, 3b, 4a, 4b, and 4c	SPEN		-0.406689	6.92434	2.04281	0.177387	0.999215
VRC312	3a, 3b, 4a, 4b, and 4c	AMIGO2		0.570076	3.37659	2.04216	0.177451	0.999215
VRC312	3a, 3b, 4a, 4b, and 4c	RIPK2		0.417426	4.5289	2.04118	0.177548	0.999215
VRC312	3a, 3b, 4a, 4b, and 4c	APCDD1		-0.845327	0.668188	2.04063	0.177602	0.999215
VRC312	3a, 3b, 4a, 4b, and 4c	NDUFAF3		-0.443671	5.85929	2.04055	0.17761	0.999215
VRC312	3a, 3b, 4a, 4b, and 4c	RFC3		0.650062	2.2907	2.03906	0.177757	0.999215
VRC312	3a, 3b, 4a, 4b, and 4c	FAM60A		0.599084	5.33936	2.03845	0.177817	0.999215
VRC312	3a, 3b, 4a, 4b, and 4c	CD82		-0.501569	7.36039	2.03724	0.177937	0.999215
VRC312	3a, 3b, 4a, 4b, and 4c	DENND2D		0.431785	7.69595	2.03713	0.177948	0.999215
VRC312	3a, 3b, 4a, 4b, and 4c	SEMA3G		-1.24668	-0.236974	2.03707	0.177954	0.999215
VRC312	3a, 3b, 4a, 4b, and 4c	ACAA1		-0.457536	7.20991	2.03644	0.178016	0.999215
VRC312	3a, 3b, 4a, 4b, and 4c	ERN1		-0.455517	4.98368	2.03573	0.178086	0.999215
VRC312	3a, 3b, 4a, 4b, and 4c	NCAPH		-0.902295	0.875962	2.03496	0.178163	0.999215
VRC312	3a, 3b, 4a, 4b, and 4c	ZNF273		0.617544	2.36191	2.03437	0.178221	0.999215
VRC312	3a, 3b, 4a, 4b, and 4c	SRGAP2D		-1.22227	-0.475583	2.03285	0.178371	0.999215
VRC312	3a, 3b, 4a, 4b, and 4c	DHRS4		-0.523078	4.04652	2.03267	0.178389	0.999215
VRC312	3a, 3b, 4a, 4b, and 4c	GUSBP2		-1.16649	-0.0849959	2.03266	0.178391	0.999215
VRC312	3a, 3b, 4a, 4b, and 4c	ZNF837		-0.768811	1.77348	2.03084	0.178571	0.999215
VRC312	3a, 3b, 4a, 4b, and 4c	ZIM3		1.20343	-0.267307	2.0302	0.178634	0.999215
VRC312	3a, 3b, 4a, 4b, and 4c	ZNF813		0.819698	2.27001	2.03009	0.178645	0.999215
VRC312	3a, 3b, 4a, 4b, and 4c	ASCC3		0.455466	4.51156	2.02891	0.178764	0.999215
VRC312	3a, 3b, 4a, 4b, and 4c	ZNF579		-0.575648	3.34195	2.02723	0.17893	0.999215
VRC312	3a, 3b, 4a, 4b, and 4c	IRF2BP2		-0.358695	6.91193	2.02718	0.178936	0.999215
VRC312	3a, 3b, 4a, 4b, and 4c	YIF1B		-0.442872	5.77743	2.02662	0.178991	0.999215
VRC312	3a, 3b, 4a, 4b, and 4c	ATG12		0.466526	5.36808	2.02326	0.179327	0.999215
VRC312	3a, 3b, 4a, 4b, and 4c	ZNF445		0.348382	5.67474	2.02311	0.179341	0.999215
VRC312	3a, 3b, 4a, 4b, and 4c	ATP8B1		1.04568	0.658536	2.02271	0.179381	0.999215
VRC312	3a, 3b, 4a, 4b, and 4c	CABP7		2.93215	-1.59265	2.0217	0.179482	0.999215
VRC312	3a, 3b, 4a, 4b, and 4c	SCARF1		-1.09817	5.8383	2.07376	0.179503	0.999215
VRC312	3a, 3b, 4a, 4b, and 4c	FAM103A1		0.440611	5.11562	2.02014	0.179638	0.999215
VRC312	3a, 3b, 4a, 4b, and 4c	STX8		-0.455244	3.94865	2.02004	0.179648	0.999215
VRC312	3a, 3b, 4a, 4b, and 4c	SRGAP2C		1.33309	1.90185	2.03329	0.179769	0.999215
VRC312	3a, 3b, 4a, 4b, and 4c	DUSP7		-0.480626	6.12118	2.01709	0.179944	0.999215
VRC312	3a, 3b, 4a, 4b, and 4c	FAM102B		0.599643	4.16672	2.01698	0.179955	0.999215
VRC312	3a, 3b, 4a, 4b, and 4c	SPRED2		0.775115	1.33075	2.01672	0.179981	0.999215
VRC312	3a, 3b, 4a, 4b, and 4c	SERINC3		0.499111	6.69754	2.01598	0.180055	0.999215
VRC312	3a, 3b, 4a, 4b, and 4c	SOCS5		0.679855	3.08548	2.01581	0.180072	0.999215
VRC312	3a, 3b, 4a, 4b, and 4c	ADAMTS6		1.43259	-0.123464	2.01448	0.180206	0.999215
VRC312	3a, 3b, 4a, 4b, and 4c	CEP192		0.392403	4.6786	2.01416	0.180238	0.999215
[truncated: 11,714 more rows]

## Sheet: VRC314
Study	DoseGroup	GeneSymbol	EnsemblID	logFC	logCPM	F	PValue	FDR
VRC314	Grp1456	LSM3		1.25349	2.04503	19.0254	0.000381636	0.999501
VRC314	Grp1456	RSL24D1		0.891686	4.11466	18.7995	0.000404149	0.999501
VRC314	Grp1456	MRPL22		0.853982	2.09545	18.3056	0.00045871	0.999501
VRC314	Grp1456	HMGB2		0.595421	5.94475	18.2366	0.000466959	0.999501
VRC314	Grp1456	PKMYT1		1.36274	0.985333	17.6782	0.000540222	0.999501
VRC314	Grp1456	RPAP2		0.642431	2.67409	16.6579	0.000709678	0.999501
VRC314	Grp1456	LRRN3		0.570153	5.06307	16.037	0.000841492	0.999501
VRC314	Grp1456	ERH		0.500629	4.94245	15.49	0.000980556	0.999501
VRC314	Grp1456	TOP2A		1.13309	2.06319	15.3612	0.00101693	0.999501
VRC314	Grp1456	EIF3E		0.534734	5.50853	15.1427	0.0010821	0.999501
VRC314	Grp1456	HAT1		0.704449	3.71253	14.9024	0.00115923	0.999501
VRC314	Grp1456	RPF1		0.445041	4.3677	14.5397	0.00128758	0.999501
VRC314	Grp1456	TNFRSF17		1.0589	2.01372	14.4231	0.00133217	0.999501
VRC314	Grp1456	KIAA0391		0.401873	4.92697	14.2691	0.00139367	0.999501
VRC314	Grp1456	RPL23P8		1.10015	3.33269	13.8712	0.00162203	0.999501
VRC314	Grp1456	CETN3		1.28937	0.517082	13.5942	0.00170356	0.999501
VRC314	Grp1456	ZC3H15		0.506315	4.93327	13.4098	0.00180115	0.999501
VRC314	Grp1456	SNHG8		0.617772	3.62323	13.3218	0.00184993	0.999501
VRC314	Grp1456	PSMC2		0.483095	4.52354	12.995	0.00204432	0.999501
VRC314	Grp1456	MRPL32		0.595678	3.3996	12.7801	0.00218466	0.999501
VRC314	Grp1456	SUB1		0.534461	4.88168	12.6489	0.00227554	0.999501
VRC314	Grp1456	TMEM126B		0.571738	3.56862	12.565	0.00233594	0.999501
VRC314	Grp1456	PLIN4		-0.698334	5.48757	12.5071	0.00247246	0.999501
VRC314	Grp1456	DNAJC15		0.628022	3.69385	12.3578	0.00249286	0.999501
VRC314	Grp1456	RPL34		1.02794	3.55944	12.4853	0.0025137	0.999501
VRC314	Grp1456	PSMA4		0.55811	5.06393	12.1624	0.00265169	0.999501
VRC314	Grp1456	DBI		0.620769	4.37339	12.0407	0.00275632	0.999501
VRC314	Grp1456	RPS24		0.743055	5.13562	12.0636	0.00284731	0.999501
VRC314	Grp1456	ANXA1		0.57892	7.17699	11.8181	0.00295995	0.999501
VRC314	Grp1456	ZNHIT3		0.500868	3.58633	11.6363	0.00313879	0.999501
VRC314	Grp1456	POLR2K		0.916017	2.73359	11.5081	0.00327213	0.999501
VRC314	Grp1456	MRPS28		0.725256	2.3864	11.5067	0.00327361	0.999501
VRC314	Grp1456	NTPCR		-0.46672	3.31572	11.2898	0.00351411	0.999501
VRC314	Grp1456	DNTTIP2		0.40951	5.06118	11.2058	0.00361251	0.999501
VRC314	Grp1456	TNFRSF18		-0.754406	3.76087	11.0705	0.00379098	0.999501
VRC314	Grp1456	GALK2		0.45864	3.11045	10.9483	0.00393401	0.999501
VRC314	Grp1456	GUF1		0.385594	4.20592	10.8121	0.00411694	0.999501
VRC314	Grp1456	LARP7		0.33956	5.02108	10.7709	0.00417408	0.999501
VRC314	Grp1456	HNMT		0.620099	3.65373	10.7307	0.00423073	0.999501
VRC314	Grp1456	CTIF		-0.403202	3.9265	10.7172	0.00424998	0.999501
VRC314	Grp1456	LSM1		0.457322	3.59483	10.6792	0.00430459	0.999501
VRC314	Grp1456	TYMS		1.29714	0.725251	10.5964	0.00442649	0.999501
VRC314	Grp1456	TAF9		0.499928	4.39683	10.4561	0.00464173	0.999501
VRC314	Grp1456	CKB		-0.742941	3.14201	10.2124	0.00504432	0.999501
VRC314	Grp1456	RCN2		0.583658	3.83411	10.0896	0.00526185	0.999501
VRC314	Grp1456	ARR3		-1.30685	0.0630502	10.0286	0.00537371	0.999501
VRC314	Grp1456	UBE2T		1.33526	0.550269	9.94469	0.0055322	0.999501
VRC314	Grp1456	CCT2		0.304564	5.39916	9.83885	0.00573957	0.999501
VRC314	Grp1456	FBXO5		0.642045	2.55726	9.83062	0.00575605	0.999501
VRC314	Grp1456	TMEM8B		-0.40141	3.61888	9.68175	0.00606364	0.999501
VRC314	Grp1456	CDK1		1.70746	0.194676	9.5193	0.00642054	0.999501
VRC314	Grp1456	CENPQ		0.922604	1.15129	9.48483	0.00649928	0.999501
VRC314	Grp1456	USP16		0.383541	4.87324	9.47683	0.00651769	0.999501
VRC314	Grp1456	KRCC1		0.50688	4.71591	9.47128	0.00653051	0.999501
VRC314	Grp1456	SNRNP27		0.329612	4.14405	9.46948	0.00653468	0.999501
VRC314	Grp1456	RWDD1		0.550811	2.89731	9.40441	0.00668721	0.999501
VRC314	Grp1456	MEG3		-2.18146	1.75689	9.68967	0.00670286	0.999501
VRC314	Grp1456	TMEM164		-0.679631	7.92237	9.45833	0.00673973	0.999501
VRC314	Grp1456	NDUFB3		0.85833	2.61982	9.3197	0.00689181	0.999501
VRC314	Grp1456	SNRPD2		0.45044	5.01119	9.30702	0.00692302	0.999501
VRC314	Grp1456	SPATA5		0.704283	2.45521	9.29016	0.00696479	0.999501
VRC314	Grp1456	AIM2		0.891925	3.32292	9.34365	0.00701523	0.999501
VRC314	Grp1456	ANP32E		0.455249	5.38569	9.20771	0.00717316	0.999501
VRC314	Grp1456	GDPD5		-0.402732	5.55443	9.20674	0.00717566	0.999501
VRC314	Grp1456	SRFBP1		0.566647	2.14482	9.10946	0.00743069	0.999501
VRC314	Grp1456	GNL3		0.374813	4.24266	9.04716	0.00759935	0.999501
VRC314	Grp1456	PROCA1		-0.411397	3.06725	9.02276	0.0076666	0.999501
VRC314	Grp1456	PSMA2		0.349795	4.46095	8.88853	0.00804863	0.999501
VRC314	Grp1456	ATP5C1		0.43472	4.45822	8.87859	0.00807775	0.999501
VRC314	Grp1456	TAF4B		0.446008	2.91443	8.86134	0.00812859	0.999501
VRC314	Grp1456	GPD2		0.320669	4.35287	8.77286	0.00839506	0.999501
VRC314	Grp1456	RPL9		0.605894	2.65278	8.75922	0.00843702	0.999501
VRC314	Grp1456	SLC38A9		0.45786	3.42465	8.69826	0.00862741	0.999501
VRC314	Grp1456	DPM1		0.443435	3.82999	8.68178	0.00867969	0.999501
VRC314	Grp1456	RPL23		0.806302	5.53711	8.93013	0.00869458	0.999501
VRC314	Grp1456	KLHL35		-1.30989	0.165004	8.67711	0.0086946	0.999501
VRC314	Grp1456	ZNF788		1.16612	0.751939	8.64972	0.00878245	0.999501
VRC314	Grp1456	C1orf204		-0.884717	0.331138	8.64645	0.00879302	0.999501
VRC314	Grp1456	CELSR1		0.416566	3.10248	8.56691	0.00905427	0.999501
VRC314	Grp1456	PCID2		0.413372	5.00329	8.46082	0.00941647	0.999501
VRC314	Grp1456	MIRLET7BHG		-0.423599	4.04965	8.44169	0.00948351	0.999501
VRC314	Grp1456	COMMD6		0.92204	3.55048	8.5841	0.00950175	0.999501
VRC314	Grp1456	NDUFS4		0.72758	2.01228	8.41213	0.00958812	0.999501
VRC314	Grp1456	WRN		0.482196	2.53081	8.39898	0.00963512	0.999501
VRC314	Grp1456	GAA		-0.540441	7.64331	8.3981	0.00963824	0.999501
VRC314	Grp1456	RNF208		-0.736338	2.1896	8.35891	0.00977983	0.999501
VRC314	Grp1456	TTC39B		0.638903	2.69412	8.29403	0.0100194	0.999501
VRC314	Grp1456	ZWINT		0.833649	1.34915	8.28667	0.0100469	0.999501
VRC314	Grp1456	PAQR6		-0.764277	3.83137	8.34113	0.0101794	0.999501
VRC314	Grp1456	LIN9		0.867512	1.19722	8.20687	0.0103516	0.999501
VRC314	Grp1456	TRIM36		-1.19113	0.309119	8.18433	0.0104396	0.999501
VRC314	Grp1456	MRPL46		0.47001	3.27524	8.17136	0.0104906	0.999501
VRC314	Grp1456	WFIKKN1		-1.06532	1.10329	8.16055	0.0105333	0.999501
VRC314	Grp1456	ATP6V1G1		0.45413	6.11291	8.15884	0.0105401	0.999501
VRC314	Grp1456	HIST1H2AE		-0.814757	1.31385	8.07389	0.0108828	0.999501
VRC314	Grp1456	ZNF596		0.897152	1.02519	8.06941	0.0109012	0.999501
VRC314	Grp1456	BLM		0.452748	3.0089	8.06394	0.0109238	0.999501
VRC314	Grp1456	CSTA		0.632822	5.08284	8.1202	0.0110821	0.999501
VRC314	Grp1456	ZNF350		0.364816	4.19646	7.9555	0.0113816	0.999501
VRC314	Grp1456	PDE9A		0.847484	1.69919	7.9554	0.0113821	0.999501
VRC314	Grp1456	LYPD2		-1.43385	2.31066	8.14828	0.0114054	0.999501
VRC314	Grp1456	ZNF32		0.44322	4.30797	7.90324	0.01161	0.999501
VRC314	Grp1456	RPL6		0.390924	5.41297	7.90267	0.0116126	0.999501
VRC314	Grp1456	PPIG		0.422774	5.27373	7.8896	0.0116705	0.999501
VRC314	Grp1456	RPL11		0.544257	7.09038	7.86858	0.0118152	0.999501
VRC314	Grp1456	FAM114A2		0.314936	3.99562	7.85645	0.0118189	0.999501
VRC314	Grp1456	GKAP1		0.838202	1.48797	7.84763	0.0118588	0.999501
VRC314	Grp1456	AVPR2		-0.769485	0.372417	7.84141	0.0118869	0.999501
VRC314	Grp1456	DTWD1		0.467392	2.42732	7.76289	0.0122494	0.999501
VRC314	Grp1456	BEX5		0.699403	1.32296	7.75426	0.01229	0.999501
VRC314	Grp1456	TOMM5		0.504934	3.38737	7.75223	0.0122995	0.999501
VRC314	Grp1456	TOMM7		0.570639	3.98762	7.74611	0.0123284	0.999501
VRC314	Grp1456	MRPL13		0.795295	1.37521	7.73335	0.0123889	0.999501
VRC314	Grp1456	RPL26		0.645625	2.89282	7.72439	0.0124316	0.999501
VRC314	Grp1456	BAG4		0.307337	4.15285	7.71121	0.0124947	0.999501
VRC314	Grp1456	COMMD8		0.642029	3.40968	7.67972	0.0126469	0.999501
VRC314	Grp1456	RPL23AP53		0.886601	1.09387	7.67689	0.0126607	0.999501
VRC314	Grp1456	NDUFA4		0.614055	3.21607	7.66997	0.0126945	0.999501
VRC314	Grp1456	COPS2		0.554963	4.35678	7.65834	0.0127515	0.999501
VRC314	Grp1456	OLA1		0.394195	3.34138	7.65063	0.0127894	0.999501
VRC314	Grp1456	BIRC5		0.944729	1.56985	7.50027	0.0135554	0.999501
VRC314	Grp1456	ALKBH2		0.470466	3.09356	7.48795	0.0136204	0.999501
VRC314	Grp1456	TRIM6		1.29086	0.863205	7.48148	0.0136547	0.999501
VRC314	Grp1456	MLLT3		0.44622	3.97805	7.47994	0.0136629	0.999501
VRC314	Grp1456	COPS5		0.306655	4.87142	7.46746	0.0137293	0.999501
VRC314	Grp1456	UQCRB		0.431154	3.5869	7.46477	0.0137437	0.999501
VRC314	Grp1456	TCEAL8		0.351212	3.9963	7.45345	0.0138043	0.999501
VRC314	Grp1456	AIDA		0.504762	2.89736	7.45267	0.0138085	0.999501
VRC314	Grp1456	NMD3		0.500704	3.23129	7.45164	0.0138141	0.999501
VRC314	Grp1456	HIST1H2BG		-0.81661	1.36014	7.44566	0.0138463	0.999501
VRC314	Grp1456	C14orf166		0.318313	4.62969	7.43004	0.0139308	0.999501
VRC314	Grp1456	GNAZ		-0.757247	4.20966	7.55791	0.0139647	0.999501
VRC314	Grp1456	C11orf1		0.808242	1.95045	7.40305	0.0140781	0.999501
VRC314	Grp1456	C14orf2		0.549373	4.08176	7.4017	0.0140856	0.999501
VRC314	Grp1456	HPCAL4		0.63366	3.8971	7.39916	0.014168	0.999501
VRC314	Grp1456	SNRPD1		0.634772	2.25166	7.38358	0.0141856	0.999501
VRC314	Grp1456	UMPS		0.345979	4.4684	7.36003	0.0143167	0.999501
VRC314	Grp1456	SUSD2		-0.898056	0.830049	7.32209	0.0145309	0.999501
VRC314	Grp1456	PLA2G7		0.756825	2.60909	7.28666	0.0147343	0.999501
VRC314	Grp1456	MRPS33		0.662425	2.66642	7.27801	0.0147844	0.999501
VRC314	Grp1456	SLC22A3		-1.1329	0.190465	7.27492	0.0148023	0.999501
VRC314	Grp1456	NDUFA5		0.586707	3.00603	7.27317	0.0148125	0.999501
VRC314	Grp1456	ZNF613		0.596775	2.51904	7.25819	0.0149	0.999501
VRC314	Grp1456	XPO1		0.292968	6.71821	7.25006	0.0149477	0.999501
VRC314	Grp1456	ZNF260		0.410805	3.47731	7.24891	0.0149544	0.999501
VRC314	Grp1456	TCEA1		0.360799	4.04542	7.24497	0.0149776	0.999501
VRC314	Grp1456	RBX1		0.403701	4.14225	7.21756	0.0151401	0.999501
VRC314	Grp1456	ZNF92		0.492355	3.15483	7.21199	0.0151734	0.999501
VRC314	Grp1456	HOXA3		-1.0478	1.13048	7.17857	0.0153746	0.999501
VRC314	Grp1456	ATP5L		0.376671	4.90173	7.14526	0.0155783	0.999501
VRC314	Grp1456	NOC3L		0.464387	3.30494	7.09964	0.0158622	0.999501
VRC314	Grp1456	PTCH2		0.667959	1.32594	7.09171	0.0159121	0.999501
VRC314	Grp1456	CRB2		-0.615159	1.47638	7.07537	0.0160156	0.999501
VRC314	Grp1456	CASK		0.385994	3.92932	7.03936	0.0162463	0.999501
VRC314	Grp1456	ARMC10		-0.327458	3.03648	7.03935	0.0162464	0.999501
VRC314	Grp1456	KCNQ1OT1		-0.419961	4.83976	6.9813	0.0166263	0.999501
VRC314	Grp1456	TRAT1		0.663237	4.63256	7.06612	0.0167007	0.999501
VRC314	Grp1456	PDK4		0.702236	3.93345	7.01606	0.0169008	0.999501
VRC314	Grp1456	CBX3		0.337752	5.90599	6.89568	0.0172051	0.999501
VRC314	Grp1456	AIMP1		0.429754	4.49108	6.87122	0.0173746	0.999501
VRC314	Grp1456	SERPINB10		1.30287	0.291536	6.86811	0.0173963	0.999501
VRC314	Grp1456	PIBF1		0.485142	2.82441	6.85223	0.0175075	0.999501
VRC314	Grp1456	TMEM88		-0.619961	3.51475	6.84317	0.0175714	0.999501
VRC314	Grp1456	ANKRD46		0.455511	3.34522	6.84167	0.0175819	0.999501
VRC314	Grp1456	MRPL3		0.389109	3.59514	6.82224	0.0177198	0.999501
VRC314	Grp1456	ADH5		0.305817	4.84304	6.82139	0.0177258	0.999501
VRC314	Grp1456	TSEN15		0.348559	4.41394	6.8098	0.0178087	0.999501
VRC314	Grp1456	ZNF383		0.446164	2.51893	6.78582	0.0179815	0.999501
VRC314	Grp1456	ALKBH3		0.383618	3.32423	6.77238	0.0180792	0.999501
VRC314	Grp1456	PDCD10		0.520434	3.99582	6.72955	0.0183944	0.999501
VRC314	Grp1456	VBP1		0.333839	4.62375	6.69239	0.0186731	0.999501
VRC314	Grp1456	BCAP29		0.246865	4.32922	6.69059	0.0186867	0.999501
VRC314	Grp1456	BLOC1S2		0.437766	4.82794	6.6772	0.0187884	0.999501
VRC314	Grp1456	MRPL1		0.677944	2.03104	6.6624	0.0189014	0.999501
VRC314	Grp1456	NT5DC3		-0.57241	3.28684	6.65085	0.0189902	0.999501
VRC314	Grp1456	CEP152		0.498066	2.55268	6.63699	0.0190974	0.999501
VRC314	Grp1456	TPT1		0.57401	8.82891	6.62521	0.019189	0.999501
VRC314	Grp1456	ATG10		0.733106	1.46462	6.57099	0.0196172	0.999501
VRC314	Grp1456	RBPJ		-0.392917	5.96413	6.56842	0.0196377	0.999501
VRC314	Grp1456	AKT1		-0.319125	8.28391	6.53237	0.0199288	0.999501
VRC314	Grp1456	PFDN2		0.33682	3.80604	6.53176	0.0199337	0.999501
VRC314	Grp1456	DNAJC1		0.326588	4.13825	6.5299	0.0199489	0.999501
VRC314	Grp1456	SUCLA2		0.410072	3.1461	6.52781	0.019966	0.999501
VRC314	Grp1456	CCDC82		0.613726	3.65136	6.5301	0.0199957	0.999501
VRC314	Grp1456	MTHFD2		0.371491	4.07417	6.51274	0.0200893	0.999501
VRC314	Grp1456	ZCCHC10		0.668121	3.0731	6.50795	0.0201287	0.999501
VRC314	Grp1456	NUDCD2		0.441624	2.89466	6.48472	0.020321	0.999501
VRC314	Grp1456	HSPE1		0.781754	1.83471	6.4781	0.0203762	0.999501
VRC314	Grp1456	C10orf105		-0.283768	5.9865	6.46594	0.020478	0.999501
VRC314	Grp1456	GPR19		-0.56297	1.5459	6.45667	0.020556	0.999501
VRC314	Grp1456	DNASE1		-0.388716	4.07003	6.43242	0.0207617	0.999501
VRC314	Grp1456	RHOBTB1		-0.708373	1.88096	6.42829	0.0207969	0.999501
VRC314	Grp1456	TIMM8B		0.596323	2.55683	6.42265	0.0208451	0.999501
VRC314	Grp1456	DNLZ		-0.475587	3.96034	6.41587	0.0209033	0.999501
VRC314	Grp1456	INPP5B		0.244203	5.54805	6.40748	0.0209755	0.999501
VRC314	Grp1456	KBTBD3		0.873478	1.28614	6.40304	0.0210139	0.999501
VRC314	Grp1456	KLHL11		-1.01157	0.703609	6.38156	0.0212005	0.999501
VRC314	Grp1456	CISD1		0.681829	2.4023	6.364	0.0213545	0.999501
VRC314	Grp1456	UTP18		0.260806	4.40191	6.36361	0.021358	0.999501
VRC314	Grp1456	C1D		0.389065	2.62468	6.3593	0.0213959	0.999501
VRC314	Grp1456	MRPS31		0.362747	3.41671	6.34547	0.0215184	0.999501
VRC314	Grp1456	VSIG10		0.824771	2.27508	6.33445	0.0216165	0.999501
VRC314	Grp1456	DCTN6		0.495753	2.21373	6.32464	0.0217042	0.999501
VRC314	Grp1456	NME1		0.67663	1.79946	6.32047	0.0217417	0.999501
VRC314	Grp1456	FUT8		0.384681	3.83018	6.29654	0.021958	0.999501
VRC314	Grp1456	CYTH2		-0.258576	6.07592	6.29206	0.0219987	0.999501
VRC314	Grp1456	ATG5		0.348377	4.33972	6.27312	0.0221719	0.999501
VRC314	Grp1456	TK1		0.648334	2.73652	6.25306	0.0223572	0.999501
VRC314	Grp1456	CD52		0.468437	7.85483	6.22488	0.0226203	0.999501
VRC314	Grp1456	RAVER2		-1.5451	2.90908	6.48435	0.0227274	0.999501
VRC314	Grp1456	ELMO3		-0.264093	3.7737	6.21133	0.0227481	0.999501
VRC314	Grp1456	POLR2J3		-0.830937	0.594613	6.20734	0.0227858	0.999501
VRC314	Grp1456	NEDD1		0.391787	3.98035	6.20535	0.0228047	0.999501
VRC314	Grp1456	ORC5		0.34343	3.56209	6.20358	0.0228214	0.999501
VRC314	Grp1456	GPATCH2		0.592716	1.86026	6.18897	0.0229606	0.999501
VRC314	Grp1456	RPS27L		0.67741	2.46019	6.15334	0.0233042	0.999501
VRC314	Grp1456	FAM96A		0.436708	4.13448	6.13404	0.0234927	0.999501
VRC314	Grp1456	DUSP13		1.21844	0.464806	6.1284	0.0235481	0.999501
VRC314	Grp1456	CEP170		0.40904	3.38787	6.12715	0.0235604	0.999501
VRC314	Grp1456	SLC22A1		-0.582801	2.46188	6.11685	0.023662	0.999501
VRC314	Grp1456	CXorf57		0.556314	2.09616	6.09546	0.0238747	0.999501
VRC314	Grp1456	COMMD10		0.365076	3.29351	6.09343	0.0238951	0.999501
VRC314	Grp1456	DNA2		0.903361	1.57889	6.08545	0.023975	0.999501
VRC314	Grp1456	ACADM		0.340364	3.97887	6.08378	0.0239918	0.999501
VRC314	Grp1456	RWDD3		0.527677	2.10829	6.06251	0.0242067	0.999501
VRC314	Grp1456	WASF1		-0.7432	0.926366	6.05865	0.0242458	0.999501
VRC314	Grp1456	CCDC65		0.483632	2.92855	6.04574	0.0243776	0.999501
VRC314	Grp1456	ANKRD37		0.993648	0.0985089	6.03902	0.0244464	0.999501
VRC314	Grp1456	GLRX		0.417923	6.04752	6.03274	0.024511	0.999501
VRC314	Grp1456	ARV1		0.502643	2.5979	6.03034	0.0245358	0.999501
VRC314	Grp1456	MRPS22		0.322287	3.76792	6.02982	0.0245411	0.999501
VRC314	Grp1456	COX6C		0.581973	3.03385	6.02864	0.0245533	0.999501
VRC314	Grp1456	SEC11A		0.287767	5.5604	6.02695	0.0245707	0.999501
VRC314	Grp1456	ZFP57		-4.66828	1.69718	6.49161	0.0246085	0.999501
VRC314	Grp1456	TXN		0.482224	4.41588	6.00704	0.0247773	0.999501
VRC314	Grp1456	TRIP4		0.258893	4.72588	5.98921	0.0249639	0.999501
VRC314	Grp1456	COPS3		0.259448	5.50152	5.98562	0.0250016	0.999501
VRC314	Grp1456	ZBTB10		0.525254	2.23394	5.98503	0.0250079	0.999501
VRC314	Grp1456	GPATCH1		0.272437	3.98945	5.96989	0.025168	0.999501
VRC314	Grp1456	ESF1		0.564606	3.53694	5.95781	0.0252965	0.999501
VRC314	Grp1456	TMC4		-0.923471	2.84649	6.0514	0.0253452	0.999501
VRC314	Grp1456	MRPL50		0.569695	2.67365	5.94913	0.0253894	0.999501
VRC314	Grp1456	SRP72		0.226296	5.73684	5.94579	0.0254253	0.999501
VRC314	Grp1456	KRBA2		-0.427672	1.95255	5.93453	0.0255464	0.999501
VRC314	Grp1456	PFDN1		0.288373	4.76406	5.93423	0.0255497	0.999501
VRC314	Grp1456	CACNB3		0.549744	2.52799	5.92638	0.0256346	0.999501
VRC314	Grp1456	KIFC1		1.15259	1.37227	5.90935	0.0258198	0.999501
VRC314	Grp1456	NAAA		-0.389268	6.70727	5.90087	0.0259126	0.999501
VRC314	Grp1456	MERTK		-0.717087	1.79713	5.86145	0.0263492	0.999501
VRC314	Grp1456	ZNF430		0.267707	4.25369	5.83975	0.0265931	0.999501
VRC314	Grp1456	SBDS		0.345892	4.05282	5.82826	0.0267232	0.999501
VRC314	Grp1456	SH3TC2		-0.743386	0.909572	5.82762	0.0267305	0.999501
VRC314	Grp1456	POLE4		0.405447	4.13992	5.79957	0.0270515	0.999501
VRC314	Grp1456	S100A8		0.973235	9.28352	5.95785	0.0270655	0.999501
VRC314	Grp1456	TXNDC9		0.467511	3.21863	5.79708	0.0270802	0.999501
VRC314	Grp1456	VPS41		0.225571	5.61975	5.79231	0.0271352	0.999501
VRC314	Grp1456	CUL5		0.291545	4.74711	5.78546	0.0272145	0.999501
VRC314	Grp1456	YIPF5		0.223003	5.34438	5.78105	0.0272657	0.999501
VRC314	Grp1456	CLSTN3		0.373108	5.94407	5.77591	0.0273256	0.999501
VRC314	Grp1456	UBE3A		0.234247	5.70056	5.75804	0.0275347	0.999501
VRC314	Grp1456	FGFR1OP2		0.332117	5.55758	5.74618	0.0276746	0.999501
VRC314	Grp1456	NYNRIN		-1.13145	0.28157	5.73986	0.0277494	0.999501
VRC314	Grp1456	LAPTM4B		-0.464928	2.58883	5.73086	0.0278564	0.999501
VRC314	Grp1456	KCNMB4		0.623831	1.33295	5.71286	0.0280716	0.999501
VRC314	Grp1456	DRD4		-0.980878	0.623253	5.71154	0.0280875	0.999501
VRC314	Grp1456	PLEKHG5		-0.778447	2.51915	5.70087	0.0282162	0.999501
VRC314	Grp1456	GP6		-0.723124	2.45579	5.69608	0.0282741	0.999501
VRC314	Grp1456	CDHR2		-0.658907	0.98129	5.68852	0.0283659	0.999501
VRC314	Grp1456	UPK3B		-0.720025	1.76115	5.6819	0.0284465	0.999501
VRC314	Grp1456	OSGIN1		-0.6283	2.98834	5.66509	0.0286524	0.999501
VRC314	Grp1456	SMG5		-0.267527	7.53889	5.6559	0.0287657	0.999501
VRC314	Grp1456	DHRS11		-0.572652	1.94513	5.65457	0.0287821	0.999501
VRC314	Grp1456	CARD16		0.383435	2.96453	5.64901	0.028851	0.999501
VRC314	Grp1456	ZNF12		0.293084	4.82145	5.63749	0.0289942	0.999501
VRC314	Grp1456	IAH1		0.342017	3.9423	5.63337	0.0290456	0.999501
VRC314	Grp1456	EFNA1		0.697404	1.3967	5.62982	0.02909	0.999501
VRC314	Grp1456	SLC6A16		0.323198	3.0454	5.61672	0.0292544	0.999501
VRC314	Grp1456	C16orf91		0.291987	3.22578	5.61052	0.0293326	0.999501
VRC314	Grp1456	KCNK13		0.835981	1.40703	5.6013	0.0294494	0.999501
VRC314	Grp1456	DHRS12		0.358405	5.28562	5.59164	0.0295723	0.999501
VRC314	Grp1456	DPH5		0.387794	3.7956	5.54832	0.0301305	0.999501
VRC314	Grp1456	TEX22		0.610541	1.09279	5.53488	0.0303062	0.999501
VRC314	Grp1456	LOXL1		-0.736087	0.459521	5.53356	0.0303235	0.999501
VRC314	Grp1456	BRSK2		-0.734779	0.409118	5.52705	0.0304091	0.999501
VRC314	Grp1456	FAM178B		-0.934859	0.0667218	5.49307	0.03086	0.999501
VRC314	Grp1456	TPX2		0.829439	1.67557	5.48791	0.0309293	0.999501
VRC314	Grp1456	TXNL1		0.222203	5.23293	5.47784	0.0310647	0.999501
VRC314	Grp1456	CLEC12B		-0.821756	3.29006	5.54595	0.0313181	0.999501
VRC314	Grp1456	HINT1		0.404202	5.68554	5.44724	0.0314806	0.999501
VRC314	Grp1456	TEX10		0.297389	4.15543	5.432	0.0316901	0.999501
VRC314	Grp1456	BFAR		0.18535	5.46349	5.42927	0.0317277	0.999501
VRC314	Grp1456	SIRPB2		-0.430317	7.94991	5.42418	0.0317981	0.999501
VRC314	Grp1456	SYTL3		-0.326538	5.69874	5.42157	0.0318343	0.999501
VRC314	Grp1456	AGAP3		-0.289186	5.39071	5.4109	0.0319827	0.999501
VRC314	Grp1456	ECD		0.228265	4.4176	5.38537	0.0323409	0.999501
VRC314	Grp1456	ZNF816		0.400419	3.01771	5.38502	0.0323458	0.999501
VRC314	Grp1456	EEF1B2		0.466598	3.67171	5.36562	0.0326212	0.999501
VRC314	Grp1456	OMA1		0.341024	4.12597	5.35029	0.0328406	0.999501
VRC314	Grp1456	ERGIC2		0.5381	3.61814	5.3354	0.0330554	0.999501
VRC314	Grp1456	PTK7		-0.583403	2.65576	5.33062	0.0331247	0.999501
VRC314	Grp1456	ZMYM5		0.272566	4.08465	5.32892	0.0331493	0.999501
VRC314	Grp1456	MRPS17		0.478098	2.40858	5.32434	0.0332159	0.999501
VRC314	Grp1456	LRR1		0.344229	3.37293	5.32117	0.0332622	0.999501
VRC314	Grp1456	CYTH3		-0.335124	4.48023	5.31101	0.0334106	0.999501
VRC314	Grp1456	ORAI2		-0.405592	8.7435	5.3092	0.0334372	0.999501
VRC314	Grp1456	PAIP1		0.513151	1.65055	5.30704	0.0334689	0.999501
VRC314	Grp1456	GINS4		0.636255	2.15742	5.30152	0.0335501	0.999501
VRC314	Grp1456	ECHDC1		0.318545	5.43251	5.2728	0.033976	0.999501
VRC314	Grp1456	CEP57		0.364049	5.00282	5.25553	0.0342353	0.999501
VRC314	Grp1456	ZNF709		0.481341	2.12389	5.24647	0.0343721	0.999501
VRC314	Grp1456	CRBN		0.330778	5.47668	5.23531	0.0345414	0.999501
VRC314	Grp1456	LIAS		0.325531	3.14447	5.23	0.0346225	0.999501
VRC314	Grp1456	SYT17		-0.908707	1.24069	5.22978	0.0346258	0.999501
VRC314	Grp1456	COX7B		0.552341	2.61005	5.22715	0.034666	0.999501
VRC314	Grp1456	TOE1		0.282658	3.87026	5.21638	0.034831	0.999501
VRC314	Grp1456	IFI27		2.65133	4.55317	5.47865	0.0348928	0.999501
VRC314	Grp1456	AVIL		-0.562059	4.45607	5.22568	0.0355333	0.999501
VRC314	Grp1456	SETMAR		0.373844	2.78159	5.16477	0.0356348	0.999501
VRC314	Grp1456	RANBP6		0.39822	4.15441	5.13633	0.0360867	0.999501
VRC314	Grp1456	ZNF772		0.60533	2.59857	5.11671	0.0364022	0.999501
VRC314	Grp1456	RPL35A		0.385017	5.26244	5.10664	0.0365656	0.999501
VRC314	Grp1456	NUP37		0.465334	2.78497	5.09527	0.0367507	0.999501
VRC314	Grp1456	ZNF681		0.503895	2.08294	5.08936	0.0368475	0.999501
VRC314	Grp1456	LYG2		0.738472	0.0934718	5.0673	0.0372112	0.999501
VRC314	Grp1456	BPNT1		0.304134	4.18392	5.06604	0.0372321	0.999501
VRC314	Grp1456	SRP14		0.310947	5.51832	5.06065	0.0373216	0.999501
VRC314	Grp1456	NACC2		-0.350406	6.94226	5.05139	0.0374759	0.999501
VRC314	Grp1456	TMEM14B		0.289599	4.09974	5.02065	0.0379937	0.999501
VRC314	Grp1456	GPA33		0.595498	4.17413	5.05788	0.0382814	0.999501
VRC314	Grp1456	UBE2F		0.219963	4.81908	5.0005	0.0383377	0.999501
VRC314	Grp1456	ZNF226		0.418434	3.70785	4.98494	0.0386055	0.999501
VRC314	Grp1456	JPX		0.639199	1.05717	4.97674	0.0387477	0.999501
VRC314	Grp1456	MMP25		-0.747202	10.7107	5.02437	0.0388155	0.999501
VRC314	Grp1456	PYGM		-0.329257	3.8268	4.96826	0.0388953	0.999501
VRC314	Grp1456	GPR18		0.369881	4.5705	4.96526	0.0389477	0.999501
VRC314	Grp1456	ZNF627		0.340701	3.28422	4.96239	0.0389977	0.999501
VRC314	Grp1456	ANO5		0.784278	0.00504521	4.96074	0.0390266	0.999501
VRC314	Grp1456	WDR89		0.421629	3.75404	4.9401	0.0393899	0.999501
VRC314	Grp1456	PCMT1		0.288627	5.71926	4.9366	0.0394519	0.999501
VRC314	Grp1456	HSPB11		0.448322	2.23829	4.93042	0.0395616	0.999501
VRC314	Grp1456	FAM111B		1.09187	0.795706	4.91909	0.0397637	0.999501
VRC314	Grp1456	METAP2		0.329928	5.18377	4.91695	0.039802	0.999501
VRC314	Grp1456	SCAP		-0.265137	7.68462	4.91692	0.0398026	0.999501
VRC314	Grp1456	PF4V1		-0.70349	2.66571	4.91663	0.0398077	0.999501
VRC314	Grp1456	HSP90AA1		0.291827	7.98002	4.90855	0.0399528	0.999501
VRC314	Grp1456	MC1R		0.478723	3.5577	4.90647	0.0399903	0.999501
VRC314	Grp1456	KIT		-0.525319	1.96764	4.9017	0.0400762	0.999501
VRC314	Grp1456	RPL31		0.556208	3.89063	4.8919	0.0405395	0.999501
VRC314	Grp1456	MRPL30		0.257436	4.88361	4.86648	0.0407177	0.999501
VRC314	Grp1456	CDK8		0.402673	2.48492	4.8453	0.0411091	0.999501
VRC314	Grp1456	COMMD2		0.261698	4.61407	4.84	0.0412077	0.999501
VRC314	Grp1456	MYL12B		0.299236	7.54671	4.83816	0.041242	0.999501
VRC314	Grp1456	SLC45A4		-0.380061	6.60461	4.83375	0.0413243	0.999501
VRC314	Grp1456	DOK6		-0.899368	1.1777	4.81631	0.0416519	0.999501
VRC314	Grp1456	ATP5EP2		0.345768	6.44392	4.81597	0.0416582	0.999501
VRC314	Grp1456	EIF2S2		0.240143	4.5893	4.81482	0.04168	0.999501
VRC314	Grp1456	FBXO45		0.25587	3.61385	4.81378	0.0416995	0.999501
VRC314	Grp1456	MTSS1L		-0.59041	2.07298	4.81161	0.0417407	0.999501
VRC314	Grp1456	CLEC11A		-0.535057	2.99353	4.81125	0.0417474	0.999501
VRC314	Grp1456	TSPAN3		0.264742	5.57199	4.80801	0.0418088	0.999501
VRC314	Grp1456	SCARF1		0.653533	6.26199	4.91898	0.0418588	0.999501
VRC314	Grp1456	NDE1		-0.380595	6.52361	4.80401	0.0418846	0.999501
VRC314	Grp1456	AMZ2		0.250294	5.49803	4.80076	0.0419463	0.999501
VRC314	Grp1456	ZNF44		0.240562	4.92684	4.78882	0.0421742	0.999501
VRC314	Grp1456	PABPC1L		-0.266095	4.66966	4.78309	0.042284	0.999501
VRC314	Grp1456	KDM6B		-0.366662	8.7099	4.78113	0.0423216	0.999501
VRC314	Grp1456	GIMAP7		0.36829	7.39545	4.77365	0.0424655	0.999501
VRC314	Grp1456	RHPN1		0.341143	4.63318	4.77114	0.042514	0.999501
VRC314	Grp1456	UQCRHL		0.317062	4.69338	4.76911	0.0425533	0.999501
VRC314	Grp1456	TANC2		-0.348982	4.17298	4.76459	0.0426408	0.999501
VRC314	Grp1456	CLEC5A		0.644201	3.11105	4.77788	0.0426752	0.999501
VRC314	Grp1456	GNL2		0.225706	4.49109	4.75175	0.0428904	0.999501
VRC314	Grp1456	RARS		0.267531	4.7812	4.75083	0.0429084	0.999501
VRC314	Grp1456	ZNF26		0.37632	3.64158	4.75024	0.0429198	0.999501
VRC314	Grp1456	DRAM2		0.236296	5.35531	4.74966	0.0429312	0.999501
VRC314	Grp1456	GTF2H5		0.365029	3.52982	4.74255	0.0430703	0.999501
VRC314	Grp1456	UPK3A		-0.62757	1.76989	4.73634	0.0431922	0.999501
VRC314	Grp1456	SCOC		0.529211	3.16363	4.73186	0.0432805	0.999501
VRC314	Grp1456	KIAA1328		-0.514535	1.94552	4.72975	0.0433222	0.999501
VRC314	Grp1456	CAPG		0.307849	7.07989	4.71371	0.0436399	0.999501
VRC314	Grp1456	ZBED5		0.260766	5.87157	4.70623	0.0437891	0.999501
VRC314	Grp1456	ARRB1		-0.2511	7.92417	4.68671	0.0441811	0.999501
VRC314	Grp1456	ZNF678		0.522256	2.62771	4.65617	0.0448025	0.999501
VRC314	Grp1456	RBAK		0.43166	3.98219	4.65546	0.0448172	0.999501
VRC314	Grp1456	ZNF22		0.336154	4.73869	4.65153	0.0448979	0.999501
VRC314	Grp1456	LDHA		0.185464	6.99405	4.65053	0.0449185	0.999501
VRC314	Grp1456	SMPDL3B		-0.845024	1.43278	4.64658	0.0449997	0.999501
VRC314	Grp1456	NDN		1.02374	0.155115	4.64348	0.0450637	0.999501
VRC314	Grp1456	GPR162		-1.28568	5.69407	4.85758	0.0451143	0.999501
VRC314	Grp1456	MGMT		-0.407117	4.15824	4.63871	0.0451624	0.999501
VRC314	Grp1456	FAM175A		0.450873	3.04498	4.6325	0.0452912	0.999501
VRC314	Grp1456	RRM2		0.979949	2.31434	4.67611	0.0454983	0.999501
VRC314	Grp1456	ABCE1		0.250813	4.53252	4.61395	0.0456783	0.999501
VRC314	Grp1456	LYNX1		-0.621708	2.88356	4.61464	0.0457121	0.999501
VRC314	Grp1456	SAP25		-0.282715	6.49659	4.60919	0.0457782	0.999501
VRC314	Grp1456	SMAD5		-0.269726	4.3396	4.60398	0.045888	0.999501
VRC314	Grp1456	ZUFSP		0.459309	2.82577	4.60326	0.0459031	0.999501
VRC314	Grp1456	SNORA31		-0.69498	0.318867	4.59942	0.0459842	0.999501
VRC314	Grp1456	OTUD7A		0.824293	0.872829	4.58771	0.0462325	0.999501
VRC314	Grp1456	TXNL4B		0.202485	4.91769	4.5775	0.0464502	0.999501
VRC314	Grp1456	LIN37		-0.243685	4.14904	4.57707	0.0464594	0.999501
VRC314	Grp1456	SNX33		-0.270124	3.38155	4.56596	0.0466976	0.999501
VRC314	Grp1456	PROZ		1.11306	0.348523	4.557	0.0468909	0.999501
VRC314	Grp1456	TRMT12		0.373431	3.95347	4.55256	0.0469871	0.999501
VRC314	Grp1456	MRPS23		0.254907	3.90418	4.54833	0.0470788	0.999501
VRC314	Grp1456	OIP5		0.81088	0.40074	4.52941	0.0474916	0.999501
VRC314	Grp1456	ZMAT2		0.371946	6.66369	4.52851	0.0475114	0.999501
VRC314	Grp1456	KCTD1		0.601585	1.27869	4.52786	0.0475256	0.999501
VRC314	Grp1456	RACGAP1P		0.59325	1.09151	4.52578	0.0475715	0.999501
VRC314	Grp1456	CGRRF1		0.418267	2.67244	4.50398	0.0480531	0.999501
VRC314	Grp1456	GIMAP2		0.367584	6.68607	4.49692	0.0482105	0.999501
VRC314	Grp1456	GABPB2		0.504354	2.37432	4.48613	0.0484521	0.999501
VRC314	Grp1456	ANGEL2		0.289652	4.96697	4.48005	0.0485886	0.999501
VRC314	Grp1456	KAT8		-0.217066	6.27567	4.47768	0.0486421	0.999501
VRC314	Grp1456	GEN1		0.419376	3.2599	4.47034	0.0488079	0.999501
VRC314	Grp1456	RCN3		-0.448416	5.70128	4.50446	0.0488343	0.999501
VRC314	Grp1456	XYLB		0.902042	0.0732849	4.46157	0.049007	0.999501
VRC314	Grp1456	FAM3C		0.453482	1.57515	4.46145	0.0490096	0.999501
VRC314	Grp1456	BBS9		0.361887	2.81681	4.45198	0.0492256	0.999501
VRC314	Grp1456	PDPK1		-0.254038	5.82502	4.44968	0.0492781	0.999501
VRC314	Grp1456	LSM5		0.389316	2.88233	4.44759	0.049326	0.999501
VRC314	Grp1456	ATP5J		0.580856	2.11166	4.44476	0.0493909	0.999501
VRC314	Grp1456	CCL3		-0.581488	1.625	4.43468	0.0496229	0.999501
VRC314	Grp1456	KIFC3		-0.442612	3.56115	4.43264	0.04967	0.999501
VRC314	Grp1456	UBXN7		-0.304509	3.97024	4.42118	0.0499354	0.999501
VRC314	Grp1456	ATP5O		0.281684	4.65156	4.41332	0.0501184	0.999501
VRC314	Grp1456	WDHD1		0.759097	1.37637	4.41231	0.0501421	0.999501
VRC314	Grp1456	ZSCAN16		0.293038	3.38991	4.40946	0.0502087	0.999501
VRC314	Grp1456	INPP5A		-0.322366	5.27389	4.40891	0.0502215	0.999501
VRC314	Grp1456	LY6G5C		-0.4247	2.45962	4.40682	0.0502704	0.999501
VRC314	Grp1456	ING4		0.183945	5.43495	4.37425	0.0510398	0.999501
VRC314	Grp1456	RAB28		0.310872	3.53099	4.36926	0.0511589	0.999501
VRC314	Grp1456	INHBB		-0.873323	1.20101	4.3668	0.0512178	0.999501
VRC314	Grp1456	MORN4		0.92179	0.42417	4.3635	0.0512968	0.999501
VRC314	Grp1456	PANX2		-0.477871	6.30429	4.41352	0.0513374	0.999501
VRC314	Grp1456	DLX4		-0.743417	0.0170188	4.3585	0.051417	0.999501
VRC314	Grp1456	SPATA6		-0.540418	2.34213	4.35346	0.0515382	0.999501
VRC314	Grp1456	ZNF79		0.272355	3.44813	4.34996	0.0516227	0.999501
VRC314	Grp1456	ARHGAP11A		0.646476	1.30615	4.34994	0.0516231	0.999501
VRC314	Grp1456	NUDT21		0.256829	5.82047	4.33249	0.0520465	0.999501
VRC314	Grp1456	FBXO8		0.246267	3.57898	4.33078	0.0520882	0.999501
VRC314	Grp1456	ENTPD2		-1.52793	1.61473	4.41265	0.052109	0.999501
VRC314	Grp1456	PKN3		-0.528917	2.3689	4.32151	0.0523149	0.999501
VRC314	Grp1456	PIPOX		0.802489	0.188988	4.31765	0.0524097	0.999501
VRC314	Grp1456	ACBD6		0.270273	3.88474	4.30943	0.0526122	0.999501
VRC314	Grp1456	PEX10		0.284701	3.00463	4.30476	0.0527275	0.999501
VRC314	Grp1456	ZMYM6		0.237738	4.96	4.29763	0.0529044	0.999501
VRC314	Grp1456	FBXL19		-0.198089	5.13655	4.29285	0.0530231	0.999501
VRC314	Grp1456	DPRXP4		-1.10313	1.19301	4.29276	0.0531647	0.999501
VRC314	Grp1456	PRG2		0.821283	-0.101866	4.28696	0.0531701	0.999501
VRC314	Grp1456	EHBP1L1		-0.28031	8.75326	4.28235	0.0532853	0.999501
VRC314	Grp1456	CABIN1		-0.244317	8.17777	4.28205	0.053293	0.999501
VRC314	Grp1456	NPR2		0.546062	1.49484	4.27923	0.0533637	0.999501
VRC314	Grp1456	SIDT2		-0.274463	6.80673	4.26738	0.0536618	0.999501
VRC314	Grp1456	RGL1		-0.541817	2.14872	4.26731	0.0536637	0.999501
VRC314	Grp1456	GOT1		0.262848	3.80631	4.2619	0.0538004	0.999501
VRC314	Grp1456	TTC21A		0.563284	2.87505	4.25998	0.0538492	0.999501
VRC314	Grp1456	PCNP		0.249621	5.92039	4.25773	0.0539063	0.999501
VRC314	Grp1456	NUP54		0.234758	4.40321	4.25539	0.0539656	0.999501
VRC314	Grp1456	RGS16		0.704729	0.748339	4.25406	0.0539994	0.999501
VRC314	Grp1456	XRCC4		0.523887	1.56482	4.25283	0.0540308	0.999501
VRC314	Grp1456	ZWILCH		0.428057	1.98994	4.24463	0.0542399	0.999501
VRC314	Grp1456	GLRX3		0.304859	3.4564	4.23504	0.0544857	0.999501
VRC314	Grp1456	LIPT2		0.615156	1.277	4.23277	0.0545441	0.999501
VRC314	Grp1456	CPNE7		1.03029	0.820455	4.22603	0.0547178	0.999501
VRC314	Grp1456	CHRNE		-0.59227	1.85191	4.22011	0.054871	0.999501
VRC314	Grp1456	VRK2		0.413661	2.40046	4.21387	0.0550329	0.999501
VRC314	Grp1456	FAM58A		0.249207	3.78372	4.20994	0.0551352	0.999501
VRC314	Grp1456	CWC15		0.348303	4.19594	4.20856	0.0551712	0.999501
VRC314	Grp1456	NR2F6		-0.511755	3.21156	4.20305	0.0553151	0.999501
VRC314	Grp1456	RCAN3		0.314306	4.56221	4.20304	0.0553153	0.999501
VRC314	Grp1456	ZFAND1		0.356097	3.67251	4.20112	0.0553656	0.999501
VRC314	Grp1456	APTX		0.255049	4.06517	4.20081	0.0553736	0.999501
VRC314	Grp1456	C11orf58		0.201337	6.03263	4.1993	0.0554133	0.999501
VRC314	Grp1456	TTC37		0.240645	5.13724	4.19582	0.0555045	0.999501
VRC314	Grp1456	EXT1		-0.283489	3.86741	4.19541	0.0555152	0.999501
VRC314	Grp1456	SLC12A1		-3.17133	2.33296	4.37638	0.0555185	0.999501
VRC314	Grp1456	DTX2P1-UPK3BP1-PMS2P11		0.95303	0.116411	4.19408	0.0555502	0.999501
VRC314	Grp1456	RNF19A		0.319166	5.69985	4.1936	0.0555627	0.999501
VRC314	Grp1456	THAP6		0.33221	3.74472	4.17871	0.0559559	0.999501
VRC314	Grp1456	PSMC6		0.486185	2.45356	4.17278	0.0561134	0.999501
VRC314	Grp1456	RETSAT		-0.198186	4.8939	4.17222	0.0561283	0.999501
VRC314	Grp1456	PLEKHG3		-0.278704	8.14572	4.1715	0.0561473	0.999501
VRC314	Grp1456	POLR1E		0.281456	4.09357	4.16506	0.0563191	0.999501
VRC314	Grp1456	RFC5		0.281617	3.44471	4.15912	0.056478	0.999501
VRC314	Grp1456	SLC25A20		0.319676	5.23985	4.15748	0.0565218	0.999501
VRC314	Grp1456	CDT1		0.776924	1.89394	4.15294	0.0566438	0.999501
VRC314	Grp1456	NR3C2		0.384683	3.5111	4.1473	0.0567955	0.999501
VRC314	Grp1456	LPAR2		-0.355798	8.03241	4.14494	0.0568592	0.999501
VRC314	Grp1456	VPS54		0.302387	3.95666	4.14089	0.0569686	0.999501
VRC314	Grp1456	FAM177B		0.918298	0.469157	4.13318	0.0571777	0.999501
VRC314	Grp1456	PAN3-AS1		0.394486	2.27228	4.12693	0.0573478	0.999501
VRC314	Grp1456	METTL5		0.379584	2.34247	4.12571	0.0573811	0.999501
VRC314	Grp1456	RPL30		0.344479	8.01074	4.12205	0.0574812	0.999501
VRC314	Grp1456	LPAR6		0.52641	5.48034	4.17995	0.0576154	0.999501
VRC314	Grp1456	HLA-C		-0.471176	12.3906	4.11645	0.0576343	0.999501
VRC314	Grp1456	ARL5A		0.284596	4.56312	4.10981	0.0578169	0.999501
VRC314	Grp1456	PARP6		0.175544	5.4711	4.10978	0.0578177	0.999501
VRC314	Grp1456	VAMP8		0.245964	6.60576	4.10006	0.058086	0.999501
VRC314	Grp1456	RNF14		0.262373	4.76937	4.09953	0.0581005	0.999501
VRC314	Grp1456	ORC3		0.311766	3.00791	4.09614	0.0581945	0.999501
VRC314	Grp1456	NLGN3		-0.381697	3.8897	4.09411	0.0582509	0.999501
VRC314	Grp1456	RBMX2		0.199682	4.35589	4.09375	0.0582609	0.999501
VRC314	Grp1456	USP30		-0.259958	3.50995	4.09278	0.0582877	0.999501
VRC314	Grp1456	ASTE1		0.205483	4.25459	4.08726	0.0584415	0.999501
VRC314	Grp1456	RIOK2		0.326326	3.75249	4.08494	0.0585062	0.999501
VRC314	Grp1456	GBA2		-0.212235	6.83859	4.08403	0.0585314	0.999501
VRC314	Grp1456	NDUFS3		0.240322	4.8571	4.07792	0.0587022	0.999501
VRC314	Grp1456	SLC5A6		-0.241337	4.61657	4.07763	0.0587106	0.999501
VRC314	Grp1456	CCT8		0.22325	4.67072	4.07035	0.0589147	0.999501
VRC314	Grp1456	POC5		0.305449	3.58194	4.06807	0.058979	0.999501
VRC314	Grp1456	C6orf48		0.289856	6.03722	4.06547	0.0590524	0.999501
VRC314	Grp1456	B2M		0.393934	12.7598	4.06228	0.0591424	0.999501
VRC314	Grp1456	PPP1R3G		-0.913681	0.386524	4.05825	0.0592564	0.999501
VRC314	Grp1456	MYO5C		0.851519	1.34608	4.05446	0.0593637	0.999501
VRC314	Grp1456	FAM60A		0.256503	4.63572	4.05148	0.0594484	0.999501
VRC314	Grp1456	XRRA1		-0.829265	3.0426	4.11533	0.0594682	0.999501
VRC314	Grp1456	TBC1D19		0.675331	0.366619	4.04889	0.0595222	0.999501
VRC314	Grp1456	EIF4E3		0.266523	7.11978	4.03743	0.0598495	0.999501
VRC314	Grp1456	MRPL47		0.48711	2.54595	4.03106	0.0600322	0.999501
VRC314	Grp1456	C2orf76		0.695026	0.849367	4.02989	0.0600658	0.999501
VRC314	Grp1456	MGST3		0.273101	4.48955	4.0264	0.0601664	0.999501
VRC314	Grp1456	DNAH3		0.812284	0.213629	4.02169	0.0603023	0.999501
VRC314	Grp1456	SHCBP1		0.578202	0.865661	4.01902	0.0603794	0.999501
VRC314	Grp1456	MATR3		0.206996	7.05635	4.01383	0.06053	0.999501
VRC314	Grp1456	APBA1		-0.705616	0.989713	4.01188	0.0605865	0.999501
VRC314	Grp1456	ACTR6		0.43038	3.30458	4.00581	0.0607633	0.999501
VRC314	Grp1456	TAF5		0.307028	3.21736	4.00394	0.0608177	0.999501
VRC314	Grp1456	PDCD5		0.275625	2.65784	4.00383	0.060821	0.999501
VRC314	Grp1456	CPEB3		0.365992	2.38959	4.00143	0.0608912	0.999501
VRC314	Grp1456	SKA2		0.337924	3.36353	3.99619	0.0610446	0.999501
VRC314	Grp1456	ZNF326		0.431403	2.25671	3.9884	0.0612734	0.999501
VRC314	Grp1456	UQCRQ		0.301699	4.0925	3.9877	0.061294	0.999501
VRC314	Grp1456	RPS18		0.351925	5.82394	3.98385	0.0614075	0.999501
VRC314	Grp1456	IGF1R		-0.401594	6.76269	3.99763	0.0615177	0.999501
VRC314	Grp1456	CHMP5		0.40433	4.08333	3.97669	0.0616194	0.999501
VRC314	Grp1456	WDR12		0.450555	2.25325	3.97342	0.0617162	0.999501
VRC314	Grp1456	COMMD3		0.293339	3.45449	3.97252	0.0617431	0.999501
VRC314	Grp1456	RAN		0.241575	5.44908	3.9661	0.061934	0.999501
VRC314	Grp1456	ACPP		-0.361704	4.37274	3.95925	0.0621386	0.999501
VRC314	Grp1456	SMC2		0.48788	3.44598	3.95554	0.0622498	0.999501
VRC314	Grp1456	ANG		-0.598162	1.71745	3.95509	0.0622632	0.999501
VRC314	Grp1456	TAGLN		-0.629383	5.29379	4.04102	0.0623014	0.999501
VRC314	Grp1456	C1GALT1C1		0.325981	4.09881	3.95154	0.0623698	0.999501
VRC314	Grp1456	GATA2		-0.668722	5.05816	4.05615	0.0624203	0.999501
VRC314	Grp1456	LZTS1		-0.687915	0.578507	3.94727	0.0624981	0.999501
VRC314	Grp1456	IER3		-0.339987	5.33118	3.93422	0.0628929	0.999501
VRC314	Grp1456	H2AFY2		0.368514	2.56894	3.93367	0.0629095	0.999501
VRC314	Grp1456	HMGN2		0.180192	6.02406	3.93342	0.0629169	0.999501
VRC314	Grp1456	RDH11		-0.177618	6.05704	3.93218	0.0629546	0.999501
VRC314	Grp1456	MRPS14		0.225321	4.23999	3.93006	0.063019	0.999501
VRC314	Grp1456	CELF1		-0.209296	8.19029	3.93006	0.063019	0.999501
VRC314	Grp1456	ACSL6		0.447171	3.94422	3.93145	0.0630591	0.999501
VRC314	Grp1456	KIAA1586		0.438215	1.76805	3.92397	0.0632046	0.999501
VRC314	Grp1456	GFM2		0.225706	3.89397	3.9236	0.063216	0.999501
VRC314	Grp1456	RAI1		-0.309746	5.11987	3.919	0.0633564	0.999501
VRC314	Grp1456	SSBP1		0.261546	4.26896	3.91769	0.0633968	0.999501
VRC314	Grp1456	UBE2V2		0.287965	3.41337	3.91645	0.0634346	0.999501
VRC314	Grp1456	MNAT1		0.485212	2.00801	3.91586	0.0634528	0.999501
VRC314	Grp1456	WDR44		0.252404	4.04405	3.91509	0.0634764	0.999501
VRC314	Grp1456	S100B		-0.894093	3.66149	4.00683	0.0636698	0.999501
VRC314	Grp1456	GALE		0.258732	3.24323	3.90629	0.0637468	0.999501
VRC314	Grp1456	ANLN		1.20406	-0.0724577	3.90609	0.0637532	0.999501
VRC314	Grp1456	RPA3		0.399894	2.3647	3.90479	0.0637932	0.999501
VRC314	Grp1456	FASTKD1		0.303785	3.12523	3.90246	0.063865	0.999501
VRC314	Grp1456	GP1BA		-0.380074	3.50272	3.897	0.0640339	0.999501
VRC314	Grp1456	MSH2		0.363398	3.81507	3.89648	0.06405	0.999501
VRC314	Grp1456	SEC62		0.275393	7.304	3.89067	0.0642305	0.999501
VRC314	Grp1456	RAMP1		0.810063	0.900347	3.88649	0.0643607	0.999501
VRC314	Grp1456	DTL		1.04728	0.512942	3.8797	0.0645727	0.999501
VRC314	Grp1456	BAG2		0.533241	2.49071	3.87845	0.0646118	0.999501
VRC314	Grp1456	ZNF607		-0.380697	2.54992	3.8775	0.0646414	0.999501
VRC314	Grp1456	FBP1		-0.26146	5.46963	3.87583	0.0646938	0.999501
VRC314	Grp1456	PIGY		0.24231	5.99599	3.87153	0.0648288	0.999501
VRC314	Grp1456	FANCC		0.403762	2.78917	3.87123	0.0648384	0.999501
VRC314	Grp1456	TSPAN33		-0.462877	5.64306	3.91014	0.0650434	0.999501
VRC314	Grp1456	ELL3		0.447856	1.86316	3.86058	0.0651741	0.999501
VRC314	Grp1456	SLC16A4		-0.735024	0.987096	3.84913	0.0655375	0.999501
VRC314	Grp1456	KIN		0.278013	3.17058	3.8444	0.065688	0.999501
VRC314	Grp1456	ZC3H13		-0.266492	6.42739	3.84381	0.0657069	0.999501
VRC314	Grp1456	ZNF33B		0.31955	4.62999	3.84258	0.0657463	0.999501
VRC314	Grp1456	FN3K		-0.587787	1.67074	3.8417	0.0657745	0.999501
VRC314	Grp1456	TRIM8		-0.242558	7.94898	3.8379	0.0658961	0.999501
VRC314	Grp1456	ABL2		-0.222567	4.58919	3.83356	0.0660351	0.999501
VRC314	Grp1456	PSTK		0.531869	1.29555	3.83098	0.0661179	0.999501
VRC314	Grp1456	CWF19L2		0.216743	5.34201	3.82844	0.0661997	0.999501
VRC314	Grp1456	UBASH3B		0.187199	5.28336	3.82747	0.066231	0.999501
VRC314	Grp1456	FAM184A		0.709649	0.597506	3.82739	0.0662336	0.999501
VRC314	Grp1456	ZNF507		0.25376	3.99116	3.82733	0.0662357	0.999501
VRC314	Grp1456	EPHA4		0.402532	3.24729	3.81438	0.0666544	0.999501
VRC314	Grp1456	MAMLD1		0.844029	0.892763	3.81366	0.0666778	0.999501
VRC314	Grp1456	RABEP1		0.199067	6.02049	3.80962	0.0668091	0.999501
VRC314	Grp1456	IL18RAP		-0.518445	6.67556	3.86493	0.066894	0.999501
VRC314	Grp1456	BCL2A1		0.603201	4.77712	3.8714	0.0670326	0.999501
VRC314	Grp1456	VPS29		0.292418	5.48808	3.7994	0.0671428	0.999501
VRC314	Grp1456	NFATC3		-0.247127	7.67952	3.79744	0.0672068	0.999501
VRC314	Grp1456	ZNF155		0.317609	3.6816	3.79602	0.0672534	0.999501
VRC314	Grp1456	TATDN1		0.893207	0.125144	3.79186	0.06739	0.999501
VRC314	Grp1456	RNF7		0.254225	4.69151	3.79015	0.0674464	0.999501
VRC314	Grp1456	MDH1		0.226516	5.54149	3.78894	0.0674863	0.999501
VRC314	Grp1456	CCDC43		0.24593	3.74779	3.78313	0.0676777	0.999501
VRC314	Grp1456	E2F5		0.513021	1.96441	3.78196	0.0677166	0.999501
VRC314	Grp1456	TMCO3		-0.285559	5.13124	3.7818	0.0677219	0.999501
VRC314	Grp1456	MKS1		0.3163	2.89816	3.78023	0.0677737	0.999501
VRC314	Grp1456	DPY30		0.339683	2.87363	3.77574	0.0679227	0.999501
VRC314	Grp1456	C19orf44		-0.399906	1.93351	3.77471	0.0679567	0.999501
VRC314	Grp1456	RPS6KA4		-0.229692	6.74961	3.77267	0.0680246	0.999501
VRC314	Grp1456	LY6G5B		-0.213938	4.69746	3.77149	0.0680636	0.999501
VRC314	Grp1456	CHCHD2		0.271086	5.25245	3.77129	0.0680703	0.999501
VRC314	Grp1456	RAB3D		-0.373878	8.6713	3.77015	0.0681083	0.999501
VRC314	Grp1456	DDX59		0.337691	4.31842	3.76947	0.068131	0.999501
VRC314	Grp1456	ZC3H8		0.341723	2.86533	3.76462	0.0682926	0.999501
VRC314	Grp1456	CEBPZ		0.285893	4.62265	3.76345	0.0683318	0.999501
VRC314	Grp1456	NGRN		0.161929	5.96493	3.75783	0.0685197	0.999501
VRC314	Grp1456	MPZL1		-0.665339	7.47957	3.84208	0.0685486	0.999501
VRC314	Grp1456	KBTBD6		0.299831	3.55199	3.75541	0.068601	0.999501
VRC314	Grp1456	DFFA		-0.207245	4.89291	3.75017	0.068777	0.999501
VRC314	Grp1456	EIF4EBP1		-0.318853	4.73312	3.74874	0.0688255	0.999501
VRC314	Grp1456	CUX1		-0.185377	6.90474	3.74812	0.0688463	0.999501
VRC314	Grp1456	QPRT		0.52909	1.95361	3.74143	0.0690723	0.999501
VRC314	Grp1456	HCG25		-0.677972	0.78858	3.73314	0.0693532	0.999501
VRC314	Grp1456	UQCRC2		0.163667	6.30724	3.72854	0.06951	0.999501
VRC314	Grp1456	NDUFS5		0.352104	3.37795	3.72838	0.0695153	0.999501
VRC314	Grp1456	OR2B6		-1.01179	-0.12979	3.72652	0.0695787	0.999501
VRC314	Grp1456	CPNE8		-0.384751	2.95756	3.71756	0.0698852	0.999501
VRC314	Grp1456	RHOXF1		-1.22271	-0.0948036	3.71712	0.0699006	0.999501
VRC314	Grp1456	AANAT		-0.575204	0.792864	3.7158	0.0699459	0.999501
VRC314	Grp1456	PLIN5		-0.550713	5.56891	3.78245	0.0699515	0.999501
VRC314	Grp1456	GRIN2D		-0.68287	0.404732	3.71488	0.0699774	0.999501
VRC314	Grp1456	CDKN2C		0.359496	2.73827	3.71305	0.0700403	0.999501
VRC314	Grp1456	OLFML2A		0.912083	0.0933745	3.70613	0.0702787	0.999501
VRC314	Grp1456	OXCT1		0.379295	4.27269	3.69917	0.0705194	0.999501
VRC314	Grp1456	C1orf109		0.279719	3.50887	3.69712	0.0705905	0.999501
VRC314	Grp1456	CCNB1		0.547884	1.97775	3.6933	0.0707232	0.999501
VRC314	Grp1456	PLTP		-0.648138	1.16209	3.69301	0.0707334	0.999501
VRC314	Grp1456	HDAC10		-0.21781	6.40669	3.68999	0.0708385	0.999501
VRC314	Grp1456	NXT2		0.303434	3.65038	3.68829	0.0708976	0.999501
VRC314	Grp1456	HRH2		-0.401534	6.47539	3.70857	0.0709818	0.999501
VRC314	Grp1456	SNRPD3		0.185074	5.24727	3.68183	0.0711234	0.999501
VRC314	Grp1456	H19		-1.02241	0.633442	3.68113	0.0711481	0.999501
VRC314	Grp1456	NOD2		-0.367323	6.66543	3.68689	0.0712864	0.999501
VRC314	Grp1456	IQCG		0.529167	2.11339	3.67636	0.0713154	0.999501
VRC314	Grp1456	CDKN1C		-0.404218	5.58847	3.69916	0.0713815	0.999501
VRC314	Grp1456	MIR142		-0.213658	5.04008	3.67399	0.0713984	0.999501
VRC314	Grp1456	GMPS		0.191491	4.27533	3.67103	0.0715026	0.999501
VRC314	Grp1456	CDR2L		-1.0942	-0.172513	3.6595	0.0719104	0.999501
VRC314	Grp1456	MST1		-0.447741	1.44834	3.65421	0.0720982	0.999501
VRC314	Grp1456	CLEC2L		-1.07013	0.972077	3.65731	0.0721159	0.999501
VRC314	Grp1456	TBCE		0.469206	2.39255	3.65238	0.0721633	0.999501
VRC314	Grp1456	F13A1		-0.499697	7.17977	3.70075	0.0722423	0.999501
VRC314	Grp1456	RHEB		0.342198	2.4856	3.64893	0.0722862	0.999501
VRC314	Grp1456	CD2AP		0.369475	4.32801	3.64593	0.0723935	0.999501
VRC314	Grp1456	CUL2		0.187674	4.56851	3.64306	0.0724961	0.999501
VRC314	Grp1456	TMEM38B		0.405406	2.27161	3.63442	0.0728061	0.999501
VRC314	Grp1456	MS4A14		-0.381575	4.65293	3.63766	0.0728799	0.999501
VRC314	Grp1456	SOCS7		-0.226175	4.7371	3.63044	0.0729493	0.999501
VRC314	Grp1456	CNTD1		0.4516	1.75333	3.6277	0.0730483	0.999501
VRC314	Grp1456	TAF1D		0.309905	3.89467	3.62672	0.0730836	0.999501
VRC314	Grp1456	ZDHHC1		-0.484792	2.50432	3.61543	0.0734931	0.999501
VRC314	Grp1456	FCGR1A		0.934124	1.31892	3.62334	0.0734962	0.999501
VRC314	Grp1456	PDE6D		0.196589	4.39776	3.61252	0.0735991	0.999501
VRC314	Grp1456	C2orf49		0.378722	2.37515	3.61248	0.0736004	0.999501
VRC314	Grp1456	KCNK5		-0.768217	0.743548	3.61232	0.0736061	0.999501
VRC314	Grp1456	EVI2A		0.600071	6.84057	3.68207	0.0736437	0.999501
VRC314	Grp1456	RBM41		0.236671	4.00655	3.60979	0.0736986	0.999501
VRC314	Grp1456	CCDC59		0.302398	3.66125	3.60508	0.0738706	0.999501
VRC314	Grp1456	NSL1		0.240503	5.3223	3.60025	0.0740477	0.999501
VRC314	Grp1456	DNAH10		-0.710214	0.981804	3.59904	0.0740918	0.999501
VRC314	Grp1456	PTPRO		0.463763	2.63621	3.58779	0.0745064	0.999501
VRC314	Grp1456	ICAM3		-0.351149	10.5718	3.58234	0.0747081	0.999501
VRC314	Grp1456	EID1		0.242324	6.5592	3.57709	0.0749032	0.999501
VRC314	Grp1456	CCDC51		0.384349	2.96717	3.57296	0.0750569	0.999501
VRC314	Grp1456	SULT1A1		0.371146	5.91634	3.58606	0.0750841	0.999501
VRC314	Grp1456	WDR53		0.255962	3.63831	3.56414	0.0753865	0.999501
VRC314	Grp1456	GPRC5C		0.97846	0.0556001	3.56249	0.0754485	0.999501
VRC314	Grp1456	TRMT2B		0.179745	4.93761	3.55958	0.0755575	0.999501
VRC314	Grp1456	COL6A1		-0.556418	2.2993	3.55196	0.0758446	0.999501
VRC314	Grp1456	MYNN		0.281434	4.22346	3.55	0.0759183	0.999501
VRC314	Grp1456	RHBDL1		-0.470455	1.31625	3.54774	0.0760038	0.999501
VRC314	Grp1456	ZNF181		0.476208	2.46231	3.54471	0.0761186	0.999501
VRC314	Grp1456	SEC23IP		0.200144	5.20164	3.54444	0.076129	0.999501
VRC314	Grp1456	NDUFA6		0.333476	4.66486	3.54341	0.0761678	0.999501
VRC314	Grp1456	NCLN		-0.212498	7.24005	3.54251	0.0762022	0.999501
VRC314	Grp1456	SP140		0.245883	5.03042	3.53644	0.0764327	0.999501
VRC314	Grp1456	CHIC1		0.370221	3.57977	3.53603	0.0764482	0.999501
VRC314	Grp1456	CMTM4		-0.311164	3.16906	3.52657	0.0768098	0.999501
VRC314	Grp1456	C4orf3		0.230363	7.06721	3.5229	0.0769505	0.999501
VRC314	Grp1456	TAF6L		-0.234864	4.55417	3.52212	0.0769801	0.999501
VRC314	Grp1456	NEURL1B		0.890405	0.500912	3.51886	0.0771054	0.999501
VRC314	Grp1456	SGTA		-0.196417	6.41141	3.51641	0.0771999	0.999501
VRC314	Grp1456	DDAH2		-0.25666	5.36948	3.5156	0.0772311	0.999501
VRC314	Grp1456	SFTPD		-1.11289	0.237973	3.51423	0.0772841	0.999501
VRC314	Grp1456	PPIH		0.304672	2.70687	3.51135	0.0773952	0.999501
VRC314	Grp1456	HTR7P1		0.590743	1.44703	3.51083	0.0774154	0.999501
VRC314	Grp1456	OSTC		0.276711	4.26683	3.50929	0.0774746	0.999501
VRC314	Grp1456	RBM6		-0.177192	6.72294	3.50763	0.0775391	0.999501
VRC314	Grp1456	BAIAP2L2		-0.590468	1.07245	3.50548	0.0776225	0.999501
VRC314	Grp1456	ATOH8		-1.16888	2.28465	3.56712	0.0778318	0.999501
VRC314	Grp1456	ZNF382		0.543613	1.79912	3.49828	0.0779022	0.999501
VRC314	Grp1456	F8		0.438076	2.52398	3.49808	0.0779097	0.999501
VRC314	Grp1456	SREK1IP1		0.259767	4.987	3.49784	0.077919	0.999501
VRC314	Grp1456	CASS4		-0.327279	5.95147	3.48521	0.0784936	0.999501
VRC314	Grp1456	PRPF18		0.395697	3.11425	3.47631	0.0787631	0.999501
VRC314	Grp1456	EMG1		0.24049	3.98717	3.47333	0.0788804	0.999501
VRC314	Grp1456	GALNS		-0.214373	5.72623	3.47328	0.0788823	0.999501
VRC314	Grp1456	GHRLOS		-0.398883	3.03014	3.47306	0.0788913	0.999501
VRC314	Grp1456	CNOT7		0.167717	5.85034	3.4716	0.078949	0.999501
VRC314	Grp1456	F2R		-0.325303	4.5495	3.47145	0.0789549	0.999501
VRC314	Grp1456	BLZF1		0.376471	3.16122	3.46993	0.079015	0.999501
VRC314	Grp1456	RGS12		-0.337542	3.94869	3.46967	0.0790252	0.999501
VRC314	Grp1456	KTN1		0.230996	5.71167	3.46896	0.0790534	0.999501
VRC314	Grp1456	EML4		0.257881	6.72438	3.46468	0.0792233	0.999501
VRC314	Grp1456	SLCO3A1		-0.267662	7.31725	3.45238	0.0797135	0.999501
VRC314	Grp1456	DYNLT3		0.322242	3.68886	3.45192	0.0797317	0.999501
VRC314	Grp1456	PALB2		0.304304	3.14908	3.44365	0.0800634	0.999501
VRC314	Grp1456	MTHFR		-0.198102	6.4913	3.44268	0.0801025	0.999501
VRC314	Grp1456	MYO1C		-0.251762	4.54933	3.44176	0.0801394	0.999501
VRC314	Grp1456	DDX1		0.18533	4.7231	3.44119	0.0801623	0.999501
VRC314	Grp1456	CTR9		0.20233	5.92251	3.43941	0.0802339	0.999501
VRC314	Grp1456	TRNT1		0.23803	3.55957	3.43879	0.0802589	0.999501
VRC314	Grp1456	CD36		0.308148	6.71828	3.43707	0.0803285	0.999501
VRC314	Grp1456	ATPIF1		0.198684	5.77664	3.43349	0.0804729	0.999501
VRC314	Grp1456	ZMYND10		-0.413059	1.99451	3.43113	0.0805686	0.999501
VRC314	Grp1456	NRGN		-0.637376	9.08582	3.47248	0.0807993	0.999501
VRC314	Grp1456	KIF3C		-0.327801	4.16346	3.42399	0.0808585	0.999501
VRC314	Grp1456	EML5		-0.539568	1.46497	3.42383	0.0808647	0.999501
VRC314	Grp1456	TUBD1		0.206669	3.60503	3.42373	0.0808688	0.999501
VRC314	Grp1456	RANBP1		0.278872	3.4926	3.41707	0.0811405	0.999501
VRC314	Grp1456	CDK6		0.205252	5.00958	3.41656	0.0811612	0.999501
VRC314	Grp1456	CR2		0.491139	2.95786	3.41597	0.0811851	0.999501
VRC314	Grp1456	CHKA		-0.229656	5.12721	3.41273	0.0813178	0.999501
VRC314	Grp1456	CLDND1		0.248572	5.87868	3.4047	0.0816473	0.999501
VRC314	Grp1456	NTRK1		-0.614077	0.750675	3.39942	0.0818646	0.999501
VRC314	Grp1456	PCGF6		0.591642	1.11281	3.39809	0.0819197	0.999501
VRC314	Grp1456	ACVR2B		0.496365	2.73753	3.39037	0.0822391	0.999501
VRC314	Grp1456	EFEMP2		-0.375104	2.9201	3.38887	0.0823015	0.999501
VRC314	Grp1456	NPPA		-0.633152	0.977821	3.3838	0.0825125	0.999501
VRC314	Grp1456	FITM1		-0.486621	1.85639	3.38195	0.0825895	0.999501
VRC314	Grp1456	RAB11FIP4		-0.207306	7.44246	3.38168	0.0826006	0.999501
VRC314	Grp1456	POLR3K		0.271705	3.91872	3.37994	0.0826731	0.999501
VRC314	Grp1456	FUNDC2		0.334805	4.57122	3.37141	0.0830301	0.999501
VRC314	Grp1456	LGR4		-0.731539	0.154917	3.37083	0.0830545	0.999501
VRC314	Grp1456	CYP1B1-AS1		0.833621	1.03409	3.36914	0.0831254	0.999501
VRC314	Grp1456	SCN3A		-0.64862	1.54258	3.36107	0.0834654	0.999501
VRC314	Grp1456	UBA2		0.209212	4.85917	3.35225	0.0838384	0.999501
VRC314	Grp1456	PLEKHA6		0.753217	0.177668	3.35051	0.0839124	0.999501
VRC314	Grp1456	RBFA		-0.249582	3.84756	3.34858	0.0839943	0.999501
VRC314	Grp1456	CEP120		0.284345	4.64869	3.34461	0.0841636	0.999501
VRC314	Grp1456	ZNF821		0.270782	3.28372	3.34416	0.0841825	0.999501
VRC314	Grp1456	CBX6		-0.178932	6.26966	3.34297	0.0842336	0.999501
VRC314	Grp1456	IDI1		0.244372	5.26522	3.34123	0.0843078	0.999501
VRC314	Grp1456	MASP2		-0.265029	3.611	3.33403	0.084616	0.999501
VRC314	Grp1456	RNF24		-0.409595	7.19474	3.35511	0.0846681	0.999501
VRC314	Grp1456	BTBD1		0.17189	5.57469	3.33092	0.0847496	0.999501
VRC314	Grp1456	ECE2		0.782059	2.91796	3.3753	0.0847677	0.999501
VRC314	Grp1456	ZNF442		0.725735	-0.00895222	3.33048	0.0847684	0.999501
VRC314	Grp1456	LRRFIP1		-0.255478	8.72671	3.32543	0.0849856	0.999501
VRC314	Grp1456	ABCA2		-0.22908	7.21988	3.32389	0.0850522	0.999501
VRC314	Grp1456	ZNF597		0.482332	1.75285	3.32357	0.0850658	0.999501
VRC314	Grp1456	ARHGEF40		-0.628117	7.2386	3.39642	0.0850774	0.999501
VRC314	Grp1456	FASTKD2		0.185954	4.88071	3.32287	0.0850959	0.999501
VRC314	Grp1456	VSIG4		-0.471002	1.92297	3.32162	0.0851502	0.999501
VRC314	Grp1456	GIT1		-0.194496	6.7002	3.32118	0.085169	0.999501
VRC314	Grp1456	HDAC5		-0.223241	7.41057	3.32111	0.0851721	0.999501
VRC314	Grp1456	VPS36		0.20407	5.68656	3.32074	0.0851881	0.999501
VRC314	Grp1456	RANBP2		0.225845	5.69218	3.32038	0.0852037	0.999501
VRC314	Grp1456	ORC6		-0.831387	0.168237	3.31686	0.0853561	0.999501
VRC314	Grp1456	SLC35F2		0.3618	2.69913	3.31507	0.0854338	0.999501
VRC314	Grp1456	ATP13A3		0.178379	5.2145	3.31164	0.0855826	0.999501
VRC314	Grp1456	SH3BGRL2		-0.509893	4.65668	3.35259	0.0857076	0.999501
VRC314	Grp1456	GZMK		0.546243	5.90404	3.36368	0.0857221	0.999501
VRC314	Grp1456	THUMPD2		0.383856	2.60946	3.30667	0.0857989	0.999501
VRC314	Grp1456	ZNF277		0.277641	3.60984	3.30651	0.0858062	0.999501
VRC314	Grp1456	CSTF2		0.261342	3.22565	3.30509	0.085868	0.999501
VRC314	Grp1456	PITPNM3		0.65728	0.435938	3.30089	0.0860513	0.999501
VRC314	Grp1456	HIPK2		-0.247595	5.56439	3.29743	0.0862029	0.999501
VRC314	Grp1456	CDC27		0.169358	5.04543	3.29737	0.0862058	0.999501
VRC314	Grp1456	NDUFV2		0.309094	2.97489	3.29508	0.086306	0.999501
VRC314	Grp1456	AXL		0.785271	0.704106	3.2946	0.0863273	0.999501
VRC314	Grp1456	C20orf27		-0.303669	6.21766	3.29367	0.0863681	0.999501
VRC314	Grp1456	ZCRB1		0.285455	3.47359	3.29136	0.0864695	0.999501
VRC314	Grp1456	ATP5I		0.340909	3.07209	3.28886	0.0865798	0.999501
VRC314	Grp1456	ACAT1		0.361498	3.47754	3.28488	0.0867552	0.999501
VRC314	Grp1456	GPR171		0.286403	5.18144	3.28484	0.0867571	0.999501
VRC314	Grp1456	NSFL1C		-0.296191	6.85815	3.28363	0.0868105	0.999501
VRC314	Grp1456	TMCO1		0.283307	5.17718	3.28263	0.0868545	0.999501
VRC314	Grp1456	BRSK1		-0.535325	0.986328	3.2784	0.0870422	0.999501
VRC314	Grp1456	ZNF525		0.275165	3.3179	3.27755	0.0870799	0.999501
VRC314	Grp1456	MEFV		-0.352196	8.27223	3.27583	0.087156	0.999501
VRC314	Grp1456	CELSR3		0.452474	2.9981	3.27517	0.0871856	0.999501
VRC314	Grp1456	DARS		0.204682	5.30771	3.27386	0.0872436	0.999501
VRC314	Grp1456	ELF3		0.799845	-0.0119849	3.27273	0.0872939	0.999501
VRC314	Grp1456	NAPG		0.186827	4.53796	3.27227	0.0873144	0.999501
VRC314	Grp1456	TLK1		0.182827	5.3642	3.26971	0.0874283	0.999501
VRC314	Grp1456	RAB6A		0.160745	6.52747	3.26865	0.0874756	0.999501
VRC314	Grp1456	ABCA7		-0.256409	8.65967	3.26602	0.087593	0.999501
VRC314	Grp1456	PCSK5		0.325656	2.03146	3.26531	0.0876247	0.999501
VRC314	Grp1456	PTPN4		0.333448	4.54087	3.26207	0.0877696	0.999501
VRC314	Grp1456	BZW2		0.167551	4.6571	3.25542	0.0880681	0.999501
VRC314	Grp1456	ZNF561		0.212133	4.97261	3.25456	0.0881066	0.999501
VRC314	Grp1456	TMEM205		-0.240372	5.73702	3.254	0.0881321	0.999501
VRC314	Grp1456	NUAK2		-0.271586	7.85236	3.24716	0.0884405	0.999501
VRC314	Grp1456	C12orf4		0.325632	3.5074	3.24598	0.0884935	0.999501
VRC314	Grp1456	CCNC		0.219495	4.2944	3.24544	0.0885179	0.999501
VRC314	Grp1456	ZNF766		0.201112	4.79801	3.2432	0.0886196	0.999501
VRC314	Grp1456	BET1		0.25716	3.39962	3.24273	0.0886408	0.999501
VRC314	Grp1456	ZNF580		-0.177963	5.53681	3.23903	0.0888084	0.999501
VRC314	Grp1456	RARS2		0.283761	3.59225	3.23818	0.0888469	0.999501
VRC314	Grp1456	TMX1		0.333056	4.98386	3.23734	0.0888852	0.999501
VRC314	Grp1456	NPM1		0.249946	5.35797	3.23655	0.0889213	0.999501
VRC314	Grp1456	UACA		0.533523	0.630887	3.23387	0.089043	0.999501
VRC314	Grp1456	ZNF484		0.412392	2.22528	3.22971	0.0892328	0.999501
VRC314	Grp1456	SPINT1		-0.311803	5.34606	3.2191	0.0897186	0.999501
VRC314	Grp1456	ZNF619		0.286591	3.07842	3.21289	0.0900045	0.999501
VRC314	Grp1456	DHDDS		-0.176537	5.24824	3.20655	0.0902978	0.999501
VRC314	Grp1456	PPA2		0.217055	3.78227	3.20503	0.0903681	0.999501
VRC314	Grp1456	WDYHV1		0.448316	2.07892	3.20309	0.0904582	0.999501
VRC314	Grp1456	TOMM6		0.233683	5.78663	3.19976	0.0906128	0.999501
VRC314	Grp1456	CAPN5		-0.35896	4.24128	3.19666	0.0907569	0.999501
VRC314	Grp1456	HSPA4		0.184741	5.69956	3.19297	0.0909291	0.999501
VRC314	Grp1456	RAPGEFL1		-0.25334	3.79355	3.18984	0.0910752	0.999501
VRC314	Grp1456	RPL24		0.305199	2.89556	3.18824	0.0911501	0.999501
VRC314	Grp1456	ENO3		-0.387101	2.77614	3.18718	0.0911998	0.999501
VRC314	Grp1456	BCORL1		-0.308924	4.83857	3.18608	0.0912515	0.999501
VRC314	Grp1456	TTC25		-0.682621	1.09749	3.18588	0.0912605	0.999501
VRC314	Grp1456	PHYH		0.324837	2.72636	3.18091	0.0914938	0.999501
VRC314	Grp1456	ABCA11P		0.693936	1.46255	3.17792	0.0916348	0.999501
VRC314	Grp1456	C2orf74		0.534006	1.42676	3.17699	0.0916787	0.999501
VRC314	Grp1456	FBXL20		-0.223323	6.23895	3.17585	0.0917324	0.999501
VRC314	Grp1456	BEX2		0.3732	2.62842	3.16847	0.0920813	0.999501
VRC314	Grp1456	PHF5A		0.399108	3.80134	3.16598	0.0921994	0.999501
VRC314	Grp1456	FRMD8		-0.191798	6.85141	3.16499	0.0922461	0.999501
VRC314	Grp1456	DENND4C		0.178643	5.18462	3.16421	0.0922831	0.999501
VRC314	Grp1456	GTF2H1		0.18933	4.69898	3.16217	0.0923801	0.999501
VRC314	Grp1456	ZNRF1		-0.278667	3.68656	3.16179	0.092398	0.999501
VRC314	Grp1456	BRMS1L		0.48901	1.50995	3.1582	0.0925691	0.999501
VRC314	Grp1456	ZNF362		-0.198111	5.77397	3.15574	0.0926866	0.999501
VRC314	Grp1456	DHX36		0.22599	4.79526	3.15366	0.0927858	0.999501
VRC314	Grp1456	VSIG2		-0.594647	4.21045	3.19876	0.0928608	0.999501
VRC314	Grp1456	FPGT		0.276057	3.79078	3.15051	0.0929368	0.999501
VRC314	Grp1456	VRK1		0.345018	2.94166	3.14832	0.0930416	0.999501
VRC314	Grp1456	CLEC4D		0.572512	3.30856	3.17157	0.0931036	0.999501
VRC314	Grp1456	LYSMD3		0.318755	4.75174	3.14293	0.0933007	0.999501
VRC314	Grp1456	KLHDC2		0.183476	4.90543	3.14144	0.0933721	0.999501
VRC314	Grp1456	ATP2C1		0.182223	4.88701	3.14047	0.093419	0.999501
VRC314	Grp1456	SLC17A9		-0.232667	4.35339	3.14004	0.0934398	0.999501
VRC314	Grp1456	TRNP1		-0.771985	0.72817	3.13918	0.0934812	0.999501
VRC314	Grp1456	ZC3H7A		0.233673	5.2555	3.13895	0.0934923	0.999501
VRC314	Grp1456	RNF122		-0.30119	5.18018	3.13893	0.0934935	0.999501
VRC314	Grp1456	CDHR1		-0.458837	2.22248	3.13861	0.0935089	0.999501
VRC314	Grp1456	EXOSC5		0.222597	4.51471	3.13635	0.093618	0.999501
VRC314	Grp1456	NPTXR		-0.400599	3.82744	3.13703	0.093642	0.999501
VRC314	Grp1456	SIRPB1		-0.455967	8.23969	3.15339	0.0939694	0.999501
VRC314	Grp1456	AASDH		0.333724	3.59835	3.12507	0.0941648	0.999501
VRC314	Grp1456	CDC20		1.09972	0.628302	3.12433	0.0942803	0.999501
VRC314	Grp1456	CLCN7		-0.175699	7.03529	3.1223	0.0942994	0.999501
VRC314	Grp1456	CYB5D1		0.242847	3.66548	3.11909	0.094456	0.999501
VRC314	Grp1456	PPWD1		0.30188	4.86114	3.11078	0.0948626	0.999501
VRC314	Grp1456	KANK3		-0.302334	3.13194	3.10803	0.0949976	0.999501
VRC314	Grp1456	IGBP1		0.16352	5.26554	3.10715	0.095041	0.999501
VRC314	Grp1456	SYNGR1		-0.407142	4.39126	3.11886	0.0951075	0.999501
VRC314	Grp1456	IL4I1		-0.374207	1.99714	3.10124	0.0953324	0.999501
VRC314	Grp1456	DCLRE1B		0.25531	3.59998	3.10094	0.0953471	0.999501
VRC314	Grp1456	GAPDHS		0.355013	2.33855	3.10035	0.0953762	0.999501
VRC314	Grp1456	MED21		0.252905	3.60106	3.10024	0.0953817	0.999501
VRC314	Grp1456	MS4A7		-0.240846	6.50535	3.10004	0.0953917	0.999501
VRC314	Grp1456	KCNQ5		-0.494095	1.69751	3.09945	0.0954206	0.999501
VRC314	Grp1456	UBXN2A		0.352982	2.2814	3.09937	0.0954248	0.999501
VRC314	Grp1456	KLRC3		0.7719	1.15687	3.09903	0.0954412	0.999501
VRC314	Grp1456	ZNF799		0.356416	2.24056	3.09332	0.0957239	0.999501
VRC314	Grp1456	PMPCB		0.14975	5.4351	3.08696	0.0960401	0.999501
VRC314	Grp1456	WDR35		0.343797	2.93072	3.08504	0.0961359	0.999501
VRC314	Grp1456	USP6		0.75259	0.0341579	3.08001	0.0963871	0.999501
VRC314	Grp1456	MRPL52		-0.265378	4.32026	3.0788	0.0964475	0.999501
VRC314	Grp1456	NGDN		0.303525	3.73838	3.07805	0.096485	0.999501
VRC314	Grp1456	SHISA8		-0.495979	1.06762	3.07678	0.0965486	0.999501
VRC314	Grp1456	SCARB1		-0.260357	4.18583	3.07521	0.0966272	0.999501
VRC314	Grp1456	CCDC167		0.353751	2.91929	3.0747	0.0966529	0.999501
VRC314	Grp1456	C4orf33		0.301287	3.07564	3.07281	0.0967476	0.999501
VRC314	Grp1456	COX5A		0.215736	4.54863	3.07138	0.0968196	0.999501
VRC314	Grp1456	NAT8L		-0.793862	0.478646	3.06347	0.0972181	0.999501
VRC314	Grp1456	ALG6		0.237477	3.91196	3.0622	0.0972821	0.999501
VRC314	Grp1456	SHISA4		-0.837024	4.63921	3.14752	0.0975939	0.999501
VRC314	Grp1456	CEP135		0.284349	3.52539	3.05481	0.0976567	0.999501
VRC314	Grp1456	AHI1		-0.544216	1.75244	3.04847	0.0979792	0.999501
VRC314	Grp1456	SLC39A10		0.260414	4.44386	3.04731	0.0980387	0.999501
VRC314	Grp1456	FARSB		0.227155	4.27583	3.04548	0.0981319	0.999501
VRC314	Grp1456	ACP6		0.25623	3.00859	3.04098	0.0983623	0.999501
VRC314	Grp1456	C6orf120		0.230324	4.98268	3.03893	0.0984669	0.999501
VRC314	Grp1456	COQ5		0.209229	3.93341	3.03828	0.0985006	0.999501
VRC314	Grp1456	TNFRSF13B		0.517518	1.96557	3.03641	0.0985962	0.999501
VRC314	Grp1456	CHURC1		0.433287	6.44693	3.07015	0.0986881	0.999501
VRC314	Grp1456	ZNF649		0.333228	2.73222	3.0317	0.0988386	0.999501
VRC314	Grp1456	HP		0.74702	3.01788	3.07401	0.0988583	0.999501
VRC314	Grp1456	FAM161A		0.72534	0.207875	3.029	0.098978	0.999501
VRC314	Grp1456	PPL		-0.471551	3.33055	3.03369	0.0990542	0.999501
VRC314	Grp1456	GNA11		0.502164	1.11746	3.02519	0.0991749	0.999501
VRC314	Grp1456	CENPM		0.583056	1.13105	3.02344	0.0992653	0.999501
VRC314	Grp1456	UCHL3		0.311398	2.37272	3.02036	0.0994248	0.999501
VRC314	Grp1456	USMG5		0.296417	2.6416	3.01919	0.0994856	0.999501
VRC314	Grp1456	GPR153		-0.497794	2.91368	3.0184	0.0995267	0.999501
VRC314	Grp1456	GPR180		0.330222	3.05724	3.01491	0.099708	0.999501
VRC314	Grp1456	CXCL1		-0.432647	3.41385	3.0146	0.0997241	0.999501
VRC314	Grp1456	COX7A2L		0.20645	5.96725	3.01384	0.0997639	0.999501
VRC314	Grp1456	NEXN		-0.402216	2.49505	3.0118	0.0998699	0.999501
VRC314	Grp1456	MTBP		-0.551933	0.831606	3.01138	0.099892	0.999501
VRC314	Grp1456	GTF2H4		-0.261061	3.85236	3.0035	0.100304	0.999501
VRC314	Grp1456	PCBP3		-0.590459	2.25317	2.99916	0.100588	0.999501
VRC314	Grp1456	RPH3A		-0.874473	3.92864	3.07869	0.10066	0.999501
VRC314	Grp1456	ST3GAL3		-0.307042	3.66684	2.99603	0.100697	0.999501
VRC314	Grp1456	RMI2		0.575496	2.02065	2.99461	0.100771	0.999501
VRC314	Grp1456	NOMO1		-0.576899	1.08747	2.99424	0.100791	0.999501
VRC314	Grp1456	AGER		-0.272604	5.84616	2.99081	0.100972	0.999501
VRC314	Grp1456	ALKBH4		-0.219469	4.67427	2.98768	0.101137	0.999501
VRC314	Grp1456	GNA12		-0.323649	6.93809	2.98906	0.101143	0.999501
VRC314	Grp1456	ACYP2		0.325187	2.15307	2.98698	0.101174	0.999501
VRC314	Grp1456	GPR65		0.282416	6.14046	2.98452	0.101305	0.999501
VRC314	Grp1456	KCNE1		-0.406759	2.81689	2.98337	0.101365	0.999501
VRC314	Grp1456	CCDC151		-0.948723	0.246592	2.98284	0.101394	0.999501
VRC314	Grp1456	METTL14		0.345446	3.41619	2.98098	0.101493	0.999501
VRC314	Grp1456	NHSL2		-0.34798	5.89786	2.99144	0.101589	0.999501
VRC314	Grp1456	SLC12A2		0.29275	2.73583	2.97845	0.101627	0.999501
VRC314	Grp1456	FAM83G		0.402722	2.45005	2.97684	0.101713	0.999501
VRC314	Grp1456	MRPS35		0.221812	4.69352	2.97586	0.101765	0.999501
VRC314	Grp1456	CRYZ		0.475806	3.08566	2.97676	0.101774	0.999501
VRC314	Grp1456	TMEM126A		0.424418	2.60758	2.97531	0.101794	0.999501
VRC314	Grp1456	IFT52		0.223173	3.79312	2.97419	0.101854	0.999501
VRC314	Grp1456	AKR1E2		1.1681	0.0469706	2.97322	0.101906	0.999501
VRC314	Grp1456	EIF4A2		0.192455	7.13337	2.97312	0.101911	0.999501
VRC314	Grp1456	TROAP		0.831697	0.234749	2.97262	0.101938	0.999501
VRC314	Grp1456	RMRP		-0.797194	1.5846	2.96935	0.102113	0.999501
VRC314	Grp1456	NEU3		0.35926	3.0642	2.96885	0.102139	0.999501
VRC314	Grp1456	KCTD13		-0.140417	5.43033	2.96746	0.102214	0.999501
VRC314	Grp1456	MRPS16		-0.177699	5.59315	2.96004	0.102613	0.999501
VRC314	Grp1456	SLC2A9		-0.310837	2.57893	2.95998	0.102616	0.999501
VRC314	Grp1456	SRP9		0.25434	4.94846	2.95889	0.102675	0.999501
VRC314	Grp1456	MARCKSL1		-0.225311	7.15414	2.95771	0.102738	0.999501
VRC314	Grp1456	NFIC		-0.203231	4.94659	2.95644	0.102807	0.999501
VRC314	Grp1456	LSM14B		-0.147786	6.04015	2.95527	0.10287	0.999501
VRC314	Grp1456	ZNF789		0.277173	3.69883	2.9525	0.10302	0.999501
VRC314	Grp1456	ZNF480		0.372123	3.45647	2.95244	0.103023	0.999501
VRC314	Grp1456	RMND1		0.251195	3.0385	2.95203	0.103045	0.999501
VRC314	Grp1456	HSPA14		0.284324	3.14005	2.95189	0.103053	0.999501
VRC314	Grp1456	CLIP2		-0.271397	4.6899	2.95036	0.103135	0.999501
VRC314	Grp1456	DCTN5		0.199331	6.23862	2.95022	0.103143	0.999501
VRC314	Grp1456	ADAL		0.406647	1.81248	2.94611	0.103366	0.999501
VRC314	Grp1456	IQCB1		0.316495	4.00082	2.94353	0.103506	0.999501
VRC314	Grp1456	ABHD15		-0.251163	5.62872	2.93951	0.103725	0.999501
VRC314	Grp1456	BRD3		-0.210204	5.74797	2.93103	0.104189	0.999501
VRC314	Grp1456	NOL8		0.225052	4.81737	2.93094	0.104194	0.999501
VRC314	Grp1456	FAU		0.265999	7.23648	2.93035	0.104226	0.999501
VRC314	Grp1456	JARID2		-0.223538	6.98105	2.92508	0.104516	0.999501
VRC314	Grp1456	ADRB1		0.818881	0.253659	2.92408	0.104571	0.999501
VRC314	Grp1456	STX8		0.27891	3.52818	2.92179	0.104697	0.999501
VRC314	Grp1456	PHF20		-0.192236	6.55524	2.92072	0.104756	0.999501
VRC314	Grp1456	TBC1D4		0.341215	5.90957	2.93147	0.104811	0.999501
VRC314	Grp1456	NDUFA8		0.18235	4.29206	2.91824	0.104893	0.999501
VRC314	Grp1456	SCARNA2		-0.649487	0.316979	2.91758	0.104929	0.999501
VRC314	Grp1456	MAST3		-0.248593	8.45683	2.91747	0.104936	0.999501
VRC314	Grp1456	SRP54		0.163436	5.2453	2.91734	0.104943	0.999501
VRC314	Grp1456	CCNH		0.230954	3.65444	2.91695	0.104964	0.999501
VRC314	Grp1456	PELO		0.307352	4.92483	2.91406	0.105125	0.999501
VRC314	Grp1456	FKBP14		0.672013	1.02522	2.91253	0.105209	0.999501
VRC314	Grp1456	EIF2D		0.152219	5.22023	2.90826	0.105446	0.999501
VRC314	Grp1456	ZNF780A		0.217536	4.70122	2.90747	0.10549	0.999501
VRC314	Grp1456	SIK2		0.20143	3.8593	2.90693	0.10552	0.999501
VRC314	Grp1456	P2RX1		0.30486	6.7744	2.90561	0.105594	0.999501
VRC314	Grp1456	PCCA		-0.380637	1.79504	2.90561	0.105594	0.999501
VRC314	Grp1456	ST6GALNAC1		0.68001	1.77939	2.90553	0.105598	0.999501
VRC314	Grp1456	RNF44		-0.211627	8.33588	2.90384	0.105692	0.999501
VRC314	Grp1456	MTX2		0.433934	2.04795	2.90154	0.105821	0.999501
VRC314	Grp1456	CD274		0.586353	4.16294	2.94758	0.105858	0.999501
VRC314	Grp1456	LAMB2		-0.542773	1.86044	2.89967	0.105925	0.999501
VRC314	Grp1456	FDXR		0.306528	3.03115	2.89862	0.105984	0.999501
VRC314	Grp1456	RAPSN		-0.664823	0.875186	2.89747	0.106048	0.999501
VRC314	Grp1456	ASF1A		0.263249	4.6484	2.89657	0.106099	0.999501
VRC314	Grp1456	HHLA3		0.366117	1.90257	2.89178	0.106368	0.999501
VRC314	Grp1456	IFT57		0.390593	3.00495	2.89174	0.10637	0.999501
VRC314	Grp1456	AP1S2		0.264893	6.43003	2.89002	0.106466	0.999501
VRC314	Grp1456	LRWD1		-0.238487	5.70452	2.8897	0.106484	0.999501
VRC314	Grp1456	KATNB1		-0.166224	5.39207	2.88628	0.106677	0.999501
VRC314	Grp1456	TMEM123		0.305858	8.32118	2.88599	0.106693	0.999501
VRC314	Grp1456	MKKS		0.220315	4.64601	2.88522	0.106737	0.999501
VRC314	Grp1456	POT1		0.296779	3.74925	2.88482	0.106759	0.999501
VRC314	Grp1456	ERLEC1		0.229386	4.58001	2.88327	0.106847	0.999501
VRC314	Grp1456	SEC11C		0.317253	3.53246	2.88316	0.106853	0.999501
VRC314	Grp1456	CDADC1		0.301481	3.04715	2.88152	0.106946	0.999501
VRC314	Grp1456	SCARF2		-0.344287	3.13638	2.88062	0.106997	0.999501
VRC314	Grp1456	SCNN1A		0.481393	1.18173	2.87989	0.107038	0.999501
VRC314	Grp1456	CDC6		0.627515	0.64885	2.87827	0.10713	0.999501
VRC314	Grp1456	SLC2A5		0.52489	2.08546	2.87437	0.107351	0.999501
VRC314	Grp1456	RTN1		-0.300402	4.99098	2.87195	0.107488	0.999501
VRC314	Grp1456	TMEM91		-0.253247	6.22154	2.86798	0.107715	0.999501
VRC314	Grp1456	TNRC6B		-0.178098	7.15096	2.86713	0.107763	0.999501
VRC314	Grp1456	RAB9B		1.01045	-0.165032	2.86622	0.107815	0.999501
VRC314	Grp1456	MBD6		-0.289634	8.03223	2.86584	0.107837	0.999501
VRC314	Grp1456	APPBP2		0.191143	5.13145	2.86545	0.107859	0.999501
VRC314	Grp1456	RBM23		-0.22441	7.53618	2.86459	0.107909	0.999501
VRC314	Grp1456	ITPR1		0.257539	4.83371	2.86312	0.107992	0.999501
VRC314	Grp1456	ADAM9		0.353541	3.42986	2.86261	0.108021	0.999501
VRC314	Grp1456	METTL4		0.325725	4.14447	2.86031	0.108153	0.999501
VRC314	Grp1456	RTKN2		0.615931	3.0994	2.88356	0.10834	0.999501
VRC314	Grp1456	SFXN4		0.273318	2.91269	2.85518	0.108448	0.999501
VRC314	Grp1456	EED		0.254129	3.63591	2.85154	0.108657	0.999501
VRC314	Grp1456	DDX60		0.424027	5.07058	2.87971	0.108836	0.999501
VRC314	Grp1456	PIGX		-0.287668	5.68845	2.84556	0.109002	0.999501
VRC314	Grp1456	IPO4		-0.187272	4.888	2.84214	0.109201	0.999501
VRC314	Grp1456	FGD4		-0.348018	4.60018	2.84721	0.109233	0.999501
VRC314	Grp1456	RERE		-0.27394	8.25433	2.83925	0.109369	0.999501
VRC314	Grp1456	CCRL2		0.24947	2.89126	2.83788	0.109448	0.999501
VRC314	Grp1456	USP42		-0.154105	4.83786	2.83613	0.10955	0.999501
VRC314	Grp1456	ADRA2A		-0.842439	0.545408	2.83232	0.109772	0.999501
VRC314	Grp1456	CCDC159		-0.228654	4.98667	2.83154	0.109818	0.999501
VRC314	Grp1456	DNAJC10		0.200897	5.1647	2.83049	0.109878	0.999501
VRC314	Grp1456	COL9A2		-0.338148	4.16597	2.82936	0.109945	0.999501
VRC314	Grp1456	CNST		0.219165	5.34878	2.82898	0.109967	0.999501
VRC314	Grp1456	MICB		0.2075	5.31425	2.82883	0.109976	0.999501
VRC314	Grp1456	NOP10		0.250831	6.62696	2.82582	0.110152	0.999501
VRC314	Grp1456	IMPAD1		0.180239	5.56229	2.82467	0.110219	0.999501
VRC314	Grp1456	FOXJ1		0.611296	0.915223	2.82243	0.11035	0.999501
VRC314	Grp1456	RAP1GAP2		-0.182653	7.81417	2.82119	0.110424	0.999501
VRC314	Grp1456	TRIP10		-0.333934	3.04056	2.82055	0.110461	0.999501
VRC314	Grp1456	MRPL35		0.218634	4.11921	2.81656	0.110696	0.999501
VRC314	Grp1456	MMP11		0.417918	1.9691	2.81552	0.110757	0.999501
VRC314	Grp1456	IFITM3		0.684542	8.37738	2.87923	0.11076	0.999501
VRC314	Grp1456	LRPPRC		0.173167	5.67195	2.81278	0.110919	0.999501
[truncated: 11,033 more rows]

[truncated: 1 more sheets: BSPZV1]
