# Supplementary material for: Innate immune activation restricts priming and protective efficacy of the radiation-attenuated PfSPZ malaria vaccine
Source: JCI Insight. 2024 Apr 30;9(11):e167408. doi: 10.1172/jci.insight.167408 (PMC11382880; doi:10.1172/jci.insight.167408)
Supplement: Supplemental table 2 [file jciinsight-9-167408-s111.xlsx]

## Sheet: 4.5 x 10^5 PfSPZ
GeneSymbol	descripton_new	logFC	logCPM	F	PValue	FDR
SCML1	Scm polycomb group protein like 1 [Source:HGNC Symbol;Acc:HGNC:10580]	0.547057	5.31687	18.6847	6.03702e-05	0.760475
RP11-485O10.3	novel transcript, antisense to CEP152	1.29988	0.125242	15.2632	0.000244086	0.760475
RAB23	RAB23, member RAS oncogene family [Source:HGNC Symbol;Acc:HGNC:14263]	0.633662	3.07089	13.711	0.000472356	0.760475
SLC12A1	solute carrier family 12 member 1 [Source:HGNC Symbol;Acc:HGNC:10910]	-5.30171	1.94795	13.0267	0.000657321	0.760475
CAMSAP2	calmodulin regulated spectrin associated protein family member 2 [Source:HGNC Symbol;Acc:HGNC:29188]	0.795316	3.80227	12.8145	0.000697713	0.760475
IL6ST	interleukin 6 cytokine family signal transducer [Source:HGNC Symbol;Acc:HGNC:6021]	0.418732	8.90901	12.5419	0.000786078	0.760475
MIRLET7A1HG	miRlet-7a-1/let-7f-1/let-7d cluster host gene [Source:HGNC Symbol;Acc:HGNC:53970]	0.384685	4.65292	12.4412	0.000821755	0.760475
PLAG1	PLAG1 zinc finger [Source:HGNC Symbol;Acc:HGNC:9045]	0.675617	4.65232	12.3699	0.000849725	0.760475
SH2D5	SH2 domain containing 5 [Source:HGNC Symbol;Acc:HGNC:28819]	2.67398	-0.259041	12.2218	0.000905448	0.760475
ZNF154	zinc finger protein 154 [Source:HGNC Symbol;Acc:HGNC:12939]	0.361285	5.90088	11.8538	0.00106639	0.760475
MFF	mitochondrial fission factor [Source:HGNC Symbol;Acc:HGNC:24858]	0.229374	6.3754	11.7602	0.0011119	0.760475
RP11-178L8.8	novel transcript, antisense to FBXO31 and C16orf95 readthrough	1.25035	0.0555534	11.7517	0.00111615	0.760475
TRAT1	T cell receptor associated transmembrane adaptor 1 [Source:HGNC Symbol;Acc:HGNC:30698]	0.415959	7.32884	11.7512	0.00111637	0.760475
STARD4-AS1	STARD4 antisense RNA 1 [Source:HGNC Symbol;Acc:HGNC:44117]	0.431631	4.41708	11.7284	0.00112782	0.760475
SOX4	SRY-box transcription factor 4 [Source:HGNC Symbol;Acc:HGNC:11200]	0.382012	5.2252	11.7063	0.00113901	0.760475
CALCOCO1	calcium binding and coiled-coil domain 1 [Source:HGNC Symbol;Acc:HGNC:29306]	-0.321391	6.14901	11.7035	0.00114045	0.760475
CAMK4	calcium/calmodulin dependent protein kinase IV [Source:HGNC Symbol;Acc:HGNC:1464]	0.449022	8.59369	11.7028	0.00114078	0.760475
RP11-158G18.1	novel transcript, sense intronic to SATB1	0.787557	2.89475	11.5819	0.00120429	0.760475
SPRYD3	SPRY domain containing 3 [Source:HGNC Symbol;Acc:HGNC:25920]	-0.433261	4.35008	11.372	0.00132342	0.760475
RNF115	ring finger protein 115 [Source:HGNC Symbol;Acc:HGNC:18154]	-0.258083	5.561	11.3392	0.0013431	0.760475
PCSK5	proprotein convertase subtilisin/kexin type 5 [Source:HGNC Symbol;Acc:HGNC:8747]	0.45554	4.81337	11.0176	0.00155331	0.760475
ABCB5	ATP binding cassette subfamily B member 5 [Source:HGNC Symbol;Acc:HGNC:46]	-5.20498	-1.23227	11.1644	0.00158734	0.760475
BAP1	BRCA1 associated protein 1 [Source:HGNC Symbol;Acc:HGNC:950]	-0.255776	5.62879	10.9263	0.00161899	0.760475
TBC1D32	TBC1 domain family member 32 [Source:HGNC Symbol;Acc:HGNC:21485]	0.453009	4.37347	10.6544	0.00183252	0.760475
CEP85L	centrosomal protein 85 like [Source:HGNC Symbol;Acc:HGNC:21638]	0.368361	7.07186	10.5496	0.00192254	0.760475
TBC1D4	TBC1 domain family member 4 [Source:HGNC Symbol;Acc:HGNC:19165]	0.428727	6.2169	10.4986	0.00196792	0.760475
ACAN	aggrecan [Source:HGNC Symbol;Acc:HGNC:319]	2.3047	0.439571	10.4376	0.00202841	0.760475
SEPTIN8	septin 8 [Source:HGNC Symbol;Acc:HGNC:16511]	0.516349	2.99243	10.4045	0.00205475	0.760475
SLC13A3	solute carrier family 13 member 3 [Source:HGNC Symbol;Acc:HGNC:14430]	1.30652	0.171697	10.4006	0.00205842	0.760475
LINC00861	long intergenic non-protein coding RNA 861 [Source:HGNC Symbol;Acc:HGNC:45133]	0.37568	9.29574	10.3451	0.00211169	0.760475
WAKMAR2	wound and keratinocyte migration associated lncRNA 2 [Source:HGNC Symbol;Acc:HGNC:53754]	0.486184	3.35887	10.2917	0.00216414	0.760475
SLC35F2	solute carrier family 35 member F2 [Source:HGNC Symbol;Acc:HGNC:23615]	0.544893	3.08011	10.2044	0.00225294	0.760475
DCHS1	dachsous cadherin-related 1 [Source:HGNC Symbol;Acc:HGNC:13681]	0.625359	3.71849	10.1913	0.00226661	0.760475
ZMPSTE24-DT	ZMPSTE24 divergent transcript [Source:HGNC Symbol;Acc:HGNC:55402]	0.789634	2.88283	10.1072	0.00235637	0.760475
AKTIP	AKT interacting protein [Source:HGNC Symbol;Acc:HGNC:16710]	0.409719	6.64884	10.101	0.00236317	0.760475
TINF2	TERF1 interacting nuclear factor 2 [Source:HGNC Symbol;Acc:HGNC:11824]	-0.239909	6.35891	10.0747	0.00239211	0.760475
SAMD4B	sterile alpha motif domain containing 4B [Source:HGNC Symbol;Acc:HGNC:25492]	-0.211834	5.81349	10.0366	0.00243456	0.760475
SATB1	SATB homeobox 1 [Source:HGNC Symbol;Acc:HGNC:10541]	0.303747	8.64658	9.95863	0.00252414	0.760475
MPPED1	metallophosphoesterase domain containing 1 [Source:HGNC Symbol;Acc:HGNC:1306]	2.4963	-0.700587	9.82751	0.00268256	0.760475
ADAM11	ADAM metallopeptidase domain 11 [Source:HGNC Symbol;Acc:HGNC:189]	2.14738	-0.406075	9.79452	0.00272404	0.760475
RHPN1	rhophilin Rho GTPase binding protein 1 [Source:HGNC Symbol;Acc:HGNC:19973]	0.828809	2.1659	9.75467	0.00277504	0.760475
RP11-203L2.4	novel transcript	-0.940432	0.75727	9.73189	0.00280464	0.760475
RP11-267M23.1		0.820833	2.60602	9.70379	0.00284162	0.760475
LTA4H	leukotriene A4 hydrolase [Source:HGNC Symbol;Acc:HGNC:6710]	-0.333985	6.8475	9.68258	0.00286985	0.760475
RP11-108P20.3	novel transcript	0.478012	2.287	9.60662	0.00297344	0.760475
LINC02603	long intergenic non-protein coding RNA 2603 [Source:HGNC Symbol;Acc:HGNC:37186]	0.348485	4.15003	9.5056	0.00311729	0.760475
TLNRD1	talin rod domain containing 1 [Source:HGNC Symbol;Acc:HGNC:13519]	-0.250345	5.69873	9.47866	0.00315686	0.760475
RP11-367J7.3	novel transcript	-0.520651	3.37174	9.45731	0.0031886	0.760475
GCK	glucokinase [Source:HGNC Symbol;Acc:HGNC:4195]	2.46643	-0.562877	9.45077	0.0031984	0.760475
SATB1-AS1	SATB1 antisense RNA 1 [Source:HGNC Symbol;Acc:HGNC:50687]	0.437113	5.56979	9.44711	0.00320389	0.760475
SDF4	stromal cell derived factor 4 [Source:HGNC Symbol;Acc:HGNC:24188]	-0.27065	5.73427	9.39157	0.00328846	0.760475
WASL	WASP like actin nucleation promoting factor [Source:HGNC Symbol;Acc:HGNC:12735]	0.303274	5.08055	9.37089	0.00332054	0.760475
ACSF2	acyl-CoA synthetase family member 2 [Source:HGNC Symbol;Acc:HGNC:26101]	-0.564721	3.16084	9.28301	0.00346059	0.760475
WNK4	WNK lysine deficient protein kinase 4 [Source:HGNC Symbol;Acc:HGNC:14544]	1.13929	0.604797	9.26968	0.00348237	0.760475
ADAMTS2	ADAM metallopeptidase with thrombospondin type 1 motif 2 [Source:HGNC Symbol;Acc:HGNC:218]	2.99132	0.352832	9.26017	0.00351424	0.760475
COLGALT1	collagen beta(1-O)galactosyltransferase 1 [Source:HGNC Symbol;Acc:HGNC:26182]	-0.2762	5.70811	9.24623	0.00352102	0.760475
PARD3B	par-3 family cell polarity regulator beta [Source:HGNC Symbol;Acc:HGNC:14446]	2.51025	-1.07734	9.21642	0.00357082	0.760475
CYTOR	cytoskeleton regulator RNA [Source:HGNC Symbol;Acc:HGNC:28717]	-0.724744	3.47186	9.18207	0.00362911	0.760475
NAA16	N-alpha-acetyltransferase 16, NatA auxiliary subunit [Source:HGNC Symbol;Acc:HGNC:26164]	0.297886	5.87194	9.15335	0.00367861	0.760475
PIGM	phosphatidylinositol glycan anchor biosynthesis class M [Source:HGNC Symbol;Acc:HGNC:18858]	0.329406	4.45813	9.13017	0.00371908	0.760475
ARGLU1	arginine and glutamate rich 1 [Source:HGNC Symbol;Acc:HGNC:25482]	0.324096	7.21194	9.09833	0.00377544	0.760475
VWA5B1	von Willebrand factor A domain containing 5B1 [Source:HGNC Symbol;Acc:HGNC:26538]	2.31781	-0.427539	9.08461	0.00379999	0.760475
RP11-175O19.4		-0.310413	4.43158	9.04377	0.0038741	0.760475
NBAT1	neuroblastoma associated transcript 1 [Source:HGNC Symbol;Acc:HGNC:49075]	1.47399	0.0978794	9.03994	0.00388112	0.760475
RP11-285F7.2	novel transcript	0.509448	1.13781	9.02331	0.00391178	0.760475
NDFIP1	Nedd4 family interacting protein 1 [Source:HGNC Symbol;Acc:HGNC:17592]	0.240876	7.33387	8.94437	0.00406085	0.760475
IGSF10	immunoglobulin superfamily member 10 [Source:HGNC Symbol;Acc:HGNC:26384]	-3.83214	-1.02316	8.88192	0.00418299	0.760475
PLXNB1	plexin B1 [Source:HGNC Symbol;Acc:HGNC:9103]	1.96494	0.524083	8.86807	0.00421504	0.760475
TTC14	tetratricopeptide repeat domain 14 [Source:HGNC Symbol;Acc:HGNC:24697]	0.37215	6.88341	8.82524	0.00429718	0.760475
GTF2IRD1	GTF2I repeat domain containing 1 [Source:HGNC Symbol;Acc:HGNC:4661]	2.81363	-0.304766	8.77996	0.00439078	0.760475
ABHD6	abhydrolase domain containing 6, acylglycerol lipase [Source:HGNC Symbol;Acc:HGNC:21398]	-0.409835	3.39662	8.75081	0.00445212	0.760475
TSEN15	tRNA splicing endonuclease subunit 15 [Source:HGNC Symbol;Acc:HGNC:16791]	0.308428	5.5378	8.74118	0.0044726	0.760475
MAP3K4-AS1	MAP3K4 antisense RNA 1 [Source:HGNC Symbol;Acc:HGNC:55048]	0.444586	2.0125	8.705	0.0045504	0.760475
PTAR1	protein prenyltransferase alpha subunit repeat containing 1 [Source:HGNC Symbol;Acc:HGNC:30449]	0.288161	8.48172	8.687	0.00458962	0.760475
RP11-930O11.3	novel transcript	1.15883	0.415637	8.62181	0.00473472	0.760475
ELOVL4	ELOVL fatty acid elongase 4 [Source:HGNC Symbol;Acc:HGNC:14415]	1.09488	0.930267	8.59175	0.00480321	0.760475
SDHB	succinate dehydrogenase complex iron sulfur subunit B [Source:HGNC Symbol;Acc:HGNC:10681]	-0.266079	5.41013	8.58153	0.00482675	0.760475
ALG10	ALG10 alpha-1,2-glucosyltransferase [Source:HGNC Symbol;Acc:HGNC:23162]	0.261815	4.62785	8.57977	0.00483081	0.760475
MIR17HG	miR-17-92a-1 cluster host gene [Source:HGNC Symbol;Acc:HGNC:23564]	0.572136	3.81291	8.57624	0.00483899	0.760475
SEC13	SEC13 homolog, nuclear pore and COPII coat complex component [Source:HGNC Symbol;Acc:HGNC:10697]	-0.233121	5.5131	8.54827	0.00490418	0.760475
FUBP3	far upstream element binding protein 3 [Source:HGNC Symbol;Acc:HGNC:4005]	0.230292	5.30193	8.54506	0.0049117	0.760475
SARDH	sarcosine dehydrogenase [Source:HGNC Symbol;Acc:HGNC:10536]	0.837126	2.29906	8.53052	0.00494603	0.760475
DBH	dopamine beta-hydroxylase [Source:HGNC Symbol;Acc:HGNC:2689]	1.23061	0.945507	8.52065	0.00496945	0.760475
KRT72	keratin 72 [Source:HGNC Symbol;Acc:HGNC:28932]	1.30883	0.513609	8.43224	0.00518463	0.760475
COL6A3	collagen type VI alpha 3 chain [Source:HGNC Symbol;Acc:HGNC:2213]	1.09104	2.11369	8.43236	0.00518842	0.760475
ADAD2	adenosine deaminase domain containing 2 [Source:HGNC Symbol;Acc:HGNC:30714]	1.83786	0.429261	8.4166	0.00522369	0.760475
RP11-872J21.5		0.47076	4.22782	8.4084	0.0052443	0.760475
LRRN3	leucine rich repeat neuronal 3 [Source:HGNC Symbol;Acc:HGNC:17200]	0.647412	6.81549	8.42548	0.00524499	0.760475
ZNF302	zinc finger protein 302 [Source:HGNC Symbol;Acc:HGNC:13848]	0.355636	5.52045	8.40663	0.00524876	0.760475
ZEB1	zinc finger E-box binding homeobox 1 [Source:HGNC Symbol;Acc:HGNC:11642]	0.246461	6.36316	8.40258	0.00525897	0.760475
LRRC8B	leucine rich repeat containing 8 VRAC subunit B [Source:HGNC Symbol;Acc:HGNC:30692]	0.249942	6.05036	8.40218	0.00525999	0.760475
ITGA3	integrin subunit alpha 3 [Source:HGNC Symbol;Acc:HGNC:6139]	1.06597	1.85784	8.39489	0.00527843	0.760475
AC007326.10	novel transcript	2.69922	0.430894	8.40309	0.00528026	0.760475
CD226	CD226 molecule [Source:HGNC Symbol;Acc:HGNC:16961]	0.358701	7.44877	8.35678	0.005376	0.760475
COL4A2	collagen type IV alpha 2 chain [Source:HGNC Symbol;Acc:HGNC:2203]	2.79127	-0.114637	8.31028	0.0055054	0.760475
HIP1	huntingtin interacting protein 1 [Source:HGNC Symbol;Acc:HGNC:4913]	-0.514922	4.75531	8.30036	0.00552394	0.760475
MTHFD2L	methylenetetrahydrofolate dehydrogenase (NADP+ dependent) 2 like [Source:HGNC Symbol;Acc:HGNC:31865]	0.325268	4.93561	8.29883	0.00552801	0.760475
SLC29A4	solute carrier family 29 member 4 [Source:HGNC Symbol;Acc:HGNC:23097]	1.54498	0.747429	8.28838	0.00555591	0.760475
ADD3	adducin 3 [Source:HGNC Symbol;Acc:HGNC:245]	0.222125	8.97613	8.26215	0.00562655	0.760475
TNFRSF25	TNF receptor superfamily member 25 [Source:HGNC Symbol;Acc:HGNC:11910]	0.4027	4.39322	8.23158	0.00571008	0.760475
HBA2	hemoglobin subunit alpha 2 [Source:HGNC Symbol;Acc:HGNC:4824]	-2.92179	0.587001	8.22345	0.00574796	0.760475
CRYGN	crystallin gamma N [Source:HGNC Symbol;Acc:HGNC:20458]	1.74453	-0.448255	8.19794	0.00580354	0.760475
A2ML1-AS1	A2ML1 antisense RNA 1 [Source:HGNC Symbol;Acc:HGNC:41022]	1.25173	-0.295641	8.18868	0.00582952	0.760475
CHRM1	cholinergic receptor muscarinic 1 [Source:HGNC Symbol;Acc:HGNC:1950]	2.54639	-0.320652	8.14907	0.00594214	0.760475
RP1-151F17.2	novel transcript	-1.09001	1.48669	8.14817	0.00594471	0.760475
ZNF780B	zinc finger protein 780B [Source:HGNC Symbol;Acc:HGNC:33109]	0.297558	6.67278	8.13287	0.00598885	0.760475
SIAH1	siah E3 ubiquitin protein ligase 1 [Source:HGNC Symbol;Acc:HGNC:10857]	0.263323	5.68199	8.13239	0.00599023	0.760475
RPE	ribulose-5-phosphate-3-epimerase [Source:HGNC Symbol;Acc:HGNC:10293]	0.309663	6.30561	8.13113	0.00599388	0.760475
ICAM5	intercellular adhesion molecule 5 [Source:HGNC Symbol;Acc:HGNC:5348]	1.85807	-0.132059	8.0877	0.00612114	0.760475
AC005253.4	novel transcript, antisense to KXD1	-0.391478	3.47717	8.07792	0.00615019	0.760475
RP5-1112D6.7	novel transcript	0.542185	2.52699	8.05651	0.00621429	0.760475
LTB4R2	leukotriene B4 receptor 2 [Source:HGNC Symbol;Acc:HGNC:19260]	-0.414213	3.14344	8.05568	0.00621678	0.760475
RP11-1348G14.5	novel transcript, antisense to ATXN2L	1.22696	-0.46734	8.05009	0.00623366	0.760475
TMEM243	transmembrane protein 243 [Source:HGNC Symbol;Acc:HGNC:21707]	0.300967	5.99532	8.04825	0.00623922	0.760475
ISLR2	immunoglobulin superfamily containing leucine rich repeat 2 [Source:HGNC Symbol;Acc:HGNC:29286]	2.52249	0.592964	8.02232	0.00635311	0.760475
ADM2	adrenomedullin 2 [Source:HGNC Symbol;Acc:HGNC:28898]	1.06572	1.01888	8.00402	0.00637442	0.760475
CTD-2031P19.5	novel transcript, antisense to IL6ST	0.375854	4.85711	7.99129	0.00641391	0.760475
IMPA2	inositol monophosphatase 2 [Source:HGNC Symbol;Acc:HGNC:6051]	-0.516498	3.9039	7.98925	0.00642027	0.760475
KIF26A	kinesin family member 26A [Source:HGNC Symbol;Acc:HGNC:20226]	2.61484	1.31944	8.00283	0.00644517	0.760475
ARHGAP15	Rho GTPase activating protein 15 [Source:HGNC Symbol;Acc:HGNC:21030]	0.202393	8.11647	7.96171	0.00650665	0.760475
ZFP62	ZFP62 zinc finger protein [Source:HGNC Symbol;Acc:HGNC:23241]	0.275692	5.69609	7.94555	0.0065579	0.760475
FGGY	FGGY carbohydrate kinase domain containing [Source:HGNC Symbol;Acc:HGNC:25610]	-0.524725	2.94542	7.94294	0.00656624	0.760475
SIAH3	siah E3 ubiquitin protein ligase family member 3 [Source:HGNC Symbol;Acc:HGNC:30553]	1.36199	0.578123	7.91318	0.00666188	0.760475
RAPGEF6	Rap guanine nucleotide exchange factor 6 [Source:HGNC Symbol;Acc:HGNC:20655]	0.260049	8.12558	7.88625	0.0067497	0.760475
SYK	spleen associated tyrosine kinase [Source:HGNC Symbol;Acc:HGNC:11491]	-0.257363	8.13077	7.85643	0.00684835	0.760475
GEMIN7	gem nuclear organelle associated protein 7 [Source:HGNC Symbol;Acc:HGNC:20045]	-0.311203	3.79628	7.85144	0.00686501	0.760475
SETDB1	SET domain bifurcated histone lysine methyltransferase 1 [Source:HGNC Symbol;Acc:HGNC:10761]	-0.181738	5.34438	7.83865	0.00690789	0.760475
PPIG	peptidylprolyl isomerase G [Source:HGNC Symbol;Acc:HGNC:14650]	0.305728	6.76294	7.82739	0.0069459	0.760475
ELOVL6	ELOVL fatty acid elongase 6 [Source:HGNC Symbol;Acc:HGNC:15829]	-0.70799	3.62558	7.8003	0.00703887	0.760475
BORCS7	BLOC-1 related complex subunit 7 [Source:HGNC Symbol;Acc:HGNC:23516]	0.423763	4.67191	7.79452	0.00705806	0.760475
RP1-153G14.4	novel transcript	-2.52451	-0.644622	7.77742	0.00711719	0.760475
ACADVL	acyl-CoA dehydrogenase very long chain [Source:HGNC Symbol;Acc:HGNC:92]	-0.267006	5.44237	7.75118	0.00720888	0.760475
ATAD1	ATPase family AAA domain containing 1 [Source:HGNC Symbol;Acc:HGNC:25903]	0.2767	6.3215	7.74553	0.00722881	0.760475
CFAP65	cilia and flagella associated protein 65 [Source:HGNC Symbol;Acc:HGNC:25325]	2.46167	0.0570207	7.74255	0.00724888	0.760475
PNISR	PNN interacting serine and arginine rich protein [Source:HGNC Symbol;Acc:HGNC:21222]	0.303095	8.24783	7.69695	0.00740242	0.760475
COL5A1	collagen type V alpha 1 chain [Source:HGNC Symbol;Acc:HGNC:2209]	2.58254	0.787767	7.70483	0.00742649	0.760475
DHX15	DEAH-box helicase 15 [Source:HGNC Symbol;Acc:HGNC:2738]	0.186141	7.69568	7.68453	0.00744751	0.760475
LEF1-AS1	LEF1 antisense RNA 1 [Source:HGNC Symbol;Acc:HGNC:40339]	0.431047	4.66374	7.67217	0.00749263	0.760475
GBA2	glucosylceramidase beta 2 [Source:HGNC Symbol;Acc:HGNC:18986]	-0.213207	5.35768	7.67136	0.0074956	0.760475
STK16	serine/threonine kinase 16 [Source:HGNC Symbol;Acc:HGNC:11394]	-0.324873	4.41009	7.67041	0.00749908	0.760475
NPAT	nuclear protein, coactivator of histone transcription [Source:HGNC Symbol;Acc:HGNC:7896]	0.267298	7.57044	7.66891	0.0075046	0.760475
GFOD1	glucose-fructose oxidoreductase domain containing 1 [Source:HGNC Symbol;Acc:HGNC:21096]	-0.367719	5.8706	7.66674	0.00751256	0.760475
PGLS	6-phosphogluconolactonase [Source:HGNC Symbol;Acc:HGNC:8903]	-0.273949	5.97949	7.66249	0.00752819	0.760475
RP3-521E19.2	novel transcript	-0.584307	1.7763	7.65931	0.00753991	0.760475
FAM98B	family with sequence similarity 98 member B [Source:HGNC Symbol;Acc:HGNC:26773]	0.25834	6.46755	7.65722	0.00754765	0.760475
ZNF354C	zinc finger protein 354C [Source:HGNC Symbol;Acc:HGNC:16736]	0.306942	4.88229	7.64669	0.00758664	0.760475
CAAP1	caspase activity and apoptosis inhibitor 1 [Source:HGNC Symbol;Acc:HGNC:25834]	0.352034	4.81448	7.6437	0.00759773	0.760475
EDAR	ectodysplasin A receptor [Source:HGNC Symbol;Acc:HGNC:2895]	0.511096	4.08383	7.64223	0.00760324	0.760475
ZSCAN20	zinc finger and SCAN domain containing 20 [Source:HGNC Symbol;Acc:HGNC:13093]	0.855953	1.52855	7.62923	0.00765177	0.760475
KIF1A	kinesin family member 1A [Source:HGNC Symbol;Acc:HGNC:888]	2.50414	0.938046	7.6384	0.00767003	0.760475
TIA1	TIA1 cytotoxic granule associated RNA binding protein [Source:HGNC Symbol;Acc:HGNC:11802]	0.282885	7.27635	7.59734	0.00777223	0.760475
RP3-465N24.6	novel transcript	0.976555	0.0797558	7.59234	0.00779132	0.760475
PHF21B	PHD finger protein 21B [Source:HGNC Symbol;Acc:HGNC:25161]	2.929	0.0598026	7.86805	0.00780208	0.760475
RP11-354M20.3	novel transcript, antisense to RAB11FIP2	0.3246	3.95484	7.56816	0.00788422	0.760475
PHLDA3	pleckstrin homology like domain family A member 3 [Source:HGNC Symbol;Acc:HGNC:8934]	1.66299	-0.528776	7.558	0.00792362	0.760475
GSTP1	glutathione S-transferase pi 1 [Source:HGNC Symbol;Acc:HGNC:4638]	-0.349736	5.94144	7.55049	0.00795285	0.760475
CCDC152	coiled-coil domain containing 152 [Source:HGNC Symbol;Acc:HGNC:34438]	0.543458	3.23393	7.54474	0.00797534	0.760475
USH1C	USH1 protein network component harmonin [Source:HGNC Symbol;Acc:HGNC:12597]	2.54016	-0.475942	7.54428	0.00797713	0.760475
NUDCD1	NudC domain containing 1 [Source:HGNC Symbol;Acc:HGNC:24306]	0.42341	4.46451	7.51588	0.00808913	0.760475
COL7A1	collagen type VII alpha 1 chain [Source:HGNC Symbol;Acc:HGNC:2214]	2.43113	0.622257	7.52295	0.00810137	0.760475
DNAJB14	DnaJ heat shock protein family (Hsp40) member B14 [Source:HGNC Symbol;Acc:HGNC:25881]	0.292607	7.47795	7.51177	0.00810548	0.760475
KIAA0100	KIAA0100 [Source:HGNC Symbol;Acc:HGNC:28960]	-0.179527	7.1373	7.49929	0.00815534	0.760475
KLHDC9	kelch domain containing 9 [Source:HGNC Symbol;Acc:HGNC:28489]	1.51991	-0.479377	7.46339	0.00830051	0.760475
MYH14	myosin heavy chain 14 [Source:HGNC Symbol;Acc:HGNC:23212]	2.98796	-0.0295957	7.46477	0.00832178	0.760475
TPST2	tyrosylprotein sulfotransferase 2 [Source:HGNC Symbol;Acc:HGNC:12021]	-0.261057	6.23155	7.45685	0.00832729	0.760475
TFAM	transcription factor A, mitochondrial [Source:HGNC Symbol;Acc:HGNC:11741]	0.261318	6.15831	7.45423	0.00833799	0.760475
MICAL1	microtubule associated monooxygenase, calponin and LIM domain containing 1 [Source:HGNC Symbol;Acc:HGNC:20619]	-0.259965	6.28557	7.44295	0.00838439	0.760475
NPC1	NPC intracellular cholesterol transporter 1 [Source:HGNC Symbol;Acc:HGNC:7897]	-0.222391	6.35108	7.432	0.00842969	0.760475
NBEAL2	neurobeachin like 2 [Source:HGNC Symbol;Acc:HGNC:31928]	-0.350713	7.18083	7.40704	0.00853395	0.760475
BCLAF1	BCL2 associated transcription factor 1 [Source:HGNC Symbol;Acc:HGNC:16863]	0.253342	8.28196	7.39725	0.00857522	0.760475
STK26	serine/threonine kinase 26 [Source:HGNC Symbol;Acc:HGNC:18174]	0.259964	6.94055	7.39348	0.00859116	0.760475
NPW	neuropeptide W [Source:HGNC Symbol;Acc:HGNC:30509]	1.64563	-0.388731	7.38582	0.00862364	0.760475
SEC16A	SEC16 homolog A, endoplasmic reticulum export factor [Source:HGNC Symbol;Acc:HGNC:29006]	-0.214181	7.01055	7.35934	0.00873696	0.760475
CENPBD1	CENPB DNA-binding domain containing 1 [Source:HGNC Symbol;Acc:HGNC:28272]	-0.352109	3.19099	7.33741	0.00883199	0.760475
RP11-158K1.3	novel transcript, antisense to TATDN1	0.331465	3.77119	7.33687	0.00883432	0.760475
RNFT1-DT	RNFT1 divergent transcript [Source:HGNC Symbol;Acc:HGNC:51346]	-1.18247	0.675244	7.32402	0.00889053	0.760475
RAB38	RAB38, member RAS oncogene family [Source:HGNC Symbol;Acc:HGNC:9776]	-1.65756	-0.118309	7.32392	0.008891	0.760475
RUNDC3B	RUN domain containing 3B [Source:HGNC Symbol;Acc:HGNC:30286]	0.874374	1.54556	7.31962	0.00890989	0.760475
CD28	CD28 molecule [Source:HGNC Symbol;Acc:HGNC:1653]	0.30661	7.47786	7.3156	0.00892758	0.760475
GOLT1B	golgi transport 1B [Source:HGNC Symbol;Acc:HGNC:20175]	0.299472	5.78361	7.31485	0.00893088	0.760475
KCTD5	potassium channel tetramerization domain containing 5 [Source:HGNC Symbol;Acc:HGNC:21423]	-0.312954	4.56409	7.28406	0.00906774	0.760475
WNT3A	Wnt family member 3A [Source:HGNC Symbol;Acc:HGNC:15983]	2.86927	-0.248197	7.52786	0.00909754	0.760475
ZZZ3	zinc finger ZZ-type containing 3 [Source:HGNC Symbol;Acc:HGNC:24523]	0.246707	6.2794	7.27055	0.0091285	0.760475
RP4-789D17.5	novel transcript	-1.3313	-0.315649	7.26928	0.00913425	0.760475
PDE3B	phosphodiesterase 3B [Source:HGNC Symbol;Acc:HGNC:8779]	0.286846	7.83904	7.25375	0.00920466	0.760475
HOXA-AS3	HOXA cluster antisense RNA 3 [Source:HGNC Symbol;Acc:HGNC:43748]	2.47636	-0.248879	7.25134	0.00921561	0.760475
ARID3B	AT-rich interaction domain 3B [Source:HGNC Symbol;Acc:HGNC:14350]	-0.222455	5.81746	7.23299	0.00929966	0.760475
BET1	Bet1 golgi vesicular membrane trafficking protein [Source:HGNC Symbol;Acc:HGNC:14562]	0.252003	5.14271	7.2314	0.00930698	0.760475
SEC22B	SEC22 homolog B, vesicle trafficking protein [Source:HGNC Symbol;Acc:HGNC:10700]	0.170864	6.69108	7.22594	0.00933216	0.760475
LYRM7	LYR motif containing 7 [Source:HGNC Symbol;Acc:HGNC:28072]	0.352072	5.58386	7.21846	0.0093668	0.760475
ETFRF1	electron transfer flavoprotein regulatory factor 1 [Source:HGNC Symbol;Acc:HGNC:27052]	0.255112	5.49505	7.2182	0.00936798	0.760475
POLI	DNA polymerase iota [Source:HGNC Symbol;Acc:HGNC:9182]	0.305956	5.44004	7.21741	0.00937163	0.760475
CA3	carbonic anhydrase 3 [Source:HGNC Symbol;Acc:HGNC:1374]	-4.84935	2.76349	7.22229	0.00948531	0.760475
PI4KB	phosphatidylinositol 4-kinase beta [Source:HGNC Symbol;Acc:HGNC:8984]	-0.207381	6.49011	7.18252	0.00953502	0.760475
CLEC18B	C-type lectin domain family 18 member B [Source:HGNC Symbol;Acc:HGNC:33849]	1.89501	0.432698	7.1746	0.00957744	0.760475
PRPF18	pre-mRNA processing factor 18 [Source:HGNC Symbol;Acc:HGNC:17351]	0.265494	4.94845	7.1632	0.00962678	0.760475
AC012360.6	novel transcript, antisense to FHL2	1.44258	-0.37124	7.16262	0.00962952	0.760475
GALNT10	polypeptide N-acetylgalactosaminyltransferase 10 [Source:HGNC Symbol;Acc:HGNC:19873]	-0.19623	6.88329	7.14945	0.00969261	0.760475
TEP1	telomerase associated protein 1 [Source:HGNC Symbol;Acc:HGNC:11726]	-0.21604	6.80937	7.11436	0.00986287	0.760475
KCNA5	potassium voltage-gated channel subfamily A member 5 [Source:HGNC Symbol;Acc:HGNC:6224]	1.73945	0.184916	7.09028	0.00998149	0.760475
TATDN1	TatD DNase domain containing 1 [Source:HGNC Symbol;Acc:HGNC:24220]	0.25679	4.64127	7.06931	0.0100861	0.760475
C16orf95	chromosome 16 open reading frame 95 [Source:HGNC Symbol;Acc:HGNC:40033]	1.14483	0.505527	7.06697	0.0100978	0.760475
GAA	alpha glucosidase [Source:HGNC Symbol;Acc:HGNC:4065]	-0.455551	5.02468	7.05218	0.0101723	0.760475
ABHD13	abhydrolase domain containing 13 [Source:HGNC Symbol;Acc:HGNC:20293]	0.24771	6.53079	7.04843	0.0101913	0.760475
CCDC12	coiled-coil domain containing 12 [Source:HGNC Symbol;Acc:HGNC:28332]	-0.27372	5.21399	7.02447	0.0103135	0.760475
NBEA	neurobeachin [Source:HGNC Symbol;Acc:HGNC:7648]	0.410856	4.51836	7.00337	0.0104224	0.760475
CCDC180	coiled-coil domain containing 180 [Source:HGNC Symbol;Acc:HGNC:29303]	0.53263	3.03705	7.00021	0.0104389	0.760475
ZZEF1	zinc finger ZZ-type and EF-hand domain containing 1 [Source:HGNC Symbol;Acc:HGNC:29027]	-0.156092	7.23584	6.99909	0.0104447	0.760475
DIO3OS	DIO3 opposite strand upstream RNA [Source:HGNC Symbol;Acc:HGNC:20348]	2.34448	-0.0356885	6.98774	0.010509	0.760475
BLOC1S1	biogenesis of lysosomal organelles complex 1 subunit 1 [Source:HGNC Symbol;Acc:HGNC:4200]	-0.329556	5.33676	6.98123	0.010538	0.760475
NBPF1	NBPF member 1 [Source:HGNC Symbol;Acc:HGNC:26088]	0.43417	4.9299	6.98059	0.0105414	0.760475
SETMAR	SET domain and mariner transposase fusion gene [Source:HGNC Symbol;Acc:HGNC:10762]	0.273913	4.31411	6.94692	0.0107198	0.760475
ZNF260	zinc finger protein 260 [Source:HGNC Symbol;Acc:HGNC:13499]	0.309338	5.64785	6.94428	0.0107339	0.760475
PNPLA6	patatin like phospholipase domain containing 6 [Source:HGNC Symbol;Acc:HGNC:16268]	-0.302045	6.47727	6.93691	0.0107735	0.760475
GEMIN7-AS1	GEMIN7 antisense RNA 1 [Source:HGNC Symbol;Acc:HGNC:53773]	-0.372753	3.32803	6.92981	0.0108117	0.760475
SUOX	sulfite oxidase [Source:HGNC Symbol;Acc:HGNC:11460]	-0.428546	2.62506	6.91977	0.010866	0.760475
CTC-428H11.2		0.404881	4.14245	6.90942	0.0109223	0.760475
PKD2	polycystin 2, transient receptor potential cation channel [Source:HGNC Symbol;Acc:HGNC:9009]	0.240651	4.26782	6.88668	0.0110471	0.760475
C9orf64	chromosome 9 open reading frame 64 [Source:HGNC Symbol;Acc:HGNC:28144]	0.317845	3.31222	6.87656	0.0111031	0.760475
RP13-487P22.1	novel transcript, sense intronic to UBE3A	0.639054	2.48822	6.86013	0.0111946	0.760475
YIPF3	Yip1 domain family member 3 [Source:HGNC Symbol;Acc:HGNC:21023]	-0.427493	5.81314	6.85968	0.011198	0.760475
NEDD4L	NEDD4 like E3 ubiquitin protein ligase [Source:HGNC Symbol;Acc:HGNC:7728]	-1.08257	4.14138	6.87316	0.0112201	0.760475
TMEM168	transmembrane protein 168 [Source:HGNC Symbol;Acc:HGNC:25826]	0.306195	6.29154	6.8539	0.0112295	0.760475
NPLOC4	NPL4 homolog, ubiquitin recognition factor [Source:HGNC Symbol;Acc:HGNC:18261]	-0.2918	6.94238	6.85158	0.0112426	0.760475
MAOA	monoamine oxidase A [Source:HGNC Symbol;Acc:HGNC:6833]	-2.75022	0.538763	6.85593	0.0112477	0.760475
SLC25A1	solute carrier family 25 member 1 [Source:HGNC Symbol;Acc:HGNC:10979]	-0.342736	4.00821	6.84461	0.0112818	0.760475
PRR36	proline rich 36 [Source:HGNC Symbol;Acc:HGNC:26172]	1.75686	-0.0823508	6.84235	0.0112946	0.760475
SDR42E1	short chain dehydrogenase/reductase family 42E, member 1 [Source:HGNC Symbol;Acc:HGNC:29834]	0.383076	4.47025	6.82397	0.0113989	0.760475
CTD-2649C14.2	novel transcript	0.430617	3.37831	6.79492	0.011566	0.760475
ORC5	origin recognition complex subunit 5 [Source:HGNC Symbol;Acc:HGNC:8491]	0.245839	4.80436	6.77658	0.0116727	0.760475
RP11-442H21.2		-0.672515	2.52021	6.77599	0.0116762	0.760475
UROD	uroporphyrinogen decarboxylase [Source:HGNC Symbol;Acc:HGNC:12591]	-0.691658	4.8644	6.77301	0.0117523	0.760475
LUC7L3	LUC7 like 3 pre-mRNA splicing factor [Source:HGNC Symbol;Acc:HGNC:24309]	0.228851	7.764	6.76115	0.0117633	0.760475
MEX3B	mex-3 RNA binding family member B [Source:HGNC Symbol;Acc:HGNC:25297]	0.747606	2.12346	6.75334	0.0118095	0.760475
SKIL	SKI like proto-oncogene [Source:HGNC Symbol;Acc:HGNC:10897]	0.349636	7.16806	6.74723	0.0118457	0.760475
ABHD15	abhydrolase domain containing 15 [Source:HGNC Symbol;Acc:HGNC:26971]	-0.300059	4.14605	6.74474	0.0118606	0.760475
ZBTB41	zinc finger and BTB domain containing 41 [Source:HGNC Symbol;Acc:HGNC:24819]	0.366256	6.20519	6.74164	0.011879	0.760475
TAPT1	transmembrane anterior posterior transformation 1 [Source:HGNC Symbol;Acc:HGNC:26887]	0.278649	6.52721	6.72383	0.0119857	0.760475
LXN	latexin [Source:HGNC Symbol;Acc:HGNC:13347]	0.281494	3.78278	6.72266	0.0119927	0.760475
LINC01679	long intergenic non-protein coding RNA 1679 [Source:HGNC Symbol;Acc:HGNC:52469]	0.745691	1.15843	6.71738	0.0120245	0.760475
SRRM2-AS1	SRRM2 antisense RNA 1 [Source:HGNC Symbol;Acc:HGNC:44162]	0.747817	1.56174	6.70611	0.0120928	0.760475
HECW2-AS1	HECW2 antisense RNA 1 [Source:HGNC Symbol;Acc:HGNC:54062]	0.762901	3.3005	6.70195	0.0121402	0.760475
ATF7IP2	activating transcription factor 7 interacting protein 2 [Source:HGNC Symbol;Acc:HGNC:20397]	0.322357	6.19081	6.6823	0.0122383	0.760475
GLRX2	glutaredoxin 2 [Source:HGNC Symbol;Acc:HGNC:16065]	0.511338	2.30941	6.66825	0.012325	0.760475
SPDYE6	speedy/RINGO cell cycle regulator family member E6 [Source:HGNC Symbol;Acc:HGNC:35465]	-0.591501	1.5406	6.64018	0.0125003	0.760475
PEDS1	plasmanylethanolamine desaturase 1 [Source:HGNC Symbol;Acc:HGNC:16735]	-0.241571	5.72553	6.63638	0.0125242	0.760475
DBNL	drebrin like [Source:HGNC Symbol;Acc:HGNC:2696]	-0.20567	7.72112	6.63161	0.0125543	0.760475
FLJ44511	heart tissue-associated transcript 92 [Source:NCBI gene (formerly Entrezgene);Acc:441307]	1.75351	0.72878	6.63311	0.0125583	0.760475
RP11-646I6.6	novel transcript	0.585936	0.912543	6.60312	0.0127356	0.760475
RP11-530C5.4	novel transcript, antisense to PPP1R12A	0.496587	3.49064	6.60167	0.0127449	0.760475
RP11-701H24.7		1.0215	-0.222594	6.5945	0.012791	0.760475
RNF166	ring finger protein 166 [Source:HGNC Symbol;Acc:HGNC:28856]	-0.245652	6.30316	6.58492	0.0128529	0.760475
RP11-117L5.1	novel transcript	2.18045	0.472393	6.58668	0.0128689	0.760475
MDFIC	MyoD family inhibitor domain containing [Source:HGNC Symbol;Acc:HGNC:28870]	0.283028	7.10944	6.5692	0.0129552	0.760475
TP53I11	tumor protein p53 inducible protein 11 [Source:HGNC Symbol;Acc:HGNC:16842]	-0.431704	5.40743	6.5637	0.0129912	0.760475
ZSCAN29	zinc finger and SCAN domain containing 29 [Source:HGNC Symbol;Acc:HGNC:26673]	-0.193653	5.53492	6.55765	0.0130309	0.760475
RALGDS	ral guanine nucleotide dissociation stimulator [Source:HGNC Symbol;Acc:HGNC:9842]	-0.306776	6.15457	6.55484	0.0130493	0.760475
ZFR2	zinc finger RNA binding protein 2 [Source:HGNC Symbol;Acc:HGNC:29189]	2.04135	-0.284613	6.55245	0.0130651	0.760475
FXR1	FMR1 autosomal homolog 1 [Source:HGNC Symbol;Acc:HGNC:4023]	0.189549	7.18046	6.54085	0.0131418	0.760475
KCNA3	novel transcript	0.169724	7.68204	6.52648	0.0132374	0.760475
AC006547.15	novel transcript, antisense to C22orf25	-0.89575	5.44942	6.5455	0.0132386	0.760475
ATP2B2	ATPase plasma membrane Ca2+ transporting 2 [Source:HGNC Symbol;Acc:HGNC:815]	2.45554	-0.345382	6.51569	0.0133179	0.760475
SUSD4	sushi domain containing 4 [Source:HGNC Symbol;Acc:HGNC:25470]	0.550315	3.46496	6.50509	0.0133812	0.760475
KCNE1	potassium voltage-gated channel subfamily E regulatory subunit 1 [Source:HGNC Symbol;Acc:HGNC:6240]	-1.31045	1.7059	6.50397	0.0133976	0.760475
TRMT5	tRNA methyltransferase 5 [Source:HGNC Symbol;Acc:HGNC:23141]	0.276703	4.02019	6.49208	0.0134694	0.760475
GALNT9	polypeptide N-acetylgalactosaminyltransferase 9 [Source:HGNC Symbol;Acc:HGNC:4131]	1.99514	0.723576	6.49623	0.0134712	0.760475
SCARNA9	small Cajal body-specific RNA 9 [Source:HGNC Symbol;Acc:HGNC:32566]	0.67392	2.00753	6.47988	0.0135528	0.760475
RP1-101D8.1	novel transcript, antisense to PCBP3	1.86729	-1.02396	6.47959	0.0135548	0.760475
PHLPP1	PH domain and leucine rich repeat protein phosphatase 1 [Source:HGNC Symbol;Acc:HGNC:20610]	-0.457106	4.02785	6.47286	0.013601	0.760475
ESPNL	espin like [Source:HGNC Symbol;Acc:HGNC:27937]	1.8057	0.534592	6.47487	0.0136051	0.760475
RP11-795F19.5	novel protein	0.614623	1.31456	6.4531	0.0137376	0.760475
PPM1L-DT	PPM1L divergent transcript [Source:HGNC Symbol;Acc:HGNC:55390]	0.576508	2.04978	6.43555	0.0138601	0.760475
NUP42	nucleoporin 42 [Source:HGNC Symbol;Acc:HGNC:17010]	0.246278	5.05458	6.42943	0.0139031	0.760475
MGAT5B	alpha-1,6-mannosylglycoprotein 6-beta-N-acetylglucosaminyltransferase B [Source:HGNC Symbol;Acc:HGNC:24140]	2.27276	-0.117361	6.42681	0.013923	0.760475
PTBP2	polypyrimidine tract binding protein 2 [Source:HGNC Symbol;Acc:HGNC:17662]	0.394295	6.1134	6.40026	0.0141143	0.760475
MAPKAPK2	MAPK activated protein kinase 2 [Source:HGNC Symbol;Acc:HGNC:6887]	-0.288064	6.75212	6.38877	0.0141924	0.760475
TRGV5	T cell receptor gamma variable 5 [Source:HGNC Symbol;Acc:HGNC:12290]	-0.610344	3.50368	6.38418	0.0142255	0.760475
RCN1	reticulocalbin 1 [Source:HGNC Symbol;Acc:HGNC:9934]	-0.370407	3.51508	6.3794	0.01426	0.760475
BAALC	BAALC binder of MAP3K1 and KLF4 [Source:HGNC Symbol;Acc:HGNC:14333]	-1.97047	-0.560488	6.36835	0.0143402	0.760475
RP11-101E13.5		0.420011	3.83563	6.36568	0.0143596	0.760475
WSCD1	WSC domain containing 1 [Source:HGNC Symbol;Acc:HGNC:29060]	2.64328	0.00642496	6.36863	0.0143635	0.760475
RAX	retina and anterior neural fold homeobox [Source:HGNC Symbol;Acc:HGNC:18662]	2.34597	0.330857	6.35983	0.0144263	0.760475
C6orf132	chromosome 6 open reading frame 132 [Source:HGNC Symbol;Acc:HGNC:21288]	1.97584	-0.155751	6.34813	0.014489	0.760475
ARSD-AS1	ARSD antisense RNA 1 [Source:HGNC Symbol;Acc:HGNC:40085]	-0.670326	1.48381	6.34112	0.0145397	0.760475
KANSL1L	KAT8 regulatory NSL complex subunit 1 like [Source:HGNC Symbol;Acc:HGNC:26310]	0.279441	6.47318	6.33273	0.0146018	0.760475
ARSI	arylsulfatase family member I [Source:HGNC Symbol;Acc:HGNC:32521]	2.20747	-0.237383	6.32783	0.0146381	0.760475
LINS1	lines homolog 1 [Source:HGNC Symbol;Acc:HGNC:30922]	0.221472	6.87078	6.32423	0.0146649	0.760475
TKT	transketolase [Source:HGNC Symbol;Acc:HGNC:11834]	-0.28684	7.85307	6.31813	0.0147104	0.760475
ELN	elastin [Source:HGNC Symbol;Acc:HGNC:3327]	2.22044	-0.228919	6.31388	0.0147422	0.760475
MAD2L2	mitotic arrest deficient 2 like 2 [Source:HGNC Symbol;Acc:HGNC:6764]	-0.391553	3.41689	6.2967	0.0148714	0.760475
RP11-478C19.2	novel transcript	-0.185286	4.59357	6.29633	0.0148742	0.760475
MPG	N-methylpurine DNA glycosylase [Source:HGNC Symbol;Acc:HGNC:7211]	-0.359829	4.26528	6.29587	0.0148777	0.760475
RSPH4A	radial spoke head component 4A [Source:HGNC Symbol;Acc:HGNC:21558]	1.31077	0.250326	6.28304	0.0149751	0.760475
DNAJC19	DnaJ heat shock protein family (Hsp40) member C19 [Source:HGNC Symbol;Acc:HGNC:30528]	0.277613	4.69407	6.27931	0.0150035	0.760475
RIMKLB	ribosomal modification protein rimK like family member B [Source:HGNC Symbol;Acc:HGNC:29228]	0.369758	4.42423	6.2775	0.0150174	0.760475
PRPF4B	pre-mRNA processing factor 4B [Source:HGNC Symbol;Acc:HGNC:17346]	0.229809	7.23198	6.27695	0.0150216	0.760475
CUL5	cullin 5 [Source:HGNC Symbol;Acc:HGNC:2556]	0.221862	6.68961	6.27542	0.0150333	0.760475
RAB11FIP2	RAB11 family interacting protein 2 [Source:HGNC Symbol;Acc:HGNC:29152]	0.292124	6.36161	6.26072	0.0151461	0.760475
LINC00482	long intergenic non-protein coding RNA 482 [Source:HGNC Symbol;Acc:HGNC:26816]	1.7872	-0.71443	6.25702	0.0151747	0.760475
CHRM3-AS2	CHRM3 antisense RNA 2 [Source:HGNC Symbol;Acc:HGNC:43725]	0.415664	5.88947	6.25664	0.0151917	0.760475
HPS4	HPS4 biogenesis of lysosomal organelles complex 3 subunit 2 [Source:HGNC Symbol;Acc:HGNC:15844]	-0.205498	5.18996	6.25249	0.0152097	0.760475
ZNF280D	zinc finger protein 280D [Source:HGNC Symbol;Acc:HGNC:25953]	0.265973	6.76576	6.24706	0.0152518	0.760475
TRMT13	tRNA methyltransferase 13 homolog [Source:HGNC Symbol;Acc:HGNC:25502]	0.39722	5.87207	6.24567	0.0152687	0.760475
CHP1	calcineurin like EF-hand protein 1 [Source:HGNC Symbol;Acc:HGNC:17433]	-0.448809	7.04398	6.23488	0.0153667	0.760475
RPS19BP1	ribosomal protein S19 binding protein 1 [Source:HGNC Symbol;Acc:HGNC:28749]	-0.274016	3.99004	6.22864	0.0153955	0.760475
LBX1-AS1	LBX1 antisense RNA 1 [Source:HGNC Symbol;Acc:HGNC:48678]	2.41255	-0.347015	6.22893	0.0154015	0.760475
RYK	receptor like tyrosine kinase [Source:HGNC Symbol;Acc:HGNC:10481]	0.216533	5.758	6.22456	0.0154275	0.760475
HOXA10	homeobox A10 [Source:HGNC Symbol;Acc:HGNC:5100]	2.12494	-0.193059	6.22342	0.0154365	0.760475
SENP7	SUMO specific peptidase 7 [Source:HGNC Symbol;Acc:HGNC:30402]	0.285548	7.17928	6.22219	0.0154462	0.760475
KBTBD7	kelch repeat and BTB domain containing 7 [Source:HGNC Symbol;Acc:HGNC:25266]	0.235827	4.92581	6.21951	0.0154672	0.760475
RP11-949J7.5		-0.564372	1.43924	6.21703	0.0154868	0.760475
LDLRAD3	low density lipoprotein receptor class A domain containing 3 [Source:HGNC Symbol;Acc:HGNC:27046]	-0.807952	1.96173	6.21415	0.0155096	0.760475
CLIC2	chloride intracellular channel 2 [Source:HGNC Symbol;Acc:HGNC:2063]	-1.76575	4.33359	6.23083	0.0155611	0.760475
WDR45	WD repeat domain 45 [Source:HGNC Symbol;Acc:HGNC:28912]	-0.715411	6.16415	6.21288	0.0156319	0.760475
AC006460.2	novel transcript, antisense to NAB1	-0.491392	1.8362	6.19142	0.0156903	0.760475
RETREG1	reticulophagy regulator 1 [Source:HGNC Symbol;Acc:HGNC:25964]	0.365171	5.23719	6.19129	0.0156913	0.760475
ZNF883	zinc finger protein 883 [Source:HGNC Symbol;Acc:HGNC:27271]	-0.940232	1.59965	6.18306	0.0157574	0.760475
DTHD1	death domain containing 1 [Source:HGNC Symbol;Acc:HGNC:37261]	-0.785705	4.14997	6.18882	0.01578	0.760475
JTB	jumping translocation breakpoint [Source:HGNC Symbol;Acc:HGNC:6201]	-0.253587	7.32791	6.17028	0.0158604	0.760475
ATG12	autophagy related 12 [Source:HGNC Symbol;Acc:HGNC:588]	0.204931	6.70666	6.15799	0.0159602	0.760475
HUS1B	HUS1 checkpoint clamp component B [Source:HGNC Symbol;Acc:HGNC:16485]	1.2221	-0.309102	6.15724	0.0159664	0.760475
SLC25A43	solute carrier family 25 member 43 [Source:HGNC Symbol;Acc:HGNC:30557]	-0.541044	3.44086	6.15676	0.0159703	0.760475
DACT1	dishevelled binding antagonist of beta catenin 1 [Source:HGNC Symbol;Acc:HGNC:17748]	0.563727	3.04353	6.15464	0.0159876	0.760475
OR7E104P	olfactory receptor family 7 subfamily E member 104 pseudogene [Source:HGNC Symbol;Acc:HGNC:15343]	2.25798	-0.339094	6.15334	0.0160024	0.760475
GCNA	germ cell nuclear acidic peptidase [Source:HGNC Symbol;Acc:HGNC:15805]	-0.419356	2.82854	6.14468	0.0160691	0.760475
AK6	adenylate kinase 6 [Source:HGNC Symbol;Acc:HGNC:49151]	-2.81479	-0.917712	6.14392	0.0160753	0.760475
HR	HR lysine demethylase and nuclear receptor corepressor [Source:HGNC Symbol;Acc:HGNC:5172]	2.14572	0.96611	6.14968	0.016103	0.760475
DTWD2	DTW domain containing 2 [Source:HGNC Symbol;Acc:HGNC:19334]	0.372493	4.06382	6.14008	0.0161068	0.760475
ETAA1	ETAA1 activator of ATR kinase [Source:HGNC Symbol;Acc:HGNC:24648]	0.341826	5.05453	6.13998	0.0161077	0.760475
IL7R	interleukin 7 receptor [Source:HGNC Symbol;Acc:HGNC:6024]	0.369441	10.0742	6.13738	0.0161291	0.760475
ZNF407	zinc finger protein 407 [Source:HGNC Symbol;Acc:HGNC:19904]	0.213971	6.35538	6.13195	0.0161739	0.760475
ZNF140	zinc finger protein 140 [Source:HGNC Symbol;Acc:HGNC:12925]	0.225011	5.25353	6.13127	0.0161795	0.760475
SOWAHA	sosondowah ankyrin repeat domain family member A [Source:HGNC Symbol;Acc:HGNC:27033]	2.54264	-0.925424	6.13097	0.016182	0.760475
ATF1	activating transcription factor 1 [Source:HGNC Symbol;Acc:HGNC:783]	0.212766	5.30903	6.12795	0.016207	0.760475
KLHL25	kelch like family member 25 [Source:HGNC Symbol;Acc:HGNC:25732]	0.720419	2.39177	6.12353	0.0162436	0.760475
TMPPE	transmembrane protein with metallophosphoesterase domain [Source:HGNC Symbol;Acc:HGNC:33865]	-0.282787	4.41342	6.11978	0.0162748	0.760475
CYP26B1	cytochrome P450 family 26 subfamily B member 1 [Source:HGNC Symbol;Acc:HGNC:20581]	2.47751	0.10122	6.12219	0.016282	0.760475
KBTBD6	kelch repeat and BTB domain containing 6 [Source:HGNC Symbol;Acc:HGNC:25340]	0.32996	4.54091	6.11827	0.0162874	0.760475
SLC16A7	solute carrier family 16 member 7 [Source:HGNC Symbol;Acc:HGNC:10928]	0.320537	7.53659	6.09564	0.0164769	0.760475
RP11-468E2.6	novel protein	-0.511133	3.71825	6.07562	0.0166465	0.760475
HSPA2-AS1	HSPA2 and ZBTB1 antisense RNA 1 [Source:HGNC Symbol;Acc:HGNC:55433]	0.419969	2.08833	6.06341	0.0167509	0.760475
ERO1B	endoplasmic reticulum oxidoreductase 1 beta [Source:HGNC Symbol;Acc:HGNC:14355]	0.269972	5.40858	6.06079	0.0167734	0.760475
ZNF431	zinc finger protein 431 [Source:HGNC Symbol;Acc:HGNC:20809]	0.239851	6.6564	6.05809	0.0167966	0.760475
PUS7L	pseudouridine synthase 7 like [Source:HGNC Symbol;Acc:HGNC:25276]	0.317882	5.57047	6.05372	0.0168343	0.760475
LINC02538	long intergenic non-protein coding RNA 2538 [Source:HGNC Symbol;Acc:HGNC:53571]	2.39501	-0.464457	6.04746	0.0168893	0.760475
ZNF227	zinc finger protein 227 [Source:HGNC Symbol;Acc:HGNC:13020]	0.204812	5.20229	6.04603	0.0169007	0.760475
MICU1	mitochondrial calcium uptake 1 [Source:HGNC Symbol;Acc:HGNC:1530]	-0.308412	5.11602	6.0458	0.0169027	0.760475
AK4	adenylate kinase 4 [Source:HGNC Symbol;Acc:HGNC:363]	-2.26371	-0.188999	6.04366	0.0169212	0.760475
AF196779.12		-0.712021	5.14645	6.04865	0.0169721	0.760475
GRPEL2	GrpE like 2, mitochondrial [Source:HGNC Symbol;Acc:HGNC:21060]	0.262879	5.87269	6.03619	0.0169861	0.760475
ZBTB11	zinc finger and BTB domain containing 11 [Source:HGNC Symbol;Acc:HGNC:16740]	0.166672	7.12593	6.03342	0.0170102	0.760475
LINC01310	long intergenic non-protein coding RNA 1310 [Source:HGNC Symbol;Acc:HGNC:50501]	2.14072	-0.292059	6.02835	0.0170544	0.760475
TNFRSF12A	TNF receptor superfamily member 12A [Source:HGNC Symbol;Acc:HGNC:18152]	1.52319	-0.488408	6.02676	0.0170683	0.760475
CEROX1	cytoplasmic endogenous regulator of oxidative phosphorylation 1 [Source:HGNC Symbol;Acc:HGNC:53928]	0.727967	1.65672	6.02456	0.0170877	0.760475
DUSP23	dual specificity phosphatase 23 [Source:HGNC Symbol;Acc:HGNC:21480]	-0.39967	3.07846	6.02375	0.0170947	0.760475
RP11-538P18.2	novel transcript, antisense to RSRC1	0.73539	1.60378	6.0231	0.0171005	0.760475
AGPAT5	1-acylglycerol-3-phosphate O-acyltransferase 5 [Source:HGNC Symbol;Acc:HGNC:20886]	0.245596	5.58439	6.016	0.0171628	0.760475
ZNF529	zinc finger protein 529 [Source:HGNC Symbol;Acc:HGNC:29328]	0.283357	5.92881	6.00794	0.0172339	0.760475
CPLX2	complexin 2 [Source:HGNC Symbol;Acc:HGNC:2310]	1.94043	0.409118	6.00514	0.0172887	0.760475
ZCWPW1	zinc finger CW-type and PWWP domain containing 1 [Source:HGNC Symbol;Acc:HGNC:23486]	-0.397632	3.01311	5.99715	0.0173295	0.760475
PAXBP1-AS1	PAXBP1 antisense RNA 1 [Source:HGNC Symbol;Acc:HGNC:39603]	0.299712	3.58015	5.99622	0.0173378	0.760475
FOXS1	forkhead box S1 [Source:HGNC Symbol;Acc:HGNC:3735]	2.08952	-0.797188	5.99617	0.0173382	0.760475
GTF2IP13	general transcription factor IIi pseudogene 13 [Source:HGNC Symbol;Acc:HGNC:51725]	1.81683	-1.02261	5.99579	0.0173416	0.760475
RCSD1	RCSD domain containing 1 [Source:HGNC Symbol;Acc:HGNC:28310]	-0.183659	7.35967	5.9945	0.0173531	0.760475
DGUOK-AS1	DGUOK antisense RNA 1 [Source:HGNC Symbol;Acc:HGNC:43441]	-0.283742	2.51664	5.99257	0.0173703	0.760475
AC108004.3	novel transcript, antisense to C17orf97	0.439626	2.14182	5.99207	0.0173747	0.760475
AIF1L	allograft inflammatory factor 1 like [Source:HGNC Symbol;Acc:HGNC:28904]	1.65432	-0.500748	5.98672	0.0174226	0.760475
RP11-248J23.7	novel transcript	-0.581196	1.2416	5.97784	0.0175021	0.760475
TGFBRAP1	transforming growth factor beta receptor associated protein 1 [Source:HGNC Symbol;Acc:HGNC:16836]	-0.153597	5.34725	5.97763	0.017504	0.760475
ZNF286A-TBC1D26	ZNF286A-TBC1D26 readthrough (NMD candidate) [Source:HGNC Symbol;Acc:HGNC:55384]	0.492588	2.86046	5.97754	0.0175048	0.760475
B4GALT1-AS1	B4GALT1 antisense RNA 1 [Source:HGNC Symbol;Acc:HGNC:49910]	-0.914958	0.398317	5.97446	0.0175325	0.760475
TYK2	tyrosine kinase 2 [Source:HGNC Symbol;Acc:HGNC:12440]	-0.238279	6.16193	5.96707	0.0175992	0.760475
PIGT	phosphatidylinositol glycan anchor biosynthesis class T [Source:HGNC Symbol;Acc:HGNC:14938]	-0.246209	5.25483	5.96415	0.0176255	0.760475
PARD6G-AS1	PARD6G antisense RNA 1 [Source:HGNC Symbol;Acc:HGNC:44109]	0.803935	0.920281	5.95673	0.0176929	0.760475
CTC-523E23.1	novel transcript	0.978366	1.91708	5.93876	0.0178648	0.760475
PGLS-DT	PGLS divergent transcript [Source:HGNC Symbol;Acc:HGNC:55274]	-0.274028	4.50305	5.91744	0.0180538	0.760475
ZNF326	zinc finger protein 326 [Source:HGNC Symbol;Acc:HGNC:14104]	0.276506	6.0607	5.91471	0.0180792	0.760475
HSD11B1L	hydroxysteroid 11-beta dehydrogenase 1 like [Source:HGNC Symbol;Acc:HGNC:30419]	1.39567	0.0787451	5.91266	0.0180983	0.760475
FBXO10	F-box protein 10 [Source:HGNC Symbol;Acc:HGNC:13589]	-0.420335	3.76682	5.90963	0.0181265	0.760475
CTC-325H20.2		0.42141	2.77578	5.9082	0.0181399	0.760475
THOC5	THO complex 5 [Source:HGNC Symbol;Acc:HGNC:19074]	-0.184087	5.76061	5.90419	0.0181773	0.760475
C5orf34	chromosome 5 open reading frame 34 [Source:HGNC Symbol;Acc:HGNC:24738]	0.332021	2.89524	5.89543	0.0182595	0.760475
C12orf29	chromosome 12 open reading frame 29 [Source:HGNC Symbol;Acc:HGNC:25322]	0.330931	4.97862	5.89037	0.0183071	0.760475
SLC4A7	solute carrier family 4 member 7 [Source:HGNC Symbol;Acc:HGNC:11033]	0.336972	7.05379	5.8863	0.0183455	0.760475
KRT73	keratin 73 [Source:HGNC Symbol;Acc:HGNC:28928]	0.792571	1.23892	5.8772	0.0184317	0.760475
SOD3	superoxide dismutase 3 [Source:HGNC Symbol;Acc:HGNC:11181]	1.91427	-0.540004	5.8763	0.0184402	0.760475
RP11-225H22.7	novel transcript, antisense to CALHM2	-0.438707	2.91623	5.8686	0.0185135	0.760475
LONP2	lon peptidase 2, peroxisomal [Source:HGNC Symbol;Acc:HGNC:20598]	0.157831	7.51509	5.86827	0.0185167	0.760475
FHIT	fragile histidine triad diadenosine triphosphatase [Source:HGNC Symbol;Acc:HGNC:3701]	0.448495	4.6656	5.86756	0.0185261	0.760475
ARHGEF17	Rho guanine nucleotide exchange factor 17 [Source:HGNC Symbol;Acc:HGNC:21726]	1.80309	0.657366	5.86428	0.0186028	0.760475
TIRAP	TIR domain containing adaptor protein [Source:HGNC Symbol;Acc:HGNC:17192]	-0.307352	3.76354	5.85922	0.0186032	0.760475
DNAJB7	DnaJ heat shock protein family (Hsp40) member B7 [Source:HGNC Symbol;Acc:HGNC:24986]	-0.308079	3.72258	5.85448	0.0186487	0.760475
CRBN	cereblon [Source:HGNC Symbol;Acc:HGNC:30185]	0.194998	7.16308	5.85209	0.0186717	0.760475
CTSZ	cathepsin Z [Source:HGNC Symbol;Acc:HGNC:2547]	-0.352718	7.48122	5.85162	0.0186762	0.760475
MED20	mediator complex subunit 20 [Source:HGNC Symbol;Acc:HGNC:16840]	-0.264966	4.47966	5.85124	0.0186798	0.760475
CBLN3	cerebellin 3 precursor [Source:HGNC Symbol;Acc:HGNC:20146]	-0.534976	2.17347	5.84897	0.0187017	0.760475
BACE2	beta-secretase 2 [Source:HGNC Symbol;Acc:HGNC:934]	-0.500868	3.9896	5.84677	0.018723	0.760475
MCF2L-AS1	MCF2L antisense RNA 1 [Source:HGNC Symbol;Acc:HGNC:39825]	1.0404	0.0467307	5.84191	0.01877	0.760475
ZNF292	zinc finger protein 292 [Source:HGNC Symbol;Acc:HGNC:18410]	0.234707	8.27935	5.83476	0.0188393	0.760475
NAA15	N-alpha-acetyltransferase 15, NatA auxiliary subunit [Source:HGNC Symbol;Acc:HGNC:30782]	0.205597	6.96632	5.8274	0.0189109	0.760475
CAMK2A	calcium/calmodulin dependent protein kinase II alpha [Source:HGNC Symbol;Acc:HGNC:1460]	2.44618	-0.171554	5.82828	0.018924	0.760475
ZNF397	zinc finger protein 397 [Source:HGNC Symbol;Acc:HGNC:18818]	0.200021	6.12478	5.81731	0.0190097	0.760475
EIF4A2	eukaryotic translation initiation factor 4A2 [Source:HGNC Symbol;Acc:HGNC:3284]	0.155253	8.46564	5.81321	0.0190499	0.760475
SLC22A17	solute carrier family 22 member 17 [Source:HGNC Symbol;Acc:HGNC:23095]	1.65051	0.339725	5.81108	0.0190709	0.760475
PRKCB	protein kinase C beta [Source:HGNC Symbol;Acc:HGNC:9395]	-0.192289	8.87435	5.80937	0.0190877	0.760475
PSMC1	proteasome 26S subunit, ATPase 1 [Source:HGNC Symbol;Acc:HGNC:9547]	-0.165543	5.3893	5.80517	0.0191291	0.760475
CCNI2	cyclin I family member 2 [Source:HGNC Symbol;Acc:HGNC:33869]	0.48707	2.12828	5.79903	0.0191899	0.760475
WIPI1	WD repeat domain, phosphoinositide interacting 1 [Source:HGNC Symbol;Acc:HGNC:25471]	-0.302395	5.21295	5.79647	0.0192153	0.760475
PLCG2	phospholipase C gamma 2 [Source:HGNC Symbol;Acc:HGNC:9066]	-0.206031	7.61583	5.79094	0.0192702	0.760475
IKZF2	IKAROS family zinc finger 2 [Source:HGNC Symbol;Acc:HGNC:13177]	0.341449	7.66401	5.78828	0.0192967	0.760475
CLDN20	claudin 20 [Source:HGNC Symbol;Acc:HGNC:2042]	0.362121	2.60408	5.77709	0.0194085	0.760475
LOXL1-AS1	LOXL1 antisense RNA 1 [Source:HGNC Symbol;Acc:HGNC:44169]	0.539862	2.19665	5.7691	0.0194889	0.760475
SLC37A1	solute carrier family 37 member 1 [Source:HGNC Symbol;Acc:HGNC:11024]	-0.27876	4.91947	5.76898	0.01949	0.760475
CSK	C-terminal Src kinase [Source:HGNC Symbol;Acc:HGNC:2444]	-0.196723	8.05187	5.76431	0.0195372	0.760475
AXIN2	axin 2 [Source:HGNC Symbol;Acc:HGNC:904]	0.360852	4.41824	5.76292	0.0195513	0.760475
THEM4	thioesterase superfamily member 4 [Source:HGNC Symbol;Acc:HGNC:17947]	0.338613	5.14795	5.7611	0.0195697	0.760475
KLF8	Kruppel like factor 8 [Source:HGNC Symbol;Acc:HGNC:6351]	-0.418193	4.75762	5.75485	0.019633	0.760475
RP11-855A2.1	TEC	1.31106	-0.318064	5.74553	0.0197278	0.760475
SC5D	sterol-C5-desaturase [Source:HGNC Symbol;Acc:HGNC:10547]	0.280078	4.61261	5.74208	0.0197631	0.760475
FAM86C1P	family with sequence similarity 86 member C1, pseudogene [Source:HGNC Symbol;Acc:HGNC:25561]	-0.387232	2.60191	5.73607	0.0198246	0.760475
RP11-713M15.2	novel transcript	-0.538905	2.37899	5.73258	0.0198605	0.760475
INSR	insulin receptor [Source:HGNC Symbol;Acc:HGNC:6091]	-0.356126	4.03724	5.73237	0.0198626	0.760475
CARMIL1	capping protein regulator and myosin 1 linker 1 [Source:HGNC Symbol;Acc:HGNC:21581]	0.348471	4.85624	5.71456	0.0200466	0.760475
GIHCG	GIHCG inhibitor of miR-200b/200a/429 expression [Source:HGNC Symbol;Acc:HGNC:52649]	-1.49306	0.137872	5.7137	0.0200555	0.760475
RP11-960L18.1	novel transcript	-0.546305	2.24512	5.71144	0.020079	0.760475
PKDREJ	polycystin family receptor for egg jelly [Source:HGNC Symbol;Acc:HGNC:9015]	-1.54608	0.653129	5.71082	0.0200854	0.760475
TMEM176B	transmembrane protein 176B [Source:HGNC Symbol;Acc:HGNC:29596]	-1.1159	4.10641	5.71051	0.0202467	0.760475
SLC15A3	solute carrier family 15 member 3 [Source:HGNC Symbol;Acc:HGNC:18068]	-0.371128	5.07965	5.69043	0.0202987	0.760475
TM4SF19-AS1	TM4SF19 antisense RNA 1 [Source:HGNC Symbol;Acc:HGNC:41085]	-1.30492	0.0576455	5.6898	0.0203053	0.760475
SLAMF6	SLAM family member 6 [Source:HGNC Symbol;Acc:HGNC:21392]	-0.260344	7.27547	5.68949	0.0203086	0.760475
MPZL1	myelin protein zero like 1 [Source:HGNC Symbol;Acc:HGNC:7226]	-0.561617	5.33816	5.69288	0.0203389	0.760475
SNORD97		0.503777	2.0464	5.67739	0.0204363	0.760475
PPM1H	protein phosphatase, Mg2+/Mn2+ dependent 1H [Source:HGNC Symbol;Acc:HGNC:18583]	-1.60127	0.15564	5.67613	0.0204498	0.760475
MGAT4A	alpha-1,3-mannosyl-glycoprotein 4-beta-N-acetylglucosaminyltransferase A [Source:HGNC Symbol;Acc:HGNC:7047]	0.302416	8.09718	5.66917	0.0205236	0.760475
RHOC	ras homolog family member C [Source:HGNC Symbol;Acc:HGNC:669]	-0.386352	4.12656	5.66889	0.0205266	0.760475
RP11-256L6.2	novel transcript, antisense to LTA4H	-0.440056	2.59909	5.66104	0.0206104	0.760475
RP11-486L19.2	novel transcript, antisense to ADAD2	1.44444	-0.0789542	5.65992	0.0206223	0.760475
STARD10	StAR related lipid transfer domain containing 10 [Source:HGNC Symbol;Acc:HGNC:10666]	0.487586	2.10239	5.65617	0.0206625	0.760475
CPED1	cadherin like and PC-esterase domain containing 1 [Source:HGNC Symbol;Acc:HGNC:26159]	-0.565254	4.07533	5.65029	0.0207362	0.760475
GASK1B-AS1	GASK1B antisense RNA 1 [Source:HGNC Symbol;Acc:HGNC:53132]	-0.622608	3.12117	5.64912	0.0207382	0.760475
APBB1	amyloid beta precursor protein binding family B member 1 [Source:HGNC Symbol;Acc:HGNC:581]	0.476374	4.09816	5.64908	0.0207387	0.760475
SH3YL1	SH3 and SYLF domain containing 1 [Source:HGNC Symbol;Acc:HGNC:29546]	0.267331	5.74961	5.64266	0.0208079	0.760475
RWDD3	RWD domain containing 3 [Source:HGNC Symbol;Acc:HGNC:21393]	0.32501	3.81059	5.63765	0.0208621	0.760475
ELF3	E74 like ETS transcription factor 3 [Source:HGNC Symbol;Acc:HGNC:3318]	1.8654	-0.269984	5.62867	0.0209596	0.760475
ATM	ATM serine/threonine kinase [Source:HGNC Symbol;Acc:HGNC:795]	0.256179	9.94623	5.62632	0.0209851	0.760475
RP11-848P1.3	novel transcript	-1.33976	-0.851438	5.62516	0.0209978	0.760475
ARHGEF16	Rho guanine nucleotide exchange factor 16 [Source:HGNC Symbol;Acc:HGNC:15515]	2.19623	0.0100136	5.62581	0.0210069	0.760475
RIPK4	receptor interacting serine/threonine kinase 4 [Source:HGNC Symbol;Acc:HGNC:496]	1.85755	0.029473	5.62197	0.0210326	0.760475
SCAI	suppressor of cancer cell invasion [Source:HGNC Symbol;Acc:HGNC:26709]	0.357785	6.08284	5.61836	0.0210733	0.760475
TRAPPC2B	trafficking protein particle complex subunit 2B [Source:HGNC Symbol;Acc:HGNC:10710]	0.517798	1.75047	5.61779	0.0210783	0.760475
SIRT2	sirtuin 2 [Source:HGNC Symbol;Acc:HGNC:10886]	-0.238241	5.54611	5.61759	0.0210805	0.760475
TP53INP2	tumor protein p53 inducible nuclear protein 2 [Source:HGNC Symbol;Acc:HGNC:16104]	-0.422944	3.16469	5.61229	0.0211386	0.760475
ZSWIM8	zinc finger SWIM-type containing 8 [Source:HGNC Symbol;Acc:HGNC:23528]	-0.194229	5.59421	5.61146	0.0211477	0.760475
MTRNR2L3	MT-RNR2 like 3 [Source:HGNC Symbol;Acc:HGNC:37157]	-1.02561	0.167878	5.61038	0.0211596	0.760475
SNHG14	small nucleolar RNA host gene 14 [Source:HGNC Symbol;Acc:HGNC:37462]	0.36679	6.35994	5.61031	0.0211657	0.760475
SYNCRIP	synaptotagmin binding cytoplasmic RNA interacting protein [Source:HGNC Symbol;Acc:HGNC:16918]	0.205009	8.25015	5.6022	0.0212497	0.760475
PHYHD1	phytanoyl-CoA dioxygenase domain containing 1 [Source:HGNC Symbol;Acc:HGNC:23396]	1.15593	0.00132567	5.59823	0.0212936	0.760475
VPS11	VPS11 core subunit of CORVET and HOPS complexes [Source:HGNC Symbol;Acc:HGNC:14583]	-0.219667	5.4724	5.59748	0.021302	0.760475
REC114	REC114 meiotic recombination protein [Source:HGNC Symbol;Acc:HGNC:25065]	0.631892	0.96904	5.5973	0.0213039	0.760475
PHF12	PHD finger protein 12 [Source:HGNC Symbol;Acc:HGNC:20816]	-0.16292	6.7471	5.5962	0.0213161	0.760475
ALKAL2	ALK and LTK ligand 2 [Source:HGNC Symbol;Acc:HGNC:27683]	0.398641	1.97466	5.59615	0.0213166	0.760475
FAM182B	family with sequence similarity 182 member B [Source:HGNC Symbol;Acc:HGNC:34503]	1.64836	-0.0706862	5.59516	0.0213276	0.760475
NUP93-DT	NUP93 divergent transcript [Source:HGNC Symbol;Acc:HGNC:55370]	0.796951	-0.0144347	5.59382	0.0213425	0.760475
CTC-432M15.3	novel protein	0.205796	7.60423	5.59154	0.0213679	0.760475
TRAPPC13	trafficking protein particle complex subunit 13 [Source:HGNC Symbol;Acc:HGNC:25828]	0.307457	5.47715	5.59113	0.0213724	0.760475
CSTF2T	cleavage stimulation factor subunit 2 tau variant [Source:HGNC Symbol;Acc:HGNC:17086]	0.155295	5.74853	5.59062	0.021378	0.760475
CASC3	CASC3 exon junction complex subunit [Source:HGNC Symbol;Acc:HGNC:17040]	-0.308759	6.85955	5.58624	0.0214268	0.760475
C5orf51	chromosome 5 open reading frame 51 [Source:HGNC Symbol;Acc:HGNC:27750]	0.21412	6.06265	5.58431	0.0214484	0.760475
ARSA	arylsulfatase A [Source:HGNC Symbol;Acc:HGNC:713]	-0.350111	3.9408	5.57742	0.0215253	0.760475
MAGED1	MAGE family member D1 [Source:HGNC Symbol;Acc:HGNC:6813]	-0.312289	4.62984	5.57308	0.021574	0.760475
ZC2HC1A	zinc finger C2HC-type containing 1A [Source:HGNC Symbol;Acc:HGNC:24277]	0.690582	3.30292	5.5707	0.0216242	0.760475
ST7-OT4	ST7 overlapping transcript 4 [Source:HGNC Symbol;Acc:HGNC:18835]	-1.35157	-0.00800957	5.56564	0.0216577	0.760475
PRRT2	proline rich transmembrane protein 2 [Source:HGNC Symbol;Acc:HGNC:30500]	0.626899	1.03224	5.55277	0.0218032	0.760475
AVEN	apoptosis and caspase activation inhibitor [Source:HGNC Symbol;Acc:HGNC:13509]	-0.799348	1.72596	5.54978	0.0218371	0.760475
RP11-140H17.2	novel transcript, sense intronic to NFAT5	0.53911	2.41679	5.5493	0.0218426	0.760475
QRFP	pyroglutamylated RFamide peptide [Source:HGNC Symbol;Acc:HGNC:29982]	1.09241	0.125745	5.54415	0.0219013	0.760475
CTD-2235C13.3		-0.872175	0.480851	5.54015	0.0219469	0.760475
FAM209B	family with sequence similarity 209 member B [Source:HGNC Symbol;Acc:HGNC:16101]	-1.36853	-0.724271	5.53488	0.0220073	0.760475
ANGPTL2	angiopoietin like 2 [Source:HGNC Symbol;Acc:HGNC:490]	0.944249	0.574192	5.53438	0.022013	0.760475
SPTY2D1OS	SPTY2D1 opposite strand [Source:HGNC Symbol;Acc:HGNC:44122]	-0.315486	3.1782	5.5324	0.0220357	0.760475
ECH1	enoyl-CoA hydratase 1 [Source:HGNC Symbol;Acc:HGNC:3149]	-0.310341	6.16111	5.53177	0.022043	0.760475
ZDHHC11B	zinc finger DHHC-type containing 11B [Source:HGNC Symbol;Acc:HGNC:32962]	1.3745	0.965797	5.52817	0.022101	0.760475
TANGO2	transport and golgi organization 2 homolog [Source:HGNC Symbol;Acc:HGNC:25439]	-0.768803	6.95504	5.54032	0.0221094	0.760475
CTD-2659N19.10	novel transcript, antisense to PRDX2	-1.17501	4.35743	5.54093	0.0221238	0.760475
MYH6	myosin heavy chain 6 [Source:HGNC Symbol;Acc:HGNC:7576]	2.54451	-0.247288	5.52529	0.02214	0.760475
CDC14A	cell division cycle 14A [Source:HGNC Symbol;Acc:HGNC:1718]	0.18926	6.36269	5.52313	0.0221425	0.760475
PDE7A	phosphodiesterase 7A [Source:HGNC Symbol;Acc:HGNC:8791]	0.250969	8.2126	5.5219	0.0221567	0.760475
FCGR2B	Fc fragment of IgG receptor IIb [Source:HGNC Symbol;Acc:HGNC:3618]	-0.576246	5.33724	5.52078	0.0222495	0.760475
NOG	noggin [Source:HGNC Symbol;Acc:HGNC:7866]	0.485817	4.77676	5.51112	0.0223115	0.760475
RORA-AS1	RORA antisense RNA 1 [Source:HGNC Symbol;Acc:HGNC:51410]	0.298344	4.11751	5.50614	0.0223394	0.760475
AKIRIN1	akirin 1 [Source:HGNC Symbol;Acc:HGNC:25744]	-0.172361	6.64445	5.50106	0.0223986	0.760475
MPHOSPH10	M-phase phosphoprotein 10 [Source:HGNC Symbol;Acc:HGNC:7213]	0.265996	4.41405	5.49948	0.0224172	0.760475
RP11-644F5.10	novel protein	-0.232807	4.71523	5.49535	0.0224655	0.760475
FAM53C	family with sequence similarity 53 member C [Source:HGNC Symbol;Acc:HGNC:1336]	-0.286472	5.52728	5.49485	0.0224714	0.760475
ZRANB2	zinc finger RANBP2-type containing 2 [Source:HGNC Symbol;Acc:HGNC:13058]	0.33735	7.5606	5.492	0.0225048	0.760475
OVCH1-AS1	OVCH1 antisense RNA 1 [Source:HGNC Symbol;Acc:HGNC:44484]	1.45415	-0.914799	5.49162	0.0225092	0.760475
TNIP1	TNFAIP3 interacting protein 1 [Source:HGNC Symbol;Acc:HGNC:16903]	-0.354582	6.90005	5.48704	0.022563	0.760475
LAMC3	laminin subunit gamma 3 [Source:HGNC Symbol;Acc:HGNC:6494]	1.97033	0.253591	5.48798	0.02258	0.760475
AC009303.1	novel transcript, antisense to CCDC93	-0.311648	2.5204	5.48484	0.022589	0.760475
IFT140	intraflagellar transport 140 [Source:HGNC Symbol;Acc:HGNC:29077]	0.426906	2.96667	5.47837	0.0226654	0.760475
ZBTB1	zinc finger and BTB domain containing 1 [Source:HGNC Symbol;Acc:HGNC:20259]	0.199156	7.49017	5.46401	0.0228359	0.760475
GPR84	G protein-coupled receptor 84 [Source:HGNC Symbol;Acc:HGNC:4535]	-1.34447	1.02713	5.44628	0.0230484	0.760475
PRDX2	peroxiredoxin 2 [Source:HGNC Symbol;Acc:HGNC:9353]	-1.1653	6.83194	5.45805	0.0231258	0.760475
GALNT18	polypeptide N-acetylgalactosaminyltransferase 18 [Source:HGNC Symbol;Acc:HGNC:30488]	1.64656	-0.571096	5.43792	0.0231494	0.760475
SIGLEC6	sialic acid binding Ig like lectin 6 [Source:HGNC Symbol;Acc:HGNC:10875]	-0.754999	2.59833	5.42422	0.0233158	0.760475
RP11-121A8.1	novel transcript	-0.909105	2.5858	5.42277	0.0233532	0.760475
PPIL4	peptidylprolyl isomerase like 4 [Source:HGNC Symbol;Acc:HGNC:15702]	0.235107	5.70995	5.41861	0.0233843	0.760475
ACP3	acid phosphatase 3 [Source:HGNC Symbol;Acc:HGNC:125]	-0.497636	4.75249	5.41722	0.0234216	0.760475
ADAM33	ADAM metallopeptidase domain 33 [Source:HGNC Symbol;Acc:HGNC:15478]	2.01834	0.294039	5.41762	0.0234313	0.760475
TFCP2L1	transcription factor CP2 like 1 [Source:HGNC Symbol;Acc:HGNC:17925]	1.33117	0.658112	5.40722	0.0235239	0.760475
SMG5	SMG5 nonsense mediated mRNA decay factor [Source:HGNC Symbol;Acc:HGNC:24644]	-0.19594	5.46926	5.40652	0.0235327	0.760475
HBB	hemoglobin subunit beta [Source:HGNC Symbol;Acc:HGNC:4827]	-1.90631	3.42681	5.41884	0.0235978	0.760475
ZNF341	zinc finger protein 341 [Source:HGNC Symbol;Acc:HGNC:15992]	-0.329646	3.34261	5.39813	0.0236362	0.760475
SOHLH1	spermatogenesis and oogenesis specific basic helix-loop-helix 1 [Source:HGNC Symbol;Acc:HGNC:27845]	2.00432	-0.915576	5.39666	0.0236543	0.760475
MAN2A2	mannosidase alpha class 2A member 2 [Source:HGNC Symbol;Acc:HGNC:6825]	-0.503283	5.91248	5.3999	0.0236828	0.760475
TPI1	triosephosphate isomerase 1 [Source:HGNC Symbol;Acc:HGNC:12009]	-0.282294	6.68873	5.39242	0.0237069	0.760475
KIAA0319	KIAA0319 [Source:HGNC Symbol;Acc:HGNC:21580]	-1.74692	-0.452681	5.39176	0.0237151	0.760475
BEAN1	brain expressed associated with NEDD4 1 [Source:HGNC Symbol;Acc:HGNC:24160]	1.71805	-0.0223378	5.38724	0.0237713	0.760475
AF131215.3	novel transcript	-1.32588	0.215707	5.38449	0.0238056	0.760475
MARK4	microtubule affinity regulating kinase 4 [Source:HGNC Symbol;Acc:HGNC:13538]	-0.312633	4.44543	5.38437	0.0238071	0.760475
PRDM13	PR/SET domain 13 [Source:HGNC Symbol;Acc:HGNC:13998]	2.03865	0.0492037	5.38322	0.0238298	0.760475
GAB3	GRB2 associated binding protein 3 [Source:HGNC Symbol;Acc:HGNC:17515]	-0.315661	5.41049	5.38158	0.0238419	0.760475
SS18	SS18 subunit of BAF chromatin remodeling complex [Source:HGNC Symbol;Acc:HGNC:11340]	0.165072	7.10205	5.37287	0.0239509	0.760475
PDK1	pyruvate dehydrogenase kinase 1 [Source:HGNC Symbol;Acc:HGNC:8809]	0.248213	7.37055	5.37215	0.0239599	0.760475
FLRT1	fibronectin leucine rich transmembrane protein 1 [Source:HGNC Symbol;Acc:HGNC:3760]	1.26635	0.542796	5.36961	0.0239918	0.760475
APIP	APAF1 interacting protein [Source:HGNC Symbol;Acc:HGNC:17581]	-0.397597	3.05278	5.36569	0.0240411	0.760475
HES1	hes family bHLH transcription factor 1 [Source:HGNC Symbol;Acc:HGNC:5192]	-0.983673	0.636674	5.36404	0.024062	0.760475
SLC36A4	solute carrier family 36 member 4 [Source:HGNC Symbol;Acc:HGNC:19660]	0.275486	5.29134	5.35939	0.0241206	0.760475
PRKACB	protein kinase cAMP-activated catalytic subunit beta [Source:HGNC Symbol;Acc:HGNC:9381]	0.285128	8.62744	5.35786	0.02414	0.760475
RP11-180C16.1	novel transcript, antisense to MKLN1	0.26271	5.90358	5.35531	0.0241722	0.760475
AP000648.5	novel transcript	0.420344	5.14578	5.35416	0.0242043	0.760475
OR3A2	olfactory receptor family 3 subfamily A member 2 [Source:HGNC Symbol;Acc:HGNC:8283]	-2.04306	-0.852872	5.34555	0.0242962	0.760475
U47924.29	novel transcript, antisense to PHB2	0.770006	-0.249681	5.33916	0.0243779	0.760475
RP5-850E9.3	novel protein	-0.90659	4.17505	5.34758	0.0244055	0.760475
MEMO1	mediator of cell motility 1 [Source:HGNC Symbol;Acc:HGNC:14014]	0.270603	5.76562	5.33316	0.0244547	0.760475
ADGRB2	adhesion G protein-coupled receptor B2 [Source:HGNC Symbol;Acc:HGNC:944]	2.06882	0.0219781	5.33152	0.0244989	0.760475
TWF2	twinfilin actin binding protein 2 [Source:HGNC Symbol;Acc:HGNC:9621]	-0.243291	5.66463	5.32844	0.0245153	0.760475
NDUFAF2	NADH:ubiquinone oxidoreductase complex assembly factor 2 [Source:HGNC Symbol;Acc:HGNC:28086]	0.502265	2.20485	5.32624	0.0245437	0.760475
ODF2L	outer dense fiber of sperm tails 2 like [Source:HGNC Symbol;Acc:HGNC:29225]	0.293832	6.20015	5.32613	0.0245451	0.760475
HBD	hemoglobin subunit delta [Source:HGNC Symbol;Acc:HGNC:4829]	-2.19626	-0.429574	5.32489	0.024561	0.760475
DDX5	DEAD-box helicase 5 [Source:HGNC Symbol;Acc:HGNC:2746]	0.175228	9.23851	5.32158	0.0246038	0.760475
PEA15	proliferation and apoptosis adaptor protein 15 [Source:HGNC Symbol;Acc:HGNC:8822]	-0.237899	5.86298	5.31317	0.0247126	0.760475
ADGRA1	adhesion G protein-coupled receptor A1 [Source:HGNC Symbol;Acc:HGNC:13838]	2.23895	0.241279	5.31657	0.0247149	0.760475
DOK6	docking protein 6 [Source:HGNC Symbol;Acc:HGNC:28301]	0.462593	4.69937	5.30739	0.0248086	0.760475
CNN2	calponin 2 [Source:HGNC Symbol;Acc:HGNC:2156]	-0.257769	8.92112	5.29764	0.0249149	0.760475
NBPF26	NBPF member 26 [Source:HGNC Symbol;Acc:HGNC:49571]	-0.764662	3.81694	5.30326	0.0249167	0.760475
TTYH2	tweety family member 2 [Source:HGNC Symbol;Acc:HGNC:13877]	-0.302038	4.14903	5.29478	0.0249524	0.760475
ZNF678	zinc finger protein 678 [Source:HGNC Symbol;Acc:HGNC:28652]	0.282834	5.92872	5.29326	0.0249723	0.760475
CASC15	cancer susceptibility 15 [Source:HGNC Symbol;Acc:HGNC:28245]	0.784071	2.393	5.29151	0.0249966	0.760475
ACTR1A	actin related protein 1A [Source:HGNC Symbol;Acc:HGNC:167]	-0.233741	5.34961	5.29095	0.0250027	0.760475
CYP2R1	cytochrome P450 family 2 subfamily R member 1 [Source:HGNC Symbol;Acc:HGNC:20580]	0.238876	4.77991	5.2889	0.0250296	0.760475
CYLD	CYLD lysine 63 deubiquitinase [Source:HGNC Symbol;Acc:HGNC:2584]	0.209968	8.73637	5.28521	0.0250781	0.760475
CHASERR	CHD2 adjacent suppressive regulatory RNA [Source:HGNC Symbol;Acc:HGNC:48626]	0.330608	7.28235	5.27526	0.0252097	0.760475
PINK1	PTEN induced kinase 1 [Source:HGNC Symbol;Acc:HGNC:14581]	-0.795932	6.45265	5.28775	0.0252305	0.760475
ITM2A	integral membrane protein 2A [Source:HGNC Symbol;Acc:HGNC:6173]	0.331531	6.32739	5.27148	0.0252597	0.760475
ANKRD44	ankyrin repeat domain 44 [Source:HGNC Symbol;Acc:HGNC:25259]	0.139567	8.86251	5.26393	0.0253603	0.760475
HSF2	heat shock transcription factor 2 [Source:HGNC Symbol;Acc:HGNC:5225]	0.28868	4.1845	5.26247	0.0253797	0.760475
DNM2	dynamin 2 [Source:HGNC Symbol;Acc:HGNC:2974]	-0.162683	7.75298	5.26149	0.0253928	0.760475
CACNA2D3	calcium voltage-gated channel auxiliary subunit alpha2delta 3 [Source:HGNC Symbol;Acc:HGNC:15460]	-0.966568	0.81292	5.25931	0.0254219	0.760475
PINK1-AS	PINK1 antisense RNA [Source:HGNC Symbol;Acc:HGNC:38872]	-0.629322	5.84486	5.26642	0.0254497	0.760475
ETV4	ETS variant transcription factor 4 [Source:HGNC Symbol;Acc:HGNC:3493]	0.829909	0.653459	5.25611	0.0254647	0.760475
NACC2	NACC family member 2 [Source:HGNC Symbol;Acc:HGNC:23846]	-0.366951	4.55721	5.25298	0.0255067	0.760475
RP11-360N9.2	TEC	-1.1178	0.461466	5.25052	0.0255397	0.760475
RP5-1024G6.2	novel transcript, antisense to CPT2	-0.489316	1.16279	5.2425	0.0256478	0.760475
SRSF11	serine and arginine rich splicing factor 11 [Source:HGNC Symbol;Acc:HGNC:10782]	0.23807	7.84721	5.24175	0.0256579	0.760475
AOAH	acyloxyacyl hydrolase [Source:HGNC Symbol;Acc:HGNC:548]	-0.298177	7.42138	5.23539	0.0257439	0.760475
THUMPD3-AS1	THUMPD3 antisense RNA 1 [Source:HGNC Symbol;Acc:HGNC:44478]	0.206989	6.54431	5.23409	0.0257616	0.760475
RIC8A	RIC8 guanine nucleotide exchange factor A [Source:HGNC Symbol;Acc:HGNC:29550]	-0.159974	5.58757	5.23184	0.0257922	0.760475
ATPSCKMT	ATP synthase c subunit lysine N-methyltransferase [Source:HGNC Symbol;Acc:HGNC:27029]	0.329328	3.09477	5.23084	0.0258057	0.760475
ABI3	ABI family member 3 [Source:HGNC Symbol;Acc:HGNC:29859]	-0.351822	5.75396	5.22988	0.0258187	0.760475
SDR42E2	short chain dehydrogenase/reductase family 42E, member 2 [Source:HGNC Symbol;Acc:HGNC:35414]	1.09801	0.152368	5.2282	0.0258416	0.760475
RP5-994D16.3	novel transcript	0.808793	-0.561565	5.2212	0.0259371	0.760475
LHX6	LIM homeobox 6 [Source:HGNC Symbol;Acc:HGNC:21735]	2.3447	-0.388434	5.21021	0.0260889	0.760475
U2SURP	U2 snRNP associated SURP domain containing [Source:HGNC Symbol;Acc:HGNC:30855]	0.215417	7.89696	5.20636	0.0261406	0.760475
BIK	BCL2 interacting killer [Source:HGNC Symbol;Acc:HGNC:1051]	-0.709137	1.60817	5.20507	0.0261584	0.760475
BICD2	BICD cargo adaptor 2 [Source:HGNC Symbol;Acc:HGNC:17208]	-0.144592	6.47471	5.20402	0.0261728	0.760475
SLC14A1	solute carrier family 14 member 1 (Kidd blood group) [Source:HGNC Symbol;Acc:HGNC:10918]	-1.49485	6.72262	5.21643	0.0262393	0.760475
SSBP2	single stranded DNA binding protein 2 [Source:HGNC Symbol;Acc:HGNC:15831]	0.321207	6.28056	5.19805	0.0262554	0.760475
PHF20L1	PHD finger protein 20 like 1 [Source:HGNC Symbol;Acc:HGNC:24280]	0.260728	7.80615	5.19751	0.0262629	0.760475
PCCA	propionyl-CoA carboxylase subunit alpha [Source:HGNC Symbol;Acc:HGNC:8653]	-0.32402	3.50171	5.19451	0.0263044	0.760475
INAVA	innate immunity activator [Source:HGNC Symbol;Acc:HGNC:25599]	1.947	-0.329996	5.19171	0.0263432	0.760475
PRKCI	protein kinase C iota [Source:HGNC Symbol;Acc:HGNC:9404]	0.274107	5.16168	5.19052	0.0263599	0.760475
CNNM4	cyclin and CBS domain divalent metal cation transport mediator 4 [Source:HGNC Symbol;Acc:HGNC:105]	-0.220593	4.18995	5.18428	0.0264467	0.760475
KPNA5	karyopherin subunit alpha 5 [Source:HGNC Symbol;Acc:HGNC:6398]	0.368797	5.67789	5.1843	0.0264524	0.760475
RP11-266K4.14	novel transcript	1.282	0.533578	5.18362	0.0264558	0.760475
RP11-554E23.4	novel transcript, antisense to WASHC3 and NUP37	0.738599	-0.204106	5.18336	0.0264595	0.760475
MYPOP	Myb related transcription factor, partner of profilin [Source:HGNC Symbol;Acc:HGNC:20178]	-0.330672	3.30222	5.17423	0.0265872	0.760475
TMEM198	transmembrane protein 198 [Source:HGNC Symbol;Acc:HGNC:33704]	1.71086	-0.256788	5.1736	0.026596	0.760475
NREP	neuronal regeneration related protein [Source:HGNC Symbol;Acc:HGNC:16834]	0.24547	5.87963	5.16925	0.0266572	0.760475
RP11-514P8.8		-0.661395	2.33899	5.16203	0.026759	0.760475
ABCA7	ATP binding cassette subfamily A member 7 [Source:HGNC Symbol;Acc:HGNC:37]	-0.374927	5.36868	5.16018	0.0267851	0.760475
PSIP1	PC4 and SFRS1 interacting protein 1 [Source:HGNC Symbol;Acc:HGNC:9527]	0.196213	7.97033	5.15685	0.0268323	0.760475
DISP3	dispatched RND transporter family member 3 [Source:HGNC Symbol;Acc:HGNC:29251]	1.72686	0.465769	5.15807	0.0268372	0.760475
GS1-72M22.1	novel transcript, antisense to NEFM	1.79458	-0.596156	5.15521	0.0268555	0.760475
RP11-603J24.9	novel protein	-0.549252	4.8713	5.15968	0.0268556	0.760475
MIGA1	mitoguardin 1 [Source:HGNC Symbol;Acc:HGNC:24741]	0.230271	5.59041	5.1506	0.0269209	0.760475
MLH3	mutL homolog 3 [Source:HGNC Symbol;Acc:HGNC:7128]	0.190973	5.79098	5.14913	0.0269419	0.760475
DUS2	dihydrouridine synthase 2 [Source:HGNC Symbol;Acc:HGNC:26014]	-0.267438	4.27863	5.14842	0.0269519	0.760475
ACO2	aconitase 2 [Source:HGNC Symbol;Acc:HGNC:118]	-0.271898	5.96428	5.14835	0.0269529	0.760475
CLIP1	CAP-Gly domain containing linker protein 1 [Source:HGNC Symbol;Acc:HGNC:10461]	-0.140771	6.35833	5.1483	0.0269536	0.760475
ANKRD24	ankyrin repeat domain 24 [Source:HGNC Symbol;Acc:HGNC:29424]	1.77348	0.0138335	5.14733	0.0269675	0.760475
TACC2	transforming acidic coiled-coil containing protein 2 [Source:HGNC Symbol;Acc:HGNC:11523]	2.80577	1.18004	5.15835	0.0269942	0.760475
SYF2	SYF2 pre-mRNA splicing factor [Source:HGNC Symbol;Acc:HGNC:19824]	-0.1462	6.32804	5.14325	0.0270256	0.760475
ICE2	interactor of little elongation complex ELL subunit 2 [Source:HGNC Symbol;Acc:HGNC:29885]	0.189367	6.84242	5.14027	0.0270683	0.760475
HNRNPU-AS1		0.23635	7.42135	5.14009	0.0270708	0.760475
PRPF38B	pre-mRNA processing factor 38B [Source:HGNC Symbol;Acc:HGNC:25512]	0.19553	6.91634	5.13949	0.0270794	0.760475
TARS2	threonyl-tRNA synthetase 2, mitochondrial [Source:HGNC Symbol;Acc:HGNC:30740]	-0.308854	4.03582	5.13382	0.0271606	0.760475
ERBB2	erb-b2 receptor tyrosine kinase 2 [Source:HGNC Symbol;Acc:HGNC:3430]	-0.397076	3.80695	5.1268	0.0272616	0.760475
AGR2	anterior gradient 2, protein disulphide isomerase family member [Source:HGNC Symbol;Acc:HGNC:328]	-1.27326	0.500817	5.12629	0.0272689	0.760475
BNIP3	BCL2 interacting protein 3 [Source:HGNC Symbol;Acc:HGNC:1084]	0.217043	4.90852	5.12619	0.0272704	0.760475
IVNS1ABP	influenza virus NS1A binding protein [Source:HGNC Symbol;Acc:HGNC:16951]	0.204656	7.39734	5.12239	0.0273252	0.760475
CTC-457L16.2	novel transcript, antisense to GRAPL	-1.23797	2.00877	5.12332	0.0273646	0.760475
DGUOK	deoxyguanosine kinase [Source:HGNC Symbol;Acc:HGNC:2858]	-0.211682	5.44946	5.11814	0.0273866	0.760475
SRSF7	serine and arginine rich splicing factor 7 [Source:HGNC Symbol;Acc:HGNC:10789]	0.243156	6.86531	5.11793	0.0273896	0.760475
RBM12B	RNA binding motif protein 12B [Source:HGNC Symbol;Acc:HGNC:32310]	0.195186	7.11793	5.11706	0.0274022	0.760475
SPON1-AS1	SPON1 antisense RNA 1 [Source:HGNC Symbol;Acc:HGNC:53117]	0.669096	-0.197385	5.11576	0.0274211	0.760475
CMTR2	cap methyltransferase 2 [Source:HGNC Symbol;Acc:HGNC:25635]	0.18341	6.53382	5.11067	0.027495	0.760475
SLC35F6	solute carrier family 35 member F6 [Source:HGNC Symbol;Acc:HGNC:26055]	-0.202315	5.85677	5.1063	0.0275586	0.760475
EBP	EBP cholestenol delta-isomerase [Source:HGNC Symbol;Acc:HGNC:3133]	-0.358029	3.06392	5.10566	0.027568	0.760475
CORO1C	coronin 1C [Source:HGNC Symbol;Acc:HGNC:2254]	-0.273447	7.27854	5.1055	0.0275703	0.760475
RP11-342M1.3	novel transcript, antisense to ERMAP	-0.803659	1.9508	5.10515	0.0275755	0.760475
PSD	pleckstrin and Sec7 domain containing [Source:HGNC Symbol;Acc:HGNC:9507]	0.642783	1.59311	5.10223	0.0276181	0.760475
NCMAP-DT	NCMAP divergent transcript [Source:HGNC Symbol;Acc:HGNC:54327]	0.315372	5.7688	5.09708	0.0276934	0.760475
HDAC5	histone deacetylase 5 [Source:HGNC Symbol;Acc:HGNC:14068]	-0.246019	5.97136	5.09708	0.0276934	0.760475
NSL1	NSL1 component of MIS12 kinetochore complex [Source:HGNC Symbol;Acc:HGNC:24548]	0.166861	5.47661	5.09253	0.0277601	0.760475
RGS12	regulator of G protein signaling 12 [Source:HGNC Symbol;Acc:HGNC:9994]	0.519117	3.12763	5.08873	0.027816	0.760475
HBA1	hemoglobin subunit alpha 1 [Source:HGNC Symbol;Acc:HGNC:4823]	-1.76602	0.551387	5.08774	0.0278306	0.760475
RP11-549B18.1	novel transcript, antisense to B4GALT6	-1.67103	-0.912411	5.08673	0.0278455	0.760475
PRR5L	proline rich 5 like [Source:HGNC Symbol;Acc:HGNC:25878]	-0.514153	5.25162	5.09014	0.0278613	0.760475
RP11-529K1.4	novel transcript, antisense to ST3GAL2	-0.339156	2.76406	5.08016	0.0279425	0.760475
PAM	peptidylglycine alpha-amidating monooxygenase [Source:HGNC Symbol;Acc:HGNC:8596]	-0.459536	4.42836	5.07638	0.0279997	0.760475
CPNE2	copine 2 [Source:HGNC Symbol;Acc:HGNC:2315]	-0.361298	4.13857	5.07174	0.0280673	0.760475
KCNK3	potassium two pore domain channel subfamily K member 3 [Source:HGNC Symbol;Acc:HGNC:6278]	2.2681	-0.546045	5.07005	0.0280924	0.760475
ARID3A	AT-rich interaction domain 3A [Source:HGNC Symbol;Acc:HGNC:3031]	-0.285134	5.19806	5.06362	0.0281883	0.760475
ZNF516-AS1	ZNF516 antisense RNA 1 [Source:HGNC Symbol;Acc:HGNC:55324]	-0.559027	1.83471	5.06282	0.0282002	0.760475
SRXN1	sulfiredoxin 1 [Source:HGNC Symbol;Acc:HGNC:16132]	-0.879765	4.22912	5.07209	0.0282083	0.760475
AC092066.1	TEC	-1.18892	0.171271	5.06013	0.0282404	0.760475
NRROS	negative regulator of reactive oxygen species [Source:HGNC Symbol;Acc:HGNC:24613]	-0.256252	5.2832	5.05961	0.0282483	0.760475
SLC47A2	solute carrier family 47 member 2 [Source:HGNC Symbol;Acc:HGNC:26439]	1.69231	0.530201	5.06056	0.0282648	0.760475
CTD-2192J16.24	novel protein	-0.272936	4.29646	5.05679	0.0282904	0.760475
ATG13	autophagy related 13 [Source:HGNC Symbol;Acc:HGNC:29091]	-0.206649	6.2687	5.05492	0.0283186	0.760475
MECOM	MDS1 and EVI1 complex locus [Source:HGNC Symbol;Acc:HGNC:3498]	-2.64308	-0.344828	5.05318	0.0283447	0.760475
RCAN1	regulator of calcineurin 1 [Source:HGNC Symbol;Acc:HGNC:3040]	-0.328854	3.46596	5.04886	0.0284096	0.760475
CYRIA	CYFIP related Rac1 interactor A [Source:HGNC Symbol;Acc:HGNC:25373]	-0.272677	6.56085	5.0464	0.0284468	0.760475
GDF10	growth differentiation factor 10 [Source:HGNC Symbol;Acc:HGNC:4215]	1.76976	-0.193341	5.04193	0.0285143	0.760475
PTPA	protein phosphatase 2 phosphatase activator [Source:HGNC Symbol;Acc:HGNC:9308]	-0.475769	5.58081	5.0391	0.0286133	0.760475
PLXNA3	plexin A3 [Source:HGNC Symbol;Acc:HGNC:9101]	-0.3652	4.13994	5.03214	0.0286625	0.760475
IRF3	interferon regulatory factor 3 [Source:HGNC Symbol;Acc:HGNC:6118]	-0.299683	5.06038	5.02977	0.0286986	0.760475
MALINC1	mitosis associated long intergenic non-coding RNA 1 [Source:HGNC Symbol;Acc:HGNC:49009]	-1.10812	0.643549	5.02073	0.0288366	0.760475
PITPNA	phosphatidylinositol transfer protein alpha [Source:HGNC Symbol;Acc:HGNC:9001]	-0.174746	6.05611	5.01567	0.0289142	0.760475
TM2D1	TM2 domain containing 1 [Source:HGNC Symbol;Acc:HGNC:24142]	0.179693	5.20935	5.01421	0.0289366	0.760475
TONSL	tonsoku like, DNA repair protein [Source:HGNC Symbol;Acc:HGNC:7801]	0.536661	2.30102	5.01318	0.0289523	0.760475
FAM174C	family with sequence similarity 174 member C [Source:HGNC Symbol;Acc:HGNC:26073]	-0.326535	3.35716	5.01252	0.0289625	0.760475
LRP10	LDL receptor related protein 10 [Source:HGNC Symbol;Acc:HGNC:14553]	-0.412979	8.18102	5.00465	0.0291055	0.760475
CBR3-AS1	CBR3 antisense RNA 1 [Source:HGNC Symbol;Acc:HGNC:43664]	-0.586551	2.40176	5.00172	0.029129	0.760475
SLC12A5	solute carrier family 12 member 5 [Source:HGNC Symbol;Acc:HGNC:13818]	1.04036	0.749156	5.00078	0.0291437	0.760475
ARL13B	ADP ribosylation factor like GTPase 13B [Source:HGNC Symbol;Acc:HGNC:25419]	0.32616	3.86894	4.99342	0.0292577	0.760475
DMTF1	cyclin D binding myb like transcription factor 1 [Source:HGNC Symbol;Acc:HGNC:14603]	0.200124	7.81755	4.98267	0.0294253	0.760475
PABIR2	PABIR family member 2 [Source:HGNC Symbol;Acc:HGNC:30490]	0.207464	5.42745	4.97561	0.0295358	0.760475
GCFC2	GC-rich sequence DNA-binding factor 2 [Source:HGNC Symbol;Acc:HGNC:1317]	0.241334	5.45404	4.97203	0.0295922	0.760475
MALAT1	metastasis associated lung adenocarcinoma transcript 1 [Source:HGNC Symbol;Acc:HGNC:29665]	0.242975	14.2893	4.96633	0.029682	0.760475
NGLY1	N-glycanase 1 [Source:HGNC Symbol;Acc:HGNC:17646]	0.216137	6.38094	4.96326	0.0297304	0.760475
GPX4	glutathione peroxidase 4 [Source:HGNC Symbol;Acc:HGNC:4556]	-0.472969	6.33508	4.96577	0.0297665	0.760475
PPP4R2	protein phosphatase 4 regulatory subunit 2 [Source:HGNC Symbol;Acc:HGNC:18296]	0.261097	7.03909	4.96068	0.0297713	0.760475
PAQR9	progestin and adipoQ receptor family member 9 [Source:HGNC Symbol;Acc:HGNC:30131]	-2.30831	0.620124	4.95522	0.0299229	0.760475
TGM6	transglutaminase 6 [Source:HGNC Symbol;Acc:HGNC:16255]	1.9554	-1.02954	4.94549	0.0300128	0.760475
ST7-AS1	ST7 antisense RNA 1 [Source:HGNC Symbol;Acc:HGNC:16000]	-0.881858	0.509269	4.94431	0.0300317	0.760475
OTUD6B	OTU deubiquitinase 6B [Source:HGNC Symbol;Acc:HGNC:24281]	0.287839	4.90569	4.94361	0.0300429	0.760475
UBL7	ubiquitin like 7 [Source:HGNC Symbol;Acc:HGNC:28221]	-0.373812	4.95029	4.94345	0.0300454	0.760475
TRPV3	transient receptor potential cation channel subfamily V member 3 [Source:HGNC Symbol;Acc:HGNC:18084]	1.6737	0.396384	4.9435	0.0300546	0.760475
CTD-2105E13.6	novel transcript	1.78378	-1.20763	4.94079	0.030088	0.760475
SLC25A10	novel protein	-0.40137	3.57494	4.9403	0.0300958	0.760475
TRNT1	tRNA nucleotidyl transferase 1 [Source:HGNC Symbol;Acc:HGNC:17341]	0.249702	6.25609	4.93719	0.0301456	0.760475
PCMTD2	protein-L-isoaspartate (D-aspartate) O-methyltransferase domain containing 2 [Source:HGNC Symbol;Acc:HGNC:15882]	0.402618	5.46048	4.93857	0.0301511	0.760475
HUWE1	HECT, UBA and WWE domain containing E3 ubiquitin protein ligase 1 [Source:HGNC Symbol;Acc:HGNC:30892]	-0.23113	8.12573	4.93602	0.0301645	0.760475
RRP15	ribosomal RNA processing 15 homolog [Source:HGNC Symbol;Acc:HGNC:24255]	0.293039	5.11391	4.93499	0.030181	0.760475
ZNF33B	zinc finger protein 33B [Source:HGNC Symbol;Acc:HGNC:13097]	0.228646	5.83788	4.93052	0.0302529	0.760475
TFE3	transcription factor binding to IGHM enhancer 3 [Source:HGNC Symbol;Acc:HGNC:11752]	-0.403695	5.76494	4.93045	0.0302763	0.760475
CLPTM1L	CLPTM1 like [Source:HGNC Symbol;Acc:HGNC:24308]	-0.285635	5.41425	4.92676	0.0303136	0.760475
STPG1	sperm tail PG-rich repeat containing 1 [Source:HGNC Symbol;Acc:HGNC:28070]	0.333967	3.26312	4.92413	0.0303561	0.760475
ZNF770	zinc finger protein 770 [Source:HGNC Symbol;Acc:HGNC:26061]	0.171196	7.58108	4.92347	0.0303667	0.760475
FOXO4	forkhead box O4 [Source:HGNC Symbol;Acc:HGNC:7139]	-0.888898	6.11172	4.93589	0.0303884	0.760475
CHMP1A	charged multivesicular body protein 1A [Source:HGNC Symbol;Acc:HGNC:8740]	-0.265375	5.548	4.9216	0.030397	0.760475
RGS20	regulator of G protein signaling 20 [Source:HGNC Symbol;Acc:HGNC:14600]	0.702289	0.991969	4.92047	0.0304153	0.760475
NUCB1-AS1	NUCB1 antisense RNA 1 [Source:HGNC Symbol;Acc:HGNC:40419]	-0.730946	1.67561	4.92026	0.0304187	0.760475
CLPB	caseinolytic mitochondrial matrix peptidase chaperone subunit B [Source:HGNC Symbol;Acc:HGNC:30664]	-0.241012	3.87937	4.91635	0.030482	0.760475
CCDC82	coiled-coil domain containing 82 [Source:HGNC Symbol;Acc:HGNC:26282]	0.265823	6.11749	4.91555	0.0304951	0.760475
AHSP	alpha hemoglobin stabilizing protein [Source:HGNC Symbol;Acc:HGNC:18075]	-1.80182	5.22214	4.92642	0.0305778	0.760475
HM13	histocompatibility minor 13 [Source:HGNC Symbol;Acc:HGNC:16435]	-0.194187	7.34465	4.91041	0.0305787	0.760475
CAVIN1	caveolae associated protein 1 [Source:HGNC Symbol;Acc:HGNC:9688]	2.09658	-0.536508	4.9073	0.0306293	0.760475
C9orf131	chromosome 9 open reading frame 131 [Source:HGNC Symbol;Acc:HGNC:31418]	0.447518	2.04863	4.90325	0.0306956	0.760475
KXD1	KxDL motif containing 1 [Source:HGNC Symbol;Acc:HGNC:28420]	-0.203622	5.59218	4.90239	0.0307096	0.760475
MYEOV	myeloma overexpressed [Source:HGNC Symbol;Acc:HGNC:7563]	1.25871	-0.40682	4.9011	0.0307308	0.760475
RP11-25K21.1	novel transcript, antisense to FCGR2B	-0.892856	-0.116569	4.89972	0.0307533	0.760475
CYC1	cytochrome c1 [Source:HGNC Symbol;Acc:HGNC:2579]	-0.233114	4.6736	4.89872	0.0307698	0.760475
ADAMTS7	ADAM metallopeptidase with thrombospondin type 1 motif 7 [Source:HGNC Symbol;Acc:HGNC:223]	1.83416	0.850876	4.89395	0.0309333	0.760475
PPARGC1B	PPARG coactivator 1 beta [Source:HGNC Symbol;Acc:HGNC:30022]	-0.272817	4.76733	4.888	0.0309461	0.760475
SPTBN4	spectrin beta, non-erythrocytic 4 [Source:HGNC Symbol;Acc:HGNC:14896]	1.87635	-0.0146639	4.88673	0.0309685	0.760475
SYT11	synaptotagmin 11 [Source:HGNC Symbol;Acc:HGNC:19239]	-0.314831	4.6887	4.88433	0.0310068	0.760475
LINC00334	long intergenic non-protein coding RNA 334 [Source:HGNC Symbol;Acc:HGNC:16425]	1.68335	-0.75824	4.88427	0.0310078	0.760475
CHRD	chordin [Source:HGNC Symbol;Acc:HGNC:1949]	2.24206	-0.268481	5.00504	0.0310107	0.760475
RP1-56K13.2	novel transcript, antisense to LASP1	-0.475795	1.63321	4.88235	0.0310396	0.760475
RP11-78J21.7	novel transcript	0.28047	3.12999	4.88217	0.0310425	0.760475
ATXN3	ataxin 3 [Source:HGNC Symbol;Acc:HGNC:7106]	0.162	6.81744	4.87838	0.0311053	0.760475
AC096558.1	novel transcript, antisense to ARHGAP15	0.479703	2.77706	4.87774	0.031116	0.760475
HPS1	HPS1 biogenesis of lysosomal organelles complex 3 subunit 1 [Source:HGNC Symbol;Acc:HGNC:5163]	-0.834711	7.02732	4.88955	0.0311396	0.760475
ATF4	activating transcription factor 4 [Source:HGNC Symbol;Acc:HGNC:786]	-0.189187	7.5876	4.874	0.0311781	0.760475
CTC-435M10.3	novel protein	-0.325238	4.56943	4.87229	0.0312066	0.760475
HK1	hexokinase 1 [Source:HGNC Symbol;Acc:HGNC:4922]	-0.908658	7.19716	4.88021	0.031303	0.760475
TRIM9	tripartite motif containing 9 [Source:HGNC Symbol;Acc:HGNC:16288]	1.11753	0.341857	4.86461	0.0313347	0.760475
CIBAR1	CBY1 interacting BAR domain containing 1 [Source:HGNC Symbol;Acc:HGNC:30452]	0.246153	6.31964	4.86022	0.0314082	0.760475
NHLH1	nescient helix-loop-helix 1 [Source:HGNC Symbol;Acc:HGNC:7817]	1.36659	-0.588313	4.85988	0.0314139	0.760475
TALDO1	transaldolase 1 [Source:HGNC Symbol;Acc:HGNC:11559]	-0.621081	7.36083	4.86785	0.0314284	0.760475
CTC-312O10.3	novel transcript	-0.737794	2.63921	4.85527	0.0314913	0.760475
SIGLEC10	sialic acid binding Ig like lectin 10 [Source:HGNC Symbol;Acc:HGNC:15620]	-0.428808	5.43505	4.85659	0.0314979	0.760475
PGAM1	phosphoglycerate mutase 1 [Source:HGNC Symbol;Acc:HGNC:8888]	-0.224322	5.84747	4.8477	0.0316189	0.760475
ASPDH	aspartate dehydrogenase domain containing [Source:HGNC Symbol;Acc:HGNC:33856]	0.736474	0.500156	4.84606	0.0316467	0.760475
TIAF1	TGFB1-induced anti-apoptotic factor 1 [Source:HGNC Symbol;Acc:HGNC:11803]	-0.25802	5.02647	4.84603	0.0316471	0.760475
ZNF879	zinc finger protein 879 [Source:HGNC Symbol;Acc:HGNC:37273]	0.339787	3.60288	4.84348	0.0316902	0.760475
PRDM4	PR/SET domain 4 [Source:HGNC Symbol;Acc:HGNC:9348]	-0.139023	5.86353	4.8412	0.031729	0.760475
CAVIN3	caveolae associated protein 3 [Source:HGNC Symbol;Acc:HGNC:9400]	1.7243	-0.462512	4.83822	0.0317794	0.760475
UBE2K	ubiquitin conjugating enzyme E2 K [Source:HGNC Symbol;Acc:HGNC:4914]	0.19389	6.58845	4.83732	0.0317947	0.760475
RBM26	RNA binding motif protein 26 [Source:HGNC Symbol;Acc:HGNC:20327]	0.211383	7.74452	4.83464	0.0318403	0.760475
NPTX1	neuronal pentraxin 1 [Source:HGNC Symbol;Acc:HGNC:7952]	1.6711	0.415732	4.83524	0.0318622	0.760475
RP11-38C17.1	novel LIPT1-MRPL30 readthrough	0.262623	3.90313	4.83181	0.0318885	0.760475
NCBP1	nuclear cap binding protein subunit 1 [Source:HGNC Symbol;Acc:HGNC:7658]	0.139802	7.05102	4.82742	0.0319635	0.760475
COLEC11	collectin subfamily member 11 [Source:HGNC Symbol;Acc:HGNC:17213]	1.66134	-0.629734	4.82364	0.0320281	0.760475
MCF2L	MCF.2 cell line derived transforming sequence like [Source:HGNC Symbol;Acc:HGNC:14576]	0.604611	3.20874	4.82346	0.0320418	0.760475
CHN2	chimerin 2 [Source:HGNC Symbol;Acc:HGNC:1944]	-0.337019	4.38351	4.81688	0.0321441	0.760475
ARHGEF4	Rho guanine nucleotide exchange factor 4 [Source:HGNC Symbol;Acc:HGNC:684]	0.516841	2.70717	4.81658	0.0321492	0.760475
ARAP1-AS2	ARAP1 antisense RNA 2 [Source:HGNC Symbol;Acc:HGNC:39994]	-0.442744	2.35302	4.81148	0.032237	0.760475
TMEM135	transmembrane protein 135 [Source:HGNC Symbol;Acc:HGNC:26167]	0.258445	4.86698	4.80991	0.0322641	0.760475
LINC02449	long intergenic non-protein coding RNA 2449 [Source:HGNC Symbol;Acc:HGNC:53381]	0.712086	0.418284	4.80926	0.0322754	0.760475
ASIC2	acid sensing ion channel subunit 2 [Source:HGNC Symbol;Acc:HGNC:99]	2.10644	0.125879	4.81009	0.032305	0.760475
TCF3	transcription factor 3 [Source:HGNC Symbol;Acc:HGNC:11633]	-0.289155	7.19512	4.80425	0.0323619	0.760475
DDIT4	DNA damage inducible transcript 4 [Source:HGNC Symbol;Acc:HGNC:24944]	-0.530638	3.58817	4.80036	0.0324293	0.760475
ZNF708	zinc finger protein 708 [Source:HGNC Symbol;Acc:HGNC:12945]	0.302153	6.69032	4.79423	0.0325359	0.760475
C6orf120	chromosome 6 open reading frame 120 [Source:HGNC Symbol;Acc:HGNC:21247]	0.148114	5.94907	4.79237	0.0325683	0.760475
PCBP3-AS1	PCBP3 antisense RNA 1 [Source:HGNC Symbol;Acc:HGNC:40426]	2.09973	-0.574048	4.79226	0.0325702	0.760475
PPP1R1B	protein phosphatase 1 regulatory inhibitor subunit 1B [Source:HGNC Symbol;Acc:HGNC:9287]	1.3053	-0.269263	4.79042	0.0326023	0.760475
NDUFA2	NADH:ubiquinone oxidoreductase subunit A2 [Source:HGNC Symbol;Acc:HGNC:7685]	-0.286215	4.13089	4.78979	0.0326133	0.760475
PREX1	phosphatidylinositol-3,4,5-trisphosphate dependent Rac exchange factor 1 [Source:HGNC Symbol;Acc:HGNC:32594]	-0.287292	7.8634	4.78736	0.0326558	0.760475
CASD1	CAS1 domain containing 1 [Source:HGNC Symbol;Acc:HGNC:16014]	0.257021	6.37522	4.78552	0.0326881	0.760475
FBXO22	F-box protein 22 [Source:HGNC Symbol;Acc:HGNC:13593]	0.24005	5.76669	4.78467	0.0327029	0.760475
KLHL3	kelch like family member 3 [Source:HGNC Symbol;Acc:HGNC:6354]	0.37763	4.40798	4.78399	0.0327148	0.760475
TSC22D4	TSC22 domain family member 4 [Source:HGNC Symbol;Acc:HGNC:21696]	-0.257913	6.47735	4.77772	0.0328248	0.760475
ZNF644	zinc finger protein 644 [Source:HGNC Symbol;Acc:HGNC:29222]	0.227334	7.54187	4.77539	0.0328658	0.760475
ZNF268	zinc finger protein 268 [Source:HGNC Symbol;Acc:HGNC:13061]	0.278707	5.60026	4.7745	0.0328815	0.760475
TMEM18	transmembrane protein 18 [Source:HGNC Symbol;Acc:HGNC:25257]	0.246346	4.48173	4.77226	0.032921	0.760475
KLHL18	kelch like family member 18 [Source:HGNC Symbol;Acc:HGNC:29120]	-0.157439	5.03281	4.77146	0.032935	0.760475
ICE1	interactor of little elongation complex ELL subunit 1 [Source:HGNC Symbol;Acc:HGNC:29154]	0.143673	7.12303	4.77096	0.0329439	0.760475
CD40LG	CD40 ligand [Source:HGNC Symbol;Acc:HGNC:11935]	0.346029	5.65813	4.76993	0.0329635	0.760475
ECEL1	endothelin converting enzyme like 1 [Source:HGNC Symbol;Acc:HGNC:3147]	1.83446	-0.0477115	4.76933	0.0329741	0.760475
SLC30A7	solute carrier family 30 member 7 [Source:HGNC Symbol;Acc:HGNC:19306]	0.171729	7.35551	4.76867	0.0329843	0.760475
TUBGCP3	tubulin gamma complex associated protein 3 [Source:HGNC Symbol;Acc:HGNC:18598]	-0.167613	5.79591	4.76568	0.0330372	0.760475
UBE3A	ubiquitin protein ligase E3A [Source:HGNC Symbol;Acc:HGNC:12496]	0.169939	7.36472	4.76392	0.0330683	0.760475
HSF1	heat shock transcription factor 1 [Source:HGNC Symbol;Acc:HGNC:5224]	-0.222925	5.3735	4.76294	0.0330857	0.760475
RP5-1057I20.5	novel transcript, antisense to HDAC7	0.690294	0.500416	4.76164	0.0331087	0.760475
MEGF6	multiple EGF like domains 6 [Source:HGNC Symbol;Acc:HGNC:3232]	0.538523	2.99822	4.75702	0.0331908	0.760475
HNRNPD	heterogeneous nuclear ribonucleoprotein D [Source:HGNC Symbol;Acc:HGNC:5036]	0.156864	7.49328	4.7555	0.0332179	0.760475
RAB4B-EGLN2	RAB4B-EGLN2 readthrough (NMD candidate) [Source:HGNC Symbol;Acc:HGNC:44465]	-0.212002	5.68994	4.75276	0.0332668	0.760475
AC006547.13	novel transcript, antisense to C22orf25	-0.538778	2.89536	4.75103	0.0332977	0.760475
DNASE1L1	deoxyribonuclease 1 like 1 [Source:HGNC Symbol;Acc:HGNC:2957]	-0.261909	4.26066	4.75056	0.033306	0.760475
MTA3	metastasis associated 1 family member 3 [Source:HGNC Symbol;Acc:HGNC:23784]	0.227821	4.91296	4.75051	0.033307	0.760475
SPEG	striated muscle enriched protein kinase [Source:HGNC Symbol;Acc:HGNC:16901]	0.891491	2.86022	4.75581	0.0333076	0.760475
LRFN3	leucine rich repeat and fibronectin type III domain containing 3 [Source:HGNC Symbol;Acc:HGNC:28370]	0.483384	2.35655	4.75046	0.0333078	0.760475
HOXA1	homeobox A1 [Source:HGNC Symbol;Acc:HGNC:5099]	1.14496	-0.0454584	4.74956	0.0333238	0.760475
FGFR3	fibroblast growth factor receptor 3 [Source:HGNC Symbol;Acc:HGNC:3690]	1.59698	-0.0411139	4.74918	0.0333307	0.760475
NUDT16	nudix hydrolase 16 [Source:HGNC Symbol;Acc:HGNC:26442]	-0.329062	4.34986	4.74869	0.0333394	0.760475
CTSB	cathepsin B [Source:HGNC Symbol;Acc:HGNC:2527]	-0.620709	7.91488	4.75584	0.0333575	0.760475
IMPA1	inositol monophosphatase 1 [Source:HGNC Symbol;Acc:HGNC:6050]	0.193299	5.18267	4.74629	0.0333824	0.760475
ZNF800	zinc finger protein 800 [Source:HGNC Symbol;Acc:HGNC:27267]	0.174244	7.47986	4.74464	0.0334118	0.760475
ELOVL1	ELOVL fatty acid elongase 1 [Source:HGNC Symbol;Acc:HGNC:14418]	-0.205496	5.34826	4.74248	0.0334507	0.760475
FPGS	folylpolyglutamate synthase [Source:HGNC Symbol;Acc:HGNC:3824]	-0.278968	4.2451	4.73992	0.0334967	0.760475
FAM149A	family with sequence similarity 149 member A [Source:HGNC Symbol;Acc:HGNC:24527]	1.67046	0.235756	4.74022	0.0335131	0.760475
SREK1IP1	SREK1 interacting protein 1 [Source:HGNC Symbol;Acc:HGNC:26716]	0.21971	6.03815	4.73565	0.0335735	0.760475
CTA-243E7.1	novel transcript	1.31818	0.584843	4.73551	0.0335774	0.760475
SYT8	synaptotagmin 8 [Source:HGNC Symbol;Acc:HGNC:19264]	1.5632	-0.2467	4.73257	0.0336289	0.760475
HIBCH	3-hydroxyisobutyryl-CoA hydrolase [Source:HGNC Symbol;Acc:HGNC:4908]	0.236582	4.98443	4.73065	0.0336636	0.760475
RP11-930P14.2	novel transcript	0.950127	0.664189	4.72906	0.0336924	0.760475
GFM1	G elongation factor mitochondrial 1 [Source:HGNC Symbol;Acc:HGNC:13780]	0.229856	5.58964	4.7203	0.0338511	0.760475
DVL1	dishevelled segment polarity protein 1 [Source:HGNC Symbol;Acc:HGNC:3084]	-0.28008	3.60031	4.72029	0.0338513	0.760475
TBC1D25	TBC1 domain family member 25 [Source:HGNC Symbol;Acc:HGNC:8092]	-0.284126	4.56075	4.72001	0.0338563	0.760475
MTMR8	myotubularin related protein 8 [Source:HGNC Symbol;Acc:HGNC:16825]	-0.389595	2.57176	4.71968	0.0338623	0.760475
AF127577.10	novel transcript	0.459961	2.5635	4.71893	0.033876	0.760475
AP1AR	adaptor related protein complex 1 associated regulatory protein [Source:HGNC Symbol;Acc:HGNC:28808]	0.250229	5.23879	4.71837	0.0338863	0.760475
ITGA6	integrin subunit alpha 6 [Source:HGNC Symbol;Acc:HGNC:6142]	0.280137	7.33011	4.71786	0.0338955	0.760475
PRSS21	serine protease 21 [Source:HGNC Symbol;Acc:HGNC:9485]	1.60192	-0.691305	4.71683	0.0339141	0.760475
CSF1R	colony stimulating factor 1 receptor [Source:HGNC Symbol;Acc:HGNC:2433]	-0.432252	6.57711	4.71925	0.0339275	0.760475
TCEA3	transcription elongation factor A3 [Source:HGNC Symbol;Acc:HGNC:11615]	0.490105	2.97055	4.71601	0.0339292	0.760475
VDR	vitamin D receptor [Source:HGNC Symbol;Acc:HGNC:12679]	-0.359105	4.08005	4.70922	0.0340531	0.760475
CDNF	cerebral dopamine neurotrophic factor [Source:HGNC Symbol;Acc:HGNC:24913]	-0.706369	0.666622	4.70859	0.0340646	0.760475
PYCARD	PYD and CARD domain containing [Source:HGNC Symbol;Acc:HGNC:16608]	-0.315324	5.81738	4.70826	0.0340706	0.760475
PRR19	proline rich 19 [Source:HGNC Symbol;Acc:HGNC:33728]	1.20539	-0.06895	4.70769	0.0340811	0.760475
PCDH9	protocadherin 9 [Source:HGNC Symbol;Acc:HGNC:8661]	0.467951	8.21854	4.71061	0.034114	0.760475
KPNA6	karyopherin subunit alpha 6 [Source:HGNC Symbol;Acc:HGNC:6399]	-0.283585	7.05618	4.7042	0.0341449	0.760475
KIF16B	kinesin family member 16B [Source:HGNC Symbol;Acc:HGNC:15869]	0.317009	3.86849	4.7042	0.0341449	0.760475
RBM12	RNA binding motif protein 12 [Source:HGNC Symbol;Acc:HGNC:9898]	0.147302	7.6308	4.70239	0.0341782	0.760475
ADRA1D	adrenoceptor alpha 1D [Source:HGNC Symbol;Acc:HGNC:280]	1.86395	-0.574861	4.70136	0.0341972	0.760475
ASB16	ankyrin repeat and SOCS box containing 16 [Source:HGNC Symbol;Acc:HGNC:19768]	-0.341064	2.36036	4.70113	0.0342014	0.760475
CHML	CHM like Rab escort protein [Source:HGNC Symbol;Acc:HGNC:1941]	0.261516	6.855	4.69187	0.034372	0.760475
ABHD2	abhydrolase domain containing 2, acylglycerol lipase [Source:HGNC Symbol;Acc:HGNC:18717]	-0.262588	7.14767	4.6908	0.0343917	0.760475
DNAJC3-DT	DNAJC3 divergent transcript [Source:HGNC Symbol;Acc:HGNC:39808]	0.408428	3.1515	4.69001	0.0344064	0.760475
ZNF383	zinc finger protein 383 [Source:HGNC Symbol;Acc:HGNC:18609]	0.177661	5.1535	4.68942	0.0344173	0.760475
DLGAP1-AS1	DLGAP1 antisense RNA 1 [Source:HGNC Symbol;Acc:HGNC:31676]	-0.360597	4.56409	4.68527	0.034494	0.760475
INSYN1	inhibitory synaptic factor 1 [Source:HGNC Symbol;Acc:HGNC:33753]	2.08471	-0.0121229	4.68702	0.0344949	0.760475
EVI2A	ecotropic viral integration site 2A [Source:HGNC Symbol;Acc:HGNC:3499]	0.450964	6.68392	4.68854	0.0345296	0.760475
RP11-92F20.1	novel transcript, antisense to CUL3	0.232274	4.19153	4.68094	0.0345745	0.760475
GOLPH3	golgi phosphoprotein 3 [Source:HGNC Symbol;Acc:HGNC:15452]	-0.15186	6.73317	4.68066	0.0345797	0.760475
CARM1	coactivator associated arginine methyltransferase 1 [Source:HGNC Symbol;Acc:HGNC:23393]	-0.73073	6.49605	4.68967	0.0346184	0.760475
RBM39	RNA binding motif protein 39 [Source:HGNC Symbol;Acc:HGNC:15923]	0.176088	8.68837	4.67736	0.034641	0.760475
LINC01678	long intergenic non-protein coding RNA 1678 [Source:HGNC Symbol;Acc:HGNC:52466]	-1.58432	0.0660078	4.67399	0.0347039	0.760475
EPC1	enhancer of polycomb homolog 1 [Source:HGNC Symbol;Acc:HGNC:19876]	0.151956	7.49767	4.67365	0.0347103	0.760475
ABHD17C	abhydrolase domain containing 17C, depalmitoylase [Source:HGNC Symbol;Acc:HGNC:26925]	-0.858572	1.08247	4.67334	0.034716	0.760475
INMT-MINDY4	INMT-MINDY4 readthrough (NMD candidate) [Source:HGNC Symbol;Acc:HGNC:41995]	0.744827	0.917823	4.67265	0.0347289	0.760475
TLR9	toll like receptor 9 [Source:HGNC Symbol;Acc:HGNC:15633]	-0.260594	5.29837	4.67182	0.0347445	0.760475
EDEM3	ER degradation enhancing alpha-mannosidase like protein 3 [Source:HGNC Symbol;Acc:HGNC:16787]	0.241615	7.05516	4.6718	0.0347449	0.760475
PTCH2	patched 2 [Source:HGNC Symbol;Acc:HGNC:9586]	1.00488	0.424386	4.6691	0.0347954	0.760475
MAP3K7	mitogen-activated protein kinase kinase kinase 7 [Source:HGNC Symbol;Acc:HGNC:6859]	0.173877	6.76205	4.66535	0.0348656	0.760475
SLC35A3	solute carrier family 35 member A3 [Source:HGNC Symbol;Acc:HGNC:11023]	0.267229	5.65573	4.66455	0.0348805	0.760475
ZC3H8	zinc finger CCCH-type containing 8 [Source:HGNC Symbol;Acc:HGNC:30941]	0.287606	4.82766	4.66355	0.0348994	0.760475
NAGA	alpha-N-acetylgalactosaminidase [Source:HGNC Symbol;Acc:HGNC:7631]	-0.268839	5.32773	4.66295	0.0349107	0.760475
TEN1-CDK3	TEN1-CDK3 readthrough (NMD candidate) [Source:HGNC Symbol;Acc:HGNC:44420]	0.442611	2.43187	4.6612	0.0349435	0.760475
MED16	mediator complex subunit 16 [Source:HGNC Symbol;Acc:HGNC:17556]	-0.378297	4.66331	4.65808	0.0350022	0.760475
TASP1	taspase 1 [Source:HGNC Symbol;Acc:HGNC:15859]	0.259578	3.41404	4.65716	0.0350195	0.760475
MINDY3	MINDY lysine 48 deubiquitinase 3 [Source:HGNC Symbol;Acc:HGNC:23578]	0.224729	5.80463	4.6536	0.0350867	0.760475
PRKCA	protein kinase C alpha [Source:HGNC Symbol;Acc:HGNC:9393]	0.240206	6.12641	4.6509	0.0351378	0.760475
AMFR	autocrine motility factor receptor [Source:HGNC Symbol;Acc:HGNC:463]	-0.364886	7.22829	4.64996	0.0351698	0.760475
RASA1	RAS p21 protein activator 1 [Source:HGNC Symbol;Acc:HGNC:9871]	0.236516	6.92418	4.64558	0.0352386	0.760475
RP11-161M6.3	novel transcript	1.01198	-0.462636	4.64556	0.0352389	0.760475
KSR2	kinase suppressor of ras 2 [Source:HGNC Symbol;Acc:HGNC:18610]	1.96129	-0.975495	4.64428	0.0352632	0.760475
RP11-173C1.1	novel transcript, antisense to ARHGEF33	1.85585	-1.06645	4.64141	0.0353177	0.760475
FGF11	fibroblast growth factor 11 [Source:HGNC Symbol;Acc:HGNC:3667]	0.713623	0.835359	4.6393	0.035358	0.760475
N4BP2L2	NEDD4 binding protein 2 like 2 [Source:HGNC Symbol;Acc:HGNC:26916]	0.22646	9.10813	4.63772	0.035388	0.760475
PLGLB2	plasminogen like B2 [Source:HGNC Symbol;Acc:HGNC:9073]	-0.858165	1.65498	4.63291	0.0354798	0.760475
ORAI2	ORAI calcium release-activated calcium modulator 2 [Source:HGNC Symbol;Acc:HGNC:21667]	-0.221349	6.55585	4.63273	0.0354833	0.760475
ZNF84	zinc finger protein 84 [Source:HGNC Symbol;Acc:HGNC:13159]	0.286094	6.01205	4.63227	0.0354921	0.760475
FRMD7	FERM domain containing 7 [Source:HGNC Symbol;Acc:HGNC:8079]	-1.60209	-0.53729	4.62953	0.0355445	0.760475
PPP4R3B	protein phosphatase 4 regulatory subunit 3B [Source:HGNC Symbol;Acc:HGNC:29267]	0.159953	8.39243	4.62838	0.0355665	0.760475
KLHL28	kelch like family member 28 [Source:HGNC Symbol;Acc:HGNC:19741]	0.227037	6.34563	4.62665	0.0355997	0.760475
LRRC34	leucine rich repeat containing 34 [Source:HGNC Symbol;Acc:HGNC:28408]	0.349553	3.12345	4.62439	0.035643	0.760475
GTF2F2	general transcription factor IIF subunit 2 [Source:HGNC Symbol;Acc:HGNC:4653]	0.215743	4.99724	4.62264	0.0356767	0.760475
ZBTB3	zinc finger and BTB domain containing 3 [Source:HGNC Symbol;Acc:HGNC:22918]	-0.313895	3.50934	4.62183	0.0356923	0.760475
MAP4K3	mitogen-activated protein kinase kinase kinase kinase 3 [Source:HGNC Symbol;Acc:HGNC:6865]	0.216117	4.93802	4.62108	0.0357067	0.760475
B4GALT4	beta-1,4-galactosyltransferase 4 [Source:HGNC Symbol;Acc:HGNC:927]	0.20681	5.18087	4.61987	0.03573	0.760475
DCHS1-AS1	DCHS1 antisense RNA 1 [Source:HGNC Symbol;Acc:HGNC:40650]	0.749966	1.0822	4.61489	0.035826	0.760475
FER1L5	fer-1 like family member 5 [Source:HGNC Symbol;Acc:HGNC:19044]	1.45049	0.236567	4.61234	0.0358752	0.760475
KRIT1	KRIT1 ankyrin repeat containing [Source:HGNC Symbol;Acc:HGNC:1573]	0.187147	6.49664	4.61122	0.035897	0.760475
CES4A	carboxylesterase 4A [Source:HGNC Symbol;Acc:HGNC:26741]	0.547325	1.59832	4.60986	0.0359233	0.760475
CAMK2B	calcium/calmodulin dependent protein kinase II beta [Source:HGNC Symbol;Acc:HGNC:1461]	2.07781	0.469204	4.61195	0.0359791	0.760475
ETFA	electron transfer flavoprotein subunit alpha [Source:HGNC Symbol;Acc:HGNC:3481]	-0.202269	5.90089	4.60545	0.0360088	0.760475
INPPL1	inositol polyphosphate phosphatase like 1 [Source:HGNC Symbol;Acc:HGNC:6080]	-0.198743	5.68476	4.6047	0.0360233	0.760475
KIAA0513	KIAA0513 [Source:HGNC Symbol;Acc:HGNC:29058]	-0.34596	6.05922	4.6023	0.0360715	0.760475
CTRL	chymotrypsin like [Source:HGNC Symbol;Acc:HGNC:2524]	-0.321544	3.3775	4.59998	0.0361151	0.760475
MAN2B1	mannosidase alpha class 2B member 1 [Source:HGNC Symbol;Acc:HGNC:6826]	-0.212254	6.8805	4.59921	0.0361302	0.760475
LRRN4	leucine rich repeat neuronal 4 [Source:HGNC Symbol;Acc:HGNC:16208]	1.37117	0.200915	4.59633	0.0361863	0.760475
TRAJ39	T cell receptor alpha joining 39 [Source:HGNC Symbol;Acc:HGNC:12069]	0.54079	0.143415	4.59388	0.0362343	0.760475
CTD-2516F10.2	novel transcript, antisense to OLFML1	-0.520812	2.74333	4.59322	0.0362472	0.760475
PHF10	PHD finger protein 10 [Source:HGNC Symbol;Acc:HGNC:18250]	0.233745	6.51879	4.58275	0.0364525	0.760475
COL1A1	collagen type I alpha 1 chain [Source:HGNC Symbol;Acc:HGNC:2197]	2.35281	0.0590284	4.58591	0.036472	0.760475
CDK16	cyclin dependent kinase 16 [Source:HGNC Symbol;Acc:HGNC:8749]	-0.291383	5.20581	4.58169	0.0364734	0.760475
ATP6V0E2-AS1	ATP6V0E2 antisense RNA 1 [Source:HGNC Symbol;Acc:HGNC:44180]	0.327094	3.76207	4.57769	0.0365523	0.760475
STRA6	signaling receptor and transporter of retinol STRA6 [Source:HGNC Symbol;Acc:HGNC:30650]	1.876	-0.163573	4.57734	0.0365645	0.760475
OPTN	optineurin [Source:HGNC Symbol;Acc:HGNC:17142]	-0.656449	6.93211	4.57626	0.0367628	0.760475
CNOT2	CCR4-NOT transcription complex subunit 2 [Source:HGNC Symbol;Acc:HGNC:7878]	0.205326	7.06384	4.56513	0.036801	0.760475
AP000251.3	novel transcript, antisense to TIAM1	1.19542	-0.190832	4.56497	0.0368043	0.760475
FLNC	filamin C [Source:HGNC Symbol;Acc:HGNC:3756]	2.75245	2.42353	4.57759	0.0368232	0.760475
IGFN1	immunoglobulin like and fibronectin type III domain containing 1 [Source:HGNC Symbol;Acc:HGNC:24607]	2.2385	0.726565	4.57069	0.0368252	0.760475
PIBF1	progesterone immunomodulatory binding factor 1 [Source:HGNC Symbol;Acc:HGNC:23352]	0.274141	5.4034	4.56384	0.0368267	0.760475
CTB-5E10.3	novel transcript, antisense to MRI1	0.34192	2.41149	4.56366	0.0368302	0.760475
EP300	E1A binding protein p300 [Source:HGNC Symbol;Acc:HGNC:3373]	-0.176661	8.38572	4.56206	0.0368621	0.760475
MFSD10	major facilitator superfamily domain containing 10 [Source:HGNC Symbol;Acc:HGNC:16894]	-0.246111	4.11645	4.56175	0.0368683	0.760475
ZBTB39	zinc finger and BTB domain containing 39 [Source:HGNC Symbol;Acc:HGNC:29014]	-0.192432	5.05117	4.56113	0.0368806	0.760475
KCNMB3	potassium calcium-activated channel subfamily M regulatory beta subunit 3 [Source:HGNC Symbol;Acc:HGNC:6287]	0.284864	5.11941	4.55767	0.0369497	0.760475
KCNJ11	potassium inwardly rectifying channel subfamily J member 11 [Source:HGNC Symbol;Acc:HGNC:6257]	1.67652	-0.0715922	4.55602	0.0369827	0.760475
SRRM4	serine/arginine repetitive matrix 4 [Source:HGNC Symbol;Acc:HGNC:29389]	2.39993	-0.658201	4.5559	0.0369865	0.760475
SGTB	small glutamine rich tetratricopeptide repeat co-chaperone beta [Source:HGNC Symbol;Acc:HGNC:23567]	0.214844	6.55164	4.55389	0.0370253	0.760475
LYPLAL1	lysophospholipase like 1 [Source:HGNC Symbol;Acc:HGNC:20440]	0.276091	4.6106	4.55154	0.0370723	0.760475
CXCL16	C-X-C motif chemokine ligand 16 [Source:HGNC Symbol;Acc:HGNC:16642]	-0.520113	4.91325	4.55329	0.0371132	0.760475
LDLRAD4	low density lipoprotein receptor class A domain containing 4 [Source:HGNC Symbol;Acc:HGNC:1224]	0.251901	6.18324	4.54557	0.0371921	0.760475
SERPINH1	serpin family H member 1 [Source:HGNC Symbol;Acc:HGNC:1546]	0.405663	2.17657	4.545	0.0372035	0.760475
NMT1	N-myristoyltransferase 1 [Source:HGNC Symbol;Acc:HGNC:7857]	-0.136535	6.36271	4.54404	0.0372229	0.760475
TFEB	transcription factor EB [Source:HGNC Symbol;Acc:HGNC:11753]	-0.321772	4.84488	4.54269	0.0372501	0.760475
TXNL4B	thioredoxin like 4B [Source:HGNC Symbol;Acc:HGNC:26041]	-0.191061	4.4104	4.53985	0.0373073	0.760475
PA2G4	proliferation-associated 2G4 [Source:HGNC Symbol;Acc:HGNC:8550]	-0.538632	7.3336	4.54209	0.037388	0.760475
ENPP7	ectonucleotide pyrophosphatase/phosphodiesterase 7 [Source:HGNC Symbol;Acc:HGNC:23764]	1.77076	-0.406584	4.53423	0.0374209	0.760475
GIMAP7	GTPase, IMAP family member 7 [Source:HGNC Symbol;Acc:HGNC:22404]	0.269038	6.29904	4.53379	0.0374297	0.760475
MSH2	mutS homolog 2 [Source:HGNC Symbol;Acc:HGNC:7325]	0.259147	5.59908	4.53241	0.0374576	0.760475
FLII	FLII actin remodeling protein [Source:HGNC Symbol;Acc:HGNC:3750]	-0.204837	6.14044	4.53063	0.0374938	0.760475
AC018766.4		-0.278618	3.04486	4.52824	0.0375424	0.760475
SNRPB	small nuclear ribonucleoprotein polypeptides B and B1 [Source:HGNC Symbol;Acc:HGNC:11153]	-0.225878	5.60121	4.52747	0.037558	0.760475
PAG1	phosphoprotein membrane anchor with glycosphingolipid microdomains 1 [Source:HGNC Symbol;Acc:HGNC:30043]	0.159029	9.03743	4.52702	0.037567	0.760475
SLC30A6	solute carrier family 30 member 6 [Source:HGNC Symbol;Acc:HGNC:19305]	0.172673	6.18899	4.52638	0.0375801	0.760475
RP1-232P20.1	novel transcript, antisense to FARS2	0.865558	0.0432241	4.52215	0.0376663	0.760475
RP11-435O5.5	novel transcript, antisense to PTCH1	0.68504	0.96025	4.52196	0.0376701	0.760475
DMAC1	distal membrane arm assembly component 1 [Source:HGNC Symbol;Acc:HGNC:30536]	0.270288	4.86691	4.51748	0.0377616	0.760475
CTD-2616J11.3	novel transcript, antisense to SIGLEC10	-0.524848	1.7933	4.51741	0.037763	0.760475
DUSP18	dual specificity phosphatase 18 [Source:HGNC Symbol;Acc:HGNC:18484]	-0.268174	5.10382	4.51664	0.0377787	0.760475
GAS2L3	growth arrest specific 2 like 3 [Source:HGNC Symbol;Acc:HGNC:27475]	-0.900209	2.03707	4.51656	0.0377819	0.760475
RP11-471B22.3	novel transcript	-1.21997	0.26783	4.5162	0.0377876	0.760475
PLCL1	phospholipase C like 1 (inactive) [Source:HGNC Symbol;Acc:HGNC:9063]	0.368501	4.72654	4.51581	0.0377957	0.760475
SKOR2	SKI family transcriptional corepressor 2 [Source:HGNC Symbol;Acc:HGNC:32695]	2.06461	0.0273832	4.51355	0.0378624	0.760475
HAL	histidine ammonia-lyase [Source:HGNC Symbol;Acc:HGNC:4806]	-0.516596	3.64549	4.51074	0.0378996	0.760475
SLC22A23	solute carrier family 22 member 23 [Source:HGNC Symbol;Acc:HGNC:21106]	0.196197	5.56604	4.50841	0.0379474	0.760475
SUSD1	sushi domain containing 1 [Source:HGNC Symbol;Acc:HGNC:25413]	-0.294919	4.86036	4.50819	0.0379518	0.760475
LINC02576	long intergenic non-protein coding RNA 2576 [Source:HGNC Symbol;Acc:HGNC:53748]	-0.561621	1.49766	4.5051	0.0380155	0.760475
LOXL2	lysyl oxidase like 2 [Source:HGNC Symbol;Acc:HGNC:6666]	0.552279	1.98983	4.5048	0.0380216	0.760475
TNNI1	troponin I1, slow skeletal type [Source:HGNC Symbol;Acc:HGNC:11945]	3.01262	1.98019	4.51521	0.0380671	0.760475
CCDC177	coiled-coil domain containing 177 [Source:HGNC Symbol;Acc:HGNC:23243]	2.19409	-0.409684	4.50215	0.0380777	0.760475
RNF182	ring finger protein 182 [Source:HGNC Symbol;Acc:HGNC:28522]	-2.1648	4.95359	4.51529	0.0381068	0.760475
KLHL20	kelch like family member 20 [Source:HGNC Symbol;Acc:HGNC:25056]	0.211818	5.12995	4.50059	0.0381085	0.760475
LIMD1	LIM domain containing 1 [Source:HGNC Symbol;Acc:HGNC:6612]	-0.137442	7.34896	4.49975	0.0381258	0.760475
RP11-411B10.3	novel transcript, antisense ZNF519	0.824471	-0.0803863	4.49933	0.0381345	0.760475
SLC43A1	solute carrier family 43 member 1 [Source:HGNC Symbol;Acc:HGNC:9225]	-0.660851	3.43602	4.50094	0.0381368	0.760475
RAP1GAP2	RAP1 GTPase activating protein 2 [Source:HGNC Symbol;Acc:HGNC:29176]	-0.291812	6.08171	4.49837	0.0381542	0.760475
PLEKHG4B	pleckstrin homology and RhoGEF domain containing G4B [Source:HGNC Symbol;Acc:HGNC:29399]	1.96957	1.03106	4.50422	0.0381703	0.760475
ZNF518A	zinc finger protein 518A [Source:HGNC Symbol;Acc:HGNC:29009]	0.251135	7.01795	4.49399	0.038245	0.760475
ZNF654	zinc finger protein 654 [Source:HGNC Symbol;Acc:HGNC:25612]	0.244199	6.0599	4.49232	0.0382795	0.760475
STAC3	SH3 and cysteine rich domain 3 [Source:HGNC Symbol;Acc:HGNC:28423]	-0.840843	2.25912	4.49215	0.0382845	0.760475
RP11-869B15.1		0.632647	0.943703	4.492	0.0382862	0.760475
DMRTA2	DMRT like family A2 [Source:HGNC Symbol;Acc:HGNC:13908]	1.71014	-0.0597699	4.48772	0.0383765	0.760475
DACT2	dishevelled binding antagonist of beta catenin 2 [Source:HGNC Symbol;Acc:HGNC:21231]	2.04512	-0.0864613	4.48778	0.0383873	0.760475
CDA	cytidine deaminase [Source:HGNC Symbol;Acc:HGNC:1712]	-0.59053	4.46261	4.49002	0.0384127	0.760475
IGF2BP3	insulin like growth factor 2 mRNA binding protein 3 [Source:HGNC Symbol;Acc:HGNC:28868]	0.25958	5.68126	4.48334	0.0384664	0.760475
RASSF2	Ras association domain family member 2 [Source:HGNC Symbol;Acc:HGNC:9883]	-0.235648	8.22131	4.48318	0.0384696	0.760475
COL18A1-AS1	COL18A1 antisense RNA 1 [Source:HGNC Symbol;Acc:HGNC:23132]	1.8848	-0.230031	4.48324	0.0384697	0.760475
DCAF11	DDB1 and CUL4 associated factor 11 [Source:HGNC Symbol;Acc:HGNC:20258]	-0.410955	6.4931	4.48187	0.0385514	0.760475
DAZAP2	DAZ associated protein 2 [Source:HGNC Symbol;Acc:HGNC:2684]	-0.189325	9.16312	4.47832	0.0385711	0.760475
ZNF91	zinc finger protein 91 [Source:HGNC Symbol;Acc:HGNC:13166]	0.272264	8.03648	4.47548	0.0386306	0.760475
INPP5D	inositol polyphosphate-5-phosphatase D [Source:HGNC Symbol;Acc:HGNC:6079]	-0.195273	7.96044	4.47456	0.0386498	0.760475
PTPN18	protein tyrosine phosphatase non-receptor type 18 [Source:HGNC Symbol;Acc:HGNC:9649]	-0.215948	6.98864	4.47353	0.0386714	0.760475
CSNK1G2-AS1	CSNK1G2 antisense RNA 1 [Source:HGNC Symbol;Acc:HGNC:28604]	0.550851	0.827137	4.47155	0.038713	0.760475
SAP30L	SAP30 like [Source:HGNC Symbol;Acc:HGNC:25663]	-0.13485	5.83963	4.46802	0.038787	0.760475
RP13-279N23.2		0.341997	2.79461	4.45981	0.0389603	0.760475
SFRP2	secreted frizzled related protein 2 [Source:HGNC Symbol;Acc:HGNC:10777]	-1.52737	1.77681	4.46441	0.0389761	0.760475
RP11-423P10.2	novel transcript	0.324683	4.58194	4.45296	0.0391053	0.760475
ESCO1	establishment of sister chromatid cohesion N-acetyltransferase 1 [Source:HGNC Symbol;Acc:HGNC:24645]	0.217767	6.67994	4.45228	0.0391197	0.760475
CYBRD1	cytochrome b reductase 1 [Source:HGNC Symbol;Acc:HGNC:20797]	-0.658665	4.79391	4.45836	0.039128	0.760475
PCK2	phosphoenolpyruvate carboxykinase 2, mitochondrial [Source:HGNC Symbol;Acc:HGNC:8725]	-0.262874	4.36812	4.4516	0.0391341	0.760475
PSMA3-AS1	PSMA3 antisense RNA 1 [Source:HGNC Symbol;Acc:HGNC:26445]	0.156359	7.5522	4.45146	0.0391371	0.760475
PSMD3	proteasome 26S subunit, non-ATPase 3 [Source:HGNC Symbol;Acc:HGNC:9560]	-0.21271	5.40011	4.4467	0.0392384	0.760475
CARMN	cardiac mesoderm enhancer-associated non-coding RNA [Source:HGNC Symbol;Acc:HGNC:42872]	1.91624	-0.121155	4.4476	0.0392442	0.760475
JPH2	junctophilin 2 [Source:HGNC Symbol;Acc:HGNC:14202]	2.31163	0.758345	4.4509	0.0392881	0.760475
TM9SF3	transmembrane 9 superfamily member 3 [Source:HGNC Symbol;Acc:HGNC:21529]	0.206189	7.79991	4.44338	0.0393092	0.760475
RP13-580B18.4	novel piRNA host transcript	1.81456	1.89178	4.45101	0.0393651	0.760475
MYO6	myosin VI [Source:HGNC Symbol;Acc:HGNC:7605]	-1.09371	1.29485	4.43941	0.0393941	0.760475
MEF2D	myocyte enhancer factor 2D [Source:HGNC Symbol;Acc:HGNC:6997]	-0.202398	6.7815	4.43243	0.0395437	0.760475
RP11-81K2.2	TEC	1.90147	-0.297355	4.4317	0.0395592	0.760475
EPOR	erythropoietin receptor [Source:HGNC Symbol;Acc:HGNC:3416]	-0.608807	3.46372	4.43133	0.0395882	0.760475
SPDYE2	speedy/RINGO cell cycle regulator family member E2 [Source:HGNC Symbol;Acc:HGNC:33841]	-0.500907	3.616	4.42877	0.0396223	0.760475
CCDC22	coiled-coil domain containing 22 [Source:HGNC Symbol;Acc:HGNC:28909]	-0.25948	3.97983	4.42567	0.0396891	0.760475
NAP1L5	nucleosome assembly protein 1 like 5 [Source:HGNC Symbol;Acc:HGNC:19968]	0.293443	3.06769	4.42564	0.0396899	0.760475
SASH1	SAM and SH3 domain containing 1 [Source:HGNC Symbol;Acc:HGNC:19182]	-0.727703	2.85535	4.42609	0.0396975	0.760475
PPFIA4	PTPRF interacting protein alpha 4 [Source:HGNC Symbol;Acc:HGNC:9248]	1.44165	0.853278	4.42671	0.039711	0.760475
MDH2	malate dehydrogenase 2 [Source:HGNC Symbol;Acc:HGNC:6971]	-0.192988	6.20217	4.42383	0.0397288	0.760475
MED9	mediator complex subunit 9 [Source:HGNC Symbol;Acc:HGNC:25487]	-0.226655	3.84875	4.42169	0.0397751	0.760475
IGDCC4	immunoglobulin superfamily DCC subclass member 4 [Source:HGNC Symbol;Acc:HGNC:13770]	2.17922	-0.519221	4.41895	0.0398359	0.760475
SYNJ2	synaptojanin 2 [Source:HGNC Symbol;Acc:HGNC:11504]	0.210068	4.98926	4.4187	0.0398398	0.760475
ZNF584	zinc finger protein 584 [Source:HGNC Symbol;Acc:HGNC:27318]	0.485816	2.36113	4.41751	0.0398655	0.760475
RP11-327P2.5	novel transcript	0.267815	4.20086	4.41445	0.039932	0.760475
ERI1	exoribonuclease 1 [Source:HGNC Symbol;Acc:HGNC:23994]	0.223539	4.69815	4.4124	0.0399765	0.760475
MIR1-1HG-AS1	MIR1-1HG antisense RNA 1 [Source:HGNC Symbol;Acc:HGNC:26393]	1.79085	-0.736816	4.41087	0.0400098	0.760475
HNRNPR	heterogeneous nuclear ribonucleoprotein R [Source:HGNC Symbol;Acc:HGNC:5047]	0.191668	7.569	4.40917	0.0400466	0.760475
RCCD1-AS1	RCCD1 and UNC45A antisense RNA 1 [Source:HGNC Symbol;Acc:HGNC:54811]	-0.515784	1.30471	4.40886	0.0400534	0.760475
NFATC4	nuclear factor of activated T cells 4 [Source:HGNC Symbol;Acc:HGNC:7778]	1.67857	-0.243292	4.40886	0.0400534	0.760475
RP1-40E16.11	novel transcript	0.734049	0.141916	4.40863	0.0400585	0.760475
SRSF10	serine and arginine rich splicing factor 10 [Source:HGNC Symbol;Acc:HGNC:16713]	0.218089	7.59308	4.40766	0.0400796	0.760475
NR1H2	nuclear receptor subfamily 1 group H member 2 [Source:HGNC Symbol;Acc:HGNC:7965]	-0.27949	5.84631	4.40765	0.0400799	0.760475
RP11-120K18.2	novel transcript	-2.005	-0.534826	4.40681	0.0400982	0.760475
CTC-487M23.5		-0.547504	1.57985	4.40529	0.0401313	0.760475
GUK1	guanylate kinase 1 [Source:HGNC Symbol;Acc:HGNC:4693]	-0.79333	7.94225	4.41483	0.0401542	0.760475
FAM43A	family with sequence similarity 43 member A [Source:HGNC Symbol;Acc:HGNC:26888]	-0.368584	4.33869	4.4042	0.0401551	0.760475
RP11-977G19.5	novel transcript, sense overlapping to SMARCC2	-0.355092	1.57073	4.4039	0.0401616	0.760475
CUX2	cut like homeobox 2 [Source:HGNC Symbol;Acc:HGNC:19347]	0.808894	1.56199	4.40345	0.0401714	0.760475
ITIH1	inter-alpha-trypsin inhibitor heavy chain 1 [Source:HGNC Symbol;Acc:HGNC:6166]	1.68947	-0.594407	4.4027	0.0401878	0.760475
ATP6V1H	ATPase H+ transporting V1 subunit H [Source:HGNC Symbol;Acc:HGNC:18303]	0.166392	4.81647	4.40148	0.0402146	0.760475
N4BP2	NEDD4 binding protein 2 [Source:HGNC Symbol;Acc:HGNC:29851]	0.292618	6.89129	4.39984	0.0402505	0.760475
TTC39B	tetratricopeptide repeat domain 39B [Source:HGNC Symbol;Acc:HGNC:23704]	0.222164	6.45173	4.3998	0.0402512	0.760475
HDAC2	histone deacetylase 2 [Source:HGNC Symbol;Acc:HGNC:4853]	0.199311	6.05595	4.39966	0.0402544	0.760475
SLC39A10	solute carrier family 39 member 10 [Source:HGNC Symbol;Acc:HGNC:20861]	0.233475	6.75234	4.39903	0.040268	0.760475
CNOT7	CCR4-NOT transcription complex subunit 7 [Source:HGNC Symbol;Acc:HGNC:14101]	0.207261	7.38317	4.39632	0.0403274	0.760475
TMTC1	transmembrane O-mannosyltransferase targeting cadherins 1 [Source:HGNC Symbol;Acc:HGNC:24099]	-2.64185	0.350863	4.39707	0.040401	0.760475
F7	coagulation factor VII [Source:HGNC Symbol;Acc:HGNC:3544]	1.91708	-0.622507	4.39258	0.0404097	0.760475
CILP2	cartilage intermediate layer protein 2 [Source:HGNC Symbol;Acc:HGNC:24213]	1.79482	0.157897	4.3932	0.0404239	0.760475
MRPS30	mitochondrial ribosomal protein S30 [Source:HGNC Symbol;Acc:HGNC:8769]	0.191272	6.53703	4.39104	0.0404435	0.760475
SLC5A3	solute carrier family 5 member 3 [Source:HGNC Symbol;Acc:HGNC:11038]	0.246516	6.87728	4.3894	0.0404796	0.760475
ASB16-AS1	ASB16 antisense RNA 1 [Source:HGNC Symbol;Acc:HGNC:25442]	-0.268661	4.0753	4.38622	0.0405498	0.760475
PAK6-AS1	PAK6 antisense RNA 1 [Source:HGNC Symbol;Acc:HGNC:33868]	1.64877	-0.715004	4.3847	0.0405833	0.760475
ARF3	ADP ribosylation factor 3 [Source:HGNC Symbol;Acc:HGNC:654]	-0.222789	6.58449	4.38409	0.0405968	0.760475
RP11-34F20.7	novel transcript, sense intronic to DLEU1	0.544256	1.78822	4.37583	0.0407797	0.760475
FBXO30-DT	FBXO30 divergent transcript [Source:HGNC Symbol;Acc:HGNC:48990]	0.30139	4.07039	4.37373	0.0408264	0.760475
COX20	cytochrome c oxidase assembly factor COX20 [Source:HGNC Symbol;Acc:HGNC:26970]	0.21266	7.13792	4.3708	0.0408916	0.760475
CANT1	calcium activated nucleotidase 1 [Source:HGNC Symbol;Acc:HGNC:19721]	-0.197274	5.82584	4.37072	0.0408933	0.760475
SLC25A46	solute carrier family 25 member 46 [Source:HGNC Symbol;Acc:HGNC:25198]	0.254519	6.88455	4.36887	0.0409346	0.760475
BUD13	BUD13 homolog [Source:HGNC Symbol;Acc:HGNC:28199]	-0.258878	4.48776	4.36838	0.0409457	0.760475
RP11-188P20.3		0.272587	2.77726	4.36572	0.0410049	0.760475
GABPA	GA binding protein transcription factor subunit alpha [Source:HGNC Symbol;Acc:HGNC:4071]	0.200772	7.06584	4.36486	0.0410241	0.760475
ZCCHC18	zinc finger CCHC-type containing 18 [Source:HGNC Symbol;Acc:HGNC:32459]	-0.773662	1.18222	4.36382	0.0410474	0.760475
ADAMTS15	ADAM metallopeptidase with thrombospondin type 1 motif 15 [Source:HGNC Symbol;Acc:HGNC:16305]	1.80127	0.275524	4.36358	0.0410826	0.760475
RP11-123K3.4	novel protein	-0.197098	5.5167	4.36164	0.0410962	0.760475
HMOX1	heme oxygenase 1 [Source:HGNC Symbol;Acc:HGNC:5013]	-0.499567	4.66858	4.36301	0.0411176	0.760475
RP11-361L15.5	TEC	0.568813	0.901195	4.35935	0.0411476	0.760475
RP5-1154L15.2	novel transcript	-1.53812	-0.878716	4.35861	0.041164	0.760475
MAP3K3	mitogen-activated protein kinase kinase kinase 3 [Source:HGNC Symbol;Acc:HGNC:6855]	-0.181278	6.55656	4.35581	0.0412269	0.760475
AJAP1	adherens junctions associated protein 1 [Source:HGNC Symbol;Acc:HGNC:30801]	1.48412	0.216883	4.35332	0.0412866	0.760475
CISD1	CDGSH iron sulfur domain 1 [Source:HGNC Symbol;Acc:HGNC:30880]	0.469256	3.01821	4.35201	0.0413123	0.760475
ZNF790-AS1	ZNF790 antisense RNA 1 [Source:HGNC Symbol;Acc:HGNC:27617]	0.442835	1.9475	4.34751	0.0414139	0.760475
RAD51	RAD51 recombinase [Source:HGNC Symbol;Acc:HGNC:9817]	-0.676703	1.73263	4.3456	0.041457	0.760475
ADAMTSL2	ADAMTS like 2 [Source:HGNC Symbol;Acc:HGNC:14631]	1.5225	0.201932	4.34441	0.0414846	0.760475
TBC1D19	TBC1 domain family member 19 [Source:HGNC Symbol;Acc:HGNC:25624]	0.441133	3.04769	4.34414	0.04149	0.760475
TRAPPC6B	trafficking protein particle complex subunit 6B [Source:HGNC Symbol;Acc:HGNC:23066]	0.211533	5.69258	4.34296	0.0415167	0.760475
ZNF710	zinc finger protein 710 [Source:HGNC Symbol;Acc:HGNC:25352]	-0.226951	5.21165	4.34168	0.0415457	0.760475
NDNF	neuron derived neurotrophic factor [Source:HGNC Symbol;Acc:HGNC:26256]	1.49928	-0.709862	4.34109	0.041559	0.760475
HLTF	helicase like transcription factor [Source:HGNC Symbol;Acc:HGNC:11099]	0.271747	5.21837	4.3377	0.041636	0.760475
SCRN1	secernin 1 [Source:HGNC Symbol;Acc:HGNC:22192]	-0.26359	5.05817	4.3376	0.0416384	0.760475
KMT2D	lysine methyltransferase 2D [Source:HGNC Symbol;Acc:HGNC:7133]	-0.196302	7.95441	4.33729	0.0416453	0.760475
DIP2C	disco interacting protein 2 homolog C [Source:HGNC Symbol;Acc:HGNC:29150]	0.374965	3.51912	4.33639	0.0416659	0.760475
LRRC39	leucine rich repeat containing 39 [Source:HGNC Symbol;Acc:HGNC:28228]	0.374021	4.01521	4.33598	0.0416752	0.760475
MKNK2	MAPK interacting serine/threonine kinase 2 [Source:HGNC Symbol;Acc:HGNC:7111]	-0.293235	7.8043	4.33453	0.0417081	0.760475
YIPF2	Yip1 domain family member 2 [Source:HGNC Symbol;Acc:HGNC:28476]	-0.542017	4.33613	4.3365	0.0417196	0.760475
THUMPD3	THUMP domain containing 3 [Source:HGNC Symbol;Acc:HGNC:24493]	0.160307	6.33442	4.33274	0.0417489	0.760475
TEX10	testis expressed 10 [Source:HGNC Symbol;Acc:HGNC:25988]	0.166605	6.05407	4.33261	0.0417519	0.760475
ERGIC1	endoplasmic reticulum-golgi intermediate compartment 1 [Source:HGNC Symbol;Acc:HGNC:29205]	-0.207682	7.34017	4.33094	0.0417899	0.760475
CTNS	cystinosin, lysosomal cystine transporter [Source:HGNC Symbol;Acc:HGNC:2518]	-0.221937	4.14842	4.32966	0.041819	0.760475
FAM166A	family with sequence similarity 166 member A [Source:HGNC Symbol;Acc:HGNC:33818]	-0.428766	1.79144	4.32914	0.041831	0.760475
DSCAML1	DS cell adhesion molecule like 1 [Source:HGNC Symbol;Acc:HGNC:14656]	1.40068	0.905048	4.3306	0.041833	0.760475
ELOA-AS1	ELOA antisense RNA 1 [Source:HGNC Symbol;Acc:HGNC:50582]	-0.221169	3.18223	4.32633	0.041895	0.760475
MRPL58	mitochondrial ribosomal protein L58 [Source:HGNC Symbol;Acc:HGNC:5359]	-0.298275	3.51258	4.32533	0.041918	0.760475
NCR3LG1	natural killer cell cytotoxicity receptor 3 ligand 1 [Source:HGNC Symbol;Acc:HGNC:42400]	-0.553991	2.46709	4.32532	0.0419183	0.760475
CCDC68	coiled-coil domain containing 68 [Source:HGNC Symbol;Acc:HGNC:24350]	1.70716	-0.935586	4.32487	0.0419285	0.760475
RP11-383C5.5	novel transcript	0.808771	-0.550901	4.32454	0.0419359	0.760475
VPS16	VPS16 core subunit of CORVET and HOPS complexes [Source:HGNC Symbol;Acc:HGNC:14584]	-0.224014	4.15681	4.32435	0.0419404	0.760475
CPT2	carnitine palmitoyltransferase 2 [Source:HGNC Symbol;Acc:HGNC:2330]	-0.207013	4.40563	4.3241	0.0419462	0.760475
CNN1	calponin 1 [Source:HGNC Symbol;Acc:HGNC:2155]	1.63919	-0.729852	4.32353	0.0419592	0.760475
MEST	mesoderm specific transcript [Source:HGNC Symbol;Acc:HGNC:7028]	0.371825	3.4803	4.32158	0.0420039	0.760475
FAM169A	family with sequence similarity 169 member A [Source:HGNC Symbol;Acc:HGNC:29138]	0.318592	4.79347	4.32042	0.0420303	0.760475
SYMPK	symplekin [Source:HGNC Symbol;Acc:HGNC:22935]	-0.152522	6.18322	4.31908	0.0420611	0.760475
PRMT3	protein arginine methyltransferase 3 [Source:HGNC Symbol;Acc:HGNC:30163]	0.191499	5.35918	4.3184	0.0420768	0.760475
PLAGL1	PLAG1 like zinc finger 1 [Source:HGNC Symbol;Acc:HGNC:9046]	-0.325302	5.21201	4.31749	0.0420977	0.760475
PLAC4	placenta enriched 4 [Source:HGNC Symbol;Acc:HGNC:14616]	-0.747671	2.97773	4.31784	0.0421254	0.760475
KARS1	lysyl-tRNA synthetase 1 [Source:HGNC Symbol;Acc:HGNC:6215]	-0.181333	7.25482	4.3161	0.0421296	0.760475
SNRPA	small nuclear ribonucleoprotein polypeptide A [Source:HGNC Symbol;Acc:HGNC:11151]	-0.211941	5.72752	4.31467	0.0421626	0.760475
MRPL38	mitochondrial ribosomal protein L38 [Source:HGNC Symbol;Acc:HGNC:14033]	-0.24252	4.94335	4.31453	0.0421658	0.760475
ADAM19	ADAM metallopeptidase domain 19 [Source:HGNC Symbol;Acc:HGNC:197]	-0.225348	7.29105	4.31252	0.0422121	0.760475
EIF2B5	eukaryotic translation initiation factor 2B subunit epsilon [Source:HGNC Symbol;Acc:HGNC:3261]	-0.171611	4.73767	4.31235	0.042216	0.760475
PIGQ	phosphatidylinositol glycan anchor biosynthesis class Q [Source:HGNC Symbol;Acc:HGNC:14135]	-0.439824	4.03015	4.31077	0.0422524	0.760475
E2F4	E2F transcription factor 4 [Source:HGNC Symbol;Acc:HGNC:3118]	-0.325153	5.91827	4.31043	0.0422602	0.760475
MYO9B	myosin IXB [Source:HGNC Symbol;Acc:HGNC:7609]	-0.191141	7.42216	4.31037	0.0422618	0.760475
WSB2	WD repeat and SOCS box containing 2 [Source:HGNC Symbol;Acc:HGNC:19222]	-0.236922	5.69243	4.30756	0.0423265	0.760475
GPALPP1	GPALPP motifs containing 1 [Source:HGNC Symbol;Acc:HGNC:20298]	0.221202	5.52285	4.30718	0.0423354	0.760475
NARF	nuclear prelamin A recognition factor [Source:HGNC Symbol;Acc:HGNC:29916]	-0.439476	5.34067	4.30857	0.0423562	0.760475
SHPRH	SNF2 histone linker PHD RING helicase [Source:HGNC Symbol;Acc:HGNC:19336]	0.21389	6.62065	4.30532	0.0423783	0.760475
SEMA3G	semaphorin 3G [Source:HGNC Symbol;Acc:HGNC:30400]	1.47681	-0.304442	4.30462	0.0423946	0.760475
CXCR6	C-X-C motif chemokine receptor 6 [Source:HGNC Symbol;Acc:HGNC:16647]	-0.357857	4.49797	4.30415	0.0424054	0.760475
RFNG	RFNG O-fucosylpeptide 3-beta-N-acetylglucosaminyltransferase [Source:HGNC Symbol;Acc:HGNC:9974]	-0.518032	2.83067	4.30331	0.0424249	0.760475
RP11-348N5.7	novel transcript, antisense to BBIP1	0.275058	4.04882	4.30294	0.0424334	0.760475
SMC4	structural maintenance of chromosomes 4 [Source:HGNC Symbol;Acc:HGNC:14013]	0.277108	7.68222	4.30282	0.0424363	0.760475
SLC35F5	solute carrier family 35 member F5 [Source:HGNC Symbol;Acc:HGNC:23617]	0.26834	6.29181	4.29946	0.0425142	0.760475
DNAJB2	DnaJ heat shock protein family (Hsp40) member B2 [Source:HGNC Symbol;Acc:HGNC:5228]	-0.561537	5.51185	4.29977	0.0426424	0.760475
SSH1	slingshot protein phosphatase 1 [Source:HGNC Symbol;Acc:HGNC:30579]	-0.209946	6.00583	4.29377	0.0426466	0.760475
LINC01801	long intergenic non-protein coding RNA 1801 [Source:HGNC Symbol;Acc:HGNC:52592]	0.649637	2.0889	4.28724	0.042799	0.760475
PEX3	peroxisomal biogenesis factor 3 [Source:HGNC Symbol;Acc:HGNC:8858]	0.20992	4.5067	4.2847	0.0428586	0.760475
ITGAL	integrin subunit alpha L [Source:HGNC Symbol;Acc:HGNC:6148]	-0.200991	7.75751	4.28438	0.042866	0.760475
TMEM263	transmembrane protein 263 [Source:HGNC Symbol;Acc:HGNC:28281]	0.24383	6.38956	4.28279	0.0429034	0.760475
ZMYM3	zinc finger MYM-type containing 3 [Source:HGNC Symbol;Acc:HGNC:13054]	-0.282731	4.33816	4.28219	0.0429173	0.760475
CLEC3B	C-type lectin domain family 3 member B [Source:HGNC Symbol;Acc:HGNC:11891]	0.604093	0.333235	4.27863	0.0430009	0.760475
TRAM2-AS1	TRAM2 antisense RNA 1 (head to head) [Source:HGNC Symbol;Acc:HGNC:48663]	-0.465211	1.86117	4.27825	0.0430099	0.760475
PCTP	phosphatidylcholine transfer protein [Source:HGNC Symbol;Acc:HGNC:8752]	-0.811924	5.06503	4.28758	0.0430166	0.760475
GPX1	glutathione peroxidase 1 [Source:HGNC Symbol;Acc:HGNC:4553]	-0.932325	6.30698	4.28928	0.0430224	0.760475
TMC3-AS1	TMC3 antisense RNA 1 [Source:HGNC Symbol;Acc:HGNC:51424]	0.811612	0.159265	4.27587	0.043066	0.760475
EPHX2	epoxide hydrolase 2 [Source:HGNC Symbol;Acc:HGNC:3402]	0.392619	3.94542	4.27348	0.0431223	0.760475
CTD-2145A24.4	novel transcript, antisense to PRPSAP2	-0.871398	0.288979	4.26938	0.0432191	0.760475
ABCD3	ATP binding cassette subfamily D member 3 [Source:HGNC Symbol;Acc:HGNC:67]	0.250475	5.6309	4.26623	0.0432937	0.760475
IL23R	interleukin 23 receptor [Source:HGNC Symbol;Acc:HGNC:19100]	-1.17293	0.703871	4.26613	0.0432959	0.760475
VPS37D	VPS37D subunit of ESCRT-I [Source:HGNC Symbol;Acc:HGNC:18287]	1.46544	-0.975134	4.26216	0.0433903	0.760475
AIFM3	apoptosis inducing factor mitochondria associated 3 [Source:HGNC Symbol;Acc:HGNC:26398]	0.796759	1.43154	4.25926	0.0434591	0.760475
PLEKHA1	pleckstrin homology domain containing A1 [Source:HGNC Symbol;Acc:HGNC:14335]	0.287298	6.89907	4.25575	0.0435426	0.760475
DPF2	double PHD fingers 2 [Source:HGNC Symbol;Acc:HGNC:9964]	-0.162386	5.78314	4.25553	0.0435479	0.760475
ZBTB17	zinc finger and BTB domain containing 17 [Source:HGNC Symbol;Acc:HGNC:12936]	-0.24283	4.31737	4.25443	0.0435742	0.760475
HSPG2	heparan sulfate proteoglycan 2 [Source:HGNC Symbol;Acc:HGNC:5273]	0.763882	2.64836	4.25405	0.0436261	0.760475
GNAS-AS1	GNAS antisense RNA 1 [Source:HGNC Symbol;Acc:HGNC:24872]	1.30186	-0.0492282	4.25188	0.0436351	0.760475
SERPINB10	serpin family B member 10 [Source:HGNC Symbol;Acc:HGNC:8942]	-1.33838	0.612602	4.2506	0.0436657	0.760475
HACE1	HECT domain and ankyrin repeat containing E3 ubiquitin protein ligase 1 [Source:HGNC Symbol;Acc:HGNC:21033]	0.306833	4.26152	4.24947	0.0436925	0.760475
GIMAP2	GTPase, IMAP family member 2 [Source:HGNC Symbol;Acc:HGNC:21789]	0.261573	6.72213	4.24936	0.0436952	0.760475
TRIM8	tripartite motif containing 8 [Source:HGNC Symbol;Acc:HGNC:15579]	-0.218754	5.8416	4.24919	0.0436994	0.760475
DEFA1B	defensin alpha 1B [Source:HGNC Symbol;Acc:HGNC:33596]	-2.16152	1.05942	4.25388	0.0437005	0.760475
AC010468.2	novel transcript	0.511123	1.30365	4.24867	0.0437117	0.760475
TMEM161B	transmembrane protein 161B [Source:HGNC Symbol;Acc:HGNC:28483]	0.24069	6.39887	4.248	0.0437278	0.760475
STYX	serine/threonine/tyrosine interacting protein [Source:HGNC Symbol;Acc:HGNC:11447]	0.15185	7.24562	4.24407	0.0438221	0.760475
CA1	carbonic anhydrase 1 [Source:HGNC Symbol;Acc:HGNC:1368]	-2.19039	8.57584	4.25088	0.043982	0.760475
RP11-347C18.3	novel transcript	-0.80392	0.691629	4.23658	0.0440021	0.760475
RP11-69J7.1	TEC	1.13212	-0.305932	4.23239	0.0441034	0.760475
RASA2	RAS p21 protein activator 2 [Source:HGNC Symbol;Acc:HGNC:9872]	0.200515	7.858	4.2318	0.0441174	0.760475
IFT43	intraflagellar transport 43 [Source:HGNC Symbol;Acc:HGNC:29669]	0.398179	2.15962	4.22475	0.0442884	0.760475
FHDC1	FH2 domain containing 1 [Source:HGNC Symbol;Acc:HGNC:29363]	-1.08859	3.17998	4.23003	0.0443294	0.760475
PRXL2C	peroxiredoxin like 2C [Source:HGNC Symbol;Acc:HGNC:16881]	-0.324904	3.70178	4.22274	0.0443372	0.760475
RP5-991G20.2	novel transcript, antisense to ZFHX3	-0.980399	-0.0428654	4.22265	0.0443393	0.760475
TMEM179B	transmembrane protein 179B [Source:HGNC Symbol;Acc:HGNC:33744]	-0.240723	5.80555	4.22157	0.0443655	0.760475
RBP3	retinol binding protein 3 [Source:HGNC Symbol;Acc:HGNC:9921]	1.82629	0.18265	4.22171	0.0443913	0.760475
AC137932.5	novel transcript, antisense to ANKRD11	0.347437	1.85363	4.21633	0.0444932	0.760475
CCNT2	cyclin T2 [Source:HGNC Symbol;Acc:HGNC:1600]	0.202525	7.47357	4.21498	0.0445261	0.760475
UPK1B	uroplakin 1B [Source:HGNC Symbol;Acc:HGNC:12578]	-1.45692	-0.170015	4.21458	0.044536	0.760475
AKT2	AKT serine/threonine kinase 2 [Source:HGNC Symbol;Acc:HGNC:392]	-0.220871	6.94064	4.21288	0.0445776	0.760475
CAPNS1	calpain small subunit 1 [Source:HGNC Symbol;Acc:HGNC:1481]	-0.238262	7.13811	4.20959	0.044658	0.760475
DEFA4	defensin alpha 4 [Source:HGNC Symbol;Acc:HGNC:2763]	-1.92246	1.0812	4.21392	0.0446593	0.760475
STPG3-AS1	STPG3 antisense RNA 1 [Source:HGNC Symbol;Acc:HGNC:51176]	1.33684	-0.7306	4.20787	0.0447002	0.760475
AC074366.3	novel transcript	-0.751505	0.136249	4.20689	0.0447241	0.760475
FGR	FGR proto-oncogene, Src family tyrosine kinase [Source:HGNC Symbol;Acc:HGNC:3697]	-0.34731	7.42251	4.20537	0.0447761	0.760475
IKBKG	inhibitor of nuclear factor kappa B kinase regulatory subunit gamma [Source:HGNC Symbol;Acc:HGNC:5961]	-0.384149	3.54095	4.20387	0.0447983	0.760475
SPTBN2	spectrin beta, non-erythrocytic 2 [Source:HGNC Symbol;Acc:HGNC:11276]	1.33373	0.619546	4.2018	0.0448589	0.760475
ENTPD5	ectonucleoside triphosphate diphosphohydrolase 5 (inactive) [Source:HGNC Symbol;Acc:HGNC:3367]	-0.257447	4.95892	4.20014	0.04489	0.760475
RASAL1	RAS protein activator like 1 [Source:HGNC Symbol;Acc:HGNC:9873]	1.06163	0.51208	4.19755	0.0449539	0.760475
OLFML2A	olfactomedin like 2A [Source:HGNC Symbol;Acc:HGNC:27270]	1.39882	0.514693	4.1978	0.0449543	0.760475
MBLAC2	metallo-beta-lactamase domain containing 2 [Source:HGNC Symbol;Acc:HGNC:33711]	0.254759	4.86507	4.19705	0.0449664	0.760475
YKT6	YKT6 v-SNARE homolog [Source:HGNC Symbol;Acc:HGNC:16959]	-0.196063	5.089	4.19648	0.0449804	0.760475
EGLN3	egl-9 family hypoxia inducible factor 3 [Source:HGNC Symbol;Acc:HGNC:14661]	-0.697124	1.40609	4.19553	0.0450039	0.760475
ABLIM1	actin binding LIM protein 1 [Source:HGNC Symbol;Acc:HGNC:78]	0.223067	8.71004	4.19509	0.0450147	0.760475
MAST3	microtubule associated serine/threonine kinase 3 [Source:HGNC Symbol;Acc:HGNC:19036]	-0.190544	6.52604	4.19395	0.0450429	0.760475
TOP3B	DNA topoisomerase III beta [Source:HGNC Symbol;Acc:HGNC:11993]	0.268431	4.45622	4.19382	0.0450461	0.760475
PTPRJ	protein tyrosine phosphatase receptor type J [Source:HGNC Symbol;Acc:HGNC:9673]	-0.259106	8.56398	4.18798	0.0451907	0.760475
IL10RA	interleukin 10 receptor subunit alpha [Source:HGNC Symbol;Acc:HGNC:5964]	-0.160643	7.70289	4.18574	0.0452464	0.760475
DGCR9	DiGeorge syndrome critical region gene 5 [Source:NCBI gene (formerly Entrezgene);Acc:26220]	1.45046	-0.70274	4.18533	0.0452565	0.760475
TMEM74B	transmembrane protein 74B [Source:HGNC Symbol;Acc:HGNC:15893]	0.62782	1.16562	4.18187	0.0453426	0.760475
MBTPS1-DT	MBTPS1 divergent transcript [Source:HGNC Symbol;Acc:HGNC:55401]	1.05041	-0.111321	4.18181	0.045344	0.760475
RP4-583P15.16	novel transcript, antisense to ZGPAT	0.814716	-0.475013	4.1795	0.0454016	0.760475
SPTA1	spectrin alpha, erythrocytic 1 [Source:HGNC Symbol;Acc:HGNC:11272]	-1.53363	3.60428	4.18997	0.0454158	0.760475
CTD-2530H12.2	novel transcript	-1.16277	0.217937	4.17767	0.0454474	0.760475
AC138430.4	novel transcript, readthrough between TM6SF2 and HAPLN4	1.93444	-0.454136	4.17667	0.0454723	0.760475
GLCCI1-DT	GLCCI1 divergent transcript [Source:HGNC Symbol;Acc:HGNC:40852]	-0.472196	0.664875	4.17665	0.0454727	0.760475
CEPT1	choline/ethanolamine phosphotransferase 1 [Source:HGNC Symbol;Acc:HGNC:24289]	0.158568	7.78687	4.17304	0.0455629	0.760475
RFPL2	ret finger protein like 2 [Source:HGNC Symbol;Acc:HGNC:9979]	1.68378	-0.776985	4.17266	0.0455726	0.760475
RP5-1148A21.3	novel transcript, antisense to PTP4A1	1.29363	-0.659403	4.17247	0.0455774	0.760475
FBLN1	fibulin 1 [Source:HGNC Symbol;Acc:HGNC:3600]	2.01538	0.112935	4.15769	0.0459987	0.760475
LIPM	lipase family member M [Source:HGNC Symbol;Acc:HGNC:23455]	-1.52029	-0.110917	4.15296	0.0460687	0.760475
WWP2	WW domain containing E3 ubiquitin protein ligase 2 [Source:HGNC Symbol;Acc:HGNC:16804]	-0.188705	6.52204	4.15175	0.0460994	0.760475
SELENOP	selenoprotein P [Source:HGNC Symbol;Acc:HGNC:10751]	0.467906	2.55418	4.15086	0.0461219	0.760475
CUX1	cut like homeobox 1 [Source:HGNC Symbol;Acc:HGNC:2557]	-0.188468	7.03444	4.15029	0.0461363	0.760475
PDZK1IP1	PDZK1 interacting protein 1 [Source:HGNC Symbol;Acc:HGNC:16887]	-1.28878	4.25399	4.16106	0.0461427	0.760475
TRIM59	tripartite motif containing 59 [Source:HGNC Symbol;Acc:HGNC:30834]	0.262815	6.82884	4.14954	0.0461555	0.760475
UNC13D	unc-13 homolog D [Source:HGNC Symbol;Acc:HGNC:23147]	-0.214567	6.06445	4.14897	0.04617	0.760475
SALL2	spalt like transcription factor 2 [Source:HGNC Symbol;Acc:HGNC:10526]	0.422805	2.10696	4.14582	0.0462498	0.760475
PHTF1	putative homeodomain transcription factor 1 [Source:HGNC Symbol;Acc:HGNC:8939]	-0.260268	4.25586	4.14296	0.0463227	0.760475
SLIT3	slit guidance ligand 3 [Source:HGNC Symbol;Acc:HGNC:11087]	2.3129	0.504455	4.14625	0.0463577	0.760475
PPP1R16B	protein phosphatase 1 regulatory subunit 16B [Source:HGNC Symbol;Acc:HGNC:15850]	-0.223478	6.99673	4.138	0.0464493	0.760475
RP11-244B22.10	novel transcript	2.02987	0.00387877	4.13887	0.0464717	0.760475
WDTC1	WD and tetratricopeptide repeats 1 [Source:HGNC Symbol;Acc:HGNC:29175]	-0.336523	6.66928	4.1358	0.0465198	0.760475
RP11-688G15.3	novel transcript, antisense to CCDC85C	0.530617	1.01446	4.13311	0.0465746	0.760475
SPIRE2	spire type actin nucleation factor 2 [Source:HGNC Symbol;Acc:HGNC:30623]	0.48767	1.92558	4.13273	0.0465842	0.760475
OCLM		0.424004	2.17634	4.13073	0.0466355	0.760475
PTPN6	protein tyrosine phosphatase non-receptor type 6 [Source:HGNC Symbol;Acc:HGNC:9658]	-0.193142	7.81641	4.12852	0.0466924	0.760475
CARD8-AS1	CARD8 antisense RNA 1 [Source:HGNC Symbol;Acc:HGNC:51408]	0.313929	4.36437	4.1267	0.0467393	0.760475
ST8SIA6	ST8 alpha-N-acetyl-neuraminide alpha-2,8-sialyltransferase 6 [Source:HGNC Symbol;Acc:HGNC:23317]	-0.899287	1.15736	4.12641	0.0467466	0.760475
MON2	MON2 homolog, regulator of endosome-to-Golgi trafficking [Source:HGNC Symbol;Acc:HGNC:29177]	0.210282	7.58913	4.12299	0.0468348	0.760475
KLHL29	kelch like family member 29 [Source:HGNC Symbol;Acc:HGNC:29404]	0.447914	3.07179	4.1195	0.0469249	0.760475
APEH	acylaminoacyl-peptide hydrolase [Source:HGNC Symbol;Acc:HGNC:586]	-0.208363	5.09946	4.1195	0.0469249	0.760475
RP11-53B2.5	novel transcript, antisense C18orf1	0.445607	1.24143	4.1185	0.0469506	0.760475
MAU2	MAU2 sister chromatid cohesion factor [Source:HGNC Symbol;Acc:HGNC:29140]	-0.16562	6.55576	4.11817	0.0469593	0.760475
KIAA2013	KIAA2013 [Source:HGNC Symbol;Acc:HGNC:28513]	-0.222512	5.48664	4.11479	0.0470468	0.760475
RP11-97C16.1	novel transcript, antisense to CRBN	0.333312	3.00374	4.11383	0.0470717	0.760475
USP43	ubiquitin specific peptidase 43 [Source:HGNC Symbol;Acc:HGNC:20072]	1.99362	-0.380923	4.11318	0.0470885	0.760475
AKAP11	A-kinase anchoring protein 11 [Source:HGNC Symbol;Acc:HGNC:369]	0.205301	8.012	4.11267	0.0471016	0.760475
POFUT1	protein O-fucosyltransferase 1 [Source:HGNC Symbol;Acc:HGNC:14988]	-0.187062	5.22129	4.11217	0.0471146	0.760475
CALHM2	calcium homeostasis modulator family member 2 [Source:HGNC Symbol;Acc:HGNC:23493]	-0.303081	5.27617	4.10876	0.0472033	0.760475
DNASE2	deoxyribonuclease 2, lysosomal [Source:HGNC Symbol;Acc:HGNC:2960]	-0.347564	4.09185	4.10876	0.0472033	0.760475
RHCE	Rh blood group CcEe antigens [Source:HGNC Symbol;Acc:HGNC:10008]	-1.10356	2.54745	4.1134	0.0472036	0.760475
HNRNPDL	heterogeneous nuclear ribonucleoprotein D like [Source:HGNC Symbol;Acc:HGNC:5037]	0.184084	7.51167	4.10575	0.0472817	0.760475
AC009065.4		-0.199052	5.76037	4.10464	0.0473105	0.760475
HEPACAM2	HEPACAM family member 2 [Source:HGNC Symbol;Acc:HGNC:27364]	-1.70476	3.01233	4.11447	0.0473188	0.760475
KCNC3	potassium voltage-gated channel subfamily C member 3 [Source:HGNC Symbol;Acc:HGNC:6235]	-0.421775	3.32911	4.0996	0.0474422	0.760475
MAN1C1	mannosidase alpha class 1C member 1 [Source:HGNC Symbol;Acc:HGNC:19080]	0.281679	5.79573	4.0978	0.0474893	0.760475
BPHL	biphenyl hydrolase like [Source:HGNC Symbol;Acc:HGNC:1094]	0.485047	2.24318	4.09243	0.04763	0.760475
CYP2W1	cytochrome P450 family 2 subfamily W member 1 [Source:HGNC Symbol;Acc:HGNC:20243]	1.44707	-0.502073	4.0875	0.0477598	0.760475
CAPNS2	calpain small subunit 2 [Source:HGNC Symbol;Acc:HGNC:16371]	-1.18887	0.0948105	4.08654	0.0477851	0.760475
FAHD1	fumarylacetoacetate hydrolase domain containing 1 [Source:HGNC Symbol;Acc:HGNC:14169]	-0.347049	4.16331	4.08464	0.047835	0.760475
CCNH	cyclin H [Source:HGNC Symbol;Acc:HGNC:1594]	0.211482	6.69312	4.08119	0.0479262	0.760475
RP11-875O11.3	novel transcript	-1.40368	-0.613634	4.07977	0.0479638	0.760475
RP11-493E12.2	novel transcript	-0.413628	1.98221	4.07438	0.0481068	0.760475
RIPK2-DT	RIPK2 divergent transcript [Source:HGNC Symbol;Acc:HGNC:55545]	-0.793004	2.01426	4.074	0.0481167	0.760475
TRMT61A	tRNA methyltransferase 61A [Source:HGNC Symbol;Acc:HGNC:23790]	-0.315674	3.42956	4.07252	0.048156	0.760475
SRSF6	serine and arginine rich splicing factor 6 [Source:HGNC Symbol;Acc:HGNC:10788]	0.167588	7.63962	4.07197	0.0481706	0.760475
RAD23A	RAD23 homolog A, nucleotide excision repair protein [Source:HGNC Symbol;Acc:HGNC:9812]	-0.860158	6.77121	4.08055	0.0482161	0.760475
KIAA0586	KIAA0586 [Source:HGNC Symbol;Acc:HGNC:19960]	0.21923	5.83918	4.07018	0.0482184	0.760475
HBM	hemoglobin subunit mu [Source:HGNC Symbol;Acc:HGNC:4826]	-1.285	5.12463	4.0789	0.048281	0.760475
PSTK	phosphoseryl-tRNA kinase [Source:HGNC Symbol;Acc:HGNC:28578]	0.232383	3.56335	4.06533	0.0483476	0.760475
BID	BH3 interacting domain death agonist [Source:HGNC Symbol;Acc:HGNC:1050]	-0.242163	5.98482	4.06431	0.048375	0.760475
SPRTN	SprT-like N-terminal domain [Source:HGNC Symbol;Acc:HGNC:25356]	0.157618	5.32773	4.06356	0.0483949	0.760475
OTUD5	OTU deubiquitinase 5 [Source:HGNC Symbol;Acc:HGNC:25402]	-0.289398	6.03845	4.06298	0.0484104	0.760475
PHF24	PHD finger protein 24 [Source:HGNC Symbol;Acc:HGNC:29180]	2.05806	-1.20779	4.06085	0.0484675	0.760475
RP11-178H8.7	novel transcript	0.29091	4.00778	4.06022	0.0484842	0.760475
VPS37B	VPS37B subunit of ESCRT-I [Source:HGNC Symbol;Acc:HGNC:25754]	-0.155606	6.33027	4.05927	0.0485097	0.760475
STARD4	StAR related lipid transfer domain containing 4 [Source:HGNC Symbol;Acc:HGNC:18058]	0.220527	5.6211	4.05908	0.0485149	0.760475
CYB5R3	cytochrome b5 reductase 3 [Source:HGNC Symbol;Acc:HGNC:2873]	-0.473811	6.66729	4.06187	0.0485595	0.760475
RAP1GAP	RAP1 GTPase activating protein [Source:HGNC Symbol;Acc:HGNC:9858]	-2.04015	5.13134	4.06787	0.0486129	0.760475
CREBZF	CREB/ATF bZIP transcription factor [Source:HGNC Symbol;Acc:HGNC:24905]	0.225173	6.20353	4.05383	0.0486558	0.760475
AC006116.24		0.380082	2.07358	4.04978	0.0487647	0.760475
FBP1	fructose-bisphosphatase 1 [Source:HGNC Symbol;Acc:HGNC:3606]	-0.421831	3.05528	4.04634	0.0488575	0.760475
VSIR	V-set immunoregulatory receptor [Source:HGNC Symbol;Acc:HGNC:30085]	-0.332377	8.18399	4.04524	0.0488887	0.760475
BCL11B	BAF chromatin remodeling complex subunit BCL11B [Source:HGNC Symbol;Acc:HGNC:13222]	0.243374	7.88143	4.04319	0.0489426	0.760475
PNPLA4	patatin like phospholipase domain containing 4 [Source:HGNC Symbol;Acc:HGNC:24887]	-0.455889	2.89772	4.04306	0.0489462	0.760475
PITX2	paired like homeodomain 2 [Source:HGNC Symbol;Acc:HGNC:9005]	1.96052	0.4092	4.04582	0.0489498	0.760475
RP4-564F22.7	novel transcript	-0.805839	0.200036	4.04052	0.0490149	0.760475
TEX261	testis expressed 261 [Source:HGNC Symbol;Acc:HGNC:30712]	-0.153144	5.84307	4.03813	0.0490796	0.760475
CTU1	cytosolic thiouridylase subunit 1 [Source:HGNC Symbol;Acc:HGNC:29590]	-0.555841	2.30121	4.0374	0.0490994	0.760475
DPY30	dpy-30 histone methyltransferase complex regulatory subunit [Source:HGNC Symbol;Acc:HGNC:24590]	0.169895	5.43416	4.03718	0.0491054	0.760475
RABL3	RAB, member of RAS oncogene family like 3 [Source:HGNC Symbol;Acc:HGNC:18072]	0.194184	5.18477	4.03269	0.0492275	0.760475
C19orf71	chromosome 19 open reading frame 71 [Source:HGNC Symbol;Acc:HGNC:34496]	-0.396641	1.28704	4.03219	0.049241	0.760475
RP11-102N12.2	novel transcript	-0.924605	-0.378544	4.03128	0.0492659	0.760475
AP003419.11	novel protein	-0.247742	4.19771	4.02774	0.0493624	0.760475
FAM83E	family with sequence similarity 83 member E [Source:HGNC Symbol;Acc:HGNC:25972]	1.72457	-0.594624	4.02768	0.0493642	0.760475
RUSC1-AS1	RUSC1 antisense RNA 1 [Source:HGNC Symbol;Acc:HGNC:26680]	-0.227342	4.35932	4.0225	0.0495058	0.760475
PDCD6-DT	PDCD6 divergent transcript [Source:HGNC Symbol;Acc:HGNC:55580]	-0.651828	0.246157	4.02206	0.0495178	0.760475
PHF8	PHD finger protein 8 [Source:HGNC Symbol;Acc:HGNC:20672]	-0.152054	6.04872	4.02198	0.0495199	0.760475
SNX16	sorting nexin 16 [Source:HGNC Symbol;Acc:HGNC:14980]	0.295914	4.12855	4.01881	0.0496069	0.760475
TTC33	tetratricopeptide repeat domain 33 [Source:HGNC Symbol;Acc:HGNC:29959]	0.338743	4.65637	4.01784	0.0496335	0.760475
KRT73-AS1	KRT73 antisense RNA 1 [Source:HGNC Symbol;Acc:HGNC:49607]	0.535534	2.60286	4.01463	0.0497219	0.760475
DTYMK	deoxythymidylate kinase [Source:HGNC Symbol;Acc:HGNC:3061]	-0.262943	3.28454	4.01448	0.049726	0.760475
STX5	syntaxin 5 [Source:HGNC Symbol;Acc:HGNC:11440]	-0.204286	4.7601	4.01431	0.0497305	0.760475
ITK	IL2 inducible T cell kinase [Source:HGNC Symbol;Acc:HGNC:6171]	0.200468	8.2293	4.01126	0.0498147	0.760475
TFR2	transferrin receptor 2 [Source:HGNC Symbol;Acc:HGNC:11762]	-1.10438	2.9262	4.0165	0.0498344	0.760475
RPL39	ribosomal protein L39 [Source:HGNC Symbol;Acc:HGNC:10350]	0.436514	8.38435	4.01322	0.0498604	0.760475
PGLYRP1	peptidoglycan recognition protein 1 [Source:HGNC Symbol;Acc:HGNC:8904]	-0.950582	3.29686	4.0146	0.0498776	0.760475
ATP11B	ATPase phospholipid transporting 11B (putative) [Source:HGNC Symbol;Acc:HGNC:13553]	0.169007	8.30955	4.00881	0.0498822	0.760475
ANKRD46	ankyrin repeat domain 46 [Source:HGNC Symbol;Acc:HGNC:27229]	0.232928	4.64725	4.00831	0.0498961	0.760475
RGS3	regulator of G protein signaling 3 [Source:HGNC Symbol;Acc:HGNC:9999]	-0.26892	5.57826	4.00788	0.0499079	0.760475
RP11-552M6.1	TEC	0.460766	3.60012	4.00307	0.050041	0.760475
OSBPL8	oxysterol binding protein like 8 [Source:HGNC Symbol;Acc:HGNC:16396]	0.235667	8.94512	4.00255	0.0500553	0.760475
TBX6	T-box transcription factor 6 [Source:HGNC Symbol;Acc:HGNC:11605]	0.913375	0.416528	4.00085	0.0501025	0.760475
B4GALT4-AS1	B4GALT4 antisense RNA 1 [Source:HGNC Symbol;Acc:HGNC:40090]	0.360208	1.05647	3.99752	0.050195	0.760475
PDIK1L	PDLIM1 interacting kinase 1 like [Source:HGNC Symbol;Acc:HGNC:18981]	0.311937	5.07318	3.99741	0.050198	0.760475
ARG2	arginase 2 [Source:HGNC Symbol;Acc:HGNC:664]	-0.453164	5.05043	3.99737	0.0502643	0.760475
TRABD2A	TraB domain containing 2A [Source:HGNC Symbol;Acc:HGNC:27013]	0.308416	6.96535	3.99494	0.0502734	0.760475
POLR2G	RNA polymerase II subunit G [Source:HGNC Symbol;Acc:HGNC:9194]	0.302185	3.59237	3.99415	0.0502887	0.760475
TRAV12-2	T cell receptor alpha variable 12-2 [Source:HGNC Symbol;Acc:HGNC:12106]	0.484501	1.62295	3.99248	0.0503352	0.760475
ZNF141	zinc finger protein 141 [Source:HGNC Symbol;Acc:HGNC:12926]	0.256619	6.17238	3.99242	0.050337	0.760475
PGBD1	piggyBac transposable element derived 1 [Source:HGNC Symbol;Acc:HGNC:19398]	-0.952807	0.754935	3.99197	0.0503496	0.760475
SCNN1A	sodium channel epithelial 1 subunit alpha [Source:HGNC Symbol;Acc:HGNC:10599]	1.28238	-0.119136	3.99085	0.0503807	0.760475
NUCB1	nucleobindin 1 [Source:HGNC Symbol;Acc:HGNC:8043]	-0.552639	5.8549	3.99615	0.0503949	0.760475
PNPLA3	patatin like phospholipase domain containing 3 [Source:HGNC Symbol;Acc:HGNC:18590]	0.432403	1.52284	3.98946	0.0504197	0.760475
SULT1B1	sulfotransferase family 1B member 1 [Source:HGNC Symbol;Acc:HGNC:17845]	0.311547	6.80476	3.98662	0.0505055	0.760475
CTD-2666L21.1	novel zinc finger protein pseudogene	0.568185	0.937625	3.98328	0.0505926	0.760475
CLEC4F	C-type lectin domain family 4 member F [Source:HGNC Symbol;Acc:HGNC:25357]	-1.6134	1.55032	3.98646	0.0506266	0.760475
MAD1L1	mitotic arrest deficient 1 like 1 [Source:HGNC Symbol;Acc:HGNC:6762]	0.246906	5.09657	3.98139	0.0506456	0.760475
SYDE1	synapse defective Rho GTPase homolog 1 [Source:HGNC Symbol;Acc:HGNC:25824]	1.62228	-0.366416	3.98031	0.0506759	0.760475
RP11-452J21.2	novel transcript	0.67026	0.308022	3.97973	0.0506923	0.760475
HOXA-AS2	HOXA cluster antisense RNA 2 [Source:HGNC Symbol;Acc:HGNC:43745]	1.71289	-0.351038	3.97906	0.050711	0.760475
RP11-2C24.3	novel transcript, antisense to RNF40	-0.346187	4.24074	3.9769	0.0507719	0.760475
AC003075.4	novel transcript	-0.447439	2.44106	3.97479	0.0508312	0.760475
SMTN	smoothelin [Source:HGNC Symbol;Acc:HGNC:11126]	0.725705	1.51936	3.97371	0.0508618	0.760475
ARHGAP5	Rho GTPase activating protein 5 [Source:HGNC Symbol;Acc:HGNC:675]	0.260613	6.52789	3.97346	0.0508688	0.760475
PIAS2	protein inhibitor of activated STAT 2 [Source:HGNC Symbol;Acc:HGNC:17311]	0.200462	6.37057	3.96923	0.0509883	0.760475
ATXN1L	ataxin 1 like [Source:HGNC Symbol;Acc:HGNC:33279]	-0.135306	6.32788	3.96749	0.0510375	0.760475
PWAR5	Prader Willi/Angelman region RNA 5 [Source:HGNC Symbol;Acc:HGNC:30090]	0.406455	3.85917	3.9657	0.0510881	0.760475
LINC02323	long intergenic non-protein coding RNA 2323 [Source:HGNC Symbol;Acc:HGNC:53242]	1.42705	-0.869489	3.96564	0.0510899	0.760475
PLAAT5	phospholipase A and acyltransferase 5 [Source:HGNC Symbol;Acc:HGNC:24978]	-1.7653	-0.577874	3.96544	0.0510957	0.760475
EPB42	erythrocyte membrane protein band 4.2 [Source:HGNC Symbol;Acc:HGNC:3381]	-1.28579	7.76086	3.97405	0.0511511	0.760475
WDR97	WD repeat domain 97 [Source:HGNC Symbol;Acc:HGNC:26959]	1.42931	0.796315	3.96395	0.0511855	0.760475
SLC25A38	solute carrier family 25 member 38 [Source:HGNC Symbol;Acc:HGNC:26054]	-0.296377	4.25051	3.96168	0.0512022	0.760475
PKIA-AS1	PKIA antisense RNA 1 [Source:HGNC Symbol;Acc:HGNC:51659]	0.539617	2.42671	3.95913	0.0512746	0.760475
RPN2	ribophorin II [Source:HGNC Symbol;Acc:HGNC:10382]	-0.165383	6.94232	3.9577	0.0513156	0.760475
ALG1L	ALG1 chitobiosyldiphosphodolichol beta-mannosyltransferase like [Source:HGNC Symbol;Acc:HGNC:33721]	0.971508	-0.59274	3.95498	0.051393	0.760475
RRAGA	Ras related GTP binding A [Source:HGNC Symbol;Acc:HGNC:16963]	-0.229454	5.75262	3.95357	0.0514332	0.760475
ALK	ALK receptor tyrosine kinase [Source:HGNC Symbol;Acc:HGNC:427]	0.592383	2.01095	3.95029	0.051527	0.760475
LETM1	leucine zipper and EF-hand containing transmembrane protein 1 [Source:HGNC Symbol;Acc:HGNC:6556]	-0.179235	5.17267	3.94992	0.0515376	0.760475
SLC25A11	solute carrier family 25 member 11 [Source:HGNC Symbol;Acc:HGNC:10981]	-0.201012	4.77191	3.94879	0.0515698	0.760475
NR2C1	nuclear receptor subfamily 2 group C member 1 [Source:HGNC Symbol;Acc:HGNC:7971]	0.201318	4.78371	3.94849	0.0515784	0.760475
PRKX	protein kinase X-linked [Source:HGNC Symbol;Acc:HGNC:9441]	-0.226138	7.0953	3.94846	0.0515794	0.760475
CDHR1	cadherin related family member 1 [Source:HGNC Symbol;Acc:HGNC:14550]	0.824004	0.913679	3.94806	0.0515907	0.760475
RP11-705C15.3	novel transcript	0.266465	5.97216	3.94797	0.0515933	0.760475
CCDC39	coiled-coil domain containing 39 [Source:HGNC Symbol;Acc:HGNC:25244]	0.282696	4.8869	3.94778	0.0515986	0.760475
CCNC	cyclin C [Source:HGNC Symbol;Acc:HGNC:1581]	0.314401	6.49197	3.94736	0.0516254	0.760475
LINC02714	long intergenic non-protein coding RNA 2714 [Source:HGNC Symbol;Acc:HGNC:54231]	1.43454	-0.248083	3.94265	0.051746	0.760475
DCTN4	dynactin subunit 4 [Source:HGNC Symbol;Acc:HGNC:15518]	-0.316188	6.42018	3.94123	0.0517901	0.760475
PHLDB1	pleckstrin homology like domain family B member 1 [Source:HGNC Symbol;Acc:HGNC:23697]	2.04755	0.414274	3.94338	0.0518373	0.760475
GPRC5C	G protein-coupled receptor class C group 5 member C [Source:HGNC Symbol;Acc:HGNC:13309]	1.83007	0.0516554	3.94058	0.0518477	0.760475
CFAP126	cilia and flagella associated protein 126 [Source:HGNC Symbol;Acc:HGNC:32325]	0.51105	0.506837	3.93856	0.0518636	0.760475
FAM3A	FAM3 metabolism regulating signaling molecule A [Source:HGNC Symbol;Acc:HGNC:13749]	-0.279942	3.82873	3.93842	0.0518676	0.760475
RP11-44D5.2	TEC	-0.80808	0.656359	3.93699	0.0519088	0.760475
PIK3R4	phosphoinositide-3-kinase regulatory subunit 4 [Source:HGNC Symbol;Acc:HGNC:8982]	0.136759	6.10354	3.93698	0.0519091	0.760475
SEPTIN7	septin 7 [Source:HGNC Symbol;Acc:HGNC:1717]	0.144487	8.26302	3.93483	0.0519713	0.760475
RP11-154H23.3	novel transcript	0.292818	4.67647	3.93361	0.0520063	0.760475
EML6	EMAP like 6 [Source:HGNC Symbol;Acc:HGNC:35412]	-0.357171	4.15395	3.93219	0.0520476	0.760475
RP11-57A19.2	novel transcript LOC100506705	1.04142	-0.0343571	3.93144	0.0520692	0.760475
LYL1	LYL1 basic helix-loop-helix family member [Source:HGNC Symbol;Acc:HGNC:6734]	-0.723643	6.53195	3.93917	0.052099	0.760475
SETBP1	SET binding protein 1 [Source:HGNC Symbol;Acc:HGNC:15573]	-0.234882	6.12026	3.92983	0.0521159	0.760475
GP5	glycoprotein V platelet [Source:HGNC Symbol;Acc:HGNC:4443]	0.514389	2.29442	3.92634	0.0522169	0.760475
ZNF451	zinc finger protein 451 [Source:HGNC Symbol;Acc:HGNC:21091]	0.171015	7.85859	3.92557	0.0522392	0.760475
SPIRE1	spire type actin nucleation factor 1 [Source:HGNC Symbol;Acc:HGNC:30622]	-0.693181	1.69138	3.92535	0.0522456	0.760475
NIM1K	NIM1 serine/threonine protein kinase [Source:HGNC Symbol;Acc:HGNC:28646]	-1.76447	-0.960561	3.92508	0.0522536	0.760475
LEMD3	LEM domain containing 3 [Source:HGNC Symbol;Acc:HGNC:28887]	0.134335	6.5411	3.925	0.0522559	0.760475
PAPOLA-DT	PAPOLA divergent transcript [Source:HGNC Symbol;Acc:HGNC:55380]	0.491591	1.32172	3.92423	0.0522781	0.760475
C2orf15	chromosome 2 open reading frame 15 [Source:HGNC Symbol;Acc:HGNC:28436]	0.205042	4.46077	3.92307	0.052312	0.760475
DLEU7	deleted in lymphocytic leukemia 7 [Source:HGNC Symbol;Acc:HGNC:17567]	-1.08052	0.291224	3.92193	0.0523452	0.760475
EPN1	epsin 1 [Source:HGNC Symbol;Acc:HGNC:21604]	-0.251653	5.89536	3.92002	0.0524006	0.760475
EFCAB13	EF-hand calcium binding domain 13 [Source:HGNC Symbol;Acc:HGNC:26864]	0.319794	4.78447	3.91911	0.0524272	0.760475
SRF	serum response factor [Source:HGNC Symbol;Acc:HGNC:11291]	-0.231102	5.60297	3.9139	0.0525794	0.760475
RP11-345P4.7	ribosomal protein S7 (RPS7) pseudogene	-0.507462	2.38911	3.91124	0.0526571	0.760475
TERF2IP	TERF2 interacting protein [Source:HGNC Symbol;Acc:HGNC:19246]	-0.633353	7.00512	3.91647	0.0527264	0.760475
SORL1-AS1	SORL1 antisense RNA 1 [Source:HGNC Symbol;Acc:HGNC:55594]	0.403127	3.98587	3.90681	0.0527872	0.760475
AC127904.2	novel transcript	0.389253	2.82353	3.90658	0.0527937	0.760475
NUP43	nucleoporin 43 [Source:HGNC Symbol;Acc:HGNC:21182]	0.170967	5.97159	3.90522	0.0528337	0.760475
ERBIN	erbb2 interacting protein [Source:HGNC Symbol;Acc:HGNC:15842]	0.197604	9.02453	3.90459	0.0528523	0.760475
RP4-657D16.3	novel transcript, antisense to NRD1	-0.270401	3.2412	3.90359	0.0528817	0.760475
RP11-108P20.2	novel transcript	0.732935	0.0198741	3.89973	0.0529955	0.760475
SH2B3	SH2B adaptor protein 3 [Source:HGNC Symbol;Acc:HGNC:29605]	-0.230962	7.03068	3.89798	0.0530471	0.760475
RDH10	retinol dehydrogenase 10 [Source:HGNC Symbol;Acc:HGNC:19975]	-0.563153	2.42591	3.89707	0.0530739	0.760475
KANK2	KN motif and ankyrin repeat domains 2 [Source:HGNC Symbol;Acc:HGNC:29300]	-1.46929	4.29533	3.90649	0.0530978	0.760475
SLC35E1	solute carrier family 35 member E1 [Source:HGNC Symbol;Acc:HGNC:20803]	-0.199334	5.85967	3.89528	0.0531269	0.760475
RP5-890E16.4	novel transcript, antisense to NFE2L1	-0.272109	2.70599	3.89453	0.0531491	0.760475
SIL1	SIL1 nucleotide exchange factor [Source:HGNC Symbol;Acc:HGNC:24624]	-0.327118	2.95469	3.8934	0.0531825	0.760475
GRB2	growth factor receptor bound protein 2 [Source:HGNC Symbol;Acc:HGNC:4566]	-0.176315	8.05703	3.89269	0.0532035	0.760475
RP11-886P16.10	novel transcript	0.417549	1.76732	3.89186	0.0532281	0.760475
ATG4D	autophagy related 4D cysteine peptidase [Source:HGNC Symbol;Acc:HGNC:20789]	-0.357999	4.00653	3.88955	0.0532967	0.760475
RP11-603J24.17	novel transcript, antisense to PA2G4	-0.538836	3.42997	3.88662	0.0533898	0.760475
AC073046.25	novel transcript (LOC100132318)	-0.342152	2.46392	3.88625	0.0533947	0.760475
CSTB	cystatin B [Source:HGNC Symbol;Acc:HGNC:2482]	-0.258794	5.85066	3.88529	0.0534232	0.760475
FAM131C	family with sequence similarity 131 member C [Source:HGNC Symbol;Acc:HGNC:26717]	1.55342	-1.09753	3.88415	0.0534571	0.760475
C1orf174	chromosome 1 open reading frame 174 [Source:HGNC Symbol;Acc:HGNC:27915]	-0.200926	5.07858	3.8829	0.0534944	0.760475
EDIL3	EGF like repeats and discoidin domains 3 [Source:HGNC Symbol;Acc:HGNC:3173]	-2.83047	0.415975	3.8849	0.0535628	0.760475
SEMA3B	semaphorin 3B [Source:HGNC Symbol;Acc:HGNC:10724]	1.47715	0.234677	3.88014	0.0535964	0.760475
EPM2AIP1	EPM2A interacting protein 1 [Source:HGNC Symbol;Acc:HGNC:19735]	0.153034	7.16523	3.87907	0.0536086	0.760475
FIBP	FGF1 intracellular binding protein [Source:HGNC Symbol;Acc:HGNC:3705]	-0.205751	5.34351	3.87887	0.0536144	0.760475
RP11-504G3.2	novel transcript	-1.19162	-0.52981	3.87754	0.0536541	0.760475
DPP9	dipeptidyl peptidase 9 [Source:HGNC Symbol;Acc:HGNC:18648]	-0.187995	6.27326	3.8771	0.0536674	0.760475
ITGB2	integrin subunit beta 2 [Source:HGNC Symbol;Acc:HGNC:6155]	-0.255824	8.38226	3.87556	0.0537135	0.760475
DIAPH1	diaphanous related formin 1 [Source:HGNC Symbol;Acc:HGNC:2876]	-0.210324	7.48603	3.87205	0.0538186	0.760475
RP11-138I1.4	novel transcript	-1.08193	8.58256	3.87785	0.053942	0.760475
CAPN7	calpain 7 [Source:HGNC Symbol;Acc:HGNC:1484]	0.17051	6.79453	3.86419	0.0540549	0.760475
ARL5C	ADP ribosylation factor like GTPase 5C [Source:HGNC Symbol;Acc:HGNC:31111]	1.41395	-0.638375	3.8637	0.0540697	0.760475
BMS1P20		-0.525518	5.76092	3.86825	0.0540831	0.760475
LGALS3	galectin 3 [Source:HGNC Symbol;Acc:HGNC:6563]	-0.91519	7.43537	3.87221	0.0541053	0.760475
ZFP30	ZFP30 zinc finger protein [Source:HGNC Symbol;Acc:HGNC:29555]	0.330084	4.66997	3.86128	0.0541428	0.760475
TTC37	tetratricopeptide repeat domain 37 [Source:HGNC Symbol;Acc:HGNC:23639]	0.174959	7.16118	3.85763	0.0542529	0.760475
ARF1	ADP ribosylation factor 1 [Source:HGNC Symbol;Acc:HGNC:652]	-0.397489	8.09198	3.85847	0.054284	0.760475
FRMPD3	FERM and PDZ domain containing 3 [Source:HGNC Symbol;Acc:HGNC:29382]	-0.785623	2.80504	3.85817	0.0542887	0.760475
FCRL3	Fc receptor like 3 [Source:HGNC Symbol;Acc:HGNC:18506]	-0.313539	7.00186	3.85632	0.054295	0.760475
ZNF518B	zinc finger protein 518B [Source:HGNC Symbol;Acc:HGNC:29365]	0.146818	7.09388	3.85514	0.0543284	0.760475
AMIGO1	adhesion molecule with Ig like domain 1 [Source:HGNC Symbol;Acc:HGNC:20824]	0.304933	5.36366	3.85474	0.0543404	0.760475
PDCD7	programmed cell death 7 [Source:HGNC Symbol;Acc:HGNC:8767]	-0.156062	4.64396	3.85417	0.0543576	0.760475
FAM89B	family with sequence similarity 89 member B [Source:HGNC Symbol;Acc:HGNC:16708]	-0.292996	5.02196	3.8541	0.05436	0.760475
FOXB1	forkhead box B1 [Source:HGNC Symbol;Acc:HGNC:3799]	1.56468	-0.30186	3.85372	0.0543714	0.760475
AC004067.5	novel transcript, antisense to CASP6	0.261066	2.31436	3.85125	0.0544463	0.760475
ORAI3	ORAI calcium release-activated calcium modulator 3 [Source:HGNC Symbol;Acc:HGNC:28185]	-0.256961	4.42195	3.85064	0.054465	0.760475
STS	steroid sulfatase [Source:HGNC Symbol;Acc:HGNC:11425]	-0.396747	3.96965	3.84976	0.0544915	0.760475
RP11-91J19.2	TEC	0.811677	0.222593	3.84939	0.0545029	0.760475
UCHL5	ubiquitin C-terminal hydrolase L5 [Source:HGNC Symbol;Acc:HGNC:19678]	0.208524	5.94701	3.84892	0.0545172	0.760475
SDK1	sidekick cell adhesion molecule 1 [Source:HGNC Symbol;Acc:HGNC:19307]	1.06219	1.91638	3.85235	0.0545174	0.760475
PTOV1	PTOV1 extended AT-hook containing adaptor protein [Source:HGNC Symbol;Acc:HGNC:9632]	-0.219058	5.36122	3.84852	0.0545293	0.760475
MECP2	methyl-CpG binding protein 2 [Source:HGNC Symbol;Acc:HGNC:6990]	-0.170059	6.83498	3.84781	0.054551	0.760475
PRR5-ARHGAP8	PRR5-ARHGAP8 readthrough [Source:HGNC Symbol;Acc:HGNC:34512]	-0.553518	3.51857	3.84773	0.0545765	0.760475
LTV1	LTV1 ribosome biogenesis factor [Source:HGNC Symbol;Acc:HGNC:21173]	0.243746	3.83083	3.84601	0.0546056	0.760475
PNPLA5	patatin like phospholipase domain containing 5 [Source:HGNC Symbol;Acc:HGNC:24888]	1.72746	-0.283798	3.84538	0.0546248	0.760475
POU2F2	POU class 2 homeobox 2 [Source:HGNC Symbol;Acc:HGNC:9213]	-0.237595	7.12797	3.84433	0.0546568	0.760475
RP3-492J12.2		0.488603	1.40248	3.84397	0.0546678	0.760475
LINC02772	long intergenic non-protein coding RNA 2772 [Source:HGNC Symbol;Acc:HGNC:54292]	-1.70632	-0.460837	3.8423	0.0547188	0.760475
MALSU1	mitochondrial assembly of ribosomal large subunit 1 [Source:HGNC Symbol;Acc:HGNC:21721]	0.218021	5.08853	3.84222	0.0547212	0.760475
TMEM97	transmembrane protein 97 [Source:HGNC Symbol;Acc:HGNC:28106]	-0.247322	3.82781	3.84187	0.0547321	0.760475
BCKDK	branched chain keto acid dehydrogenase kinase [Source:HGNC Symbol;Acc:HGNC:16902]	-0.277272	4.6275	3.8404	0.0547769	0.760475
PRKAB1	protein kinase AMP-activated non-catalytic subunit beta 1 [Source:HGNC Symbol;Acc:HGNC:9378]	-0.145952	5.17102	3.83962	0.0548006	0.760475
RP11-148K1.10	novel transcript	0.801717	-0.496373	3.83911	0.0548162	0.760475
NDRG2	NDRG family member 2 [Source:HGNC Symbol;Acc:HGNC:14460]	-0.534603	2.34653	3.83908	0.0548173	0.760475
HDAC6	histone deacetylase 6 [Source:HGNC Symbol;Acc:HGNC:14064]	-0.303549	4.65062	3.83672	0.0548894	0.760475
GNB2	G protein subunit beta 2 [Source:HGNC Symbol;Acc:HGNC:4398]	-0.26763	6.69365	3.83646	0.0548976	0.760475
ERMAP	erythroblast membrane associated protein (Scianna blood group) [Source:HGNC Symbol;Acc:HGNC:15743]	-0.581232	4.19192	3.83559	0.0550233	0.760475
EHD2	EH domain containing 2 [Source:HGNC Symbol;Acc:HGNC:3243]	1.39731	0.127802	3.82894	0.0551286	0.760475
MFSD5	major facilitator superfamily domain containing 5 [Source:HGNC Symbol;Acc:HGNC:28156]	-0.293297	3.70194	3.82588	0.0552227	0.760475
CTAGE8		-1.7259	-1.05929	3.82402	0.0552801	0.760475
ELAPOR2	endosome-lysosome associated apoptosis and autophagy regulator family member 2 [Source:HGNC Symbol;Acc:HGNC:21945]	-0.848064	2.92068	3.82612	0.0553117	0.760475
VTI1B	vesicle transport through interaction with t-SNAREs 1B [Source:HGNC Symbol;Acc:HGNC:17793]	-0.354291	7.34919	3.82407	0.0553131	0.760475
NAA10	N-alpha-acetyltransferase 10, NatA catalytic subunit [Source:HGNC Symbol;Acc:HGNC:18704]	-0.228582	4.55495	3.81987	0.0554084	0.760475
RNF144A	ring finger protein 144A [Source:HGNC Symbol;Acc:HGNC:20457]	0.249167	6.21589	3.81971	0.0554135	0.760475
GHRL	ghrelin and obestatin prepropeptide [Source:HGNC Symbol;Acc:HGNC:18129]	-0.309647	2.37063	3.81807	0.0554644	0.760475
NDUFAF5	NADH:ubiquinone oxidoreductase complex assembly factor 5 [Source:HGNC Symbol;Acc:HGNC:15899]	0.244935	3.58145	3.81502	0.0555589	0.760475
TXNRD2	thioredoxin reductase 2 [Source:HGNC Symbol;Acc:HGNC:18155]	-0.322443	4.24524	3.81286	0.0556259	0.760475
ZNF638	zinc finger protein 638 [Source:HGNC Symbol;Acc:HGNC:17894]	0.19389	7.80579	3.81169	0.0556623	0.760475
RP11-379K17.12		0.230513	5.55757	3.81001	0.0557147	0.760475
SERINC5	serine incorporator 5 [Source:HGNC Symbol;Acc:HGNC:18825]	0.182039	7.34313	3.80975	0.0557227	0.760475
EIF3J-DT	EIF3J divergent transcript [Source:HGNC Symbol;Acc:HGNC:48616]	0.238075	3.69474	3.80661	0.0558205	0.760475
RPRD1A	regulation of nuclear pre-mRNA domain containing 1A [Source:HGNC Symbol;Acc:HGNC:25560]	0.16532	5.99024	3.80405	0.0559004	0.760475
CLK4	CDC like kinase 4 [Source:HGNC Symbol;Acc:HGNC:13659]	0.241658	6.83981	3.80365	0.055913	0.760475
RALGAPA1	Ral GTPase activating protein catalytic subunit alpha 1 [Source:HGNC Symbol;Acc:HGNC:17770]	0.197746	6.58887	3.80226	0.0559566	0.760475
CLEC2D	C-type lectin domain family 2 member D [Source:HGNC Symbol;Acc:HGNC:14351]	0.200635	9.02667	3.80225	0.0559569	0.760475
ZNF566	zinc finger protein 566 [Source:HGNC Symbol;Acc:HGNC:25919]	0.299106	4.01777	3.80125	0.055988	0.760475
OSBP2	oxysterol binding protein 2 [Source:HGNC Symbol;Acc:HGNC:8504]	-1.61391	7.92414	3.81126	0.0560133	0.760475
CROCCP2	CROCC pseudogene 2 [Source:HGNC Symbol;Acc:HGNC:28170]	0.359387	4.98624	3.80038	0.0560318	0.760475
LINC00476	long intergenic non-protein coding RNA 476 [Source:HGNC Symbol;Acc:HGNC:27858]	0.202953	4.73562	3.79913	0.0560545	0.760475
G6PD	glucose-6-phosphate dehydrogenase [Source:HGNC Symbol;Acc:HGNC:4057]	-0.362549	5.97653	3.79855	0.0561126	0.760475
VWDE	von Willebrand factor D and EGF domains [Source:HGNC Symbol;Acc:HGNC:21897]	1.16101	0.666932	3.79713	0.0561191	0.760475
NKX3-1	NK3 homeobox 1 [Source:HGNC Symbol;Acc:HGNC:7838]	1.13204	0.698135	3.79599	0.0561531	0.760475
FRMD1	FERM domain containing 1 [Source:HGNC Symbol;Acc:HGNC:21240]	2.09031	0.204559	3.79832	0.0561643	0.760475
ALDOA	aldolase, fructose-bisphosphate A [Source:HGNC Symbol;Acc:HGNC:414]	-0.228886	8.44343	3.79341	0.0562342	0.760475
RP11-297K8.2	novel transcript	-0.241425	2.49564	3.79266	0.0562579	0.760475
MXD4	MAX dimerization protein 4 [Source:HGNC Symbol;Acc:HGNC:13906]	-0.290892	6.42979	3.79099	0.0563104	0.760475
LINC00944	long intergenic non-protein coding RNA 944 [Source:HGNC Symbol;Acc:HGNC:48640]	-1.09422	0.127615	3.78734	0.0564254	0.760475
ZNF804A	zinc finger protein 804A [Source:HGNC Symbol;Acc:HGNC:21711]	-0.686111	1.57007	3.78689	0.0564398	0.760475
AEBP2	AE binding protein 2 [Source:HGNC Symbol;Acc:HGNC:24051]	0.193029	6.45342	3.78527	0.0564908	0.760475
HUNK	hormonally up-regulated Neu-associated kinase [Source:HGNC Symbol;Acc:HGNC:13326]	1.7955	-0.533028	3.78242	0.0565811	0.760475
BLVRB	biliverdin reductase B [Source:HGNC Symbol;Acc:HGNC:1063]	-1.09266	7.14352	3.79199	0.0565862	0.760475
SHKBP1	SH3KBP1 binding protein 1 [Source:HGNC Symbol;Acc:HGNC:19214]	-0.284984	5.85741	3.78041	0.0566448	0.760475
GPR153	G protein-coupled receptor 153 [Source:HGNC Symbol;Acc:HGNC:23618]	-0.679991	2.20095	3.78032	0.0566477	0.760475
RP11-44F14.6	novel transcript	0.305912	3.91288	3.78025	0.0566499	0.760475
NEMP2	nuclear envelope integral membrane protein 2 [Source:HGNC Symbol;Acc:HGNC:33700]	0.176496	6.02352	3.77878	0.0566964	0.760475
RAP1GDS1	Rap1 GTPase-GDP dissociation stimulator 1 [Source:HGNC Symbol;Acc:HGNC:9859]	0.137395	6.3755	3.77783	0.0567267	0.760475
NAGPA	N-acetylglucosamine-1-phosphodiester alpha-N-acetylglucosaminidase [Source:HGNC Symbol;Acc:HGNC:17378]	-0.225441	4.031	3.77628	0.056776	0.760475
LINC01355	long intergenic non-protein coding RNA 1355 [Source:HGNC Symbol;Acc:HGNC:50584]	0.375409	4.39146	3.7752	0.0568117	0.760475
PLXDC1	plexin domain containing 1 [Source:HGNC Symbol;Acc:HGNC:20945]	0.481048	4.47302	3.77711	0.0568373	0.760475
RP1-159A19.4	novel transcript	0.713485	0.0633929	3.774	0.0568482	0.760475
RP13-188A5.1	novel transcript	-0.769551	0.312445	3.77302	0.0568796	0.760475
ANKRD36C	ankyrin repeat domain 36C [Source:HGNC Symbol;Acc:HGNC:32946]	0.217784	6.88356	3.77287	0.0568843	0.760475
EAF1-AS1	EAF1 antisense RNA 1 [Source:HGNC Symbol;Acc:HGNC:42328]	-0.209021	4.15894	3.77277	0.0568877	0.760475
ZNF737	zinc finger protein 737 [Source:HGNC Symbol;Acc:HGNC:32468]	0.200425	6.13782	3.77219	0.0569061	0.760475
SOX14	SRY-box transcription factor 14 [Source:HGNC Symbol;Acc:HGNC:11193]	1.46768	-0.384389	3.77149	0.0569283	0.760475
FEM1B	fem-1 homolog B [Source:HGNC Symbol;Acc:HGNC:3649]	0.162945	7.29315	3.77065	0.0569553	0.760475
UBR4	ubiquitin protein ligase E3 component n-recognin 4 [Source:HGNC Symbol;Acc:HGNC:30313]	-0.159882	8.24681	3.7705	0.05696	0.760475
RP11-964E11.2	novel transcript, antisense to PAX9	1.67583	-0.305037	3.76958	0.0569892	0.760475
ZNF24	zinc finger protein 24 [Source:HGNC Symbol;Acc:HGNC:13032]	0.150026	7.69066	3.76923	0.0570006	0.760475
EGR4	early growth response 4 [Source:HGNC Symbol;Acc:HGNC:3241]	1.5203	0.0115573	3.76845	0.0570271	0.760475
CACHD1	cache domain containing 1 [Source:HGNC Symbol;Acc:HGNC:29314]	0.41328	3.56462	3.76793	0.0570421	0.760475
OXNAD1	oxidoreductase NAD binding domain containing 1 [Source:HGNC Symbol;Acc:HGNC:25128]	0.230939	7.1898	3.76765	0.0570508	0.760475
CELF4	CUGBP Elav-like family member 4 [Source:HGNC Symbol;Acc:HGNC:14015]	1.4695	0.36769	3.76819	0.057057	0.760475
TMEM41B	transmembrane protein 41B [Source:HGNC Symbol;Acc:HGNC:28948]	0.221246	6.33446	3.76576	0.0571114	0.760475
LOXL3	lysyl oxidase like 3 [Source:HGNC Symbol;Acc:HGNC:13869]	-0.253815	2.98221	3.76461	0.0571482	0.760475
PIK3CD	phosphatidylinositol-4,5-bisphosphate 3-kinase catalytic subunit delta [Source:HGNC Symbol;Acc:HGNC:8977]	-0.161659	7.89614	3.76436	0.057156	0.760475
IGSF9	immunoglobulin superfamily member 9 [Source:HGNC Symbol;Acc:HGNC:18132]	1.61001	-0.0918373	3.76433	0.0571577	0.760475
MYZAP	myocardial zonula adherens protein [Source:HGNC Symbol;Acc:HGNC:43444]	0.726614	1.72663	3.76403	0.0571667	0.760475
LRRC15	leucine rich repeat containing 15 [Source:HGNC Symbol;Acc:HGNC:20818]	1.56136	-0.926579	3.76346	0.057185	0.760475
CDK3	cyclin dependent kinase 3 [Source:HGNC Symbol;Acc:HGNC:1772]	0.69964	0.855151	3.76147	0.0572488	0.760475
IGSF22	immunoglobulin superfamily member 22 [Source:HGNC Symbol;Acc:HGNC:26750]	1.25175	0.151946	3.7612	0.0572575	0.760475
BTN2A2	butyrophilin subfamily 2 member A2 [Source:HGNC Symbol;Acc:HGNC:1137]	-0.26098	4.85885	3.75935	0.0573169	0.760475
RP11-875O11.1	novel transcript, antisense to RHOBTB2	-0.245242	4.20065	3.758	0.0573601	0.760475
NRDC	nardilysin convertase [Source:HGNC Symbol;Acc:HGNC:7995]	-0.215771	7.5036	3.75635	0.0574132	0.760475
NCAM1-AS1	NCAM1 antisense RNA1 [Source:HGNC Symbol;Acc:HGNC:48675]	1.36541	-0.87214	3.75282	0.0575269	0.760475
PTPN3	protein tyrosine phosphatase non-receptor type 3 [Source:HGNC Symbol;Acc:HGNC:9655]	1.95213	-0.533981	3.75249	0.0575376	0.760475
CREB3	cAMP responsive element binding protein 3 [Source:HGNC Symbol;Acc:HGNC:2347]	-0.248471	3.22759	3.74875	0.0576584	0.760475
MAPK8	mitogen-activated protein kinase 8 [Source:HGNC Symbol;Acc:HGNC:6881]	0.183971	5.90912	3.748	0.0576828	0.760475
HMBS	hydroxymethylbilane synthase [Source:HGNC Symbol;Acc:HGNC:4982]	-0.888576	4.56166	3.75525	0.0577048	0.760475
PPP1R9B	protein phosphatase 1 regulatory subunit 9B [Source:HGNC Symbol;Acc:HGNC:9298]	-0.306001	6.9714	3.746	0.0577491	0.760475
GTSF1L	gametocyte specific factor 1 like [Source:HGNC Symbol;Acc:HGNC:16198]	-0.667577	0.650626	3.74531	0.0577698	0.760475
RAB3GAP1	RAB3 GTPase activating protein catalytic subunit 1 [Source:HGNC Symbol;Acc:HGNC:17063]	0.256224	5.8238	3.74497	0.0577807	0.760475
TTC28	tetratricopeptide repeat domain 28 [Source:HGNC Symbol;Acc:HGNC:29179]	0.449038	3.54689	3.7449	0.0577828	0.760475
AUNIP	aurora kinase A and ninein interacting protein [Source:HGNC Symbol;Acc:HGNC:28363]	-0.602624	1.62825	3.74386	0.0578167	0.760475
SRP68	signal recognition particle 68 [Source:HGNC Symbol;Acc:HGNC:11302]	-0.151638	6.09985	3.74265	0.0578559	0.760475
ST3GAL5	ST3 beta-galactoside alpha-2,3-sialyltransferase 5 [Source:HGNC Symbol;Acc:HGNC:10872]	-0.231316	5.25372	3.74091	0.0579124	0.760475
BCAN	brevican [Source:HGNC Symbol;Acc:HGNC:23059]	1.61928	-0.0588191	3.74096	0.0579125	0.760475
DUSP5	dual specificity phosphatase 5 [Source:HGNC Symbol;Acc:HGNC:3071]	-0.503864	4.32517	3.74135	0.0579605	0.760475
ACP5	acid phosphatase 5, tartrate resistant [Source:HGNC Symbol;Acc:HGNC:124]	-0.447729	5.56998	3.74127	0.0580064	0.760475
IL17B	interleukin 17B [Source:HGNC Symbol;Acc:HGNC:5982]	0.863467	-0.526888	3.738	0.0580071	0.760475
SH3TC1	SH3 domain and tetratricopeptide repeats 1 [Source:HGNC Symbol;Acc:HGNC:26009]	-0.327522	4.86724	3.73615	0.0580674	0.760475
LINGO2	leucine rich repeat and Ig domain containing 2 [Source:HGNC Symbol;Acc:HGNC:21207]	-1.51244	-0.361061	3.73609	0.0580691	0.760475
ACBD7	acyl-CoA binding domain containing 7 [Source:HGNC Symbol;Acc:HGNC:17715]	-1.4821	-0.919389	3.73572	0.0580814	0.760475
RP11-87C12.2	novel transcript	-0.251911	3.44344	3.73251	0.058186	0.760475
CD86	CD86 molecule [Source:HGNC Symbol;Acc:HGNC:1705]	-0.314138	5.21277	3.73147	0.05822	0.760475
STRN4	striatin 4 [Source:HGNC Symbol;Acc:HGNC:15721]	-0.206362	5.40064	3.72729	0.0583568	0.760475
TMIE	transmembrane inner ear [Source:HGNC Symbol;Acc:HGNC:30800]	0.843458	0.709609	3.7269	0.0583695	0.760475
SYVN1	synoviolin 1 [Source:HGNC Symbol;Acc:HGNC:20738]	-0.220346	6.51488	3.72635	0.0583874	0.760475
UBB	ubiquitin B [Source:HGNC Symbol;Acc:HGNC:12463]	-1.05439	9.45784	3.73422	0.0584314	0.760475
DOCK9-DT	DOCK9 divergent transcript [Source:HGNC Symbol;Acc:HGNC:43696]	0.836998	0.218606	3.7247	0.0584416	0.760475
AC090587.4	novel transcript, sense overlapping STIM1	1.17847	-0.628634	3.72322	0.0584903	0.760475
CD1C	CD1c molecule [Source:HGNC Symbol;Acc:HGNC:1636]	-0.37566	4.34016	3.72314	0.0584926	0.760475
CHFR	checkpoint with forkhead and ring finger domains [Source:HGNC Symbol;Acc:HGNC:20455]	-0.132923	6.44418	3.72301	0.0584971	0.760475
PHF14	PHD finger protein 14 [Source:HGNC Symbol;Acc:HGNC:22203]	0.214066	5.72557	3.7216	0.0585433	0.760475
AGO1	argonaute RISC component 1 [Source:HGNC Symbol;Acc:HGNC:3262]	-0.14917	6.52509	3.72112	0.0585593	0.760475
NOMO2	NODAL modulator 2 [Source:HGNC Symbol;Acc:HGNC:22652]	-0.464632	3.39152	3.71989	0.0585998	0.760475
TMEM132E	transmembrane protein 132E [Source:HGNC Symbol;Acc:HGNC:26991]	1.73552	0.359419	3.72152	0.0586184	0.760475
CHST3	carbohydrate sulfotransferase 3 [Source:HGNC Symbol;Acc:HGNC:1971]	1.58023	-0.121632	3.71849	0.0586458	0.760475
PDE4DIPP6	PDE4DIP pseudogene 6 [Source:HGNC Symbol;Acc:HGNC:55097]	0.270148	3.73435	3.71799	0.0586621	0.760475
ALKBH8	alkB homolog 8, tRNA methyltransferase [Source:HGNC Symbol;Acc:HGNC:25189]	0.264767	4.18959	3.7172	0.0586883	0.760475
FMNL1	formin like 1 [Source:HGNC Symbol;Acc:HGNC:1212]	-0.228372	7.53042	3.7165	0.0587114	0.760475
LINC01287	long intergenic non-protein coding RNA 1287 [Source:HGNC Symbol;Acc:HGNC:50351]	1.71977	-0.870926	3.71416	0.0587883	0.760475
CTA-544A11.1		1.59066	-0.891004	3.71334	0.0588155	0.760475
ULK1	unc-51 like autophagy activating kinase 1 [Source:HGNC Symbol;Acc:HGNC:12558]	-0.315683	5.66014	3.71278	0.0588356	0.760475
RP1-72A23.4	TEC	1.11933	-0.537041	3.7125	0.0588434	0.760475
RP11-106M3.2	novel protein	0.222182	3.60444	3.71225	0.0588515	0.760475
ADCY8	adenylate cyclase 8 [Source:HGNC Symbol;Acc:HGNC:239]	1.75069	0.242402	3.71255	0.0588915	0.760475
COPE	COPI coat complex subunit epsilon [Source:HGNC Symbol;Acc:HGNC:2234]	-0.251897	5.43573	3.70953	0.0589416	0.760475
COX11	cytochrome c oxidase copper chaperone COX11 [Source:HGNC Symbol;Acc:HGNC:2261]	0.179087	5.64787	3.70881	0.0589653	0.760475
SMAD2	SMAD family member 2 [Source:HGNC Symbol;Acc:HGNC:6768]	0.161937	8.1708	3.708	0.0589923	0.760475
AC004951.6	novel transcript	0.490916	1.68388	3.70105	0.0592231	0.760475
AP1B1	adaptor related protein complex 1 subunit beta 1 [Source:HGNC Symbol;Acc:HGNC:554]	-0.198209	6.23554	3.70093	0.0592271	0.760475
GALNT5	polypeptide N-acetylgalactosaminyltransferase 5 [Source:HGNC Symbol;Acc:HGNC:4127]	-1.87185	0.126841	3.70121	0.0592327	0.760475
TMEM220	transmembrane protein 220 [Source:HGNC Symbol;Acc:HGNC:33757]	0.274715	4.91201	3.6985	0.059308	0.760475
ZNF106	zinc finger protein 106 [Source:HGNC Symbol;Acc:HGNC:12886]	-0.194127	7.44483	3.69708	0.0593553	0.760475
RP11-506M13.3	novel transcript	0.692269	1.56233	3.69636	0.0593794	0.760475
SEMA7A	semaphorin 7A (John Milton Hagen blood group) [Source:HGNC Symbol;Acc:HGNC:10741]	-0.344084	3.72162	3.69512	0.0594207	0.760475
ZNF616	zinc finger protein 616 [Source:HGNC Symbol;Acc:HGNC:28062]	0.203814	4.65497	3.69154	0.0595406	0.760475
HMCN2	hemicentin 2 [Source:HGNC Symbol;Acc:HGNC:21293]	1.76571	1.61513	3.69637	0.0596114	0.760475
MCUR1	mitochondrial calcium uniporter regulator 1 [Source:HGNC Symbol;Acc:HGNC:21097]	-0.212857	4.77714	3.68914	0.0596211	0.760475
CYP11A1	cytochrome P450 family 11 subfamily A member 1 [Source:HGNC Symbol;Acc:HGNC:2590]	1.77522	-0.733423	3.68829	0.0596495	0.760475
CTB-152G17.6	novel transcript, antisense to MLL5	0.225751	5.10276	3.68783	0.059665	0.760475
ATP8A1	ATPase phospholipid transporting 8A1 [Source:HGNC Symbol;Acc:HGNC:13531]	0.194757	8.19127	3.68752	0.0596753	0.760475
KCNJ12	potassium inwardly rectifying channel subfamily J member 12 [Source:HGNC Symbol;Acc:HGNC:6258]	1.84265	0.82192	3.69103	0.0596847	0.760475
OAZ2	ornithine decarboxylase antizyme 2 [Source:HGNC Symbol;Acc:HGNC:8096]	-0.309458	7.31999	3.68497	0.0597646	0.760475
CEACAM6	CEA cell adhesion molecule 6 [Source:HGNC Symbol;Acc:HGNC:1818]	-1.79685	1.501	3.6894	0.0597864	0.760475
TAF10	TATA-box binding protein associated factor 10 [Source:HGNC Symbol;Acc:HGNC:11543]	-0.192707	7.05012	3.6813	0.0598843	0.760475
CTD-2267D19.3	novel transcript, antisense to GJD3	-1.25189	-0.168388	3.68079	0.0599018	0.760475
ZMAT3	zinc finger matrin-type 3 [Source:HGNC Symbol;Acc:HGNC:29983]	0.215818	6.69608	3.68042	0.0599143	0.760475
ARHGAP25	Rho GTPase activating protein 25 [Source:HGNC Symbol;Acc:HGNC:28951]	-0.199633	7.55322	3.68035	0.0599165	0.760475
ZBTB25	zinc finger and BTB domain containing 25 [Source:HGNC Symbol;Acc:HGNC:13112]	0.150479	7.36443	3.68017	0.0599226	0.760475
LINC00938	novel transcript	0.206334	6.14762	3.67934	0.0599506	0.760475
CTC-529I10.1	novel transcript, antisense to TTC19	0.377436	2.18748	3.67685	0.0600347	0.760475
DPP9-AS1	DPP9 antisense RNA 1 [Source:HGNC Symbol;Acc:HGNC:50706]	-0.26463	3.18926	3.67679	0.0600366	0.760475
LPIN3	lipin 3 [Source:HGNC Symbol;Acc:HGNC:14451]	1.56391	-0.126039	3.67614	0.0600587	0.760475
SQSTM1	sequestosome 1 [Source:HGNC Symbol;Acc:HGNC:11280]	-0.31043	6.50278	3.6754	0.0600938	0.760475
GSS	glutathione synthetase [Source:HGNC Symbol;Acc:HGNC:4624]	-0.280774	3.17581	3.67473	0.0601062	0.760475
PYCR2	pyrroline-5-carboxylate reductase 2 [Source:HGNC Symbol;Acc:HGNC:30262]	-0.251407	5.67351	3.67471	0.060107	0.760475
TP53RK	TP53 regulating kinase [Source:HGNC Symbol;Acc:HGNC:16197]	0.159033	5.63915	3.67161	0.0602118	0.760475
LIAS	lipoic acid synthetase [Source:HGNC Symbol;Acc:HGNC:16429]	0.2382	3.31102	3.67117	0.060227	0.760475
LRRC8C	leucine rich repeat containing 8 VRAC subunit C [Source:HGNC Symbol;Acc:HGNC:25075]	0.166141	7.68134	3.67037	0.0602539	0.760475
TBC1D10B	TBC1 domain family member 10B [Source:HGNC Symbol;Acc:HGNC:24510]	-0.181369	5.38377	3.67022	0.0602589	0.760475
FAT1	FAT atypical cadherin 1 [Source:HGNC Symbol;Acc:HGNC:3595]	-2.23066	-0.0961224	3.67053	0.0602779	0.760475
CTD-2547G23.2	novel transcript, antisense to ZKSCAN2	-0.770622	0.087469	3.66948	0.0602841	0.760475
RP11-87H9.4	TEC	0.304129	4.36852	3.66839	0.0603213	0.760475
ZNF253	zinc finger protein 253 [Source:HGNC Symbol;Acc:HGNC:13497]	0.226646	5.66942	3.66736	0.0603561	0.760475
KCNC1	potassium voltage-gated channel subfamily C member 1 [Source:HGNC Symbol;Acc:HGNC:6233]	1.65099	1.04981	3.67109	0.0603631	0.760475
BORCS6	BLOC-1 related complex subunit 6 [Source:HGNC Symbol;Acc:HGNC:25939]	-0.416396	3.47986	3.66714	0.0603636	0.760475
MTHFR	methylenetetrahydrofolate reductase [Source:HGNC Symbol;Acc:HGNC:7436]	-0.169768	5.72821	3.6652	0.0604296	0.760475
ENPP4	ectonucleotide pyrophosphatase/phosphodiesterase 4 [Source:HGNC Symbol;Acc:HGNC:3359]	0.230113	5.6089	3.66435	0.0604587	0.760475
H1-7	H1.7 linker histone [Source:HGNC Symbol;Acc:HGNC:24893]	1.07623	-0.315451	3.66371	0.0604805	0.760475
PDE4A	phosphodiesterase 4A [Source:HGNC Symbol;Acc:HGNC:8780]	-0.334558	3.04785	3.66284	0.06051	0.760475
ISM1	isthmin 1 [Source:HGNC Symbol;Acc:HGNC:16213]	0.942096	0.184535	3.6609	0.060576	0.760475
NELFCD	negative elongation factor complex member C/D [Source:HGNC Symbol;Acc:HGNC:15934]	-0.133423	6.03986	3.65957	0.0606214	0.760475
RACGAP1	Rac GTPase activating protein 1 [Source:HGNC Symbol;Acc:HGNC:9804]	-0.335724	3.95547	3.65672	0.0607188	0.760475
KIF21B	kinesin family member 21B [Source:HGNC Symbol;Acc:HGNC:29442]	-0.151993	7.10926	3.6541	0.0608086	0.760475
TENM1	teneurin transmembrane protein 1 [Source:HGNC Symbol;Acc:HGNC:8117]	0.273746	6.10713	3.65305	0.0608446	0.760475
NID2	nidogen 2 [Source:HGNC Symbol;Acc:HGNC:13389]	0.245522	3.20583	3.65247	0.0608646	0.760475
CNNM3	cyclin and CBS domain divalent metal cation transport mediator 3 [Source:HGNC Symbol;Acc:HGNC:104]	-0.187722	5.35353	3.65246	0.0608647	0.760475
RP11-94L15.2		-0.196226	8.39666	3.64981	0.0609557	0.760475
RP11-631N16.4	novel transcript	0.406465	1.89236	3.64927	0.0609742	0.760475
FCHSD1	FCH and double SH3 domains 1 [Source:HGNC Symbol;Acc:HGNC:25463]	-0.204166	4.70421	3.64908	0.0609808	0.760475
RGPD2	RANBP2 like and GRIP domain containing 2 [Source:HGNC Symbol;Acc:HGNC:32415]	-0.990955	1.62415	3.64957	0.0609855	0.760475
PIGK	phosphatidylinositol glycan anchor biosynthesis class K [Source:HGNC Symbol;Acc:HGNC:8965]	0.260674	5.54728	3.64859	0.0609978	0.760475
ZC3H6	zinc finger CCCH-type containing 6 [Source:HGNC Symbol;Acc:HGNC:24762]	0.184338	6.33783	3.64732	0.0610415	0.760475
HNRNPH1	heterogeneous nuclear ribonucleoprotein H1 [Source:HGNC Symbol;Acc:HGNC:5041]	0.161546	8.36142	3.64727	0.061043	0.760475
CCDC103	coiled-coil domain containing 103 [Source:HGNC Symbol;Acc:HGNC:32700]	0.981722	-0.217336	3.64521	0.0611141	0.760475
TMPRSS15	transmembrane serine protease 15 [Source:HGNC Symbol;Acc:HGNC:9490]	-1.40127	0.43817	3.64472	0.0611308	0.760475
RP11-268P4.6		0.662359	0.788782	3.64434	0.0611439	0.760475
RXRA	retinoid X receptor alpha [Source:HGNC Symbol;Acc:HGNC:10477]	-0.448625	6.48917	3.6476	0.0611587	0.760475
RNF138	ring finger protein 138 [Source:HGNC Symbol;Acc:HGNC:17765]	0.21698	6.62958	3.64301	0.0611899	0.760475
RP11-247A12.2	novel transcript, antisense to IER5L	0.813669	0.418063	3.63968	0.0613049	0.760475
TNFRSF1B	TNF receptor superfamily member 1B [Source:HGNC Symbol;Acc:HGNC:11917]	-0.308004	7.54088	3.63722	0.0613918	0.760475
KCNH6	potassium voltage-gated channel subfamily H member 6 [Source:HGNC Symbol;Acc:HGNC:18862]	1.65946	-0.569343	3.63693	0.0613998	0.760475
MTARC2	mitochondrial amidoxime reducing component 2 [Source:HGNC Symbol;Acc:HGNC:26064]	-0.665392	5.9714	3.64388	0.0614085	0.760475
SLC50A1	solute carrier family 50 member 1 [Source:HGNC Symbol;Acc:HGNC:30657]	-0.200258	4.76488	3.63609	0.0614291	0.760475
DGKG	diacylglycerol kinase gamma [Source:HGNC Symbol;Acc:HGNC:2853]	-0.441953	3.51809	3.63571	0.0614422	0.760475
FES	FES proto-oncogene, tyrosine kinase [Source:HGNC Symbol;Acc:HGNC:3657]	-0.34158	4.35694	3.63465	0.0614788	0.760475
FURIN	furin, paired basic amino acid cleaving enzyme [Source:HGNC Symbol;Acc:HGNC:8568]	-0.588024	7.51137	3.64072	0.0614803	0.760475
ELMOD2	ELMO domain containing 2 [Source:HGNC Symbol;Acc:HGNC:28111]	0.248192	5.72568	3.63352	0.0615182	0.760475
PTOV1-AS2	PTOV1 antisense RNA 2 [Source:HGNC Symbol;Acc:HGNC:51284]	-0.222436	3.29686	3.63103	0.0616048	0.760475
HNF1A	HNF1 homeobox A [Source:HGNC Symbol;Acc:HGNC:11621]	0.605091	1.3987	3.62687	0.0617493	0.760475
PACRGL	parkin coregulated like [Source:HGNC Symbol;Acc:HGNC:28442]	0.228033	3.58462	3.6265	0.0617624	0.760475
NDUFAF3	NADH:ubiquinone oxidoreductase complex assembly factor 3 [Source:HGNC Symbol;Acc:HGNC:29918]	-0.234852	4.76639	3.6257	0.0617901	0.760475
BSG	basigin (Ok blood group) [Source:HGNC Symbol;Acc:HGNC:1116]	-1.02302	8.82637	3.6339	0.0618103	0.760475
USP30-AS1	USP30 antisense RNA 1 [Source:HGNC Symbol;Acc:HGNC:40909]	-0.384863	2.92331	3.62504	0.0618131	0.760475
UTP25	UTP25 small subunit processor component [Source:HGNC Symbol;Acc:HGNC:28440]	-0.219438	5.62482	3.62462	0.0618278	0.760475
RTF2	replication termination factor 2 [Source:HGNC Symbol;Acc:HGNC:15890]	-0.186603	5.7947	3.62447	0.0618332	0.760475
RP11-801F7.1	novel transcript	-0.249195	2.79764	3.62202	0.0619187	0.760475
NPL	N-acetylneuraminate pyruvate lyase [Source:HGNC Symbol;Acc:HGNC:16781]	-0.543742	5.75259	3.62394	0.062029	0.760475
C1RL	complement C1r subcomponent like [Source:HGNC Symbol;Acc:HGNC:21265]	-0.314539	5.16085	3.61772	0.0620691	0.760475
EIF1B	eukaryotic translation initiation factor 1B [Source:HGNC Symbol;Acc:HGNC:30792]	-0.745499	6.95097	3.62517	0.0620859	0.760475
YES1	YES proto-oncogene 1, Src family tyrosine kinase [Source:HGNC Symbol;Acc:HGNC:12841]	0.303729	3.84184	3.61702	0.0620934	0.760475
LCAT	lecithin-cholesterol acyltransferase [Source:HGNC Symbol;Acc:HGNC:6522]	-0.281438	3.18122	3.61648	0.0621124	0.760475
RP4-559A3.7	novel protein	-0.31135	4.8268	3.61526	0.0621552	0.760475
SIX6	SIX homeobox 6 [Source:HGNC Symbol;Acc:HGNC:10892]	1.87092	-0.689178	3.61386	0.0622044	0.760475
SH3RF1	SH3 domain containing ring finger 1 [Source:HGNC Symbol;Acc:HGNC:17650]	-0.53356	2.41888	3.61352	0.0622164	0.760475
TSTD2	thiosulfate sulfurtransferase like domain containing 2 [Source:HGNC Symbol;Acc:HGNC:30087]	-0.657675	6.20943	3.62043	0.0622244	0.760475
ZNF720	zinc finger protein 720 [Source:HGNC Symbol;Acc:HGNC:26987]	0.26357	5.65824	3.6129	0.0622381	0.760475
MTFR1L	mitochondrial fission regulator 1 like [Source:HGNC Symbol;Acc:HGNC:28836]	-0.225562	4.49425	3.61016	0.0623345	0.760475
CREG1	cellular repressor of E1A stimulated genes 1 [Source:HGNC Symbol;Acc:HGNC:2351]	-0.927256	7.30846	3.61796	0.0623667	0.760475
GPR151	G protein-coupled receptor 151 [Source:HGNC Symbol;Acc:HGNC:23624]	-0.915676	0.910949	3.60923	0.0623674	0.760475
SREK1	splicing regulatory glutamic acid and lysine rich protein 1 [Source:HGNC Symbol;Acc:HGNC:17882]	0.244166	7.19013	3.60669	0.0624568	0.760475
ENTPD8	ectonucleoside triphosphate diphosphohydrolase 8 [Source:HGNC Symbol;Acc:HGNC:24860]	1.37629	-0.478142	3.60632	0.0624699	0.760475
RP11-342K6.1	novel transcript, antisense to C2orf3	0.383143	2.83502	3.60372	0.0625619	0.760475
VPS28	VPS28 subunit of ESCRT-I [Source:HGNC Symbol;Acc:HGNC:18178]	-0.285919	5.08092	3.60364	0.0625646	0.760475
RP11-428J1.5	LYRM4 antisense RNA 1 [Source:NCBI gene (formerly Entrezgene);Acc:100129461]	-0.641123	0.931125	3.60356	0.0625674	0.760475
ISCU	iron-sulfur cluster assembly enzyme [Source:HGNC Symbol;Acc:HGNC:29882]	-0.332683	6.73318	3.60071	0.0626979	0.760475
PAQR7	progestin and adipoQ receptor family member 7 [Source:HGNC Symbol;Acc:HGNC:23146]	-0.358055	2.92472	3.59954	0.0627097	0.760475
TMEM106B	transmembrane protein 106B [Source:HGNC Symbol;Acc:HGNC:22407]	0.222193	7.51238	3.59813	0.0627596	0.760475
PTPRE	protein tyrosine phosphatase receptor type E [Source:HGNC Symbol;Acc:HGNC:9669]	-0.216598	7.20133	3.5981	0.0627605	0.760475
FZD8	frizzled class receptor 8 [Source:HGNC Symbol;Acc:HGNC:4046]	1.37181	0.14986	3.59759	0.0627788	0.760475
MPP2	membrane palmitoylated protein 2 [Source:HGNC Symbol;Acc:HGNC:7220]	1.71522	-0.300677	3.59492	0.0628776	0.760475
CDPF1	cysteine rich DPF motif domain containing 1 [Source:HGNC Symbol;Acc:HGNC:33710]	0.481245	1.72585	3.59462	0.0628841	0.760475
DNAJC9-AS1	DNAJC9 antisense RNA 1 [Source:HGNC Symbol;Acc:HGNC:31432]	-0.373691	2.20381	3.59202	0.0629768	0.760475
VASH2	vasohibin 2 [Source:HGNC Symbol;Acc:HGNC:25723]	0.261831	3.25937	3.5901	0.0630452	0.760475
ILRUN	inflammation and lipid regulator with UBA-like and NBR1-like domains [Source:HGNC Symbol;Acc:HGNC:21215]	-0.17724	6.57812	3.58881	0.063091	0.760475
EXOC2	exocyst complex component 2 [Source:HGNC Symbol;Acc:HGNC:24968]	0.129484	6.34315	3.58829	0.0631097	0.760475
RP11-18I14.11	novel transcript, antisense to ACTR1A	-0.483229	1.43328	3.58814	0.0631149	0.760475
DRAM2	DNA damage regulated autophagy modulator 2 [Source:HGNC Symbol;Acc:HGNC:28769]	0.195443	6.30747	3.58622	0.0631836	0.760475
RP11-358B23.6	novel transcript	-0.543161	2.14663	3.58376	0.0632714	0.760475
RP5-906A24.1	TEC	1.34613	-0.659787	3.58317	0.0632925	0.760475
TMED7	transmembrane p24 trafficking protein 7 [Source:HGNC Symbol;Acc:HGNC:24253]	0.188516	7.18501	3.58275	0.0633077	0.760475
RP11-144G7.2	novel transcript	0.288881	2.7711	3.57974	0.0634153	0.760475
SHARPIN	SHANK associated RH domain interactor [Source:HGNC Symbol;Acc:HGNC:25321]	-0.546112	5.23389	3.58305	0.0634557	0.760475
MTF2	metal response element binding transcription factor 2 [Source:HGNC Symbol;Acc:HGNC:29535]	0.14845	6.39023	3.57639	0.0635358	0.760475
SLTM	SAFB like transcription modulator [Source:HGNC Symbol;Acc:HGNC:20709]	0.152535	7.24854	3.57637	0.0635366	0.760475
FZR1	fizzy and cell division cycle 20 related 1 [Source:HGNC Symbol;Acc:HGNC:24824]	-0.381648	5.57908	3.57785	0.0635372	0.760475
ZNF862	zinc finger protein 862 [Source:HGNC Symbol;Acc:HGNC:34519]	0.243174	5.28107	3.57445	0.0636054	0.760475
SHANK2	SH3 and multiple ankyrin repeat domains 2 [Source:HGNC Symbol;Acc:HGNC:14295]	1.89686	0.709225	3.57731	0.0636348	0.760475
HTT	huntingtin [Source:HGNC Symbol;Acc:HGNC:4851]	-0.134709	6.86924	3.57279	0.0636655	0.760475
MRPS34	mitochondrial ribosomal protein S34 [Source:HGNC Symbol;Acc:HGNC:16618]	-0.289556	4.22093	3.572	0.0636939	0.760475
WDR36	WD repeat domain 36 [Source:HGNC Symbol;Acc:HGNC:30696]	0.205998	6.39119	3.57175	0.0637028	0.760475
RAB4B	RAB4B, member RAS oncogene family [Source:HGNC Symbol;Acc:HGNC:9782]	-0.196264	4.4924	3.57154	0.0637102	0.760475
CXXC5	CXXC finger protein 5 [Source:HGNC Symbol;Acc:HGNC:26943]	-0.205685	6.17252	3.57094	0.063732	0.760475
ANPEP	alanyl aminopeptidase, membrane [Source:HGNC Symbol;Acc:HGNC:500]	-0.619335	5.14694	3.57524	0.063772	0.760475
BBIP1	BBSome interacting protein 1 [Source:HGNC Symbol;Acc:HGNC:28093]	0.172155	6.82381	3.5684	0.0638236	0.760475
WNT8B	Wnt family member 8B [Source:HGNC Symbol;Acc:HGNC:12789]	1.33064	-0.954123	3.56788	0.0638424	0.760475
NUP62	nucleoporin 62 [Source:HGNC Symbol;Acc:HGNC:8066]	-0.16389	5.93019	3.56772	0.0638483	0.760475
NBR1	NBR1 autophagy cargo receptor [Source:HGNC Symbol;Acc:HGNC:6746]	-0.154198	7.11622	3.56359	0.0639977	0.760475
ERAL1	Era like 12S mitochondrial rRNA chaperone 1 [Source:HGNC Symbol;Acc:HGNC:3424]	-0.209034	4.14587	3.56179	0.064063	0.760475
PAXIP1-AS2	PAXIP1 antisense RNA 2 [Source:HGNC Symbol;Acc:HGNC:48958]	0.164025	4.65336	3.56099	0.0640918	0.760475
RP4-635A23.6	TEC	0.390856	2.50297	3.56031	0.0641165	0.760475
RPAP3	RNA polymerase II associated protein 3 [Source:HGNC Symbol;Acc:HGNC:26151]	0.192727	6.12284	3.55843	0.064185	0.760475
RP11-16K12.2	tec	0.392318	1.82366	3.55641	0.0642583	0.760475
TESK1	testis associated actin remodelling kinase 1 [Source:HGNC Symbol;Acc:HGNC:11731]	-0.23564	4.35189	3.5554	0.0642953	0.760475
ALX4	ALX homeobox 4 [Source:HGNC Symbol;Acc:HGNC:450]	1.0189	1.12812	3.55443	0.0643411	0.760475
HS3ST2	heparan sulfate-glucosamine 3-sulfotransferase 2 [Source:HGNC Symbol;Acc:HGNC:5195]	1.62362	-0.938532	3.55304	0.0643812	0.760475
CLCF1	cardiotrophin like cytokine factor 1 [Source:HGNC Symbol;Acc:HGNC:17412]	-0.431764	3.35372	3.55303	0.0643814	0.760475
HMGN3-AS1	HMGN3 antisense RNA 1 [Source:HGNC Symbol;Acc:HGNC:48984]	0.277041	2.61639	3.55232	0.0644073	0.760475
TXN2	thioredoxin 2 [Source:HGNC Symbol;Acc:HGNC:17772]	-0.228315	4.49821	3.55159	0.0644342	0.760475
RP11-74E22.5	novel transcript, antisense to PAFAH1B1	0.208861	4.15344	3.55117	0.0644495	0.760475
EHD1	EH domain containing 1 [Source:HGNC Symbol;Acc:HGNC:3242]	-0.216823	6.82092	3.55013	0.0644873	0.760475
MTERF4	mitochondrial transcription termination factor 4 [Source:HGNC Symbol;Acc:HGNC:28785]	0.205594	5.80606	3.55009	0.0644888	0.760475
RP11-295P9.8		-1.76163	-0.425295	3.54919	0.0645219	0.760475
CIZ1	CDKN1A interacting zinc finger protein 1 [Source:HGNC Symbol;Acc:HGNC:16744]	-0.26484	6.23028	3.54859	0.0645435	0.760475
GLS	glutaminase [Source:HGNC Symbol;Acc:HGNC:4331]	0.234029	8.31049	3.54773	0.0645751	0.760475
IQSEC2	IQ motif and Sec7 domain ArfGEF 2 [Source:HGNC Symbol;Acc:HGNC:29059]	-0.590231	2.53771	3.54478	0.0646831	0.760475
SUSD2	sushi domain containing 2 [Source:HGNC Symbol;Acc:HGNC:30667]	1.33909	0.48678	3.54486	0.0647032	0.760475
PRSS12	serine protease 12 [Source:HGNC Symbol;Acc:HGNC:9477]	0.291714	2.95776	3.54344	0.0647324	0.760475
ITSN1	intersectin 1 [Source:HGNC Symbol;Acc:HGNC:6183]	-0.910845	3.95883	3.54672	0.0648532	0.760475
SLC25A20	solute carrier family 25 member 20 [Source:HGNC Symbol;Acc:HGNC:1421]	-0.298108	3.95256	3.5401	0.0648549	0.760475
BPGM	bisphosphoglycerate mutase [Source:HGNC Symbol;Acc:HGNC:1093]	-1.34529	8.66286	3.54663	0.0649327	0.760475
NOMO1	NODAL modulator 1 [Source:HGNC Symbol;Acc:HGNC:30060]	-1.51444	-0.674384	3.53799	0.0649327	0.760475
RPRM	reprimo, TP53 dependent G2 arrest mediator homolog [Source:HGNC Symbol;Acc:HGNC:24201]	1.78354	-1.1703	3.5377	0.0649432	0.760475
PRCC	proline rich mitotic checkpoint control factor [Source:HGNC Symbol;Acc:HGNC:9343]	-0.153893	5.7445	3.53728	0.0649588	0.760475
SLC13A5	solute carrier family 13 member 5 [Source:HGNC Symbol;Acc:HGNC:23089]	1.36802	0.151848	3.53627	0.0649957	0.760475
RUNDC3A-AS1	RUNDC3A antisense RNA 1 [Source:HGNC Symbol;Acc:HGNC:51344]	-1.43779	1.10857	3.53624	0.0650664	0.760475
FAM151A	family with sequence similarity 151 member A [Source:HGNC Symbol;Acc:HGNC:25032]	1.45288	-0.724058	3.53239	0.0651389	0.760475
EIF4G1	eukaryotic translation initiation factor 4 gamma 1 [Source:HGNC Symbol;Acc:HGNC:3296]	-0.286003	6.95741	3.53233	0.0651412	0.760475
SKAP1-AS2	SKAP1 antisense RNA 2 [Source:HGNC Symbol;Acc:HGNC:55570]	0.465633	3.64446	3.53242	0.065154	0.760475
TAF9	TATA-box binding protein associated factor 9 [Source:HGNC Symbol;Acc:HGNC:11542]	-1.99959	-0.417759	3.53192	0.0651564	0.760475
PAPLN	papilin, proteoglycan like sulfated glycoprotein [Source:HGNC Symbol;Acc:HGNC:19262]	0.364083	3.34705	3.53189	0.0651574	0.760475
BBS9	Bardet-Biedl syndrome 9 [Source:HGNC Symbol;Acc:HGNC:30000]	0.19233	4.65186	3.5289	0.0652682	0.760475
TMEM81	transmembrane protein 81 [Source:HGNC Symbol;Acc:HGNC:32349]	-0.643711	0.760878	3.52763	0.0653152	0.760475
NUP107-DT	NUP107 divergent transcript [Source:HGNC Symbol;Acc:HGNC:55587]	0.343371	1.98119	3.52598	0.0653764	0.760475
TMBIM1	transmembrane BAX inhibitor motif containing 1 [Source:HGNC Symbol;Acc:HGNC:23410]	-0.310285	6.80437	3.5258	0.0653982	0.760475
SEMA5B	semaphorin 5B [Source:HGNC Symbol;Acc:HGNC:10737]	1.63513	0.45269	3.52597	0.0654266	0.760475
ICAM3	intercellular adhesion molecule 3 [Source:HGNC Symbol;Acc:HGNC:5346]	-0.259201	7.12744	3.52435	0.0654368	0.760475
RP11-338K17.10	novel transcript	-0.393417	2.08507	3.52421	0.0654418	0.760475
HMGN1	high mobility group nucleosome binding domain 1 [Source:HGNC Symbol;Acc:HGNC:4984]	0.161124	7.04156	3.52316	0.0654808	0.760475
SFPQ	splicing factor proline and glutamine rich [Source:HGNC Symbol;Acc:HGNC:10774]	0.0961489	8.33015	3.52262	0.0655009	0.760475
FLAD1	flavin adenine dinucleotide synthetase 1 [Source:HGNC Symbol;Acc:HGNC:24671]	-0.220342	4.22594	3.52093	0.065564	0.760475
CEL	carboxyl ester lipase [Source:HGNC Symbol;Acc:HGNC:1848]	1.28449	-0.577318	3.51933	0.0656233	0.760475
AC106782.20	novel transcript	-0.385663	1.38572	3.51864	0.065649	0.760475
RP4-622L5.2	novel transcript	-0.334053	3.56968	3.51791	0.0656765	0.760475
ABHD4	abhydrolase domain containing 4, N-acyl phospholipase B [Source:HGNC Symbol;Acc:HGNC:20154]	-0.341619	5.06119	3.51727	0.0657038	0.760475
RP11-73K9.3	novel transcript	-0.945876	-0.564577	3.51674	0.0657199	0.760475
LINC00266-1	long intergenic non-protein coding RNA 266-1 [Source:HGNC Symbol;Acc:HGNC:16202]	0.861996	-0.124587	3.51664	0.0657237	0.760475
MYL4	myosin light chain 4 [Source:HGNC Symbol;Acc:HGNC:7585]	-1.12077	5.12339	3.52408	0.0657626	0.760475
HS2ST1	heparan sulfate 2-O-sulfotransferase 1 [Source:HGNC Symbol;Acc:HGNC:5193]	0.207967	6.04359	3.51547	0.0657672	0.760475
DTX2	deltex E3 ubiquitin ligase 2 [Source:HGNC Symbol;Acc:HGNC:15973]	-0.258345	4.94384	3.51415	0.0658167	0.760475
KIAA0930	KIAA0930 [Source:HGNC Symbol;Acc:HGNC:1314]	-0.233645	6.0105	3.51359	0.0658374	0.760475
RP11-463I20.1	TEC	0.227439	5.37351	3.51348	0.0658417	0.760475
EXOSC3	exosome component 3 [Source:HGNC Symbol;Acc:HGNC:17944]	0.171994	5.0999	3.51344	0.0658432	0.760475
AGBL5	AGBL carboxypeptidase 5 [Source:HGNC Symbol;Acc:HGNC:26147]	-0.258267	5.87012	3.51335	0.0658464	0.760475
RP11-162P23.2	novel protein	-0.433036	2.88429	3.51328	0.0658492	0.760475
REXO1	RNA exonuclease 1 homolog [Source:HGNC Symbol;Acc:HGNC:24616]	-0.193742	5.61953	3.51322	0.0658515	0.760475
ITGA9	integrin subunit alpha 9 [Source:HGNC Symbol;Acc:HGNC:6145]	-1.57775	0.637617	3.51336	0.0658787	0.760475
POLL	DNA polymerase lambda [Source:HGNC Symbol;Acc:HGNC:9184]	-0.42874	5.1004	3.51394	0.0659056	0.760475
FAM185A	family with sequence similarity 185 member A [Source:HGNC Symbol;Acc:HGNC:22412]	0.245789	3.16733	3.50992	0.0659747	0.760475
C2orf49	chromosome 2 open reading frame 49 [Source:HGNC Symbol;Acc:HGNC:28772]	0.16089	5.52202	3.50913	0.0660046	0.760475
WNT7B	Wnt family member 7B [Source:HGNC Symbol;Acc:HGNC:12787]	1.57576	0.043187	3.509	0.0660092	0.760475
PHOSPHO1	phosphoethanolamine/phosphocholine phosphatase 1 [Source:HGNC Symbol;Acc:HGNC:16815]	-0.837295	7.33757	3.51634	0.0660373	0.760475
RNF152	ring finger protein 152 [Source:HGNC Symbol;Acc:HGNC:26811]	-2.03784	0.77708	3.50959	0.0661133	0.760475
RASGRF2	Ras protein specific guanine nucleotide releasing factor 2 [Source:HGNC Symbol;Acc:HGNC:9876]	0.251557	5.364	3.50571	0.0661329	0.760475
TIE1	tyrosine kinase with immunoglobulin like and EGF like domains 1 [Source:HGNC Symbol;Acc:HGNC:11809]	1.37747	0.00717874	3.50544	0.0661429	0.760475
ALS2CL	ALS2 C-terminal like [Source:HGNC Symbol;Acc:HGNC:20605]	0.454897	2.57097	3.50417	0.0661905	0.760475
ARHGAP31-AS1	ARHGAP31 antisense RNA 1 [Source:HGNC Symbol;Acc:HGNC:41235]	0.716512	-0.239127	3.50403	0.0661958	0.760475
RP11-686D22.9	novel transcript	0.31447	3.26524	3.50395	0.0661988	0.760475
CTD-2256P15.1	novel transcript	-0.851405	-0.505668	3.50332	0.0662226	0.760475
RANBP6	RAN binding protein 6 [Source:HGNC Symbol;Acc:HGNC:9851]	0.204918	5.79943	3.5032	0.0662272	0.760475
FAM184B	family with sequence similarity 184 member B [Source:HGNC Symbol;Acc:HGNC:29235]	0.179201	5.63658	3.50044	0.066331	0.760475
UQCR11	novel transcript, readthrough between UQCR11 and MBD3	-0.232868	5.15874	3.49821	0.0664151	0.760475
MANEA-DT	MANEA divergent transcript [Source:HGNC Symbol;Acc:HGNC:43732]	0.422987	4.49192	3.49953	0.0664152	0.760475
THAP5	THAP domain containing 5 [Source:HGNC Symbol;Acc:HGNC:23188]	0.219295	6.63489	3.49667	0.0664731	0.760475
INPP5K	inositol polyphosphate-5-phosphatase K [Source:HGNC Symbol;Acc:HGNC:33882]	-0.393862	5.84329	3.49707	0.0665451	0.760475
ZNF138	zinc finger protein 138 [Source:HGNC Symbol;Acc:HGNC:12922]	0.269183	5.10352	3.49293	0.0666147	0.760475
AC005306.3	novel transcript, antisense to BTBD2	-0.299854	2.33256	3.49168	0.0666618	0.760475
ZNF502	zinc finger protein 502 [Source:HGNC Symbol;Acc:HGNC:23718]	0.394823	2.51971	3.49149	0.0666693	0.760475
LINGO1	leucine rich repeat and Ig domain containing 1 [Source:HGNC Symbol;Acc:HGNC:21205]	1.73116	0.322354	3.49192	0.0667098	0.760475
RP11-152H18.3	novel transcript	0.70267	0.0182961	3.48795	0.0668033	0.760475
FAXDC2	fatty acid hydroxylase domain containing 2 [Source:HGNC Symbol;Acc:HGNC:1334]	-0.921748	6.54312	3.49593	0.0668119	0.760475
IKZF3	IKAROS family zinc finger 3 [Source:HGNC Symbol;Acc:HGNC:13178]	-0.186761	9.02072	3.48754	0.0668191	0.760475
USP3-AS1	USP3 antisense RNA 1 [Source:HGNC Symbol;Acc:HGNC:44140]	0.185616	5.46281	3.48632	0.0668654	0.760475
RP11-519C12.1	novel transcript, intronic to KIAA1370	0.537807	2.03744	3.48568	0.0668896	0.760475
EME2	essential meiotic structure-specific endonuclease subunit 2 [Source:HGNC Symbol;Acc:HGNC:27289]	-0.244237	4.88652	3.4843	0.0669422	0.760475
CTD-2528L19.6	novel transcript	0.529786	3.00913	3.48226	0.0670218	0.760475
RCBTB2	RCC1 and BTB domain containing protein 2 [Source:HGNC Symbol;Acc:HGNC:1914]	-0.31711	5.02021	3.48211	0.0670256	0.760475
RP11-413H22.2	novel transcript, antisense to AMFR	-0.38657	3.40857	3.48055	0.0670852	0.760475
RP11-102L12.2	novel transcript, antisense to RASGRP1	0.21144	5.06927	3.48038	0.0670915	0.760475
ARRDC2	arrestin domain containing 2 [Source:HGNC Symbol;Acc:HGNC:25225]	-0.189876	4.99848	3.47735	0.0672074	0.760475
FBXO30	F-box protein 30 [Source:HGNC Symbol;Acc:HGNC:15600]	0.242203	6.01893	3.47692	0.0672236	0.760475
RP11-1096G20.5	novel transcript, antisense to DNAH9	-0.840414	-0.204873	3.47616	0.0672529	0.760475
TRIM11	tripartite motif containing 11 [Source:HGNC Symbol;Acc:HGNC:16281]	-0.182709	5.28588	3.47205	0.0674102	0.760475
SF3B1	splicing factor 3b subunit 1 [Source:HGNC Symbol;Acc:HGNC:10768]	0.157057	9.26734	3.47092	0.0674534	0.760475
RP11-799D4.4	novel transcript, antisense SLFN5	0.247376	4.03409	3.47001	0.0674886	0.760475
PIP5K1B	phosphatidylinositol-4-phosphate 5-kinase type 1 beta [Source:HGNC Symbol;Acc:HGNC:8995]	-0.439519	5.7252	3.4726	0.0675072	0.760475
RP11-354M1.2	novel transcript, antisense to CDH1	-1.02644	-0.461302	3.46716	0.0675981	0.760475
ESRRA	estrogen related receptor alpha [Source:HGNC Symbol;Acc:HGNC:3471]	-0.193805	4.40098	3.46668	0.0676167	0.760475
DHRS7	dehydrogenase/reductase 7 [Source:HGNC Symbol;Acc:HGNC:21524]	-0.227428	5.31192	3.46604	0.0676413	0.760475
WDR13	WD repeat domain 13 [Source:HGNC Symbol;Acc:HGNC:14352]	-0.282441	4.20296	3.46572	0.0676536	0.760475
C2CD4C	C2 calcium dependent domain containing 4C [Source:HGNC Symbol;Acc:HGNC:29417]	1.49292	-0.457062	3.46494	0.0676834	0.760475
RP11-66H6.3	novel transcript, antisense to CLEC16A	0.444983	0.824648	3.46476	0.0676905	0.760475
DLX2	distal-less homeobox 2 [Source:HGNC Symbol;Acc:HGNC:2915]	1.56619	-0.493607	3.46413	0.0677146	0.760475
ABCB8	ATP binding cassette subfamily B member 8 [Source:HGNC Symbol;Acc:HGNC:49]	0.244554	4.32839	3.46374	0.0677299	0.760475
RP4-561L24.3	novel transcript	0.594721	1.05729	3.46371	0.0677308	0.760475
BBS4	Bardet-Biedl syndrome 4 [Source:HGNC Symbol;Acc:HGNC:969]	0.228714	3.80024	3.46323	0.0677496	0.760475
MSH3	mutS homolog 3 [Source:HGNC Symbol;Acc:HGNC:7326]	0.176485	5.50499	3.46167	0.0678096	0.760475
WDR43	WD repeat domain 43 [Source:HGNC Symbol;Acc:HGNC:28945]	0.175661	6.23541	3.46097	0.0678367	0.760475
NEUROD2	neuronal differentiation 2 [Source:HGNC Symbol;Acc:HGNC:7763]	1.7847	-0.391126	3.46091	0.0678407	0.760475
RNF168	ring finger protein 168 [Source:HGNC Symbol;Acc:HGNC:26661]	-0.15279	6.09538	3.46003	0.067873	0.760475
DMTN	dematin actin binding protein [Source:HGNC Symbol;Acc:HGNC:3382]	-1.0059	8.51606	3.46752	0.0678965	0.760475
LRP5L	LDL receptor related protein 5 like [Source:HGNC Symbol;Acc:HGNC:25323]	0.370164	3.41919	3.45918	0.0679058	0.760475
RP11-290C10.1	novel transcript	0.358492	2.853	3.45792	0.0679544	0.760475
RP1-239B22.5	antisense to KCNJ11 and overlapping to a novel gene	-1.1096	0.28548	3.45707	0.0679872	0.760475
ZBTB7A	zinc finger and BTB domain containing 7A [Source:HGNC Symbol;Acc:HGNC:18078]	-0.208745	7.26795	3.45568	0.0680414	0.760475
SPTB	spectrin beta, erythrocytic [Source:HGNC Symbol;Acc:HGNC:11274]	-0.975805	6.55299	3.46106	0.0681531	0.760475
RP13-1032I1.11	novel transcript, antisense to HGS	-0.685409	0.539658	3.45258	0.0681615	0.760475
C3orf35	chromosome 3 open reading frame 35 [Source:HGNC Symbol;Acc:HGNC:24082]	-0.706274	0.992836	3.45248	0.0681653	0.760475
SLX4	SLX4 structure-specific endonuclease subunit [Source:HGNC Symbol;Acc:HGNC:23845]	-0.252734	4.34706	3.45246	0.0681662	0.760475
ALG5	ALG5 dolichyl-phosphate beta-glucosyltransferase [Source:HGNC Symbol;Acc:HGNC:20266]	0.258143	3.57988	3.4509	0.0682266	0.760475
CTD-3138B18.4		-0.402745	1.23908	3.44992	0.0682647	0.760475
ADRB2	adrenoceptor beta 2 [Source:HGNC Symbol;Acc:HGNC:286]	-0.314053	5.48495	3.44947	0.0682841	0.760475
COMP	cartilage oligomeric matrix protein [Source:HGNC Symbol;Acc:HGNC:2227]	1.65118	-0.6645	3.44928	0.0682895	0.760475
RP11-395I6.3	novel transcript, overlapping N4BP2	0.517516	1.97407	3.44701	0.068378	0.760475
ENDOD1	endonuclease domain containing 1 [Source:HGNC Symbol;Acc:HGNC:29129]	-0.408973	6.00717	3.44662	0.0685012	0.760475
NSFL1C	NSFL1 cofactor [Source:HGNC Symbol;Acc:HGNC:15912]	-0.16444	6.05575	3.44286	0.0685401	0.760475
ADGRE3	adhesion G protein-coupled receptor E3 [Source:HGNC Symbol;Acc:HGNC:23647]	-0.561039	4.82485	3.4449	0.0686132	0.760475
GPI	glucose-6-phosphate isomerase [Source:HGNC Symbol;Acc:HGNC:4458]	-0.214263	5.99233	3.4404	0.0686362	0.760475
SRP9	signal recognition particle 9 [Source:HGNC Symbol;Acc:HGNC:11304]	0.250834	6.8004	3.43933	0.0686779	0.760475
RP11-676B18.1	TEC	-1.11743	1.64284	3.4408	0.068684	0.760475
GHITM	growth hormone inducible transmembrane protein [Source:HGNC Symbol;Acc:HGNC:17281]	-0.333905	6.98763	3.43998	0.0686888	0.760475
PI15	peptidase inhibitor 15 [Source:HGNC Symbol;Acc:HGNC:8946]	-2.40562	-0.564374	3.43808	0.0687472	0.760475
PNP	purine nucleoside phosphorylase [Source:HGNC Symbol;Acc:HGNC:7892]	-0.75756	6.07677	3.4445	0.0687641	0.760475
HEBP1	heme binding protein 1 [Source:HGNC Symbol;Acc:HGNC:17176]	0.402157	4.35666	3.43711	0.0687928	0.760475
C1QTNF1	C1q and TNF related 1 [Source:HGNC Symbol;Acc:HGNC:14324]	1.47621	-0.370547	3.43493	0.0688504	0.760475
RNPC3	RNA binding region (RNP1, RRM) containing 3 [Source:HGNC Symbol;Acc:HGNC:18666]	0.181585	6.33307	3.4349	0.0688515	0.760475
PLOD1	procollagen-lysine,2-oxoglutarate 5-dioxygenase 1 [Source:HGNC Symbol;Acc:HGNC:9081]	-0.295445	3.9592	3.43415	0.068881	0.760475
SERPINA1	serpin family A member 1 [Source:HGNC Symbol;Acc:HGNC:8941]	-0.941384	4.86573	3.44155	0.0688891	0.760475
PIK3CA	phosphatidylinositol-4,5-bisphosphate 3-kinase catalytic subunit alpha [Source:HGNC Symbol;Acc:HGNC:8975]	0.18356	7.34171	3.43343	0.0689093	0.760475
RP5-1085F17.3	novel transcript	0.249148	3.80582	3.43165	0.0689792	0.760475
ADD1	adducin 1 [Source:HGNC Symbol;Acc:HGNC:243]	-0.256499	8.52191	3.43156	0.0689829	0.760475
LINC01184	long intergenic non-protein coding RNA 1184 [Source:HGNC Symbol;Acc:HGNC:49565]	0.206329	4.6475	3.4291	0.0690798	0.760475
PANK1	pantothenate kinase 1 [Source:HGNC Symbol;Acc:HGNC:8598]	0.419392	2.86361	3.42784	0.0691293	0.760475
EMC3	ER membrane protein complex subunit 3 [Source:HGNC Symbol;Acc:HGNC:23999]	-0.561649	6.31968	3.43207	0.0691799	0.760475
NKPD1	NTPase KAP family P-loop domain containing 1 [Source:HGNC Symbol;Acc:HGNC:24739]	0.862928	0.788786	3.42576	0.0692114	0.760475
LINC02175	long intergenic non-protein coding RNA 2175 [Source:HGNC Symbol;Acc:HGNC:27550]	0.440746	1.85096	3.42495	0.0692433	0.760475
CSNK1G2	casein kinase 1 gamma 2 [Source:HGNC Symbol;Acc:HGNC:2455]	-0.174905	6.64467	3.42435	0.0692673	0.760475
CHURC1	churchill domain containing 1 [Source:HGNC Symbol;Acc:HGNC:20099]	0.172485	7.46524	3.42358	0.0692975	0.760475
CEBPA-DT	CEBPA divergent transcript [Source:HGNC Symbol;Acc:HGNC:25710]	1.09748	-0.11515	3.42356	0.0692984	0.760475
KLF1	Kruppel like factor 1 [Source:HGNC Symbol;Acc:HGNC:6345]	-1.31063	4.68781	3.43161	0.0693028	0.760475
EIF2B1	eukaryotic translation initiation factor 2B subunit alpha [Source:HGNC Symbol;Acc:HGNC:3257]	-0.129498	5.56475	3.42287	0.0693255	0.760475
DGKA	diacylglycerol kinase alpha [Source:HGNC Symbol;Acc:HGNC:2849]	0.175572	7.1454	3.42196	0.0693617	0.760475
LRRC2	leucine rich repeat containing 2 [Source:HGNC Symbol;Acc:HGNC:14676]	-1.37183	1.13425	3.42269	0.0693964	0.760475
TIGD1	tigger transposable element derived 1 [Source:HGNC Symbol;Acc:HGNC:14523]	0.234868	4.77977	3.42049	0.06942	0.760475
FBXO9	F-box protein 9 [Source:HGNC Symbol;Acc:HGNC:13588]	-0.452947	6.53322	3.42316	0.0694572	0.760475
LAMB1	laminin subunit beta 1 [Source:HGNC Symbol;Acc:HGNC:6486]	0.267213	2.85846	3.41764	0.0695329	0.760475
SLFN14	schlafen family member 14 [Source:HGNC Symbol;Acc:HGNC:32689]	-1.20074	3.82426	3.42492	0.0695396	0.760475
IL15	interleukin 15 [Source:HGNC Symbol;Acc:HGNC:5977]	-0.430812	3.83689	3.41527	0.0696278	0.760475
RP11-488L18.10	novel transcript	0.456561	4.71334	3.41642	0.0696873	0.760475
POT1	protection of telomeres 1 [Source:HGNC Symbol;Acc:HGNC:17284]	0.180236	5.34662	3.41331	0.0697048	0.760475
FBXO3	F-box protein 3 [Source:HGNC Symbol;Acc:HGNC:13582]	0.198902	6.33485	3.41303	0.0697159	0.760475
ZDHHC7	zinc finger DHHC-type palmitoyltransferase 7 [Source:HGNC Symbol;Acc:HGNC:18459]	-0.174251	6.07058	3.41274	0.0697277	0.760475
RPL31	ribosomal protein L31 [Source:HGNC Symbol;Acc:HGNC:10334]	0.469346	8.14841	3.41555	0.0697778	0.760475
SCNN1D	sodium channel epithelial 1 subunit delta [Source:HGNC Symbol;Acc:HGNC:10601]	0.866902	0.67804	3.41031	0.0698243	0.760475
C12orf75	chromosome 12 open reading frame 75 [Source:HGNC Symbol;Acc:HGNC:35164]	-0.348049	4.89367	3.40942	0.0698641	0.760475
TICAM2-AS1	TICAM2 antisense RNA 1 [Source:HGNC Symbol;Acc:HGNC:55575]	0.178987	3.97747	3.40649	0.069977	0.760475
ELOB	elongin B [Source:HGNC Symbol;Acc:HGNC:11619]	-0.360999	5.29147	3.40725	0.0699815	0.760475
SLIT1	slit guidance ligand 1 [Source:HGNC Symbol;Acc:HGNC:11085]	0.565862	2.25864	3.40593	0.0699991	0.760475
RP11-171I2.2	novel transcript, antisense to titin	0.319935	3.26843	3.40573	0.0700072	0.760475
RP11-474I11.7	novel transcript, antisense to SAP30BP	0.601404	-0.106731	3.40498	0.0700372	0.760475
SIRPB2	signal regulatory protein beta 2 [Source:HGNC Symbol;Acc:HGNC:16247]	-0.36348	6.10947	3.40638	0.0700442	0.760475
RP11-33B1.3	novel transcript	0.452068	1.61854	3.40359	0.0700928	0.760475
TAPBPL	TAP binding protein like [Source:HGNC Symbol;Acc:HGNC:30683]	-0.178954	5.1482	3.4032	0.0701086	0.760475
EMILIN3	elastin microfibril interfacer 3 [Source:HGNC Symbol;Acc:HGNC:16123]	1.81312	-0.175782	3.4029	0.0701446	0.760475
SPTLC1	serine palmitoyltransferase long chain base subunit 1 [Source:HGNC Symbol;Acc:HGNC:11277]	0.12848	5.67856	3.40176	0.0701662	0.760475
FGD6	FYVE, RhoGEF and PH domain containing 6 [Source:HGNC Symbol;Acc:HGNC:21740]	-0.346159	4.56155	3.40143	0.0701791	0.760475
ANKRD52	ankyrin repeat domain 52 [Source:HGNC Symbol;Acc:HGNC:26614]	-0.175772	5.72131	3.401	0.0701964	0.760475
SLC9A5	solute carrier family 9 member A5 [Source:HGNC Symbol;Acc:HGNC:11078]	0.382595	2.43708	3.40055	0.0702145	0.760475
CTB-96E2.3	novel transcript readthrough between TMEM199 and SARM1	-0.228067	2.88232	3.40013	0.0702316	0.760475
MAF1	MAF1 homolog, negative regulator of RNA polymerase III [Source:HGNC Symbol;Acc:HGNC:24966]	-0.510795	7.02481	3.40407	0.0702608	0.760475
AF230666.2	novel transcript, antisense to PHF20L1	0.152267	4.44139	3.39863	0.0702916	0.760475
FOXJ2	forkhead box J2 [Source:HGNC Symbol;Acc:HGNC:24818]	-0.263041	5.6963	3.39605	0.0703952	0.760475
LINC02863	long intergenic non-protein coding RNA 2863 [Source:HGNC Symbol;Acc:HGNC:41290]	-0.356996	3.60396	3.39554	0.070416	0.760475
RP11-981P6.1	novel transcript, antisense to ATP2B1	0.423764	2.68777	3.39409	0.0704741	0.760475
TMC3	transmembrane channel like 3 [Source:HGNC Symbol;Acc:HGNC:22995]	0.828947	0.355115	3.3938	0.0704858	0.760475
PSENEN	presenilin enhancer, gamma-secretase subunit [Source:HGNC Symbol;Acc:HGNC:30100]	-0.225967	4.11651	3.39155	0.0705765	0.760475
RP1-197B17.5	novel transcript, sense intronic to RPAP3	0.716382	0.0153775	3.39126	0.0705884	0.760475
POLR2M	RNA polymerase II subunit M [Source:HGNC Symbol;Acc:HGNC:14862]	0.176145	6.99015	3.39038	0.0706239	0.760475
NR2F2	nuclear receptor subfamily 2 group F member 2 [Source:HGNC Symbol;Acc:HGNC:7976]	1.83236	-0.503112	3.38939	0.0706672	0.760475
PSTPIP2	proline-serine-threonine phosphatase interacting protein 2 [Source:HGNC Symbol;Acc:HGNC:9581]	-0.435924	5.76286	3.39123	0.0707126	0.760475
LINC01359	long intergenic non-protein coding RNA 1359 [Source:HGNC Symbol;Acc:HGNC:50591]	-0.776553	1.33918	3.38799	0.0707205	0.760475
LINC02916	long intergenic non-protein coding RNA 2916 [Source:HGNC Symbol;Acc:HGNC:55574]	0.662969	0.344741	3.38588	0.0708056	0.760475
RP1-313I6.12	novel transcript, antisense to ZNF165	0.637937	0.19261	3.38571	0.0708127	0.760475
RP11-43N16.4	TEC	-0.565872	5.10085	3.38844	0.0708814	0.760475
ASPSCR1	ASPSCR1 tether for SLC2A4, UBX domain containing [Source:HGNC Symbol;Acc:HGNC:13825]	0.343893	3.74476	3.38365	0.0708962	0.760475
UBASH3B	ubiquitin associated and SH3 domain containing B [Source:HGNC Symbol;Acc:HGNC:29884]	-0.21836	6.43524	3.38351	0.0709015	0.760475
TMEM59	transmembrane protein 59 [Source:HGNC Symbol;Acc:HGNC:1239]	-0.172148	7.25061	3.38298	0.0709234	0.760475
PPP2R5B	protein phosphatase 2 regulatory subunit B'beta [Source:HGNC Symbol;Acc:HGNC:9310]	-0.653926	4.85665	3.38781	0.070942	0.760475
RASGRP1	RAS guanyl releasing protein 1 [Source:HGNC Symbol;Acc:HGNC:9878]	0.161275	8.06292	3.38237	0.0709481	0.760475
KLHL30	kelch like family member 30 [Source:HGNC Symbol;Acc:HGNC:24770]	1.6376	-0.00357063	3.38265	0.0709636	0.760475
ATP6V0B	ATPase H+ transporting V0 subunit b [Source:HGNC Symbol;Acc:HGNC:861]	-0.208422	5.5344	3.38149	0.0709836	0.760475
HNRNPU	heterogeneous nuclear ribonucleoprotein U [Source:HGNC Symbol;Acc:HGNC:5048]	0.14274	8.17783	3.37889	0.0710892	0.760475
C19orf54	chromosome 19 open reading frame 54 [Source:HGNC Symbol;Acc:HGNC:24758]	-0.285107	4.27444	3.37802	0.0711246	0.760475
ZNF891	zinc finger protein 891 [Source:HGNC Symbol;Acc:HGNC:38709]	0.217971	5.56625	3.37731	0.0711537	0.760475
UBE2M	ubiquitin conjugating enzyme E2 M [Source:HGNC Symbol;Acc:HGNC:12491]	-0.263231	5.65665	3.3753	0.0712355	0.760475
USP7-AS1	USP7 antisense RNA 1 [Source:HGNC Symbol;Acc:HGNC:55379]	-0.788441	0.561846	3.37469	0.0712602	0.760475
DLG1	discs large MAGUK scaffold protein 1 [Source:HGNC Symbol;Acc:HGNC:2900]	0.165533	6.67601	3.37438	0.0712731	0.760475
PHLDA1	pleckstrin homology like domain family A member 1 [Source:HGNC Symbol;Acc:HGNC:8933]	-0.49366	2.13062	3.37325	0.0713191	0.760475
MED23	mediator complex subunit 23 [Source:HGNC Symbol;Acc:HGNC:2372]	0.160602	6.57704	3.37033	0.0714381	0.760475
NATD1	N-acetyltransferase domain containing 1 [Source:HGNC Symbol;Acc:HGNC:30770]	-0.632177	5.44498	3.37601	0.0714449	0.760475
ARHGAP30	Rho GTPase activating protein 30 [Source:HGNC Symbol;Acc:HGNC:27414]	-0.154247	7.72243	3.36943	0.071475	0.760475
ARL8A	ADP ribosylation factor like GTPase 8A [Source:HGNC Symbol;Acc:HGNC:25192]	-0.219984	5.03116	3.36934	0.0714785	0.760475
MRPL42	mitochondrial ribosomal protein L42 [Source:HGNC Symbol;Acc:HGNC:14493]	0.157859	6.90125	3.36763	0.0715485	0.760475
NR2C2AP	nuclear receptor 2C2 associated protein [Source:HGNC Symbol;Acc:HGNC:30763]	0.26432	2.88701	3.36695	0.0715767	0.760475
SRSF5	serine and arginine rich splicing factor 5 [Source:HGNC Symbol;Acc:HGNC:10787]	0.134557	7.81101	3.36686	0.0715803	0.760475
ATXN7L3B	ataxin 7 like 3B [Source:HGNC Symbol;Acc:HGNC:37931]	0.121284	6.83896	3.36681	0.0715821	0.760475
ANKRD34A	ankyrin repeat domain 34A [Source:HGNC Symbol;Acc:HGNC:27639]	0.468992	0.841991	3.36603	0.0716142	0.760475
CST7	cystatin F [Source:HGNC Symbol;Acc:HGNC:2479]	-0.550129	6.09302	3.37071	0.0716355	0.760475
HK3	hexokinase 3 [Source:HGNC Symbol;Acc:HGNC:4925]	-0.451444	4.28565	3.36626	0.0716456	0.760475
UBAC1	UBA domain containing 1 [Source:HGNC Symbol;Acc:HGNC:30221]	-0.339327	4.32092	3.36451	0.0716766	0.760475
DAPK2	death associated protein kinase 2 [Source:HGNC Symbol;Acc:HGNC:2675]	-0.778908	3.57741	3.36822	0.0716879	0.760475
GLA	galactosidase alpha [Source:HGNC Symbol;Acc:HGNC:4296]	-0.287649	3.85122	3.36306	0.0717362	0.760475
KDM7A-DT	KDM7A divergent transcript [Source:HGNC Symbol;Acc:HGNC:48959]	-0.715699	5.17206	3.36866	0.0717659	0.760475
DDX20	DEAD-box helicase 20 [Source:HGNC Symbol;Acc:HGNC:2743]	0.199586	4.84958	3.36204	0.0717779	0.760475
REV3L-IT1	REV3L intronic transcript 1 [Source:HGNC Symbol;Acc:HGNC:41377]	0.809853	-0.587885	3.36201	0.0717793	0.760475
SYCE1L	synaptonemal complex central element protein 1 like [Source:HGNC Symbol;Acc:HGNC:37236]	0.452149	1.40656	3.36197	0.0717809	0.760475
RP4-675C20.4	TEC	0.502042	1.74171	3.36082	0.0718281	0.760475
GORAB	golgin, RAB6 interacting [Source:HGNC Symbol;Acc:HGNC:25676]	0.307669	3.88171	3.36025	0.0718516	0.760475
RP11-244F12.2	novel transcript, antisense to TPM1	-0.861232	1.62532	3.35966	0.071876	0.760475
PRPF40A	pre-mRNA processing factor 40 homolog A [Source:HGNC Symbol;Acc:HGNC:16463]	0.167742	7.80486	3.35943	0.0718853	0.760475
ZNF12	zinc finger protein 12 [Source:HGNC Symbol;Acc:HGNC:12902]	0.156128	6.27044	3.35845	0.0719255	0.760475
ZC3H12A	zinc finger CCCH-type containing 12A [Source:HGNC Symbol;Acc:HGNC:26259]	-0.22855	4.48101	3.35741	0.0719683	0.760475
RP11-322D14.2	novel transcript, antisense to NLRC5	-0.778953	0.0718989	3.3571	0.0719813	0.760475
RBM3	RNA binding motif protein 3 [Source:HGNC Symbol;Acc:HGNC:9900]	0.321917	7.43923	3.35699	0.0720266	0.760475
PIGC	phosphatidylinositol glycan anchor biosynthesis class C [Source:HGNC Symbol;Acc:HGNC:8960]	-0.503843	5.86923	3.35985	0.0720421	0.760475
PCSK9	proprotein convertase subtilisin/kexin type 9 [Source:HGNC Symbol;Acc:HGNC:20001]	1.4201	0.0279781	3.35555	0.0720452	0.760475
XK	X-linked Kx blood group [Source:HGNC Symbol;Acc:HGNC:12811]	-1.22237	6.50103	3.36275	0.072073	0.760475
GPR108	G protein-coupled receptor 108 [Source:HGNC Symbol;Acc:HGNC:17829]	-0.155904	5.28099	3.35426	0.0720983	0.760475
AC007906.1		0.237967	3.49587	3.35405	0.0721071	0.760475
BTG3	BTG anti-proliferation factor 3 [Source:HGNC Symbol;Acc:HGNC:1132]	-0.415448	2.77248	3.35387	0.0721144	0.760475
TBC1D22A-DT	TBC1D22A divergent transcript [Source:HGNC Symbol;Acc:HGNC:55388]	0.587218	0.652365	3.35311	0.0721459	0.760475
PCYT1A	phosphate cytidylyltransferase 1A, choline [Source:HGNC Symbol;Acc:HGNC:8754]	-0.133256	5.84583	3.35282	0.0721581	0.760475
NKD1	NKD inhibitor of WNT signaling pathway 1 [Source:HGNC Symbol;Acc:HGNC:17045]	0.534007	3.2035	3.35344	0.0721613	0.760475
PAXX	PAXX non-homologous end joining factor [Source:HGNC Symbol;Acc:HGNC:27849]	-0.306638	3.06918	3.35169	0.0722047	0.760475
RBM8A	RNA binding motif protein 8A [Source:HGNC Symbol;Acc:HGNC:9905]	-0.152108	6.71673	3.35148	0.0722133	0.760475
ZNF385C	zinc finger protein 385C [Source:HGNC Symbol;Acc:HGNC:33722]	0.776161	0.678361	3.35002	0.0722737	0.760475
PLEKHD1	pleckstrin homology and coiled-coil domain containing D1 [Source:HGNC Symbol;Acc:HGNC:20148]	1.46266	0.412399	3.35044	0.0722929	0.760475
FBXL19-AS1	FBXL19 antisense RNA 1 [Source:HGNC Symbol;Acc:HGNC:27557]	-0.339597	2.61158	3.34824	0.0723476	0.760475
CTD-3032J10.2	novel transcript, antisense MYO9B	-0.238556	2.58399	3.3468	0.072407	0.760475
TMEM37	transmembrane protein 37 [Source:HGNC Symbol;Acc:HGNC:18216]	1.20407	0.291046	3.34618	0.0724328	0.760475
TMEM158	transmembrane protein 158 [Source:HGNC Symbol;Acc:HGNC:30293]	-1.54071	1.367	3.34938	0.0724342	0.760475
TMX3	thioredoxin related transmembrane protein 3 [Source:HGNC Symbol;Acc:HGNC:24718]	0.218216	6.75863	3.34597	0.0724417	0.760475
MOCS1	molybdenum cofactor synthesis 1 [Source:HGNC Symbol;Acc:HGNC:7190]	1.36868	-0.31191	3.34526	0.072471	0.760475
MTCH2	mitochondrial carrier 2 [Source:HGNC Symbol;Acc:HGNC:17587]	-0.148156	5.23381	3.34451	0.0725024	0.760475
APPBP2	amyloid beta precursor protein binding protein 2 [Source:HGNC Symbol;Acc:HGNC:622]	0.116364	6.21932	3.34426	0.0725126	0.760475
CEP290	centrosomal protein 290 [Source:HGNC Symbol;Acc:HGNC:29021]	0.301586	5.64995	3.34391	0.0725399	0.760475
ELF4	E74 like ETS transcription factor 4 [Source:HGNC Symbol;Acc:HGNC:3319]	-0.263395	6.65585	3.3423	0.0725943	0.760475
RP3-368A4.5		0.295855	5.1806	3.34175	0.0726172	0.760475
MDM4	MDM4 regulator of p53 [Source:HGNC Symbol;Acc:HGNC:6974]	0.150339	8.67151	3.34169	0.0726195	0.760475
RNF123	ring finger protein 123 [Source:HGNC Symbol;Acc:HGNC:21148]	-0.737438	6.27124	3.3475	0.0726694	0.760475
NEK6	NIMA related kinase 6 [Source:HGNC Symbol;Acc:HGNC:7749]	-0.241315	5.7504	3.33921	0.0727229	0.760475
POLR3C	RNA polymerase III subunit C [Source:HGNC Symbol;Acc:HGNC:30076]	-0.186534	5.28808	3.33829	0.0727611	0.760475
GABARAPL2	GABA type A receptor associated protein like 2 [Source:HGNC Symbol;Acc:HGNC:13291]	-0.653532	7.41778	3.34349	0.0728109	0.760475
SPATA32	spermatogenesis associated 32 [Source:HGNC Symbol;Acc:HGNC:26349]	0.457951	1.05289	3.33663	0.0728304	0.760475
CA2	carbonic anhydrase 2 [Source:HGNC Symbol;Acc:HGNC:1373]	-0.949957	4.04746	3.34288	0.0728397	0.760475
TM4SF2	novel proline rich Gla (G-carboxyglutamic acid) 1 (PRRG1) and tetraspanin 7 (TSPAN7) protein	-1.61392	0.572634	3.33721	0.0728471	0.760475
HCFC1	host cell factor C1 [Source:HGNC Symbol;Acc:HGNC:4839]	-0.285065	6.77173	3.33468	0.0729138	0.760475
GYPE	glycophorin E (MNS blood group) [Source:HGNC Symbol;Acc:HGNC:4705]	-0.790811	1.97381	3.33464	0.0729161	0.760475
ANKRD18A	ankyrin repeat domain 18A [Source:HGNC Symbol;Acc:HGNC:23643]	-1.8253	-0.580732	3.33424	0.0729303	0.760475
AC015969.3	novel transcript, antisense to PLEK	-1.15554	-0.693776	3.33356	0.0729588	0.760475
HECTD4	HECT domain E3 ubiquitin protein ligase 4 [Source:HGNC Symbol;Acc:HGNC:26611]	-0.253236	7.84365	3.33326	0.0729714	0.760475
RP11-242D8.1	novel transcript	-0.277128	2.72209	3.33208	0.0730209	0.760475
TUBA1B	tubulin alpha 1b [Source:HGNC Symbol;Acc:HGNC:18809]	-0.270004	7.73892	3.33156	0.0730426	0.760475
UBALD2	UBA like domain containing 2 [Source:HGNC Symbol;Acc:HGNC:28438]	-0.405719	6.43277	3.33421	0.0730501	0.760475
RP11-463O12.5	novel transcript	-0.192425	5.98181	3.33098	0.073067	0.760475
CPAMD8	C3 and PZP like alpha-2-macroglobulin domain containing 8 [Source:HGNC Symbol;Acc:HGNC:23228]	0.823379	1.32757	3.32925	0.0731394	0.760475
IER5	immediate early response 5 [Source:HGNC Symbol;Acc:HGNC:5393]	-0.25217	5.25174	3.32839	0.0731755	0.760475
MPP7	membrane palmitoylated protein 7 [Source:HGNC Symbol;Acc:HGNC:26542]	0.198194	5.99462	3.32671	0.0732461	0.760475
ERVK9-11	endogenous retrovirus group K9, member 11 [Source:HGNC Symbol;Acc:HGNC:51160]	-1.14094	0.519351	3.3263	0.0732631	0.760475
WARS2-IT1	WARS2 intronic transcript 1 [Source:HGNC Symbol;Acc:HGNC:41393]	-1.00519	0.11139	3.32601	0.0732754	0.760475
TRUB1	TruB pseudouridine synthase family member 1 [Source:HGNC Symbol;Acc:HGNC:16060]	0.195088	5.34392	3.32322	0.0733929	0.760475
FAM135A	family with sequence similarity 135 member A [Source:HGNC Symbol;Acc:HGNC:21084]	0.231414	5.17498	3.32269	0.0734149	0.760475
PAXBP1	PAX3 and PAX7 binding protein 1 [Source:HGNC Symbol;Acc:HGNC:13579]	0.206204	6.54007	3.32218	0.0734365	0.760475
MGRN1	mahogunin ring finger 1 [Source:HGNC Symbol;Acc:HGNC:20254]	-0.1837	6.61986	3.32154	0.0734637	0.760475
LFNG	LFNG O-fucosylpeptide 3-beta-N-acetylglucosaminyltransferase [Source:HGNC Symbol;Acc:HGNC:6560]	-0.221009	6.62439	3.32008	0.0735252	0.760475
ZSCAN9	zinc finger and SCAN domain containing 9 [Source:HGNC Symbol;Acc:HGNC:12984]	-0.324454	2.50981	3.31946	0.0735513	0.760475
SERPINE2	serpin family E member 2 [Source:HGNC Symbol;Acc:HGNC:8951]	0.556119	3.03186	3.3172	0.0736745	0.760475
EZR-AS1	EZR antisense RNA 1 [Source:HGNC Symbol;Acc:HGNC:40609]	-0.337917	1.13935	3.31626	0.0736863	0.760475
NCBP3	nuclear cap binding subunit 3 [Source:HGNC Symbol;Acc:HGNC:24612]	-0.135879	5.29719	3.31582	0.073705	0.760475
DIMT1	DIM1 rRNA methyltransferase and ribosome maturation factor [Source:HGNC Symbol;Acc:HGNC:30217]	0.175297	6.31771	3.31546	0.0737205	0.760475
RP11-373D23.3	novel transcript	-0.870296	0.476943	3.31521	0.073731	0.760475
DPM2	dolichyl-phosphate mannosyltransferase subunit 2, regulatory [Source:HGNC Symbol;Acc:HGNC:3006]	-0.687998	5.53923	3.31953	0.0738154	0.760475
STIM2	stromal interaction molecule 2 [Source:HGNC Symbol;Acc:HGNC:19205]	0.116794	6.79784	3.31304	0.073823	0.760475
ALDH4A1	aldehyde dehydrogenase 4 family member A1 [Source:HGNC Symbol;Acc:HGNC:406]	0.66426	1.45189	3.31269	0.0738375	0.760475
FAM50A	family with sequence similarity 50 member A [Source:HGNC Symbol;Acc:HGNC:18786]	-0.44652	2.93535	3.31252	0.0738449	0.760475
SACM1L	SAC1 like phosphatidylinositide phosphatase [Source:HGNC Symbol;Acc:HGNC:17059]	0.103661	6.68238	3.31229	0.0738546	0.760475
GMEB1	glucocorticoid modulatory element binding protein 1 [Source:HGNC Symbol;Acc:HGNC:4370]	-0.155869	5.16556	3.31227	0.0738554	0.760475
GPR26	G protein-coupled receptor 26 [Source:HGNC Symbol;Acc:HGNC:4481]	2.17153	-0.814139	3.3121	0.0738675	0.760475
SHISA6	shisa family member 6 [Source:HGNC Symbol;Acc:HGNC:34491]	1.91565	-0.094267	3.31178	0.0739119	0.760475
RP11-618P17.4	novel protein, readthrough between GPI and PDCD2	-0.23975	3.32238	3.31063	0.073925	0.760475
RP11-263C24.1	novel transcript	0.606875	1.23091	3.30887	0.0739998	0.760475
RUNDC3A	RUN domain containing 3A [Source:HGNC Symbol;Acc:HGNC:16984]	-1.12343	5.02881	3.31618	0.0740149	0.760475
TRAV18	T cell receptor alpha variable 18 [Source:HGNC Symbol;Acc:HGNC:12114]	0.562029	0.363119	3.30845	0.0740175	0.760475
TRAJ4	T cell receptor alpha joining 4 [Source:HGNC Symbol;Acc:HGNC:12070]	0.444135	0.542399	3.30831	0.0740237	0.760475
TMEM259	transmembrane protein 259 [Source:HGNC Symbol;Acc:HGNC:17039]	-0.160791	5.89615	3.30826	0.0740257	0.760475
TMOD1	tropomodulin 1 [Source:HGNC Symbol;Acc:HGNC:11871]	-1.05067	7.20308	3.31427	0.0740966	0.760475
CTB-147N14.6	novel transcript, antisense to SLC1A5	-0.894221	3.73662	3.31206	0.0740988	0.760475
TESC	tescalcin [Source:HGNC Symbol;Acc:HGNC:26065]	-0.854164	4.52793	3.31285	0.0741054	0.760475
DUSP13	dual specificity phosphatase 13 [Source:HGNC Symbol;Acc:HGNC:19681]	1.81578	-0.719131	3.30338	0.0742334	0.760475
RAC2	Rac family small GTPase 2 [Source:HGNC Symbol;Acc:HGNC:9802]	-0.179309	9.40455	3.30337	0.074234	0.760475
MAP3K8	mitogen-activated protein kinase kinase kinase 8 [Source:HGNC Symbol;Acc:HGNC:6860]	-0.197438	5.93599	3.30266	0.0742642	0.760475
ZNF506	zinc finger protein 506 [Source:HGNC Symbol;Acc:HGNC:23780]	0.165513	7.29237	3.3016	0.0743096	0.760475
MGAT4B	alpha-1,3-mannosyl-glycoprotein 4-beta-N-acetylglucosaminyltransferase B [Source:HGNC Symbol;Acc:HGNC:7048]	-0.239198	5.09063	3.30124	0.0743247	0.760475
ACTL6A	actin like 6A [Source:HGNC Symbol;Acc:HGNC:24124]	0.17616	4.98129	3.29792	0.0744665	0.760475
SLC1A5	solute carrier family 1 member 5 [Source:HGNC Symbol;Acc:HGNC:10943]	-0.912242	5.78509	3.30482	0.0744892	0.760475
GLMP	glycosylated lysosomal membrane protein [Source:HGNC Symbol;Acc:HGNC:29436]	-0.240303	4.55552	3.29586	0.0745548	0.760475
RP11-81H14.1	novel transcript	-0.601814	1.40539	3.29312	0.0746726	0.760475
GADD45GIP1	GADD45G interacting protein 1 [Source:HGNC Symbol;Acc:HGNC:29996]	-0.703921	5.48256	3.29926	0.0746817	0.760475
AGAP9	ArfGAP with GTPase domain, ankyrin repeat and PH domain 9 [Source:HGNC Symbol;Acc:HGNC:23463]	-0.301604	3.43273	3.29263	0.0746933	0.760475
ZNF480	zinc finger protein 480 [Source:HGNC Symbol;Acc:HGNC:23305]	0.197939	5.81641	3.29101	0.074763	0.760475
SLC48A1	solute carrier family 48 member 1 [Source:HGNC Symbol;Acc:HGNC:26035]	-0.599538	5.26392	3.29582	0.0747721	0.760475
ATG9A	autophagy related 9A [Source:HGNC Symbol;Acc:HGNC:22408]	-0.447639	6.06575	3.29335	0.074804	0.760475
RAB5B	RAB5B, member RAS oncogene family [Source:HGNC Symbol;Acc:HGNC:9784]	-0.190497	7.31915	3.28971	0.074819	0.760475
ZNF254	zinc finger protein 254 [Source:HGNC Symbol;Acc:HGNC:13047]	0.251335	5.77349	3.2881	0.0748882	0.760475
DDB1	damage specific DNA binding protein 1 [Source:HGNC Symbol;Acc:HGNC:2717]	-0.419166	7.28775	3.29087	0.0748954	0.760475
FAM13A-AS1	FAM13A antisense RNA 1 [Source:HGNC Symbol;Acc:HGNC:19370]	0.171181	5.2079	3.28459	0.0750396	0.760475
RP11-1105G2.3	novel transcript, antisense to PLXNC1	-0.478981	1.35161	3.28325	0.0750972	0.760475
IFFO1	intermediate filament family orphan 1 [Source:HGNC Symbol;Acc:HGNC:24970]	-0.229774	3.86328	3.28302	0.0751072	0.760475
STK40	serine/threonine kinase 40 [Source:HGNC Symbol;Acc:HGNC:21373]	-0.234477	6.59807	3.28268	0.0751219	0.760475
RP11-53O19.3	novel transcript	0.278891	3.85089	3.28249	0.0751302	0.760475
SRRD	SRR1 domain containing [Source:HGNC Symbol;Acc:HGNC:33910]	-0.322514	5.7133	3.28303	0.0751315	0.760475
IQCE	IQ motif containing E [Source:HGNC Symbol;Acc:HGNC:29171]	-0.265289	3.90502	3.28209	0.0751476	0.760475
RP11-203M5.8	novel transcript	-0.81571	3.62959	3.28532	0.0752004	0.760475
FRA10AC1	FRA10A associated CGG repeat 1 [Source:HGNC Symbol;Acc:HGNC:1162]	0.219291	5.27622	3.28068	0.0752083	0.760475
ITGAX	integrin subunit alpha X [Source:HGNC Symbol;Acc:HGNC:6152]	-0.284305	7.35767	3.27986	0.0752442	0.760475
STAT6	signal transducer and activator of transcription 6 [Source:HGNC Symbol;Acc:HGNC:11368]	-0.166167	7.71667	3.27977	0.0752478	0.760475
RBFOX3	RNA binding fox-1 homolog 3 [Source:HGNC Symbol;Acc:HGNC:27097]	1.49335	0.678198	3.28156	0.0752577	0.760475
C12orf4	chromosome 12 open reading frame 4 [Source:HGNC Symbol;Acc:HGNC:1184]	0.201406	4.94646	3.27949	0.0752598	0.760475
CCNDBP1	cyclin D1 binding protein 1 [Source:HGNC Symbol;Acc:HGNC:1587]	-0.674377	7.56564	3.28554	0.0752734	0.760475
FAM214A	family with sequence similarity 214 member A [Source:HGNC Symbol;Acc:HGNC:25609]	0.213985	7.46964	3.27897	0.0752825	0.760475
CIITA	class II major histocompatibility complex transactivator [Source:HGNC Symbol;Acc:HGNC:7067]	-0.229188	8.72243	3.27814	0.0753184	0.760475
DDX31	DEAD-box helicase 31 [Source:HGNC Symbol;Acc:HGNC:16715]	0.192927	3.92043	3.27388	0.0755033	0.760475
SOX5	SRY-box transcription factor 5 [Source:HGNC Symbol;Acc:HGNC:11201]	-0.748403	3.38866	3.27623	0.0755361	0.760475
TM9SF4	transmembrane 9 superfamily member 4 [Source:HGNC Symbol;Acc:HGNC:30797]	-0.165068	5.86733	3.27196	0.0755866	0.760475
IRAK1	interleukin 1 receptor associated kinase 1 [Source:HGNC Symbol;Acc:HGNC:6112]	-0.209272	5.65819	3.27142	0.0756102	0.760475
ARAP1	ArfGAP with RhoGAP domain, ankyrin repeat and PH domain 1 [Source:HGNC Symbol;Acc:HGNC:16925]	-0.223703	6.63708	3.27087	0.0756342	0.760475
NCS1	neuronal calcium sensor 1 [Source:HGNC Symbol;Acc:HGNC:3953]	1.53858	-0.26975	3.27082	0.0756361	0.760475
TUBB4B	tubulin beta 4B class IVb [Source:HGNC Symbol;Acc:HGNC:20771]	-0.317235	5.81772	3.27055	0.0756725	0.760475
ICA1	islet cell autoantigen 1 [Source:HGNC Symbol;Acc:HGNC:5343]	-0.694006	1.77429	3.26918	0.0757077	0.760475
SLCO2A1	solute carrier organic anion transporter family member 2A1 [Source:HGNC Symbol;Acc:HGNC:10955]	1.79959	-0.776681	3.26696	0.0758046	0.760475
POLK	DNA polymerase kappa [Source:HGNC Symbol;Acc:HGNC:9183]	0.171544	6.21094	3.26668	0.0758168	0.760475
EPHB4	EPH receptor B4 [Source:HGNC Symbol;Acc:HGNC:3395]	0.440159	2.89285	3.26459	0.0759081	0.760475
MAPKAPK5-AS1	MAPKAPK5 antisense RNA 1 [Source:HGNC Symbol;Acc:HGNC:24091]	0.207324	3.83484	3.26339	0.0759605	0.760475
RP3-412A9.16	novel transcript, antisense to SMTN	0.686326	0.730629	3.26106	0.0760624	0.760475
BRWD1	bromodomain and WD repeat domain containing 1 [Source:HGNC Symbol;Acc:HGNC:12760]	0.193616	7.78343	3.26074	0.0760765	0.760475
AC114271.2	novel transcript, antisense to ICAM3	-0.246777	6.88651	3.2597	0.076122	0.760475
HOOK1	hook microtubule tethering protein 1 [Source:HGNC Symbol;Acc:HGNC:19884]	0.432994	4.04787	3.25964	0.076164	0.760475
TAF5L	TATA-box binding protein associated factor 5 like [Source:HGNC Symbol;Acc:HGNC:17304]	-0.145511	5.20445	3.25814	0.0761906	0.760475
CTD-3214H19.16	novel protein	-0.353626	5.05267	3.25585	0.0763173	0.760475
GAS8	growth arrest specific 8 [Source:HGNC Symbol;Acc:HGNC:4166]	0.656069	1.12847	3.25482	0.0763362	0.760475
POLR1D	RNA polymerase I and III subunit D [Source:HGNC Symbol;Acc:HGNC:20422]	-0.414531	7.24259	3.2565	0.0763877	0.760475
FGD2	FYVE, RhoGEF and PH domain containing 2 [Source:HGNC Symbol;Acc:HGNC:3664]	-0.267337	6.92487	3.25133	0.0764901	0.760475
RNMT	RNA guanine-7 methyltransferase [Source:HGNC Symbol;Acc:HGNC:10075]	0.129306	6.15185	3.25034	0.0765336	0.760475
USE1	unconventional SNARE in the ER 1 [Source:HGNC Symbol;Acc:HGNC:30882]	-0.286235	2.91736	3.24942	0.0765741	0.760475
NOXO1	NADPH oxidase organizer 1 [Source:HGNC Symbol;Acc:HGNC:19404]	1.02622	0.104698	3.24805	0.0766346	0.760475
SIK3	SIK family kinase 3 [Source:HGNC Symbol;Acc:HGNC:29165]	-0.259034	6.94764	3.24784	0.076644	0.760475
HCN4	hyperpolarization activated cyclic nucleotide gated potassium channel 4 [Source:HGNC Symbol;Acc:HGNC:16882]	1.50574	0.634012	3.24945	0.0766619	0.760475
OXA1L	OXA1L mitochondrial inner membrane protein [Source:HGNC Symbol;Acc:HGNC:8526]	-0.123521	6.77151	3.2472	0.0766723	0.760475
MTUS1	microtubule associated scaffold protein 1 [Source:HGNC Symbol;Acc:HGNC:29789]	0.550881	3.38017	3.24811	0.0766955	0.760475
RP11-445F6.2	novel transcript	-0.92688	0.233453	3.24604	0.0767235	0.760475
ANKIB1	ankyrin repeat and IBR domain containing 1 [Source:HGNC Symbol;Acc:HGNC:22215]	0.116647	6.63653	3.24595	0.0767276	0.760475
STOML2	stomatin like 2 [Source:HGNC Symbol;Acc:HGNC:14559]	-0.323952	4.14167	3.24494	0.0767719	0.760475
CAPN1	calpain 1 [Source:HGNC Symbol;Acc:HGNC:1476]	-0.253906	6.44423	3.24491	0.0767733	0.760475
STK11	serine/threonine kinase 11 [Source:HGNC Symbol;Acc:HGNC:11389]	-0.440564	5.96024	3.24737	0.0768015	0.760475
AC007679.3	novel transcript, antisense to INO80D	0.285829	2.56499	3.24184	0.0769092	0.760475
RAB29	RAB29, member RAS oncogene family [Source:HGNC Symbol;Acc:HGNC:9789]	-0.193463	6.51741	3.24069	0.0769605	0.760475
AC083843.1	novel transcript	0.271596	4.15047	3.2404	0.0769734	0.760475
RAPGEF5	Rap guanine nucleotide exchange factor 5 [Source:HGNC Symbol;Acc:HGNC:16862]	-0.467363	3.18984	3.24012	0.0769855	0.760475
FAM214B	family with sequence similarity 214 member B [Source:HGNC Symbol;Acc:HGNC:25666]	-0.655335	5.65819	3.24544	0.0770128	0.760475
LPO	lactoperoxidase [Source:HGNC Symbol;Acc:HGNC:6678]	1.38041	-0.895451	3.23763	0.0770965	0.760475
RP11-552F3.12	novel protein	-0.214203	4.95242	3.23682	0.0771322	0.760475
SPIN2A	spindlin family member 2A [Source:HGNC Symbol;Acc:HGNC:20694]	-0.694974	0.981484	3.23669	0.0771383	0.760475
SLC20A2	solute carrier family 20 member 2 [Source:HGNC Symbol;Acc:HGNC:10947]	0.157591	4.92131	3.23619	0.0771602	0.760475
COASY	Coenzyme A synthase [Source:HGNC Symbol;Acc:HGNC:29932]	-0.199535	4.36838	3.23596	0.0771708	0.760475
PAQR8	progestin and adipoQ receptor family member 8 [Source:HGNC Symbol;Acc:HGNC:15708]	0.189077	5.85093	3.23542	0.0771948	0.760475
RP11-1336O20.2	novel transcript, antisense to LRBA	0.348921	2.70905	3.23536	0.0771972	0.760475
MAIP1	matrix AAA peptidase interacting protein 1 [Source:HGNC Symbol;Acc:HGNC:26198]	0.195059	3.45226	3.23468	0.0772276	0.760475
GRIN2C	glutamate ionotropic receptor NMDA type subunit 2C [Source:HGNC Symbol;Acc:HGNC:4587]	0.527302	2.0754	3.23406	0.0772551	0.760475
DHRS4-AS1	DHRS4 antisense RNA 1 [Source:HGNC Symbol;Acc:HGNC:23175]	0.197297	4.21408	3.23341	0.0772843	0.760475
NNT-AS1	NNT antisense RNA 1 [Source:HGNC Symbol;Acc:HGNC:49005]	0.241914	4.69584	3.23319	0.0772941	0.760475
RNPS1	RNA binding protein with serine rich domain 1 [Source:HGNC Symbol;Acc:HGNC:10080]	-0.132037	7.26747	3.23287	0.0773083	0.760475
[truncated: 17,830 more rows]

## Sheet: 9.0 x 10^5 PfSPZ
GeneSymbol	descripton_new	logFC	logCPM	F	PValue	FDR
CR1L	complement C3b/C4b receptor 1 like [Source:HGNC Symbol;Acc:HGNC:2335]	-1.15526	3.61681	17.7929	8.97053e-05	0.546026
RHAG	Rh associated glycoprotein [Source:HGNC Symbol;Acc:HGNC:10006]	-2.08245	1.79815	17.4594	0.000102527	0.546026
ETFRF1	electron transfer flavoprotein regulatory factor 1 [Source:HGNC Symbol;Acc:HGNC:27052]	-0.270412	5.5326	16.9203	0.000124058	0.546026
STARD4	StAR related lipid transfer domain containing 4 [Source:HGNC Symbol;Acc:HGNC:18058]	-0.393344	5.67446	15.9176	0.000187324	0.546026
CA1	carbonic anhydrase 1 [Source:HGNC Symbol;Acc:HGNC:1368]	-2.38934	7.1672	16.0867	0.000188877	0.546026
XK	X-linked Kx blood group [Source:HGNC Symbol;Acc:HGNC:12811]	-1.50886	5.76552	15.6069	0.00022582	0.546026
RP4-751H13.7	novel transcript, antisense to ZNF862	0.409728	2.95847	14.9032	0.000286207	0.546026
BPGM	bisphosphoglycerate mutase [Source:HGNC Symbol;Acc:HGNC:1093]	-1.48293	7.63357	14.8353	0.000311597	0.546026
PDAP1	PDGFA associated protein 1 [Source:HGNC Symbol;Acc:HGNC:14634]	0.185946	6.4106	14.4585	0.000345451	0.546026
FAM24B	family with sequence similarity 24 member B [Source:HGNC Symbol;Acc:HGNC:23475]	0.497461	1.89217	14.3774	0.000357561	0.546026
POLG	DNA polymerase gamma, catalytic subunit [Source:HGNC Symbol;Acc:HGNC:9179]	0.234168	5.52448	13.8853	0.000441199	0.546026
BIRC3	baculoviral IAP repeat containing 3 [Source:HGNC Symbol;Acc:HGNC:591]	-0.294491	9.00285	13.589	0.00050116	0.546026
ACP1	acid phosphatase 1 [Source:HGNC Symbol;Acc:HGNC:122]	-0.285019	6.22219	13.4433	0.000533698	0.546026
SAT2	spermidine/spermine N1-acetyltransferase family member 2 [Source:HGNC Symbol;Acc:HGNC:23160]	0.401615	2.73022	13.3598	0.000553335	0.546026
B3GALNT1	beta-1,3-N-acetylgalactosaminyltransferase 1 (globoside blood group) [Source:HGNC Symbol;Acc:HGNC:918]	-1.21465	1.92967	13.349	0.000557727	0.546026
GYPB	glycophorin B (MNS blood group) [Source:HGNC Symbol;Acc:HGNC:4703]	-1.38484	3.27754	13.187	0.000611678	0.546026
AHSP	alpha hemoglobin stabilizing protein [Source:HGNC Symbol;Acc:HGNC:18075]	-1.69255	4.11238	13.2098	0.000615485	0.546026
HEPACAM2	HEPACAM family member 2 [Source:HGNC Symbol;Acc:HGNC:27364]	-2.05256	1.83663	13.1378	0.000623384	0.546026
RBM4	RNA binding motif protein 4 [Source:HGNC Symbol;Acc:HGNC:9901]	0.142653	6.48889	13.0837	0.00062381	0.546026
CARD11-AS1	CARD11 antisense RNA 1 [Source:HGNC Symbol;Acc:HGNC:40766]	0.38961	2.91811	12.8584	0.000688195	0.546026
PRKRIP1	PRKR interacting protein 1 [Source:HGNC Symbol;Acc:HGNC:21894]	0.280943	4.58639	12.7408	0.000724537	0.546026
CTD-2373H9.3	TEC	0.523717	1.85867	12.7042	0.00073624	0.546026
PIK3CD-AS2	PIK3CD antisense RNA 2 [Source:HGNC Symbol;Acc:HGNC:51334]	0.476793	1.59496	12.6719	0.000746756	0.546026
GYPA	glycophorin A (MNS blood group) [Source:HGNC Symbol;Acc:HGNC:4702]	-1.68713	3.97646	12.6435	0.000785819	0.546026
OSBP2	oxysterol binding protein 2 [Source:HGNC Symbol;Acc:HGNC:8504]	-1.44699	6.72592	12.3746	0.00088997	0.546026
ACSL6	acyl-CoA synthetase long chain family member 6 [Source:HGNC Symbol;Acc:HGNC:16496]	-0.629082	5.09951	12.2402	0.00091741	0.546026
PHLPP2	PH domain and leucine rich repeat protein phosphatase 2 [Source:HGNC Symbol;Acc:HGNC:29149]	-0.371922	5.19202	12.1748	0.000929623	0.546026
ERFE	erythroferrone [Source:HGNC Symbol;Acc:HGNC:26727]	-1.48012	1.64193	11.8124	0.00110274	0.546026
KIAA1586	KIAA1586 [Source:HGNC Symbol;Acc:HGNC:21360]	-0.394807	5.15462	11.723	0.00113717	0.546026
POLE2	DNA polymerase epsilon 2, accessory subunit [Source:HGNC Symbol;Acc:HGNC:9178]	-0.363182	3.91225	11.6849	0.00115591	0.546026
CTC-471J1.8	novel transcript	0.421269	2.18071	11.649	0.0011746	0.546026
TMX3	thioredoxin related transmembrane protein 3 [Source:HGNC Symbol;Acc:HGNC:24718]	-0.275178	6.76099	11.6304	0.00118441	0.546026
TMCC2	transmembrane and coiled-coil domain family 2 [Source:HGNC Symbol;Acc:HGNC:24239]	-1.21626	4.97764	11.6694	0.00120397	0.546026
KLRK1-AS1	KLRK1 antisense RNA 1 [Source:HGNC Symbol;Acc:HGNC:54868]	-0.383336	4.23428	11.5667	0.00121868	0.546026
EMC3	ER membrane protein complex subunit 3 [Source:HGNC Symbol;Acc:HGNC:23999]	-0.462492	5.97925	11.5731	0.00122337	0.546026
KDM7A-DT	KDM7A divergent transcript [Source:HGNC Symbol;Acc:HGNC:48959]	-0.53075	4.68264	11.483	0.00127295	0.546026
AIDA	axin interactor, dorsalization associated [Source:HGNC Symbol;Acc:HGNC:25761]	-0.256607	7.4826	11.4562	0.00128054	0.546026
GABARAPL2	GABA type A receptor associated protein like 2 [Source:HGNC Symbol;Acc:HGNC:13291]	-0.529137	7.01833	11.4662	0.00129212	0.546026
CDYL	chromodomain Y like [Source:HGNC Symbol;Acc:HGNC:1811]	-0.313271	6.0698	11.2419	0.00141015	0.546026
TLCD4	TLC domain containing 4 [Source:HGNC Symbol;Acc:HGNC:26477]	-0.858976	5.33087	11.2563	0.00143685	0.546026
POFUT2	protein O-fucosyltransferase 2 [Source:HGNC Symbol;Acc:HGNC:14683]	0.397566	3.79092	11.1879	0.00144491	0.546026
CHASERR	CHD2 adjacent suppressive regulatory RNA [Source:HGNC Symbol;Acc:HGNC:48626]	-0.329621	7.30096	10.9909	0.00158057	0.546026
MYO9B	myosin IXB [Source:HGNC Symbol;Acc:HGNC:7609]	0.210445	7.51371	10.9701	0.00159451	0.546026
TRIR	telomerase RNA component interacting RNase [Source:HGNC Symbol;Acc:HGNC:28424]	0.391276	4.89651	10.9377	0.00161909	0.546026
HCLS1	hematopoietic cell-specific Lyn substrate 1 [Source:HGNC Symbol;Acc:HGNC:4844]	0.127801	7.66799	10.934	0.00162083	0.546026
HEMGN	hemogen [Source:HGNC Symbol;Acc:HGNC:17509]	-1.15038	7.01889	10.9955	0.00162867	0.546026
SMIM1	small integral membrane protein 1 (Vel blood group) [Source:HGNC Symbol;Acc:HGNC:44204]	-1.26008	2.61443	10.887	0.00167764	0.546026
DNAJC6	DnaJ heat shock protein family (Hsp40) member C6 [Source:HGNC Symbol;Acc:HGNC:15469]	-1.01435	4.38767	10.8929	0.0016906	0.546026
UBE2F-SCLY	UBE2F-SCLY readthrough (NMD candidate) [Source:HGNC Symbol;Acc:HGNC:48339]	-0.245123	5.48286	10.7778	0.00174003	0.546026
HIF1A-AS1	HIF1A antisense RNA 1 [Source:HGNC Symbol;Acc:HGNC:43014]	0.345221	2.14438	10.6645	0.00183214	0.546026
PCNX4	pecanex 4 [Source:HGNC Symbol;Acc:HGNC:20349]	-0.189757	7.31143	10.4816	0.0019919	0.546026
IFIT1B	interferon induced protein with tetratricopeptide repeats 1B [Source:HGNC Symbol;Acc:HGNC:23442]	-1.55884	5.82311	10.4695	0.00207498	0.546026
TTC39A	tetratricopeptide repeat domain 39A [Source:HGNC Symbol;Acc:HGNC:18657]	-1.26356	1.00953	10.3659	0.00210154	0.546026
RP11-6L6.4	TEC	-0.622474	1.26452	10.3553	0.00211068	0.546026
KCNG3	potassium voltage-gated channel modifier subfamily G member 3 [Source:HGNC Symbol;Acc:HGNC:18306]	-1.58479	0.25102	10.3498	0.00211936	0.546026
SLC6A19	solute carrier family 6 member 19 [Source:HGNC Symbol;Acc:HGNC:27960]	-2.68567	2.83296	10.3845	0.00214548	0.546026
MSMO1	methylsterol monooxygenase 1 [Source:HGNC Symbol;Acc:HGNC:10545]	-0.272868	5.08368	10.3154	0.00214966	0.546026
RP11-872D17.4	novel transcript	0.550336	0.601048	10.307	0.00215798	0.546026
TMEM164	transmembrane protein 164 [Source:HGNC Symbol;Acc:HGNC:26217]	0.276022	5.59302	10.2869	0.00217796	0.546026
VAMP4	vesicle associated membrane protein 4 [Source:HGNC Symbol;Acc:HGNC:12645]	-0.264709	5.53967	10.2721	0.0021929	0.546026
RP11-203M5.8	novel transcript	-0.722405	2.9398	10.2749	0.00219348	0.546026
CISD2	CDGSH iron sulfur domain 2 [Source:HGNC Symbol;Acc:HGNC:24212]	-0.778952	5.80716	10.3087	0.00220393	0.546026
CREB3L4	cAMP responsive element binding protein 3 like 4 [Source:HGNC Symbol;Acc:HGNC:18854]	0.388901	2.43327	10.2185	0.00224767	0.546026
PLCB2	phospholipase C beta 2 [Source:HGNC Symbol;Acc:HGNC:9055]	0.243454	6.6334	10.1974	0.0022696	0.546026
CLN3	novel protein	0.231959	4.64497	10.1972	0.0022698	0.546026
TLCD4-RWDD3	TLCD4-RWDD3 readthrough [Source:HGNC Symbol;Acc:HGNC:49388]	-0.651045	5.41549	10.2135	0.00228689	0.546026
COMMD7	COMM domain containing 7 [Source:HGNC Symbol;Acc:HGNC:16223]	0.269503	4.18592	10.1622	0.00230674	0.546026
ARL4A	ADP ribosylation factor like GTPase 4A [Source:HGNC Symbol;Acc:HGNC:695]	-0.736756	4.59494	10.1579	0.0023459	0.546026
RNFT1	ring finger protein, transmembrane 1 [Source:HGNC Symbol;Acc:HGNC:30206]	-0.266847	5.40485	10.1169	0.00235537	0.546026
VAV1	vav guanine nucleotide exchange factor 1 [Source:HGNC Symbol;Acc:HGNC:12657]	0.181795	6.58336	10.0426	0.0024376	0.546026
CTC-529I10.1	novel transcript, antisense to TTC19	-0.498742	2.24164	10.0298	0.00245204	0.546026
PNP	purine nucleoside phosphorylase [Source:HGNC Symbol;Acc:HGNC:7892]	-0.577964	5.47829	10.005	0.00251218	0.546026
FAM104A	family with sequence similarity 104 member A [Source:HGNC Symbol;Acc:HGNC:25918]	-0.521038	7.34329	9.99958	0.00251629	0.546026
MFSD2B	major facilitator superfamily domain containing 2B [Source:HGNC Symbol;Acc:HGNC:37207]	-0.79477	2.95046	9.96651	0.00253334	0.546026
ICAM2	intercellular adhesion molecule 2 [Source:HGNC Symbol;Acc:HGNC:5345]	0.273882	5.62086	9.95865	0.00253411	0.546026
SPTA1	spectrin alpha, erythrocytic 1 [Source:HGNC Symbol;Acc:HGNC:11272]	-1.39887	2.70153	9.96331	0.00257091	0.546026
IGF2	insulin like growth factor 2 [Source:HGNC Symbol;Acc:HGNC:5466]	-2.0406	2.71372	9.95573	0.0026009	0.546026
KCNJ9	potassium inwardly rectifying channel subfamily J member 9 [Source:HGNC Symbol;Acc:HGNC:6270]	-0.751196	1.31517	9.8587	0.00265425	0.546026
KMT2B	lysine methyltransferase 2B [Source:HGNC Symbol;Acc:HGNC:15840]	0.256635	6.11158	9.8253	0.00269572	0.546026
MYL4	myosin light chain 4 [Source:HGNC Symbol;Acc:HGNC:7585]	-1.05033	4.35197	9.87081	0.00269576	0.546026
AQP1	novel protein, MINDY4 and AQP1 readthrough	-1.46171	1.15411	9.75298	0.00279675	0.546026
RHCE	Rh blood group CcEe antigens [Source:HGNC Symbol;Acc:HGNC:10008]	-0.851333	1.76603	9.72823	0.00282012	0.546026
RBM14-RBM4	RBM14-RBM4 readthrough [Source:HGNC Symbol;Acc:HGNC:38840]	0.148272	6.17154	9.71833	0.00283314	0.546026
MORC3	MORC family CW-type zinc finger 3 [Source:HGNC Symbol;Acc:HGNC:23572]	-0.274179	7.56277	9.7026	0.00285397	0.546026
RHBDD1	rhomboid domain containing 1 [Source:HGNC Symbol;Acc:HGNC:23081]	-0.277231	6.79342	9.67876	0.00288583	0.546026
APLF	aprataxin and PNKP like factor [Source:HGNC Symbol;Acc:HGNC:28724]	-0.397411	3.69628	9.64955	0.00292536	0.546026
USP15	ubiquitin specific peptidase 15 [Source:HGNC Symbol;Acc:HGNC:12613]	-0.327813	8.70843	9.63176	0.00295124	0.546026
TLN2	talin 2 [Source:HGNC Symbol;Acc:HGNC:15447]	-1.1922	1.30614	9.54315	0.00307854	0.546026
NCF4	neutrophil cytosolic factor 4 [Source:HGNC Symbol;Acc:HGNC:7662]	0.504844	2.5661	9.53045	0.00309257	0.546026
RP11-393I2.4	novel transcript, antisense to ZNF292	-0.613493	1.62384	9.51029	0.00312185	0.546026
RP11-485O10.3	novel transcript, antisense to CEP152	-1.04011	0.0126484	9.5099	0.00312242	0.546026
FCHO1	FCH and mu domain containing endocytic adaptor 1 [Source:HGNC Symbol;Acc:HGNC:29002]	0.221771	5.42901	9.4953	0.00314381	0.546026
RCOR3	REST corepressor 3 [Source:HGNC Symbol;Acc:HGNC:25594]	-0.189849	7.10507	9.47132	0.00317927	0.546026
ZSWIM8	zinc finger SWIM-type containing 8 [Source:HGNC Symbol;Acc:HGNC:23528]	0.206007	5.64291	9.45901	0.00319764	0.546026
ATP11B	ATPase phospholipid transporting 11B (putative) [Source:HGNC Symbol;Acc:HGNC:13553]	-0.201387	8.3902	9.45853	0.00319836	0.546026
FNTB	farnesyltransferase, CAAX box, beta [Source:HGNC Symbol;Acc:HGNC:3785]	0.204237	4.04981	9.44808	0.00321405	0.546026
LIN7B	lin-7 homolog B, crumbs cell polarity complex component [Source:HGNC Symbol;Acc:HGNC:17788]	-0.942769	0.368912	9.44394	0.00322028	0.546026
SLC2A1	solute carrier family 2 member 1 [Source:HGNC Symbol;Acc:HGNC:11005]	-0.38688	6.18827	9.43878	0.00323795	0.546026
HLCS	holocarboxylase synthetase [Source:HGNC Symbol;Acc:HGNC:4976]	-0.235132	3.93537	9.38023	0.00331786	0.546026
SLC12A7	solute carrier family 12 member 7 [Source:HGNC Symbol;Acc:HGNC:10915]	0.77585	3.3384	9.39069	0.00332715	0.546026
TSTD2	thiosulfate sulfurtransferase like domain containing 2 [Source:HGNC Symbol;Acc:HGNC:30087]	-0.501742	5.76991	9.36885	0.00336655	0.546026
CDH1	cadherin 1 [Source:HGNC Symbol;Acc:HGNC:1748]	-1.07525	2.33248	9.3359	0.00341422	0.546026
COG1	component of oligomeric golgi complex 1 [Source:HGNC Symbol;Acc:HGNC:6545]	-0.294471	6.45325	9.31371	0.00342331	0.546026
METTL9	methyltransferase like 9 [Source:HGNC Symbol;Acc:HGNC:24586]	-0.323173	7.47722	9.25076	0.00353005	0.546026
SOX6	SRY-box transcription factor 6 [Source:HGNC Symbol;Acc:HGNC:16421]	-0.834455	5.42522	9.28757	0.00353539	0.546026
ERMAP	erythroblast membrane associated protein (Scianna blood group) [Source:HGNC Symbol;Acc:HGNC:15743]	-0.473908	3.9878	9.23011	0.0035629	0.546026
BNIP3L	BCL2 interacting protein 3 like [Source:HGNC Symbol;Acc:HGNC:1085]	-0.806445	9.55181	9.26827	0.00356685	0.546026
CNPY3	canopy FGF signaling regulator 3 [Source:HGNC Symbol;Acc:HGNC:11968]	0.261547	5.46375	9.21826	0.00358014	0.546026
ATG14	autophagy related 14 [Source:HGNC Symbol;Acc:HGNC:19962]	-0.187251	5.32069	9.21359	0.00358802	0.546026
FGFR1OP2	FGFR1 oncogene partner 2 [Source:HGNC Symbol;Acc:HGNC:23098]	-0.264986	7.20114	9.20611	0.00360068	0.546026
KHNYN	KH and NYN domain containing [Source:HGNC Symbol;Acc:HGNC:20166]	0.134364	6.78894	9.17363	0.00365618	0.546026
RSRC1	arginine and serine rich coiled-coil 1 [Source:HGNC Symbol;Acc:HGNC:24152]	-0.225815	5.10193	9.16442	0.00367207	0.546026
EPB42	erythrocyte membrane protein band 4.2 [Source:HGNC Symbol;Acc:HGNC:3381]	-1.00184	6.83966	9.17591	0.00374218	0.546026
CTD-2095E4.5	novel transcript	-0.672127	1.76359	9.07084	0.00383779	0.546026
PBXIP1	PBX homeobox interacting protein 1 [Source:HGNC Symbol;Acc:HGNC:21199]	0.242001	6.27859	9.05768	0.00386171	0.546026
PPP1R3G	protein phosphatase 1 regulatory subunit 3G [Source:HGNC Symbol;Acc:HGNC:14945]	-1.55711	0.895833	9.04809	0.00389595	0.546026
TENT2	terminal nucleotidyltransferase 2 [Source:HGNC Symbol;Acc:HGNC:26776]	-0.192697	7.1252	9.01579	0.00393893	0.546026
SLC6A9	solute carrier family 6 member 9 [Source:HGNC Symbol;Acc:HGNC:11056]	-1.08294	3.04937	9.02116	0.00397568	0.546026
SPECC1	sperm antigen with calponin homology and coiled-coil domains 1 [Source:HGNC Symbol;Acc:HGNC:30615]	-0.656259	6.947	8.9619	0.0041097	0.546026
ARHGAP30	Rho GTPase activating protein 30 [Source:HGNC Symbol;Acc:HGNC:27414]	0.161461	7.76077	8.90805	0.00414504	0.546026
DPM3	dolichyl-phosphate mannosyltransferase subunit 3, regulatory [Source:HGNC Symbol;Acc:HGNC:3007]	0.455272	2.39325	8.89513	0.00417048	0.546026
RP11-332M2.1	novel transcript, sense intronic to TMCC1	-0.374653	3.54025	8.88985	0.00418095	0.546026
VRK1	VRK serine/threonine kinase 1 [Source:HGNC Symbol;Acc:HGNC:12718]	-0.401355	5.84304	8.89826	0.00418097	0.546026
RP11-46C24.6	novel transcript, antisense to ZNF778	0.521314	0.441102	8.88838	0.00418385	0.546026
DNAJA4	DnaJ heat shock protein family (Hsp40) member A4 [Source:HGNC Symbol;Acc:HGNC:14885]	-0.348614	5.24119	8.87671	0.00420897	0.546026
RNF114	ring finger protein 114 [Source:HGNC Symbol;Acc:HGNC:13094]	0.134604	6.06832	8.85881	0.00424297	0.546026
APOBR	apolipoprotein B receptor [Source:HGNC Symbol;Acc:HGNC:24087]	0.439152	3.67486	8.85611	0.00424839	0.546026
VSNL1	visinin like 1 [Source:HGNC Symbol;Acc:HGNC:12722]	-0.482077	1.75634	8.85368	0.0042533	0.546026
KLF1	Kruppel like factor 1 [Source:HGNC Symbol;Acc:HGNC:6345]	-1.10809	3.74017	8.88629	0.00426136	0.546026
ELP5	elongator acetyltransferase complex subunit 5 [Source:HGNC Symbol;Acc:HGNC:30617]	0.174235	4.74271	8.84223	0.00427649	0.546026
PPM1A	protein phosphatase, Mg2+/Mn2+ dependent 1A [Source:HGNC Symbol;Acc:HGNC:9275]	-0.405876	7.99086	8.84747	0.00429205	0.546026
SYNGR3	synaptogyrin 3 [Source:HGNC Symbol;Acc:HGNC:11501]	-1.29138	0.252645	8.83195	0.0042977	0.546026
HMGXB3	HMG-box containing 3 [Source:HGNC Symbol;Acc:HGNC:28982]	0.128539	5.62566	8.83144	0.00429845	0.546026
TBCEL	tubulin folding cofactor E like [Source:HGNC Symbol;Acc:HGNC:28115]	-0.341475	5.62655	8.81125	0.00434483	0.546026
TYK2	tyrosine kinase 2 [Source:HGNC Symbol;Acc:HGNC:12440]	0.176537	6.23232	8.79989	0.00436335	0.546026
RP11-137H15.3		0.306849	2.64444	8.78518	0.00439395	0.546026
PPP1CB	protein phosphatase 1 catalytic subunit beta [Source:HGNC Symbol;Acc:HGNC:9282]	-0.263503	8.50204	8.77769	0.00440962	0.546026
DOCK8	dedicator of cytokinesis 8 [Source:HGNC Symbol;Acc:HGNC:19191]	0.145531	9.30381	8.766	0.00443422	0.546026
RP11-849H4.4	novel transcript	0.24782	5.6558	8.75313	0.00446143	0.546026
DCAF10	DDB1 and CUL4 associated factor 10 [Source:HGNC Symbol;Acc:HGNC:23686]	-0.167845	6.76158	8.74655	0.00447542	0.546026
ARHGAP8	Rho GTPase activating protein 8 [Source:HGNC Symbol;Acc:HGNC:677]	-1.16791	0.787995	8.74515	0.00447985	0.546026
CMC1	C-X9-C motif containing 1 [Source:HGNC Symbol;Acc:HGNC:28783]	-0.298088	5.93822	8.72728	0.00451695	0.546026
ARHGAP4	Rho GTPase activating protein 4 [Source:HGNC Symbol;Acc:HGNC:674]	0.176736	6.70055	8.71382	0.00454568	0.546026
CREG1	cellular repressor of E1A stimulated genes 1 [Source:HGNC Symbol;Acc:HGNC:2351]	-0.704086	6.63788	8.74316	0.00456095	0.546026
RP11-1C8.6	novel transcript	-0.506943	2.05611	8.70468	0.0045655	0.546026
LMAN2	lectin, mannose binding 2 [Source:HGNC Symbol;Acc:HGNC:16986]	0.325975	5.66943	8.695	0.00458988	0.546026
UPF1	UPF1 RNA helicase and ATPase [Source:HGNC Symbol;Acc:HGNC:9962]	0.161859	6.21517	8.69033	0.00459683	0.546026
CDC27	cell division cycle 27 [Source:HGNC Symbol;Acc:HGNC:1728]	-0.279401	7.26502	8.68852	0.00460109	0.546026
DENND4A	DENN domain containing 4A [Source:HGNC Symbol;Acc:HGNC:24321]	-0.237791	8.48494	8.66124	0.004661	0.546026
UBE2F	ubiquitin conjugating enzyme E2 F (putative) [Source:HGNC Symbol;Acc:HGNC:12480]	-0.2691	5.9328	8.65722	0.00466994	0.546026
PIGC	phosphatidylinositol glycan anchor biosynthesis class C [Source:HGNC Symbol;Acc:HGNC:8960]	-0.317671	5.48037	8.64633	0.00469586	0.546026
ERN1	endoplasmic reticulum to nucleus signaling 1 [Source:HGNC Symbol;Acc:HGNC:3449]	0.194914	5.77175	8.64347	0.00470066	0.546026
CEPT1	choline/ethanolamine phosphotransferase 1 [Source:HGNC Symbol;Acc:HGNC:24289]	-0.179543	7.85143	8.63191	0.00472664	0.546026
CTNNAL1	catenin alpha like 1 [Source:HGNC Symbol;Acc:HGNC:2512]	-0.892964	3.7369	8.65267	0.00473479	0.546026
ABCC4	ATP binding cassette subfamily C member 4 [Source:HGNC Symbol;Acc:HGNC:55]	-0.53076	5.55989	8.59887	0.00484978	0.546026
RAB2B	RAB2B, member RAS oncogene family [Source:HGNC Symbol;Acc:HGNC:20246]	-0.629817	6.68071	8.59694	0.00487999	0.546026
GAA	alpha glucosidase [Source:HGNC Symbol;Acc:HGNC:4065]	0.380957	5.08188	8.55865	0.00490227	0.546026
RP5-1180E21.5	novel transcript, antisense to CEPT1	-0.237815	5.49078	8.54415	0.00492895	0.546026
ELL	elongation factor for RNA polymerase II [Source:HGNC Symbol;Acc:HGNC:23114]	0.25292	5.00563	8.52665	0.00497038	0.546026
BCORL1	BCL6 corepressor like 1 [Source:HGNC Symbol;Acc:HGNC:25657]	0.307495	4.00025	8.51426	0.00499991	0.546026
KMT2D	lysine methyltransferase 2D [Source:HGNC Symbol;Acc:HGNC:7133]	0.197938	8.05814	8.51237	0.00500444	0.546026
ISCA1	iron-sulfur cluster assembly 1 [Source:HGNC Symbol;Acc:HGNC:28660]	-0.365489	6.21408	8.50815	0.00502734	0.546026
PALS2	protein associated with LIN7 2, MAGUK family member [Source:HGNC Symbol;Acc:HGNC:18167]	-0.322258	5.56808	8.49638	0.005045	0.546026
ZNF280D	zinc finger protein 280D [Source:HGNC Symbol;Acc:HGNC:25953]	-0.218828	6.79237	8.48883	0.00506115	0.546026
ATP1B2	ATPase Na+/K+ transporting subunit beta 2 [Source:HGNC Symbol;Acc:HGNC:805]	-1.29789	1.99301	8.49647	0.00508575	0.546026
ARAP3	ArfGAP with RhoGAP domain, ankyrin repeat and PH domain 3 [Source:HGNC Symbol;Acc:HGNC:24097]	0.463235	3.97819	8.46828	0.00511699	0.546026
ZNF530	zinc finger protein 530 [Source:HGNC Symbol;Acc:HGNC:29297]	0.370973	2.88241	8.44966	0.00515698	0.546026
TFDP2		-0.21366	6.39435	8.44922	0.00515805	0.546026
BIRC2	baculoviral IAP repeat containing 2 [Source:HGNC Symbol;Acc:HGNC:590]	-0.278248	7.06117	8.43823	0.00518564	0.546026
RAP1GAP	RAP1 GTPase activating protein [Source:HGNC Symbol;Acc:HGNC:9858]	-1.96454	4.39304	8.42887	0.00534439	0.552628
SLC48A1	solute carrier family 48 member 1 [Source:HGNC Symbol;Acc:HGNC:26035]	-0.369703	5.04051	8.36902	0.00536631	0.552628
RP1-257A7.5	novel transcript	0.340813	2.22138	8.3553	0.00539578	0.552628
ERP29	endoplasmic reticulum protein 29 [Source:HGNC Symbol;Acc:HGNC:13799]	0.161384	6.20899	8.35489	0.00539682	0.552628
ARHGEF1	Rho guanine nucleotide exchange factor 1 [Source:HGNC Symbol;Acc:HGNC:681]	0.26129	7.2363	8.34343	0.00542662	0.552628
STMP1	short transmembrane mitochondrial protein 1 [Source:HGNC Symbol;Acc:HGNC:41909]	-0.40232	6.72351	8.35304	0.00543467	0.552628
MEF2A	myocyte enhancer factor 2A [Source:HGNC Symbol;Acc:HGNC:6993]	-0.125415	7.21762	8.32134	0.00548452	0.554529
PDCD11	programmed cell death 11 [Source:HGNC Symbol;Acc:HGNC:13408]	0.18141	4.98446	8.30272	0.00553383	0.555599
SLC35B3	solute carrier family 35 member B3 [Source:HGNC Symbol;Acc:HGNC:21601]	-0.233865	4.5307	8.29383	0.00555755	0.555599
TBC1D2B	TBC1 domain family member 2B [Source:HGNC Symbol;Acc:HGNC:29183]	0.14953	6.23188	8.27032	0.00562077	0.556503
OPA1	OPA1 mitochondrial dynamin like GTPase [Source:HGNC Symbol;Acc:HGNC:8140]	-0.256099	6.95979	8.26723	0.00562914	0.556503
SHISA3	shisa family member 3 [Source:HGNC Symbol;Acc:HGNC:25159]	-0.947014	0.812772	8.23708	0.00571143	0.559536
SLC9B1	solute carrier family 9 member B1 [Source:HGNC Symbol;Acc:HGNC:24244]	-0.558768	2.83934	8.20617	0.00579715	0.559536
GPBP1L1	GC-rich promoter binding protein 1 like 1 [Source:HGNC Symbol;Acc:HGNC:28843]	-0.126173	7.84835	8.20449	0.00580183	0.559536
SIGIRR	single Ig and TIR domain containing [Source:HGNC Symbol;Acc:HGNC:30575]	0.239058	4.706	8.18581	0.00585432	0.559536
SRXN1	sulfiredoxin 1 [Source:HGNC Symbol;Acc:HGNC:16132]	-0.490839	3.82614	8.17731	0.00588469	0.559536
SEMA4D	semaphorin 4D [Source:HGNC Symbol;Acc:HGNC:10732]	0.144084	8.14475	8.1588	0.0059311	0.559536
DAGLB	diacylglycerol lipase beta [Source:HGNC Symbol;Acc:HGNC:28923]	0.178872	5.39934	8.15586	0.00593953	0.559536
RP11-362K14.5	novel transcript, antisense to MYNN	-0.176248	5.13321	8.15036	0.00595532	0.559536
RCSD1	RCSD domain containing 1 [Source:HGNC Symbol;Acc:HGNC:28310]	0.174797	7.45903	8.14405	0.0059735	0.559536
DCUN1D1	defective in cullin neddylation 1 domain containing 1 [Source:HGNC Symbol;Acc:HGNC:18184]	-0.378297	7.20014	8.1437	0.00600348	0.559536
NCOA4	nuclear receptor coactivator 4 [Source:HGNC Symbol;Acc:HGNC:7671]	-0.821499	10.1473	8.16923	0.0060057	0.559536
FCHO2	FCH and mu domain containing endocytic adaptor 2 [Source:HGNC Symbol;Acc:HGNC:25180]	-0.445185	6.05103	8.11755	0.00609306	0.561997
SLC25A36	solute carrier family 25 member 36 [Source:HGNC Symbol;Acc:HGNC:25554]	-0.24221	7.0679	8.0998	0.00610253	0.561997
ARL6IP1	ADP ribosylation factor like GTPase 6 interacting protein 1 [Source:HGNC Symbol;Acc:HGNC:697]	-0.235969	7.57121	8.07778	0.00616785	0.561997
RARS2	arginyl-tRNA synthetase 2, mitochondrial [Source:HGNC Symbol;Acc:HGNC:21406]	-0.20539	5.12736	8.07202	0.00618503	0.561997
TAOK2	TAO kinase 2 [Source:HGNC Symbol;Acc:HGNC:16835]	0.211934	4.6818	8.06502	0.00620603	0.561997
NEURL1B	neuralized E3 ubiquitin protein ligase 1B [Source:HGNC Symbol;Acc:HGNC:35422]	-1.43263	0.8368	8.06443	0.00622338	0.561997
CRIPT	CXXC repeat containing interactor of PDZ3 domain [Source:HGNC Symbol;Acc:HGNC:14312]	-0.190562	5.51614	8.04242	0.00627427	0.561997
PCGF5	polycomb group ring finger 5 [Source:HGNC Symbol;Acc:HGNC:28264]	-0.326942	8.36014	8.04117	0.00628477	0.561997
RP11-1105G2.3	novel transcript, antisense to PLXNC1	0.442493	1.56514	8.00479	0.00638962	0.566062
RP11-603J24.5	novel transcript, antisense to ZC3H10 and ESYT1	0.245165	3.36966	7.99996	0.00640459	0.566062
RP11-343C2.11	novel protein	0.20324	4.02679	7.9869	0.00644526	0.566062
FAXDC2	fatty acid hydroxylase domain containing 2 [Source:HGNC Symbol;Acc:HGNC:1334]	-0.618218	5.86924	8.00993	0.00645747	0.566062
LINC00570	long intergenic non-protein coding RNA 570 [Source:HGNC Symbol;Acc:HGNC:43717]	-1.03216	0.576899	7.95103	0.00655835	0.570206
SNX3	sorting nexin 3 [Source:HGNC Symbol;Acc:HGNC:11174]	-0.400832	8.2167	7.95904	0.00656882	0.570206
CLIC2	chloride intracellular channel 2 [Source:HGNC Symbol;Acc:HGNC:2063]	-1.21588	3.27836	7.94956	0.00666096	0.573253
LINC02084	long intergenic non-protein coding RNA 2084 [Source:HGNC Symbol;Acc:HGNC:52934]	-0.572705	1.60602	7.91481	0.00667465	0.573253
AC006547.15	novel transcript, antisense to C22orf25	-0.452265	5.04525	7.91819	0.00670057	0.573253
ANK1	ankyrin 1 [Source:HGNC Symbol;Acc:HGNC:492]	-0.932756	7.33688	7.92296	0.00677659	0.574803
MED21	mediator complex subunit 21 [Source:HGNC Symbol;Acc:HGNC:11473]	-0.21052	5.41611	7.87098	0.00681829	0.574803
PMVK	phosphomevalonate kinase [Source:HGNC Symbol;Acc:HGNC:9141]	0.455962	2.7103	7.86672	0.00683241	0.574803
MCM3AP-AS1	MCM3AP antisense RNA 1 [Source:HGNC Symbol;Acc:HGNC:16417]	-0.158374	5.23597	7.84334	0.00691053	0.574803
WASHC4	WASH complex subunit 4 [Source:HGNC Symbol;Acc:HGNC:29174]	-0.245664	8.59393	7.84279	0.00691238	0.574803
GTF2I-AS1	GTF2I antisense RNA 1 [Source:HGNC Symbol;Acc:HGNC:55572]	0.191312	4.6782	7.84276	0.00691249	0.574803
PIGQ	phosphatidylinositol glycan anchor biosynthesis class Q [Source:HGNC Symbol;Acc:HGNC:14135]	-0.287689	3.91236	7.78419	0.0071124	0.576713
DEF6	DEF6 guanine nucleotide exchange factor [Source:HGNC Symbol;Acc:HGNC:2760]	0.213724	5.61707	7.78304	0.00711639	0.576713
HMBS	hydroxymethylbilane synthase [Source:HGNC Symbol;Acc:HGNC:4982]	-0.615596	3.8774	7.79292	0.00712287	0.576713
ABHD13	abhydrolase domain containing 13 [Source:HGNC Symbol;Acc:HGNC:20293]	-0.200141	6.57321	7.75563	0.00721208	0.576713
RP5-850E9.3	novel protein	-0.477827	3.75488	7.75622	0.00721645	0.576713
ZFAT-AS1	ZFAT antisense RNA 1 [Source:HGNC Symbol;Acc:HGNC:33992]	0.519006	1.5904	7.73409	0.00728825	0.576713
TAFAZZIN	tafazzin, phospholipid-lysophospholipid transacylase [Source:HGNC Symbol;Acc:HGNC:11577]	0.248203	3.87051	7.71665	0.00735053	0.576713
SEC62	SEC62 homolog, preprotein translocation factor [Source:HGNC Symbol;Acc:HGNC:11846]	-0.353596	8.32362	7.70881	0.00739833	0.576713
ACIN1	apoptotic chromatin condensation inducer 1 [Source:HGNC Symbol;Acc:HGNC:17066]	0.130114	7.52384	7.7006	0.00740835	0.576713
CUZD1	CUB and zona pellucida like domains 1 [Source:HGNC Symbol;Acc:HGNC:17937]	0.397377	2.69548	7.67908	0.0074866	0.576713
RP11-37C7.3	novel transcript, antisense to FSIP1	-0.269783	3.94061	7.67753	0.00749229	0.576713
ABCB10	ATP binding cassette subfamily B member 10 [Source:HGNC Symbol;Acc:HGNC:41]	-0.294477	5.4004	7.673	0.00750927	0.576713
SENP1	SUMO specific peptidase 1 [Source:HGNC Symbol;Acc:HGNC:17927]	-0.125912	6.23905	7.67222	0.00751173	0.576713
SLC38A9	solute carrier family 38 member 9 [Source:HGNC Symbol;Acc:HGNC:26907]	-0.171807	5.31791	7.67032	0.00751872	0.576713
KLF3	Kruppel like factor 3 [Source:HGNC Symbol;Acc:HGNC:16516]	-0.176181	8.66407	7.65994	0.00755695	0.576713
FAM210B	family with sequence similarity 210 member B [Source:HGNC Symbol;Acc:HGNC:16102]	-0.859038	7.74606	7.68761	0.00758646	0.576713
CWF19L1	CWF19 like cell cycle control factor 1 [Source:HGNC Symbol;Acc:HGNC:25613]	0.160186	4.89474	7.63608	0.00764562	0.576713
BOD1	biorientation of chromosomes in cell division 1 [Source:HGNC Symbol;Acc:HGNC:25114]	0.259489	3.77944	7.63341	0.00765561	0.576713
GEN1	GEN1 Holliday junction 5' flap endonuclease [Source:HGNC Symbol;Acc:HGNC:26881]	-0.278987	5.873	7.63157	0.00766291	0.576713
PALS1	protein associated with LIN7 1, MAGUK family member [Source:HGNC Symbol;Acc:HGNC:18669]	-0.207896	5.06788	7.6289	0.00767252	0.576713
MTERF1	mitochondrial transcription termination factor 1 [Source:HGNC Symbol;Acc:HGNC:21463]	-0.199371	5.38344	7.62837	0.0076745	0.576713
SMG5	SMG5 nonsense mediated mRNA decay factor [Source:HGNC Symbol;Acc:HGNC:24644]	0.149561	5.52175	7.6267	0.00768076	0.576713
POC1B	POC1 centriolar protein B [Source:HGNC Symbol;Acc:HGNC:30836]	-0.326997	6.20116	7.62919	0.00768087	0.576713
SPAG5-AS1	SPAG5 antisense RNA 1 [Source:HGNC Symbol;Acc:HGNC:41140]	0.22382	3.43868	7.61528	0.00772381	0.577501
STIL	STIL centriolar assembly protein [Source:HGNC Symbol;Acc:HGNC:10879]	-0.502977	5.63044	7.61794	0.00777746	0.577857
GLI1	GLI family zinc finger 1 [Source:HGNC Symbol;Acc:HGNC:4317]	0.390656	2.43275	7.59692	0.00779352	0.577857
TMOD1	tropomodulin 1 [Source:HGNC Symbol;Acc:HGNC:11871]	-0.851655	6.3519	7.6008	0.00791024	0.578873
ANKRD10-IT1	ANKRD10 intronic transcript 1 [Source:HGNC Symbol;Acc:HGNC:39891]	-0.265412	5.03645	7.56563	0.00791388	0.578873
CNTN2	contactin 2 [Source:HGNC Symbol;Acc:HGNC:2172]	-1.29469	0.8204	7.56376	0.00793176	0.578873
CTB-36H16.2	novel transcript, overlapping SNX2	-0.298721	4.64031	7.54021	0.00801309	0.578873
CACNA1A	calcium voltage-gated channel subunit alpha1 A [Source:HGNC Symbol;Acc:HGNC:1388]	-0.609834	2.81932	7.5038	0.00816298	0.578873
TAF1D	TATA-box binding protein associated factor, RNA polymerase I subunit D [Source:HGNC Symbol;Acc:HGNC:28759]	-0.26018	7.47252	7.47424	0.00827715	0.578873
TMEM260	transmembrane protein 260 [Source:HGNC Symbol;Acc:HGNC:20185]	-0.168585	5.99385	7.46985	0.00829456	0.578873
DCAF6	DDB1 and CUL4 associated factor 6 [Source:HGNC Symbol;Acc:HGNC:30002]	-0.251424	6.34175	7.45465	0.00835674	0.578873
ITSN1	intersectin 1 [Source:HGNC Symbol;Acc:HGNC:6183]	-0.631621	3.269	7.45738	0.00836863	0.578873
MARS1	methionyl-tRNA synthetase 1 [Source:HGNC Symbol;Acc:HGNC:6898]	0.139146	6.22299	7.45083	0.00837246	0.578873
COPS2	COP9 signalosome subunit 2 [Source:HGNC Symbol;Acc:HGNC:30747]	-0.284158	6.62752	7.44867	0.00838498	0.578873
SELENBP1	selenium binding protein 1 [Source:HGNC Symbol;Acc:HGNC:10719]	-1.04154	7.37848	7.45972	0.00849054	0.578873
DNAJC19	DnaJ heat shock protein family (Hsp40) member C19 [Source:HGNC Symbol;Acc:HGNC:30528]	-0.261897	4.76	7.41153	0.00853582	0.578873
MAGEF1	MAGE family member F1 [Source:HGNC Symbol;Acc:HGNC:29639]	0.295721	3.44109	7.40903	0.00854629	0.578873
TFRC	transferrin receptor [Source:HGNC Symbol;Acc:HGNC:11763]	-0.41995	6.70069	7.42139	0.00854937	0.578873
RNF19A	ring finger protein 19A, RBR E3 ubiquitin protein ligase [Source:HGNC Symbol;Acc:HGNC:13432]	-0.185855	7.42759	7.4074	0.00855316	0.578873
KCNH2	potassium voltage-gated channel subfamily H member 2 [Source:HGNC Symbol;Acc:HGNC:6251]	-0.671767	2.40325	7.4005	0.00858511	0.578873
SWT1	SWT1 RNA endoribonuclease homolog [Source:HGNC Symbol;Acc:HGNC:16785]	-0.331443	5.11663	7.39592	0.00860902	0.578873
ISCU	iron-sulfur cluster assembly enzyme [Source:HGNC Symbol;Acc:HGNC:29882]	-0.236126	6.66143	7.3912	0.00862163	0.578873
PNPLA8	patatin like phospholipase domain containing 8 [Source:HGNC Symbol;Acc:HGNC:28900]	-0.161658	6.32534	7.35674	0.00876917	0.578873
AP5M1	adaptor related protein complex 5 subunit mu 1 [Source:HGNC Symbol;Acc:HGNC:20192]	-0.177832	7.31039	7.35543	0.00877483	0.578873
PRKACA	protein kinase cAMP-activated catalytic subunit alpha [Source:HGNC Symbol;Acc:HGNC:9380]	0.222467	6.0191	7.35179	0.00879056	0.578873
CCM2	CCM2 scaffold protein [Source:HGNC Symbol;Acc:HGNC:21708]	0.149877	6.16938	7.34197	0.00883323	0.578873
CTD-2659N19.10	novel transcript, antisense to PRDX2	-0.651177	3.62499	7.34923	0.00884832	0.578873
VTI1B	vesicle transport through interaction with t-SNAREs 1B [Source:HGNC Symbol;Acc:HGNC:17793]	-0.24216	7.18375	7.33499	0.00886367	0.578873
GMFB	glia maturation factor beta [Source:HGNC Symbol;Acc:HGNC:4373]	-0.223437	6.72248	7.32932	0.00888848	0.578873
HACD2	3-hydroxyacyl-CoA dehydratase 2 [Source:HGNC Symbol;Acc:HGNC:9640]	-0.154625	6.22374	7.32066	0.00892651	0.578873
RP11-463O12.5	novel transcript	0.209078	6.09688	7.31901	0.00893377	0.578873
TRAF6	TNF receptor associated factor 6 [Source:HGNC Symbol;Acc:HGNC:12036]	-0.139097	5.95187	7.31401	0.00895585	0.578873
STX2	syntaxin 2 [Source:HGNC Symbol;Acc:HGNC:3403]	-0.201657	4.73083	7.30125	0.00901241	0.578873
TAX1BP1	Tax1 binding protein 1 [Source:HGNC Symbol;Acc:HGNC:11575]	-0.26495	7.60951	7.30051	0.00901791	0.578873
PTBP2	polypyrimidine tract binding protein 2 [Source:HGNC Symbol;Acc:HGNC:17662]	-0.321675	6.12955	7.30135	0.00902239	0.578873
ZNF552	zinc finger protein 552 [Source:HGNC Symbol;Acc:HGNC:26135]	0.241344	3.95978	7.29583	0.00903651	0.578873
ZCCHC4	zinc finger CCHC-type containing 4 [Source:HGNC Symbol;Acc:HGNC:22917]	-0.162956	4.5529	7.28136	0.00910129	0.578873
DNAJC5	DnaJ heat shock protein family (Hsp40) member C5 [Source:HGNC Symbol;Acc:HGNC:16235]	0.170161	5.97059	7.27836	0.00911477	0.578873
DNAJB14	DnaJ heat shock protein family (Hsp40) member B14 [Source:HGNC Symbol;Acc:HGNC:25881]	-0.240698	7.48853	7.27426	0.00913324	0.578873
SENP6	SUMO specific peptidase 6 [Source:HGNC Symbol;Acc:HGNC:20944]	-0.166726	7.74115	7.26479	0.00917604	0.578873
PTCH2	patched 2 [Source:HGNC Symbol;Acc:HGNC:9586]	-0.98767	0.737885	7.26293	0.00918449	0.578873
BMP2K	BMP2 inducible kinase [Source:HGNC Symbol;Acc:HGNC:18041]	-0.272669	7.78671	7.24254	0.00928049	0.578873
FMNL1	formin like 1 [Source:HGNC Symbol;Acc:HGNC:1212]	0.21095	7.56508	7.23091	0.00933099	0.578873
PDCD10	programmed cell death 10 [Source:HGNC Symbol;Acc:HGNC:8761]	-0.27792	6.48733	7.23153	0.00933113	0.578873
RP5-1125A11.4	novel transcript	0.580575	0.446116	7.22958	0.0093371	0.578873
ANKRD13D	ankyrin repeat domain 13D [Source:HGNC Symbol;Acc:HGNC:27880]	0.218742	5.86033	7.22715	0.00934834	0.578873
LA16c-395F10.1	novel transcript, antisense to CRAMP1L	0.507931	0.169439	7.22471	0.00935961	0.578873
GMIP	GEM interacting protein [Source:HGNC Symbol;Acc:HGNC:24852]	0.195567	6.39679	7.21947	0.00938389	0.578873
PXDC1	PX domain containing 1 [Source:HGNC Symbol;Acc:HGNC:21361]	-0.95475	0.894722	7.21348	0.00941172	0.578873
PA2G4	proliferation-associated 2G4 [Source:HGNC Symbol;Acc:HGNC:8550]	-0.326597	7.10585	7.21398	0.00942949	0.578873
GCLC	glutamate-cysteine ligase catalytic subunit [Source:HGNC Symbol;Acc:HGNC:4311]	-0.425221	5.62814	7.21979	0.00943655	0.578873
MINDY3	MINDY lysine 48 deubiquitinase 3 [Source:HGNC Symbol;Acc:HGNC:23578]	-0.236612	5.84284	7.2038	0.00945692	0.578873
TRABD	TraB domain containing [Source:HGNC Symbol;Acc:HGNC:28805]	0.190351	5.18871	7.18263	0.00955648	0.578873
VPS50	VPS50 subunit of EARP/GARPII complex [Source:HGNC Symbol;Acc:HGNC:25956]	-0.228245	5.99578	7.16648	0.00963323	0.578873
ZFAND4	zinc finger AN1-type containing 4 [Source:HGNC Symbol;Acc:HGNC:23504]	-0.203107	5.1295	7.16056	0.00966151	0.578873
PI4KA	phosphatidylinositol 4-kinase alpha [Source:HGNC Symbol;Acc:HGNC:8983]	0.152563	6.78666	7.15816	0.00967299	0.578873
TRAK2	trafficking kinesin protein 2 [Source:HGNC Symbol;Acc:HGNC:13206]	-0.388411	7.41016	7.15675	0.00973218	0.578873
RP11-138I1.4	novel transcript	-0.774198	7.73961	7.17438	0.00973608	0.578873
RNF213-AS1	RNF213 antisense RNA 1 [Source:HGNC Symbol;Acc:HGNC:54402]	0.343766	4.34899	7.13936	0.00976396	0.578873
TGM2	transglutaminase 2 [Source:HGNC Symbol;Acc:HGNC:11778]	-0.953241	3.07814	7.15083	0.00978646	0.578873
C4orf19	chromosome 4 open reading frame 19 [Source:HGNC Symbol;Acc:HGNC:25618]	0.622822	1.24565	7.1233	0.00984153	0.578873
NIPAL4	NIPA like domain containing 4 [Source:HGNC Symbol;Acc:HGNC:28018]	0.448074	1.98956	7.11745	0.00987016	0.578873
NHLRC2	NHL repeat containing 2 [Source:HGNC Symbol;Acc:HGNC:24731]	-0.168608	7.1299	7.11379	0.00988809	0.578873
POP7	POP7 homolog, ribonuclease P/MRP subunit [Source:HGNC Symbol;Acc:HGNC:19949]	-0.347032	2.69822	7.11195	0.0098971	0.578873
ZNF680	zinc finger protein 680 [Source:HGNC Symbol;Acc:HGNC:26897]	-0.315369	5.14473	7.11	0.00991085	0.578873
MIDEAS	mitotic deacetylase associated SANT domain protein [Source:HGNC Symbol;Acc:HGNC:19853]	0.139748	7.10291	7.10879	0.0099126	0.578873
RP1-18D14.7	novel transcript	-0.899401	1.41769	7.09659	0.0099757	0.578873
CRBN	cereblon [Source:HGNC Symbol;Acc:HGNC:30185]	-0.162853	7.2296	7.09444	0.00998345	0.578873
CHPT1	choline phosphotransferase 1 [Source:HGNC Symbol;Acc:HGNC:17852]	-0.494613	6.28195	7.10991	0.00998666	0.578873
ARPC4-TTLL3	ARPC4-TTLL3 readthrough [Source:HGNC Symbol;Acc:HGNC:38830]	0.159665	6.39693	7.09224	0.00999434	0.578873
ZNF654	zinc finger protein 654 [Source:HGNC Symbol;Acc:HGNC:25612]	-0.214432	6.07082	7.08722	0.0100193	0.578873
PLCD3	phospholipase C delta 3 [Source:HGNC Symbol;Acc:HGNC:9061]	-0.980697	1.29246	7.07631	0.0100768	0.57986
PRR29	proline rich 29 [Source:HGNC Symbol;Acc:HGNC:25673]	0.242134	5.0408	7.07075	0.0101015	0.57986
C2CD4D	C2 calcium dependent domain containing 4D [Source:HGNC Symbol;Acc:HGNC:37210]	-1.21207	0.387686	7.05526	0.0101827	0.582639
PRPF40A	pre-mRNA processing factor 40 homolog A [Source:HGNC Symbol;Acc:HGNC:16463]	-0.172087	7.79207	7.01634	0.0103783	0.587411
ZBED5	zinc finger BED-type containing 5 [Source:HGNC Symbol;Acc:HGNC:30803]	-0.167064	7.32305	7.01552	0.0103826	0.587411
KLRC2	killer cell lectin like receptor C2 [Source:HGNC Symbol;Acc:HGNC:6375]	-0.717144	2.50852	7.01231	0.0104104	0.587411
COPS3	COP9 signalosome subunit 3 [Source:HGNC Symbol;Acc:HGNC:2239]	-0.201834	5.99542	7.00304	0.0104472	0.587411
MPP1	membrane palmitoylated protein 1 [Source:HGNC Symbol;Acc:HGNC:7219]	-0.803686	7.5327	7.02713	0.0104761	0.587411
FMR1	FMRP translational regulator 1 [Source:HGNC Symbol;Acc:HGNC:3775]	-0.212985	7.0392	6.99685	0.0104794	0.587411
KRT1	keratin 1 [Source:HGNC Symbol;Acc:HGNC:6412]	-0.958239	6.51369	7.02123	0.0105173	0.587411
UROD	uroporphyrinogen decarboxylase [Source:HGNC Symbol;Acc:HGNC:12591]	-0.289913	4.57265	6.98479	0.0105425	0.587411
RP11-342M1.3	novel transcript, antisense to ERMAP	-0.42025	1.76949	6.97833	0.0105765	0.587411
ARHGEF12	Rho guanine nucleotide exchange factor 12 [Source:HGNC Symbol;Acc:HGNC:14193]	-0.600052	6.44421	6.99785	0.0105962	0.587411
TRRAP	transformation/transcription domain associated protein [Source:HGNC Symbol;Acc:HGNC:12347]	0.130847	7.75105	6.96566	0.0106434	0.587758
MED29	mediator complex subunit 29 [Source:HGNC Symbol;Acc:HGNC:23074]	0.173178	5.3069	6.95863	0.0106807	0.587758
RNF14	ring finger protein 14 [Source:HGNC Symbol;Acc:HGNC:10058]	-0.356283	6.27168	6.95573	0.0107329	0.587758
SCYL2	SCY1 like pseudokinase 2 [Source:HGNC Symbol;Acc:HGNC:19286]	-0.201418	6.86864	6.94854	0.0107345	0.587758
FBXO11	F-box protein 11 [Source:HGNC Symbol;Acc:HGNC:13590]	-0.118053	7.44566	6.93236	0.0108214	0.588929
MBNL3	muscleblind like splicing regulator 3 [Source:HGNC Symbol;Acc:HGNC:20564]	-0.598412	8.87026	6.95406	0.0108232	0.588929
RP11-53B2.1	novel transcript, antisense C18orf1	0.361869	3.44367	6.92522	0.01086	0.588929
C1QC	complement C1q C chain [Source:HGNC Symbol;Acc:HGNC:1245]	-1.58723	0.825355	6.92787	0.0108883	0.588929
MIR142	novel transcript, MIR142 host	0.304084	3.81292	6.90427	0.0109741	0.591771
AZI2	5-azacytidine induced 2 [Source:HGNC Symbol;Acc:HGNC:24002]	-0.226555	5.94633	6.87001	0.0111634	0.593495
CLEC2D	C-type lectin domain family 2 member D [Source:HGNC Symbol;Acc:HGNC:14351]	-0.193829	9.09531	6.8683	0.0111729	0.593495
KCTD9	potassium channel tetramerization domain containing 9 [Source:HGNC Symbol;Acc:HGNC:22401]	-0.207021	5.19533	6.86753	0.0111772	0.593495
SCLT1	sodium channel and clathrin linker 1 [Source:HGNC Symbol;Acc:HGNC:26406]	-0.231134	6.46852	6.86743	0.0111777	0.593495
TFR2	transferrin receptor 2 [Source:HGNC Symbol;Acc:HGNC:11762]	-0.826192	2.17835	6.8646	0.0112143	0.593495
RBM10	RNA binding motif protein 10 [Source:HGNC Symbol;Acc:HGNC:9896]	0.194038	5.13644	6.85637	0.0112397	0.593495
ZNF517	zinc finger protein 517 [Source:HGNC Symbol;Acc:HGNC:27984]	-0.419086	2.79671	6.85024	0.0112741	0.593495
TRAPPC13	trafficking protein particle complex subunit 13 [Source:HGNC Symbol;Acc:HGNC:25828]	-0.234272	5.50262	6.83571	0.0113563	0.593495
ZNF587	zinc finger protein 587 [Source:HGNC Symbol;Acc:HGNC:30955]	0.14067	6.49948	6.83125	0.0113816	0.593495
DDX20	DEAD-box helicase 20 [Source:HGNC Symbol;Acc:HGNC:2743]	-0.176023	4.96434	6.82991	0.0113892	0.593495
RP11-872J21.5		-0.363427	4.32077	6.82865	0.0113998	0.593495
GRINA	glutamate ionotropic receptor NMDA type subunit associated protein 1 [Source:HGNC Symbol;Acc:HGNC:4589]	-0.512017	7.11012	6.84419	0.0114063	0.593495
GPCPD1	glycerophosphocholine phosphodiesterase 1 [Source:HGNC Symbol;Acc:HGNC:26957]	-0.226929	7.55617	6.81355	0.0114828	0.595026
YPEL4	yippee like 4 [Source:HGNC Symbol;Acc:HGNC:18328]	-1.03398	0.966542	6.78941	0.0116291	0.595026
SLC6A8	solute carrier family 6 member 8 [Source:HGNC Symbol;Acc:HGNC:11055]	-0.755116	6.70506	6.81259	0.0116428	0.595026
GPR174	G protein-coupled receptor 174 [Source:HGNC Symbol;Acc:HGNC:30245]	-0.218127	6.08102	6.78493	0.0116484	0.595026
RP5-836N17.4	novel transcript, sense intronic to TM9SF4	0.634351	0.16525	6.784	0.0116539	0.595026
CCNDBP1	cyclin D1 binding protein 1 [Source:HGNC Symbol;Acc:HGNC:1587]	-0.403701	7.07489	6.79245	0.011671	0.595026
EIF3J	eukaryotic translation initiation factor 3 subunit J [Source:HGNC Symbol;Acc:HGNC:3270]	-0.189522	6.08575	6.77812	0.0116882	0.595026
CCAR2	cell cycle and apoptosis regulator 2 [Source:HGNC Symbol;Acc:HGNC:23360]	0.114025	6.16953	6.77398	0.0117124	0.595026
STYX	serine/threonine/tyrosine interacting protein [Source:HGNC Symbol;Acc:HGNC:11447]	-0.14203	7.26938	6.76579	0.0117606	0.595026
DDOST	dolichyl-diphosphooligosaccharide--protein glycosyltransferase non-catalytic subunit [Source:HGNC Symbol;Acc:HGNC:2728]	0.225213	6.10247	6.75376	0.0118316	0.595026
ANKRD12	ankyrin repeat domain 12 [Source:HGNC Symbol;Acc:HGNC:29135]	-0.223499	8.69874	6.7514	0.0118457	0.595026
RP3-508I15.21	novel transcript, antisense to SUN2	0.45869	1.46099	6.75133	0.0118461	0.595026
ISY1	ISY1 splicing factor homolog [Source:HGNC Symbol;Acc:HGNC:29201]	0.211901	3.95945	6.74723	0.0118704	0.595026
ATRN	attractin [Source:HGNC Symbol;Acc:HGNC:885]	0.141662	5.25925	6.7311	0.0119668	0.595492
ANAPC2	anaphase promoting complex subunit 2 [Source:HGNC Symbol;Acc:HGNC:19989]	0.208669	4.33069	6.72989	0.011974	0.595492
CTC-429P9.2	novel transcript	0.294868	1.89825	6.72888	0.0119801	0.595492
FBXO9	F-box protein 9 [Source:HGNC Symbol;Acc:HGNC:13588]	-0.260055	6.26092	6.72016	0.012035	0.596555
AHSA1	activator of HSP90 ATPase activity 1 [Source:HGNC Symbol;Acc:HGNC:1189]	0.175832	5.07218	6.6921	0.0122032	0.597896
FOXN2	forkhead box N2 [Source:HGNC Symbol;Acc:HGNC:5281]	-0.203552	7.93832	6.68767	0.0122304	0.597896
ARHGEF37	Rho guanine nucleotide exchange factor 37 [Source:HGNC Symbol;Acc:HGNC:34430]	-1.19396	0.298996	6.68505	0.0122499	0.597896
RP11-257O5.2	TEC	-0.235305	4.38196	6.68225	0.0122637	0.597896
LNX1	ligand of numb-protein X 1 [Source:HGNC Symbol;Acc:HGNC:6657]	-0.245597	3.95857	6.6711	0.0123325	0.597896
DGKE	diacylglycerol kinase epsilon [Source:HGNC Symbol;Acc:HGNC:2852]	-0.229574	5.79612	6.67074	0.0123348	0.597896
ZNF589	zinc finger protein 589 [Source:HGNC Symbol;Acc:HGNC:16747]	0.210298	4.89819	6.66243	0.0123864	0.597896
RELCH	RAB11 binding and LisH domain, coiled-coil and HEAT repeat containing [Source:HGNC Symbol;Acc:HGNC:29289]	-0.183162	7.29278	6.64517	0.0124942	0.597896
ADAD2	adenosine deaminase domain containing 2 [Source:HGNC Symbol;Acc:HGNC:30714]	-1.35755	0.455946	6.64547	0.0125051	0.597896
STOM	stomatin [Source:HGNC Symbol;Acc:HGNC:3383]	-0.523601	7.53991	6.65073	0.0125755	0.597896
HIGD1A	HIG1 hypoxia inducible domain family member 1A [Source:HGNC Symbol;Acc:HGNC:29527]	-0.277888	5.07306	6.6292	0.0125949	0.597896
DDX19A	DEAD-box helicase 19A [Source:HGNC Symbol;Acc:HGNC:25628]	0.124776	5.1689	6.61808	0.0126655	0.597896
ZBTB44	zinc finger and BTB domain containing 44 [Source:HGNC Symbol;Acc:HGNC:25001]	-0.169028	8.05051	6.61731	0.0126704	0.597896
ABCD4	ATP binding cassette subfamily D member 4 [Source:HGNC Symbol;Acc:HGNC:68]	0.17934	4.77849	6.61701	0.0126724	0.597896
PITHD1	PITH domain containing 1 [Source:HGNC Symbol;Acc:HGNC:25022]	-0.609892	6.52396	6.63458	0.0127	0.597896
TNRC18	trinucleotide repeat containing 18 [Source:HGNC Symbol;Acc:HGNC:11962]	0.242924	6.10287	6.6115	0.0127076	0.597896
RNF123	ring finger protein 123 [Source:HGNC Symbol;Acc:HGNC:21148]	-0.433526	5.71322	6.62056	0.0127229	0.597896
CLOCK	clock circadian regulator [Source:HGNC Symbol;Acc:HGNC:2082]	-0.183595	6.68024	6.57961	0.0129132	0.597896
NEIL3	nei like DNA glycosylase 3 [Source:HGNC Symbol;Acc:HGNC:24573]	-0.575338	4.70234	6.58759	0.0129524	0.597896
HK1	hexokinase 1 [Source:HGNC Symbol;Acc:HGNC:4922]	-0.459793	6.68875	6.58049	0.0129987	0.597896
ZBTB26	zinc finger and BTB domain containing 26 [Source:HGNC Symbol;Acc:HGNC:23383]	-0.211283	4.97846	6.56169	0.0130303	0.597896
PRDX2	peroxiredoxin 2 [Source:HGNC Symbol;Acc:HGNC:9353]	-0.60876	6.12028	6.5814	0.0130373	0.597896
SRRT	serrate, RNA effector molecule [Source:HGNC Symbol;Acc:HGNC:24101]	0.177833	5.91598	6.55423	0.0130793	0.597896
ARG1	arginase 1 [Source:HGNC Symbol;Acc:HGNC:663]	-0.640285	2.96123	6.55775	0.0130854	0.597896
CBX2	chromobox 2 [Source:HGNC Symbol;Acc:HGNC:1552]	-0.785651	1.45437	6.55291	0.013088	0.597896
OTUD6B	OTU deubiquitinase 6B [Source:HGNC Symbol;Acc:HGNC:24281]	-0.210581	4.94465	6.5412	0.0131655	0.597896
ZDHHC21	zinc finger DHHC-type palmitoyltransferase 21 [Source:HGNC Symbol;Acc:HGNC:20750]	-0.377149	6.706	6.54553	0.0132014	0.597896
DPEP2	dipeptidase 2 [Source:HGNC Symbol;Acc:HGNC:23028]	0.266432	5.7143	6.53496	0.0132096	0.597896
CTDSP1	CTD small phosphatase 1 [Source:HGNC Symbol;Acc:HGNC:21614]	0.162136	6.48871	6.53445	0.0132104	0.597896
AIFM1	apoptosis inducing factor mitochondria associated 1 [Source:HGNC Symbol;Acc:HGNC:8768]	0.230796	3.85636	6.53364	0.0132157	0.597896
LINC00426	long intergenic non-protein coding RNA 426 [Source:HGNC Symbol;Acc:HGNC:42761]	0.262404	3.30193	6.52	0.013307	0.597896
ALPK3	alpha kinase 3 [Source:HGNC Symbol;Acc:HGNC:17574]	-1.35277	1.24553	6.52906	0.0133073	0.597896
GIGYF1	GRB10 interacting GYF protein 1 [Source:HGNC Symbol;Acc:HGNC:9126]	0.211153	5.13205	6.51594	0.0133342	0.597896
RASGRP2	RAS guanyl releasing protein 2 [Source:HGNC Symbol;Acc:HGNC:9879]	0.186663	6.95204	6.51328	0.0133522	0.597896
TSR2	TSR2 ribosome maturation factor [Source:HGNC Symbol;Acc:HGNC:25455]	0.239196	3.33254	6.51199	0.0133608	0.597896
SOS1	SOS Ras/Rac guanine nucleotide exchange factor 1 [Source:HGNC Symbol;Acc:HGNC:11187]	-0.154453	7.99332	6.51164	0.0133632	0.597896
FAHD1	fumarylacetoacetate hydrolase domain containing 1 [Source:HGNC Symbol;Acc:HGNC:14169]	-0.282516	4.04231	6.50976	0.0133759	0.597896
KLRC3	killer cell lectin like receptor C3 [Source:HGNC Symbol;Acc:HGNC:6376]	-0.463151	3.81877	6.51116	0.0133792	0.597896
CDC42BPA	CDC42 binding protein kinase alpha [Source:HGNC Symbol;Acc:HGNC:1737]	-0.88549	3.11715	6.51693	0.0134203	0.597896
AF196779.12		-0.345524	4.8517	6.49947	0.0134556	0.597896
LRCH4	leucine rich repeats and calponin homology domain containing 4 [Source:HGNC Symbol;Acc:HGNC:6691]	0.178255	6.13451	6.48521	0.0135427	0.597896
XPO7	exportin 7 [Source:HGNC Symbol;Acc:HGNC:14108]	-0.329732	7.00878	6.49063	0.0135427	0.597896
ANKRD13C	ankyrin repeat domain 13C [Source:HGNC Symbol;Acc:HGNC:25374]	-0.158324	6.02958	6.47975	0.0135801	0.597896
GTF3C5	general transcription factor IIIC subunit 5 [Source:HGNC Symbol;Acc:HGNC:4668]	0.190448	4.77435	6.4775	0.0135955	0.597896
TAPBPL	TAP binding protein like [Source:HGNC Symbol;Acc:HGNC:30683]	0.169969	5.22538	6.4756	0.0136086	0.597896
SENP7	SUMO specific peptidase 7 [Source:HGNC Symbol;Acc:HGNC:30402]	-0.200114	7.2625	6.47377	0.0136212	0.597896
WDR45	WD repeat domain 45 [Source:HGNC Symbol;Acc:HGNC:28912]	-0.335955	5.88956	6.47483	0.0136412	0.597896
CTB-133G6.1		0.2095	5.5981	6.45564	0.0137465	0.598844
KAT2B	lysine acetyltransferase 2B [Source:HGNC Symbol;Acc:HGNC:8638]	-0.335508	7.22885	6.46091	0.0137534	0.598844
CTD-2509G16.5	novel transcript	0.614142	0.37715	6.44975	0.0137875	0.598844
GRIN3B	glutamate ionotropic receptor NMDA type subunit 3B [Source:HGNC Symbol;Acc:HGNC:16768]	-0.772003	0.487358	6.43722	0.0138751	0.598844
CTD-2531D15.5	novel transcript	0.704799	-0.128957	6.43181	0.0139131	0.598844
TIA1	TIA1 cytotoxic granule associated RNA binding protein [Source:HGNC Symbol;Acc:HGNC:11802]	-0.189364	7.29293	6.42786	0.0139409	0.598844
LMBRD1	LMBR1 domain containing 1 [Source:HGNC Symbol;Acc:HGNC:23038]	-0.186472	6.95052	6.42432	0.0139659	0.598844
STRADB	STE20 related adaptor beta [Source:HGNC Symbol;Acc:HGNC:13205]	-0.72484	8.81969	6.44757	0.0139706	0.598844
USP12	ubiquitin specific peptidase 12 [Source:HGNC Symbol;Acc:HGNC:20485]	-0.333802	6.6842	6.42781	0.0139821	0.598844
RP11-15B17.4	TEC	-0.451533	1.64494	6.41959	0.0139994	0.598844
NT5C1B-RDH14	NT5C1B-RDH14 readthrough [Source:HGNC Symbol;Acc:HGNC:38831]	-0.209404	3.53385	6.40411	0.0141095	0.59941
ERG28	ergosterol biosynthesis 28 homolog [Source:HGNC Symbol;Acc:HGNC:1187]	-0.177394	4.15703	6.39128	0.0142014	0.59941
CYTH1	cytohesin 1 [Source:HGNC Symbol;Acc:HGNC:9501]	0.118682	8.36754	6.39052	0.0142069	0.59941
CFAP298-TCP10L	CFAP298-TCP10L readthrough [Source:HGNC Symbol;Acc:HGNC:54636]	0.261164	3.09027	6.38455	0.0142499	0.59941
TCEA1	transcription elongation factor A1 [Source:HGNC Symbol;Acc:HGNC:11612]	-0.153028	6.8069	6.38345	0.0142578	0.59941
RP11-20B24.6	novel transcript, antisense to PHF12	0.395576	1.67988	6.38159	0.0142713	0.59941
PDZD4	PDZ domain containing 4 [Source:HGNC Symbol;Acc:HGNC:21167]	0.661838	1.83504	6.38076	0.0142773	0.59941
SKP1	S-phase kinase associated protein 1 [Source:HGNC Symbol;Acc:HGNC:10899]	-0.167523	7.73579	6.38009	0.0142821	0.59941
ZSWIM8-AS1	ZSWIM8 antisense RNA 1 [Source:HGNC Symbol;Acc:HGNC:45103]	0.233893	3.80781	6.37357	0.0143294	0.59998
UBE2J2	ubiquitin conjugating enzyme E2 J2 [Source:HGNC Symbol;Acc:HGNC:19268]	0.164263	5.11588	6.36715	0.0143761	0.600089
RP11-73M18.7	novel transcript, sense intronic to KLC1	0.294398	2.45025	6.362	0.0144136	0.600089
CCDC13	coiled-coil domain containing 13 [Source:HGNC Symbol;Acc:HGNC:26358]	-0.990292	0.729273	6.35858	0.0144394	0.600089
PRDX6	peroxiredoxin 6 [Source:HGNC Symbol;Acc:HGNC:16753]	-0.454274	7.00584	6.36354	0.0144987	0.600089
TROAP-AS1	TROAP and PRPH antisense RNA 1 [Source:HGNC Symbol;Acc:HGNC:55453]	-0.77793	1.52699	6.35021	0.0145006	0.600089
TP53BP1	tumor protein p53 binding protein 1 [Source:HGNC Symbol;Acc:HGNC:11999]	0.1387	5.89733	6.33874	0.0145846	0.600194
PASK	PAS domain containing serine/threonine kinase [Source:HGNC Symbol;Acc:HGNC:17270]	-0.344732	5.4812	6.34112	0.0146004	0.600194
DHCR24	24-dehydrocholesterol reductase [Source:HGNC Symbol;Acc:HGNC:2859]	-0.410882	3.17059	6.32455	0.01469	0.600194
LINC00957	long intergenic non-protein coding RNA 957 [Source:HGNC Symbol;Acc:HGNC:22332]	0.397261	2.6442	6.3184	0.0147359	0.600194
DNAJC14	DnaJ heat shock protein family (Hsp40) member C14 [Source:HGNC Symbol;Acc:HGNC:24581]	0.125649	5.71228	6.3079	0.0148146	0.600194
SGPP1	sphingosine-1-phosphate phosphatase 1 [Source:HGNC Symbol;Acc:HGNC:17720]	-0.214146	5.92197	6.29606	0.014904	0.600194
PPP6R3	protein phosphatase 6 regulatory subunit 3 [Source:HGNC Symbol;Acc:HGNC:1173]	-0.121809	8.12321	6.29574	0.0149064	0.600194
COASY	Coenzyme A synthase [Source:HGNC Symbol;Acc:HGNC:29932]	0.207557	4.41518	6.29325	0.0149252	0.600194
SLFN11	schlafen family member 11 [Source:HGNC Symbol;Acc:HGNC:26633]	0.212859	5.57628	6.28934	0.0149549	0.600194
GTDC1	glycosyltransferase like domain containing 1 [Source:HGNC Symbol;Acc:HGNC:20887]	-0.210497	5.19055	6.28497	0.0149881	0.600194
GPM6A	glycoprotein M6A [Source:HGNC Symbol;Acc:HGNC:4460]	-1.44073	1.52429	6.29363	0.0150187	0.600194
ZZEF1	zinc finger ZZ-type and EF-hand domain containing 1 [Source:HGNC Symbol;Acc:HGNC:29027]	0.110941	7.34353	6.27619	0.0150552	0.600194
AP003068.12	novel transcript	0.630319	-0.0626267	6.27441	0.0150688	0.600194
NEK9	NIMA related kinase 9 [Source:HGNC Symbol;Acc:HGNC:18591]	0.106703	6.38399	6.26063	0.0151747	0.600194
SNRNP70	small nuclear ribonucleoprotein U1 subunit 70 [Source:HGNC Symbol;Acc:HGNC:11150]	0.216067	6.30303	6.26059	0.015175	0.600194
UBN1	ubinuclein 1 [Source:HGNC Symbol;Acc:HGNC:12506]	0.1624	6.5329	6.25635	0.0152078	0.600194
HAUS4	HAUS augmin like complex subunit 4 [Source:HGNC Symbol;Acc:HGNC:20163]	0.255932	4.51195	6.25446	0.0152224	0.600194
UBE2Q1-AS1	UBE2Q1 antisense RNA 1 [Source:HGNC Symbol;Acc:HGNC:40722]	0.305449	0.930434	6.25431	0.0152236	0.600194
PUS7L	pseudouridine synthase 7 like [Source:HGNC Symbol;Acc:HGNC:25276]	-0.214468	5.59942	6.2517	0.0152438	0.600194
TANGO2	transport and golgi organization 2 homolog [Source:HGNC Symbol;Acc:HGNC:25439]	-0.377777	6.55866	6.25995	0.0152492	0.600194
NFIX	nuclear factor I X [Source:HGNC Symbol;Acc:HGNC:7788]	-0.667602	6.2372	6.26779	0.0152928	0.600194
LINC00674	long intergenic non-protein coding RNA 674 [Source:HGNC Symbol;Acc:HGNC:44355]	0.151135	5.41282	6.2426	0.0153144	0.600194
RP11-73M18.10	novel transcript, antisense to KLC1	0.280211	2.4903	6.23676	0.01536	0.600194
MTOR	mechanistic target of rapamycin kinase [Source:HGNC Symbol;Acc:HGNC:3942]	0.127383	6.66667	6.23393	0.0153822	0.600194
SLC39A8	solute carrier family 39 member 8 [Source:HGNC Symbol;Acc:HGNC:20862]	-0.253979	4.6939	6.23156	0.0154008	0.600194
ADAMTSL4-AS1	ADAMTSL4 antisense RNA 1 [Source:HGNC Symbol;Acc:HGNC:32041]	0.255906	4.5266	6.23018	0.0154115	0.600194
PCMTD2	protein-L-isoaspartate (D-aspartate) O-methyltransferase domain containing 2 [Source:HGNC Symbol;Acc:HGNC:15882]	-0.312606	5.50201	6.22994	0.0154272	0.600194
JAZF1	JAZF zinc finger 1 [Source:HGNC Symbol;Acc:HGNC:28917]	-0.401918	6.98183	6.23609	0.0154475	0.600194
SPTB	spectrin beta, erythrocytic [Source:HGNC Symbol;Acc:HGNC:11274]	-0.733666	5.79681	6.23512	0.0155498	0.602853
NUTM2G	NUT family member 2G [Source:HGNC Symbol;Acc:HGNC:23449]	0.334144	2.6298	6.20127	0.01564	0.605031
RIOK2	RIO kinase 2 [Source:HGNC Symbol;Acc:HGNC:18999]	-0.208781	5.15393	6.19216	0.0157128	0.606527
SURF6	surfeit 6 [Source:HGNC Symbol;Acc:HGNC:11478]	0.407239	2.72399	6.18353	0.015782	0.607253
NFIA	nuclear factor I A [Source:HGNC Symbol;Acc:HGNC:7784]	-0.510851	3.64955	6.18514	0.0157998	0.607253
RAP2A	RAP2A, member of RAS oncogene family [Source:HGNC Symbol;Acc:HGNC:9861]	-0.215509	6.08317	6.15707	0.0159963	0.61012
SIAH2	siah E3 ubiquitin protein ligase 2 [Source:HGNC Symbol;Acc:HGNC:10858]	-0.595414	7.33197	6.17371	0.016019	0.61012
PTPRA	protein tyrosine phosphatase receptor type A [Source:HGNC Symbol;Acc:HGNC:9664]	-0.145703	7.09529	6.15171	0.0160402	0.61012
AKAP13	A-kinase anchoring protein 13 [Source:HGNC Symbol;Acc:HGNC:371]	0.119293	8.8641	6.14833	0.0160678	0.61012
TPRN	taperin [Source:HGNC Symbol;Acc:HGNC:26894]	-0.487717	2.17243	6.14687	0.0160798	0.61012
C16orf95	chromosome 16 open reading frame 95 [Source:HGNC Symbol;Acc:HGNC:40033]	-1.02175	0.491793	6.14291	0.016113	0.61012
VPS13A	vacuolar protein sorting 13 homolog A [Source:HGNC Symbol;Acc:HGNC:1908]	-0.215719	7.59471	6.13901	0.0161444	0.61012
FASTKD1	FAST kinase domains 1 [Source:HGNC Symbol;Acc:HGNC:26150]	-0.187983	4.88896	6.1359	0.01617	0.61012
KLC3	kinesin light chain 3 [Source:HGNC Symbol;Acc:HGNC:20717]	-1.05373	2.06931	6.13788	0.0162301	0.61012
USP14	ubiquitin specific peptidase 14 [Source:HGNC Symbol;Acc:HGNC:12612]	-0.168932	6.3036	6.12742	0.0162402	0.61012
UBB	ubiquitin B [Source:HGNC Symbol;Acc:HGNC:12463]	-0.717561	8.61514	6.14797	0.0162516	0.61012
SAMD9	sterile alpha motif domain containing 9 [Source:HGNC Symbol;Acc:HGNC:1348]	-0.337336	9.21696	6.12034	0.0163343	0.611719
RIOK3	RIO kinase 3 [Source:HGNC Symbol;Acc:HGNC:11451]	-0.702968	8.42077	6.13451	0.0163629	0.611719
ANKRD36C	ankyrin repeat domain 36C [Source:HGNC Symbol;Acc:HGNC:32946]	-0.201195	7.01496	6.10432	0.0164329	0.612879
SRD5A1	steroid 5 alpha-reductase 1 [Source:HGNC Symbol;Acc:HGNC:11284]	-0.272547	3.81612	6.10076	0.0164628	0.612879
INPP5D	inositol polyphosphate-5-phosphatase D [Source:HGNC Symbol;Acc:HGNC:6079]	0.152296	7.96359	6.09414	0.0165186	0.61367
MASTL	microtubule associated serine/threonine kinase like [Source:HGNC Symbol;Acc:HGNC:19042]	-0.345136	4.78071	6.08898	0.0165763	0.614169
TIMELESS	timeless circadian regulator [Source:HGNC Symbol;Acc:HGNC:11813]	0.245443	3.72844	6.0844	0.016601	0.614169
ARHGAP25	Rho GTPase activating protein 25 [Source:HGNC Symbol;Acc:HGNC:28951]	0.116387	7.58367	6.07994	0.0166389	0.614293
CCNG1	cyclin G1 [Source:HGNC Symbol;Acc:HGNC:1592]	-0.200234	6.82605	6.0643	0.0167726	0.616068
LNPK	lunapark, ER junction formation factor [Source:HGNC Symbol;Acc:HGNC:21610]	-0.172724	6.12827	6.0581	0.0168259	0.616068
SHARPIN	SHANK associated RH domain interactor [Source:HGNC Symbol;Acc:HGNC:25321]	-0.396286	5.03342	6.06122	0.0168597	0.616068
HIP1	huntingtin interacting protein 1 [Source:HGNC Symbol;Acc:HGNC:4913]	0.322687	4.8179	6.04937	0.0169123	0.616068
HEBP1	heme binding protein 1 [Source:HGNC Symbol;Acc:HGNC:17176]	-0.424884	4.33316	6.04196	0.0169993	0.616068
CRPPA	CDP-L-ribitol pyrophosphorylase A [Source:HGNC Symbol;Acc:HGNC:37276]	-0.791807	0.936503	6.03101	0.0170608	0.616068
APOBEC3B	apolipoprotein B mRNA editing enzyme catalytic subunit 3B [Source:HGNC Symbol;Acc:HGNC:17352]	0.537817	2.17923	6.02736	0.0170927	0.616068
FLACC1	flagellum associated containing coiled-coil domains 1 [Source:HGNC Symbol;Acc:HGNC:14439]	-0.350742	4.81995	6.02787	0.0171059	0.616068
NHP2	NHP2 ribonucleoprotein [Source:HGNC Symbol;Acc:HGNC:14377]	0.186899	4.28501	6.02537	0.0171101	0.616068
COX11	cytochrome c oxidase copper chaperone COX11 [Source:HGNC Symbol;Acc:HGNC:2261]	-0.171942	5.76794	6.02391	0.0171229	0.616068
ACHE	acetylcholinesterase (Cartwright blood group) [Source:HGNC Symbol;Acc:HGNC:108]	-1.36956	1.06165	6.03083	0.0171357	0.616068
ZDHHC17	zinc finger DHHC-type palmitoyltransferase 17 [Source:HGNC Symbol;Acc:HGNC:18412]	-0.202552	6.73249	6.01897	0.0171662	0.616068
DGLUCY	D-glutamate cyclase [Source:HGNC Symbol;Acc:HGNC:20498]	0.156797	6.50914	6.00982	0.0172469	0.616068
NNAT	neuronatin [Source:HGNC Symbol;Acc:HGNC:7860]	0.292528	3.07951	6.00453	0.0172937	0.616068
SIPA1	signal-induced proliferation-associated 1 [Source:HGNC Symbol;Acc:HGNC:10885]	0.188566	6.45869	6.00189	0.0173171	0.616068
SLC4A1	solute carrier family 4 member 1 (Diego blood group) [Source:HGNC Symbol;Acc:HGNC:11027]	-0.916867	8.8697	6.02054	0.0173637	0.616068
POLI	DNA polymerase iota [Source:HGNC Symbol;Acc:HGNC:9182]	-0.204887	5.64423	5.99438	0.0173839	0.616068
FAM200B	family with sequence similarity 200 member B [Source:HGNC Symbol;Acc:HGNC:27740]	-0.210062	5.42643	5.99247	0.017401	0.616068
ALAS2	5'-aminolevulinate synthase 2 [Source:HGNC Symbol;Acc:HGNC:397]	-0.911221	10.8535	6.01378	0.0174152	0.616068
FCGRT	Fc fragment of IgG receptor and transporter [Source:HGNC Symbol;Acc:HGNC:3621]	0.274196	5.16178	5.98692	0.0174544	0.616068
SHOC2	SHOC2 leucine rich repeat scaffold protein [Source:HGNC Symbol;Acc:HGNC:15454]	-0.160966	7.64119	5.98624	0.0174566	0.616068
SLC7A5	solute carrier family 7 member 5 [Source:HGNC Symbol;Acc:HGNC:11063]	-0.624943	5.38776	6.00236	0.0174716	0.616068
ATP2A1	ATPase sarcoplasmic/endoplasmic reticulum Ca2+ transporting 1 [Source:HGNC Symbol;Acc:HGNC:811]	-0.918774	1.45885	5.97917	0.0175315	0.616068
RP11-147L13.8	novel transcript	-0.479084	3.64782	5.97643	0.017564	0.616068
PCMTD1	protein-L-isoaspartate (D-aspartate) O-methyltransferase domain containing 1 [Source:HGNC Symbol;Acc:HGNC:30483]	-0.204328	7.78358	5.97284	0.017577	0.616068
CCDC142	coiled-coil domain containing 142 [Source:HGNC Symbol;Acc:HGNC:25889]	0.160731	4.71939	5.96295	0.0176664	0.616068
PDC	phosducin [Source:HGNC Symbol;Acc:HGNC:8759]	-0.82972	0.296401	5.95466	0.0177418	0.616068
ZRANB2	zinc finger RANBP2-type containing 2 [Source:HGNC Symbol;Acc:HGNC:13058]	-0.253059	7.57619	5.95463	0.0177503	0.616068
ARG2	arginase 2 [Source:HGNC Symbol;Acc:HGNC:664]	-0.295731	4.89759	5.95379	0.0177539	0.616068
NSFL1C	NSFL1 cofactor [Source:HGNC Symbol;Acc:HGNC:15912]	0.139586	6.13922	5.94422	0.0178371	0.616068
BLVRB	biliverdin reductase B [Source:HGNC Symbol;Acc:HGNC:1063]	-0.699494	6.37544	5.95361	0.0179408	0.616068
ZNF678	zinc finger protein 678 [Source:HGNC Symbol;Acc:HGNC:28652]	-0.234097	6.00558	5.92945	0.0179729	0.616068
PIBF1	progesterone immunomodulatory binding factor 1 [Source:HGNC Symbol;Acc:HGNC:23352]	-0.21757	5.40375	5.9271	0.0179946	0.616068
KLRC4	killer cell lectin like receptor C4 [Source:HGNC Symbol;Acc:HGNC:6377]	-0.423256	3.27608	5.92716	0.0179947	0.616068
RP11-230C9.4	novel transcript	-0.511191	0.460736	5.92597	0.0180051	0.616068
SF3B2	splicing factor 3b subunit 2 [Source:HGNC Symbol;Acc:HGNC:10769]	0.183495	6.71874	5.92167	0.0180449	0.616068
REXO4	REX4 homolog, 3'-5' exonuclease [Source:HGNC Symbol;Acc:HGNC:12820]	0.186891	4.40196	5.91585	0.0180989	0.616068
SOCS2	suppressor of cytokine signaling 2 [Source:HGNC Symbol;Acc:HGNC:19382]	-0.289996	4.16552	5.90226	0.0182259	0.616068
RGS17	regulator of G protein signaling 17 [Source:HGNC Symbol;Acc:HGNC:14088]	-0.447783	4.55772	5.89985	0.0183158	0.616068
CDC73	cell division cycle 73 [Source:HGNC Symbol;Acc:HGNC:16783]	-0.177493	6.69239	5.88935	0.0183473	0.616068
EXOC6	exocyst complex component 6 [Source:HGNC Symbol;Acc:HGNC:23196]	-0.186029	6.37942	5.88821	0.018358	0.616068
KLHDC2	kelch domain containing 2 [Source:HGNC Symbol;Acc:HGNC:20231]	-0.147681	6.68047	5.88657	0.0183735	0.616068
DCTPP1	dCTP pyrophosphatase 1 [Source:HGNC Symbol;Acc:HGNC:28777]	0.220889	3.54194	5.87659	0.0184681	0.616068
MFF	mitochondrial fission factor [Source:HGNC Symbol;Acc:HGNC:24858]	-0.144009	6.38827	5.87234	0.0185085	0.616068
RCHY1	ring finger and CHY zinc finger domain containing 1 [Source:HGNC Symbol;Acc:HGNC:17479]	-0.203137	5.76188	5.86903	0.0185401	0.616068
PPP1R15A	protein phosphatase 1 regulatory subunit 15A [Source:HGNC Symbol;Acc:HGNC:14375]	0.248697	5.52132	5.86508	0.0185785	0.616068
GADD45A	growth arrest and DNA damage inducible alpha [Source:HGNC Symbol;Acc:HGNC:4095]	-0.464345	2.21944	5.86346	0.0185933	0.616068
C19orf25	chromosome 19 open reading frame 25 [Source:HGNC Symbol;Acc:HGNC:26711]	0.233903	4.00519	5.85986	0.0186278	0.616068
EIF1B	eukaryotic translation initiation factor 1B [Source:HGNC Symbol;Acc:HGNC:30792]	-0.440478	6.40425	5.86558	0.0186812	0.616068
USP42	ubiquitin specific peptidase 42 [Source:HGNC Symbol;Acc:HGNC:20068]	-0.121794	5.79136	5.84632	0.0187582	0.616068
TMEM123	transmembrane protein 123 [Source:HGNC Symbol;Acc:HGNC:30138]	-0.197661	9.58498	5.8451	0.0187699	0.616068
NLRP1	NLR family pyrin domain containing 1 [Source:HGNC Symbol;Acc:HGNC:14374]	0.169698	7.32891	5.84054	0.0188141	0.616068
RP11-247L20.4	novel transcript	-0.238271	2.71112	5.83645	0.0188538	0.616068
CPT1A	carnitine palmitoyltransferase 1A [Source:HGNC Symbol;Acc:HGNC:2328]	0.351006	6.00362	5.83627	0.0189222	0.616068
GPR18	G protein-coupled receptor 18 [Source:HGNC Symbol;Acc:HGNC:4472]	-0.143972	5.81731	5.82773	0.0189387	0.616068
AP000721.4	novel transcript	0.280049	3.48263	5.82666	0.0189492	0.616068
DCLRE1B	DNA cross-link repair 1B [Source:HGNC Symbol;Acc:HGNC:17641]	-0.21081	3.62005	5.82631	0.0189526	0.616068
ARAP1	ArfGAP with RhoGAP domain, ankyrin repeat and PH domain 1 [Source:HGNC Symbol;Acc:HGNC:16925]	0.237124	6.71974	5.82473	0.018972	0.616068
MOSPD1	motile sperm domain containing 1 [Source:HGNC Symbol;Acc:HGNC:25235]	-0.507088	4.11666	5.82492	0.0190354	0.616068
MAFF	MAF bZIP transcription factor F [Source:HGNC Symbol;Acc:HGNC:6780]	-0.442138	2.24722	5.817	0.0190437	0.616068
TAF4B	TATA-box binding protein associated factor 4b [Source:HGNC Symbol;Acc:HGNC:11538]	-0.157501	5.50823	5.80756	0.0191366	0.616068
TMC5	transmembrane channel like 5 [Source:HGNC Symbol;Acc:HGNC:22999]	-0.64176	1.35511	5.80732	0.019139	0.616068
PGAM2	phosphoglycerate mutase 2 [Source:HGNC Symbol;Acc:HGNC:8889]	0.276745	3.11762	5.80481	0.0191638	0.616068
RANBP17	RAN binding protein 17 [Source:HGNC Symbol;Acc:HGNC:14428]	-1.27702	0.0343014	5.79737	0.0192493	0.616068
KRAS	KRAS proto-oncogene, GTPase [Source:HGNC Symbol;Acc:HGNC:6407]	-0.156496	7.52774	5.79409	0.0192701	0.616068
TMEM161B	transmembrane protein 161B [Source:HGNC Symbol;Acc:HGNC:28483]	-0.210469	6.47013	5.79002	0.0193106	0.616068
ADD2	adducin 2 [Source:HGNC Symbol;Acc:HGNC:244]	-0.320498	4.40897	5.78891	0.0193257	0.616068
ATF2	activating transcription factor 2 [Source:HGNC Symbol;Acc:HGNC:784]	-0.144908	7.10531	5.78151	0.0193956	0.616068
SUZ12	SUZ12 polycomb repressive complex 2 subunit [Source:HGNC Symbol;Acc:HGNC:17101]	-0.175868	7.1937	5.77795	0.0194312	0.616068
NPRL3	NPR3 like, GATOR1 complex subunit [Source:HGNC Symbol;Acc:HGNC:14124]	-0.529954	7.30402	5.79306	0.0194421	0.616068
ABCG2	ATP binding cassette subfamily G member 2 (Junior blood group) [Source:HGNC Symbol;Acc:HGNC:74]	-1.17993	2.42721	5.78578	0.0194977	0.616068
MAP1LC3B	microtubule associated protein 1 light chain 3 beta [Source:HGNC Symbol;Acc:HGNC:13352]	-0.199228	7.0212	5.7681	0.0195303	0.616068
AC002117.1	novel transcript, antisense to HEXIM1 and HEXIM2	-0.169364	4.23584	5.76676	0.0195438	0.616068
TBPL1	TATA-box binding protein like 1 [Source:HGNC Symbol;Acc:HGNC:11589]	-0.199892	5.02035	5.76144	0.0195977	0.616068
TP53I13	tumor protein p53 inducible protein 13 [Source:HGNC Symbol;Acc:HGNC:25102]	0.212916	4.01442	5.7614	0.019598	0.616068
SCAMP1	secretory carrier membrane protein 1 [Source:HGNC Symbol;Acc:HGNC:10563]	-0.153608	5.9438	5.76082	0.0196039	0.616068
AKAP8	A-kinase anchoring protein 8 [Source:HGNC Symbol;Acc:HGNC:378]	0.125755	5.31696	5.75265	0.0196868	0.616068
RP11-388M20.1	novel transcript, antisense to PYCARD	0.627583	0.622624	5.75247	0.0196887	0.616068
ZNF587B	zinc finger protein 587B [Source:HGNC Symbol;Acc:HGNC:37142]	0.158482	4.72579	5.75216	0.0196918	0.616068
ZNF644	zinc finger protein 644 [Source:HGNC Symbol;Acc:HGNC:29222]	-0.17207	7.53221	5.74904	0.0197236	0.616068
TTC7A	tetratricopeptide repeat domain 7A [Source:HGNC Symbol;Acc:HGNC:19750]	0.170083	6.30011	5.74201	0.0197953	0.616068
TSPAN16	tetraspanin 16 [Source:HGNC Symbol;Acc:HGNC:30725]	0.759683	1.24354	5.74023	0.0198136	0.616068
RP11-531F16.4	novel transcript, antisense to ATP11B	-0.297543	2.87555	5.73809	0.0198355	0.616068
HMGCS1	3-hydroxy-3-methylglutaryl-CoA synthase 1 [Source:HGNC Symbol;Acc:HGNC:5007]	-0.19307	5.17418	5.73339	0.0198838	0.616068
ATAD1	ATPase family AAA domain containing 1 [Source:HGNC Symbol;Acc:HGNC:25903]	-0.171801	6.34059	5.73156	0.0199026	0.616068
ASCC1	activating signal cointegrator 1 complex subunit 1 [Source:HGNC Symbol;Acc:HGNC:24268]	0.163694	4.57718	5.73085	0.0199099	0.616068
ZCWPW1	zinc finger CW-type and PWWP domain containing 1 [Source:HGNC Symbol;Acc:HGNC:23486]	0.208547	3.2174	5.72885	0.0199305	0.616068
PCDHGC5	protocadherin gamma subfamily C, 5 [Source:HGNC Symbol;Acc:HGNC:8718]	-0.787088	1.17769	5.72825	0.0199367	0.616068
RP11-697E2.6	novel protein	-0.16164	5.09705	5.72634	0.0199564	0.616068
MXI1	MAX interactor 1, dimerization protein [Source:HGNC Symbol;Acc:HGNC:7534]	-0.708695	8.31196	5.74576	0.0199596	0.616068
SKA3	spindle and kinetochore associated complex subunit 3 [Source:HGNC Symbol;Acc:HGNC:20262]	-0.468989	3.64591	5.72748	0.0199637	0.616068
SLC16A7	solute carrier family 16 member 7 [Source:HGNC Symbol;Acc:HGNC:10928]	-0.231462	7.62733	5.72443	0.0199771	0.616068
RP11-500M8.7	novel protein	0.184387	4.08691	5.72331	0.0199877	0.616068
CAPZA1	capping actin protein of muscle Z-line subunit alpha 1 [Source:HGNC Symbol;Acc:HGNC:1488]	-0.154363	9.089	5.72187	0.0200026	0.616068
B3GNT7	UDP-GlcNAc:betaGal beta-1,3-N-acetylglucosaminyltransferase 7 [Source:HGNC Symbol;Acc:HGNC:18811]	-0.369084	3.22614	5.71891	0.0200332	0.616068
NTN1	netrin 1 [Source:HGNC Symbol;Acc:HGNC:8029]	-0.494586	2.49742	5.71862	0.0200362	0.616068
FAR1	fatty acyl-CoA reductase 1 [Source:HGNC Symbol;Acc:HGNC:26222]	-0.210694	7.33354	5.71776	0.0200451	0.616068
SNX14	sorting nexin 14 [Source:HGNC Symbol;Acc:HGNC:14977]	-0.163267	6.28811	5.7128	0.0200966	0.616129
RP11-96D1.5	novel transcript, intronic to NFATC3	0.581958	0.0691283	5.7109	0.0201164	0.616129
GUK1	guanylate kinase 1 [Source:HGNC Symbol;Acc:HGNC:4693]	-0.497302	7.555	5.71618	0.0202061	0.617815
CYP51A1	cytochrome P450 family 51 subfamily A member 1 [Source:HGNC Symbol;Acc:HGNC:2649]	-0.245195	4.40052	5.69686	0.0202632	0.618496
CARD11	caspase recruitment domain family member 11 [Source:HGNC Symbol;Acc:HGNC:16393]	0.206395	6.14032	5.69113	0.0203234	0.619271
TTC32-DT	TTC32 divergent transcript [Source:HGNC Symbol;Acc:HGNC:55236]	-0.696052	0.316084	5.6786	0.0204556	0.620227
GCAT	glycine C-acetyltransferase [Source:HGNC Symbol;Acc:HGNC:4188]	-0.752202	0.806368	5.67409	0.0205034	0.620227
TNS1	tensin 1 [Source:HGNC Symbol;Acc:HGNC:11973]	-0.829647	8.30767	5.69217	0.0205396	0.620227
ZKSCAN8	zinc finger with KRAB and SCAN domains 8 [Source:HGNC Symbol;Acc:HGNC:12983]	-0.139063	7.16579	5.67042	0.0205424	0.620227
FCRL3	Fc receptor like 3 [Source:HGNC Symbol;Acc:HGNC:18506]	-0.27855	7.00511	5.66621	0.0206057	0.620227
ZEB1-AS1	ZEB1 antisense RNA 1 [Source:HGNC Symbol;Acc:HGNC:42354]	-0.219543	3.91717	5.6599	0.0206547	0.620227
COPS8	COP9 signalosome subunit 8 [Source:HGNC Symbol;Acc:HGNC:24335]	-0.142186	5.4891	5.65594	0.0206972	0.620227
LAS1L	LAS1 like ribosome biogenesis factor [Source:HGNC Symbol;Acc:HGNC:25726]	0.163713	4.74095	5.65535	0.0207035	0.620227
DCAF12	DDB1 and CUL4 associated factor 12 [Source:HGNC Symbol;Acc:HGNC:19911]	-0.728299	10.0105	5.67318	0.0207154	0.620227
MTRR	5-methyltetrahydrofolate-homocysteine methyltransferase reductase [Source:HGNC Symbol;Acc:HGNC:7473]	-0.142101	5.93004	5.65353	0.0207231	0.620227
MTRF1	mitochondrial translation release factor 1 [Source:HGNC Symbol;Acc:HGNC:7469]	-0.220594	4.55648	5.64947	0.0207667	0.620227
XYLT1	xylosyltransferase 1 [Source:HGNC Symbol;Acc:HGNC:15516]	0.158152	6.31706	5.64889	0.020773	0.620227
RNF10	ring finger protein 10 [Source:HGNC Symbol;Acc:HGNC:10055]	-0.552674	9.0383	5.65207	0.0209036	0.622074
RP11-983P16.4	novel transcript, antisense to TENC1 & EIF4B	0.207622	5.64554	5.6367	0.0209047	0.622074
NEK7	NIMA related kinase 7 [Source:HGNC Symbol;Acc:HGNC:13386]	-0.191931	7.34402	5.62968	0.020981	0.622789
RP11-700A24.1	TEC	-0.424755	1.81552	5.62804	0.0209988	0.622789
NT5M	5',3'-nucleotidase, mitochondrial [Source:HGNC Symbol;Acc:HGNC:15769]	-0.555346	1.63477	5.62375	0.0210456	0.62314
CMAS	cytidine monophosphate N-acetylneuraminic acid synthetase [Source:HGNC Symbol;Acc:HGNC:18290]	-0.288319	4.65299	5.61949	0.0210955	0.62358
PIK3CD-AS1	PIK3CD antisense RNA 1 [Source:HGNC Symbol;Acc:HGNC:32346]	0.250114	3.72048	5.61081	0.0211875	0.625196
MAN2A1	mannosidase alpha class 2A member 1 [Source:HGNC Symbol;Acc:HGNC:6824]	-0.165217	7.73906	5.60781	0.0212205	0.625196
SGTB	small glutamine rich tetratricopeptide repeat co-chaperone beta [Source:HGNC Symbol;Acc:HGNC:23567]	-0.183578	6.52746	5.6029	0.0212746	0.625199
ADPRHL1	ADP-ribosylhydrolase like 1 [Source:HGNC Symbol;Acc:HGNC:21303]	-0.989269	-0.112214	5.59894	0.0213185	0.625199
ASF1A	anti-silencing function 1A histone chaperone [Source:HGNC Symbol;Acc:HGNC:20995]	-0.181217	6.10974	5.59826	0.021326	0.625199
MEF2C-AS2	MEF2C antisense RNA 2 [Source:HGNC Symbol;Acc:HGNC:53115]	0.30226	2.83578	5.58789	0.0214412	0.625662
SACM1L	SAC1 like phosphatidylinositide phosphatase [Source:HGNC Symbol;Acc:HGNC:17059]	-0.110594	6.75096	5.58529	0.0214701	0.625662
MAN2B1	mannosidase alpha class 2B member 1 [Source:HGNC Symbol;Acc:HGNC:6826]	0.155891	6.9312	5.57469	0.0215888	0.625662
RRP1	ribosomal RNA processing 1 [Source:HGNC Symbol;Acc:HGNC:18785]	0.196105	4.51013	5.57201	0.0216188	0.625662
CTA-363E6.6	novel transcript, antisense to TMC5	-0.963309	1.11522	5.57081	0.0216448	0.625662
LA16c-390H2.4	novel transcript, antisense to NLRC3	0.282864	3.16486	5.56807	0.0216632	0.625662
ADIPOR1	adiponectin receptor 1 [Source:HGNC Symbol;Acc:HGNC:24040]	-0.683297	10.2676	5.58372	0.0216853	0.625662
MFSD14C	major facilitator superfamily domain containing 14C [Source:HGNC Symbol;Acc:HGNC:23672]	0.194615	3.30847	5.56588	0.0216878	0.625662
MPLKIP	M-phase specific PLK1 interacting protein [Source:HGNC Symbol;Acc:HGNC:16002]	-0.132142	5.97878	5.56547	0.0216924	0.625662
SOCS5	suppressor of cytokine signaling 5 [Source:HGNC Symbol;Acc:HGNC:16852]	-0.186596	5.41777	5.56539	0.0216934	0.625662
EML3	EMAP like 3 [Source:HGNC Symbol;Acc:HGNC:26666]	0.193722	5.04646	5.55739	0.0217838	0.626994
CABIN1	calcineurin binding protein 1 [Source:HGNC Symbol;Acc:HGNC:24187]	0.151492	6.3792	5.55508	0.02181	0.626994
IFNGR2	interferon gamma receptor 2 [Source:HGNC Symbol;Acc:HGNC:5440]	0.357401	5.12079	5.55493	0.0218633	0.627293
CERK	ceramide kinase [Source:HGNC Symbol;Acc:HGNC:19256]	0.128469	7.01668	5.54796	0.0218909	0.627293
RP11-311C24.1	novel transcript	-0.206144	4.9816	5.53565	0.0220316	0.628363
EMB	embigin [Source:HGNC Symbol;Acc:HGNC:30465]	-0.157428	8.52059	5.53399	0.0220506	0.628363
EIF2AK1	eukaryotic translation initiation factor 2 alpha kinase 1 [Source:HGNC Symbol;Acc:HGNC:24921]	-0.414086	8.18452	5.54255	0.0220636	0.628363
DYNC1H1	dynein cytoplasmic 1 heavy chain 1 [Source:HGNC Symbol;Acc:HGNC:2961]	0.160245	7.79706	5.53235	0.0220695	0.628363
RP11-582J16.5	novel transcript, antisense to KIAA1967	0.147385	4.74322	5.51985	0.0222135	0.63031
RPE	ribulose-5-phosphate-3-epimerase [Source:HGNC Symbol;Acc:HGNC:10293]	-0.172667	6.38781	5.51827	0.0222319	0.63031
NAA30	N-alpha-acetyltransferase 30, NatC catalytic subunit [Source:HGNC Symbol;Acc:HGNC:19844]	-0.14984	5.91099	5.51705	0.022246	0.63031
LMBRD2	LMBR1 domain containing 2 [Source:HGNC Symbol;Acc:HGNC:25287]	-0.215847	6.28257	5.51415	0.0222796	0.63031
POT1	protection of telomeres 1 [Source:HGNC Symbol;Acc:HGNC:17284]	-0.197278	5.35152	5.50675	0.0223657	0.631741
MBNL1	muscleblind like splicing regulator 1 [Source:HGNC Symbol;Acc:HGNC:6923]	-0.153741	10.5702	5.50179	0.0224236	0.632373
QARS1	glutaminyl-tRNA synthetase 1 [Source:HGNC Symbol;Acc:HGNC:9751]	0.183759	6.09657	5.48876	0.0225763	0.635673
TMED5	transmembrane p24 trafficking protein 5 [Source:HGNC Symbol;Acc:HGNC:24251]	-0.170508	7.98967	5.47927	0.0226883	0.636431
AP3B1	adaptor related protein complex 3 subunit beta 1 [Source:HGNC Symbol;Acc:HGNC:566]	-0.13642	7.19933	5.47585	0.0227288	0.636431
MYO1F	myosin IF [Source:HGNC Symbol;Acc:HGNC:7600]	0.213596	7.807	5.47552	0.0227327	0.636431
CCNT2	cyclin T2 [Source:HGNC Symbol;Acc:HGNC:1600]	-0.172792	7.54764	5.47438	0.0227463	0.636431
RTN4RL1	reticulon 4 receptor like 1 [Source:HGNC Symbol;Acc:HGNC:21329]	-1.18421	0.434504	5.46329	0.0228947	0.639086
NDUFS6	NADH:ubiquinone oxidoreductase subunit S6 [Source:HGNC Symbol;Acc:HGNC:7713]	0.332047	2.74801	5.45834	0.0229374	0.639086
RP11-361D15.2	novel transcript, antisense to BNIP2	0.306949	1.191	5.44475	0.0231007	0.639086
RAB35	RAB35, member RAS oncogene family [Source:HGNC Symbol;Acc:HGNC:9774]	0.165553	5.56403	5.43983	0.0231602	0.639086
BBOF1	basal body orientation factor 1 [Source:HGNC Symbol;Acc:HGNC:19855]	-0.526566	4.3195	5.44528	0.0231977	0.639086
AKAP7	A-kinase anchoring protein 7 [Source:HGNC Symbol;Acc:HGNC:377]	-0.271048	4.4967	5.43481	0.023221	0.639086
FGD3	FYVE, RhoGEF and PH domain containing 3 [Source:HGNC Symbol;Acc:HGNC:16027]	0.164847	6.8568	5.42318	0.0233625	0.639086
AC017116.11	novel transcript, sense overlapping DBNL	0.38071	2.59917	5.42176	0.0233798	0.639086
RP11-273B20.1	novel transcript	0.550434	1.09398	5.4214	0.0233841	0.639086
DHTKD1	dehydrogenase E1 and transketolase domain containing 1 [Source:HGNC Symbol;Acc:HGNC:23537]	0.147993	5.87498	5.41681	0.0234403	0.639086
CORO1A	coronin 1A [Source:HGNC Symbol;Acc:HGNC:2252]	0.167646	7.12706	5.41269	0.0234908	0.639086
TNFAIP2	TNF alpha induced protein 2 [Source:HGNC Symbol;Acc:HGNC:11895]	0.320763	7.09905	5.41811	0.0234977	0.639086
RP5-1042K10.14		0.19226	2.68671	5.40406	0.023597	0.639086
H2BC10	H2B clustered histone 10 [Source:HGNC Symbol;Acc:HGNC:4756]	0.638175	3.05988	5.40736	0.0236304	0.639086
MRPL4	mitochondrial ribosomal protein L4 [Source:HGNC Symbol;Acc:HGNC:14276]	0.279915	3.30936	5.39953	0.0236531	0.639086
ZNF131	zinc finger protein 131 [Source:HGNC Symbol;Acc:HGNC:12915]	-0.103936	6.57335	5.39912	0.023658	0.639086
PER2	period circadian regulator 2 [Source:HGNC Symbol;Acc:HGNC:8846]	0.170215	4.2906	5.39869	0.0236634	0.639086
ABRA	actin binding Rho activating protein [Source:HGNC Symbol;Acc:HGNC:30655]	-0.479274	1.44835	5.39861	0.0236645	0.639086
CERKL	ceramide kinase like [Source:HGNC Symbol;Acc:HGNC:21699]	-0.214084	6.72581	5.39838	0.0236673	0.639086
OLFM1	olfactomedin 1 [Source:HGNC Symbol;Acc:HGNC:17187]	-1.04847	1.01303	5.3997	0.0236766	0.639086
EPS15L1	epidermal growth factor receptor pathway substrate 15 like 1 [Source:HGNC Symbol;Acc:HGNC:24634]	0.123373	6.23748	5.39689	0.0236857	0.639086
AC037459.4	novel protein	0.317915	2.86636	5.39487	0.0237107	0.639086
PSD4	pleckstrin and Sec7 domain containing 4 [Source:HGNC Symbol;Acc:HGNC:19096]	0.140969	7.95015	5.38822	0.0237934	0.639086
FRS2	fibroblast growth factor receptor substrate 2 [Source:HGNC Symbol;Acc:HGNC:16971]	-0.170584	6.17648	5.38617	0.0238189	0.639086
PTAR1	protein prenyltransferase alpha subunit repeat containing 1 [Source:HGNC Symbol;Acc:HGNC:30449]	-0.169693	8.55929	5.38437	0.0238414	0.639086
METTL17	methyltransferase like 17 [Source:HGNC Symbol;Acc:HGNC:19280]	0.189129	4.61911	5.3818	0.0238734	0.639086
RPS6KA4	ribosomal protein S6 kinase A4 [Source:HGNC Symbol;Acc:HGNC:10433]	0.259242	4.21515	5.378	0.0239209	0.639086
CALHM6	calcium homeostasis modulator family member 6 [Source:HGNC Symbol;Acc:HGNC:33391]	0.365546	4.09946	5.37442	0.0239787	0.639086
HLTF	helicase like transcription factor [Source:HGNC Symbol;Acc:HGNC:11099]	-0.223684	5.17558	5.37295	0.0239842	0.639086
P4HB	prolyl 4-hydroxylase subunit beta [Source:HGNC Symbol;Acc:HGNC:8548]	0.207333	7.12643	5.37089	0.0240101	0.639086
SRRM2	serine/arginine repetitive matrix 2 [Source:HGNC Symbol;Acc:HGNC:16639]	0.155148	9.26495	5.36957	0.0240267	0.639086
SAFB2	scaffold attachment factor B2 [Source:HGNC Symbol;Acc:HGNC:21605]	0.130873	5.2904	5.36714	0.0240573	0.639086
GRM2	glutamate metabotropic receptor 2 [Source:HGNC Symbol;Acc:HGNC:4594]	-1.3617	0.574405	5.37178	0.0240615	0.639086
PPIP5K2	diphosphoinositol pentakisphosphate kinase 2 [Source:HGNC Symbol;Acc:HGNC:29035]	-0.187107	7.47105	5.36535	0.0240798	0.639086
TRIM23	tripartite motif containing 23 [Source:HGNC Symbol;Acc:HGNC:660]	-0.179475	5.52775	5.36108	0.0241337	0.639086
HDAC11	histone deacetylase 11 [Source:HGNC Symbol;Acc:HGNC:19086]	-0.780939	1.43308	5.35862	0.0241677	0.639086
RPAIN	RPA interacting protein [Source:HGNC Symbol;Acc:HGNC:28641]	0.188856	5.0086	5.35821	0.02417	0.639086
RP11-53B2.2		0.259904	4.89232	5.35204	0.024249	0.640032
EPB41	erythrocyte membrane protein band 4.1 [Source:HGNC Symbol;Acc:HGNC:3377]	-0.510168	10.2944	5.36078	0.0242777	0.640032
NPM3	nucleophosmin/nucleoplasmin 3 [Source:HGNC Symbol;Acc:HGNC:7931]	0.329321	2.71359	5.34205	0.0243755	0.641028
TRMT1	tRNA methyltransferase 1 [Source:HGNC Symbol;Acc:HGNC:25980]	0.202286	4.12658	5.32557	0.024587	0.641028
RN7SKP23	RN7SK pseudogene 23 [Source:HGNC Symbol;Acc:HGNC:45747]	0.410545	1.25575	5.32086	0.0246478	0.641028
USP45	ubiquitin specific peptidase 45 [Source:HGNC Symbol;Acc:HGNC:20080]	-0.206677	6.09069	5.31991	0.02466	0.641028
GAS2L3	growth arrest specific 2 like 3 [Source:HGNC Symbol;Acc:HGNC:27475]	-0.693721	1.76027	5.31695	0.0247032	0.641028
HOMER3	homer scaffold protein 3 [Source:HGNC Symbol;Acc:HGNC:17514]	0.613756	1.4234	5.31475	0.0247269	0.641028
ELOB	elongin B [Source:HGNC Symbol;Acc:HGNC:11619]	-0.260507	5.2256	5.31268	0.0247583	0.641028
DTHD1	death domain containing 1 [Source:HGNC Symbol;Acc:HGNC:37261]	-0.464568	4.17184	5.31789	0.0247618	0.641028
KDM6B	lysine demethylase 6B [Source:HGNC Symbol;Acc:HGNC:29012]	0.27142	7.17399	5.30688	0.0248516	0.641028
PMF1-BGLAP	PMF1-BGLAP readthrough [Source:HGNC Symbol;Acc:HGNC:42953]	0.170579	3.85481	5.30339	0.0248747	0.641028
TEFM	transcription elongation factor, mitochondrial [Source:HGNC Symbol;Acc:HGNC:26223]	-0.206958	4.2451	5.30338	0.0248748	0.641028
LINS1	lines homolog 1 [Source:HGNC Symbol;Acc:HGNC:30922]	-0.139793	6.95517	5.29413	0.0249959	0.641028
KPNA5	karyopherin subunit alpha 5 [Source:HGNC Symbol;Acc:HGNC:6398]	-0.273431	5.6438	5.29407	0.0250098	0.641028
SZT2	SZT2 subunit of KICSTOR complex [Source:HGNC Symbol;Acc:HGNC:29040]	0.151068	6.61947	5.29248	0.0250176	0.641028
NKG2-E	novel protein	-0.415733	3.72259	5.2919	0.0250383	0.641028
NUP85	nucleoporin 85 [Source:HGNC Symbol;Acc:HGNC:8734]	0.136093	5.1441	5.29043	0.0250445	0.641028
PDP1	pyruvate dehydrogenase phosphatase catalytic subunit 1 [Source:HGNC Symbol;Acc:HGNC:9279]	-0.13285	6.62917	5.28499	0.0251161	0.641028
TRIM58	tripartite motif containing 58 [Source:HGNC Symbol;Acc:HGNC:24150]	-0.823013	7.97266	5.2986	0.0251908	0.641028
KDM4A	lysine demethylase 4A [Source:HGNC Symbol;Acc:HGNC:22978]	0.131311	5.54701	5.27861	0.0252004	0.641028
YOD1	YOD1 deubiquitinase [Source:HGNC Symbol;Acc:HGNC:25035]	-0.615948	7.456	5.29395	0.0252184	0.641028
EBI3	Epstein-Barr virus induced 3 [Source:HGNC Symbol;Acc:HGNC:3129]	-0.750135	0.789389	5.27545	0.0252422	0.641028
AC004447.2		0.237688	4.23298	5.2748	0.0252509	0.641028
ITFG1	integrin alpha FG-GAP repeat containing 1 [Source:HGNC Symbol;Acc:HGNC:30697]	-0.1346	6.44338	5.26835	0.0253366	0.641028
SS18	SS18 subunit of BAF chromatin remodeling complex [Source:HGNC Symbol;Acc:HGNC:11340]	-0.119581	7.09237	5.26721	0.0253517	0.641028
RARB	retinoic acid receptor beta [Source:HGNC Symbol;Acc:HGNC:9865]	-0.300882	3.15778	5.26523	0.0253781	0.641028
H3C6	H3 clustered histone 6 [Source:HGNC Symbol;Acc:HGNC:4769]	0.447987	2.28278	5.26259	0.0254134	0.641028
BMT2	base methyltransferase of 25S rRNA 2 homolog [Source:HGNC Symbol;Acc:HGNC:26475]	-0.206754	4.97979	5.26133	0.0254302	0.641028
MRC2	mannose receptor C type 2 [Source:HGNC Symbol;Acc:HGNC:16875]	-0.871612	2.66329	5.26864	0.0254402	0.641028
PCDHGA1	protocadherin gamma subfamily A, 1 [Source:HGNC Symbol;Acc:HGNC:8696]	-0.616956	1.195	5.25879	0.0254642	0.641028
BSN	bassoon presynaptic cytomatrix protein [Source:HGNC Symbol;Acc:HGNC:1117]	-0.478585	3.32588	5.25648	0.0255123	0.641028
RNF11	ring finger protein 11 [Source:HGNC Symbol;Acc:HGNC:10056]	-0.436235	7.24648	5.26542	0.0255187	0.641028
RP11-810M2.2	novel transcript, antisense to ANKFY1	0.273218	1.71693	5.25457	0.0255206	0.641028
ENDOD1	endonuclease domain containing 1 [Source:HGNC Symbol;Acc:HGNC:29129]	-0.219398	5.84557	5.25388	0.02553	0.641028
GMPR	guanosine monophosphate reductase [Source:HGNC Symbol;Acc:HGNC:4376]	-0.816212	6.52568	5.27167	0.025543	0.641028
PEBP1	phosphatidylethanolamine binding protein 1 [Source:HGNC Symbol;Acc:HGNC:8630]	0.193773	5.45237	5.24132	0.0256991	0.641028
KANSL1L-AS1	KANSL1L antisense RNA 1 [Source:HGNC Symbol;Acc:HGNC:41139]	-0.229453	4.58747	5.23956	0.0257228	0.641028
APH1A	aph-1 homolog A, gamma-secretase subunit [Source:HGNC Symbol;Acc:HGNC:29509]	0.137543	6.21164	5.23753	0.0257504	0.641028
TTLL11	tubulin tyrosine ligase like 11 [Source:HGNC Symbol;Acc:HGNC:18113]	-0.305736	3.0681	5.23592	0.0257722	0.641028
MRPL14	mitochondrial ribosomal protein L14 [Source:HGNC Symbol;Acc:HGNC:14279]	0.29074	2.9898	5.23383	0.0258006	0.641028
IFT172	intraflagellar transport 172 [Source:HGNC Symbol;Acc:HGNC:30391]	0.26128	2.75063	5.22901	0.0258661	0.641028
PIK3C2A	phosphatidylinositol-4-phosphate 3-kinase catalytic subunit type 2 alpha [Source:HGNC Symbol;Acc:HGNC:8971]	-0.147899	7.02407	5.22553	0.0259134	0.641028
ACAA1	acetyl-CoA acyltransferase 1 [Source:HGNC Symbol;Acc:HGNC:82]	0.167976	5.28272	5.22418	0.0259318	0.641028
PLEK2	pleckstrin 2 [Source:HGNC Symbol;Acc:HGNC:19238]	-0.734749	3.46895	5.23338	0.025932	0.641028
SMS	spermine synthase [Source:HGNC Symbol;Acc:HGNC:11123]	0.171209	5.21598	5.2235	0.0259411	0.641028
DCUN1D4	defective in cullin neddylation 1 domain containing 4 [Source:HGNC Symbol;Acc:HGNC:28998]	-0.207709	4.86743	5.21912	0.026001	0.641028
PIK3CD	phosphatidylinositol-4,5-bisphosphate 3-kinase catalytic subunit delta [Source:HGNC Symbol;Acc:HGNC:8977]	0.145772	7.96288	5.21733	0.0260255	0.641028
RP11-603J24.17	novel transcript, antisense to PA2G4	-0.311294	3.16787	5.21613	0.0260419	0.641028
RP11-420L9.5	novel transcript, antisense to PXDC1	-1.0932	0.507036	5.21678	0.0260446	0.641028
AC008982.2	novel transcript, sense intronic to HNRNPL	0.551737	0.185489	5.20683	0.0261698	0.642301
MAP4K5	mitogen-activated protein kinase kinase kinase kinase 5 [Source:HGNC Symbol;Acc:HGNC:6867]	-0.175797	6.41524	5.2057	0.0261853	0.642301
BSG	basigin (Ok blood group) [Source:HGNC Symbol;Acc:HGNC:1116]	-0.546186	8.06034	5.21811	0.0262091	0.642301
GYPC	glycophorin C (Gerbich blood group) [Source:HGNC Symbol;Acc:HGNC:4704]	-0.571483	8.34829	5.21444	0.0262596	0.642301
PRKACB	protein kinase cAMP-activated catalytic subunit beta [Source:HGNC Symbol;Acc:HGNC:9381]	-0.169807	8.63213	5.19386	0.0263492	0.642301
FRY	FRY microtubule binding protein [Source:HGNC Symbol;Acc:HGNC:20367]	0.210404	6.98828	5.19383	0.0263496	0.642301
ZNF138	zinc finger protein 138 [Source:HGNC Symbol;Acc:HGNC:12922]	-0.257833	5.16157	5.17865	0.0265658	0.642301
CLEC2B	C-type lectin domain family 2 member B [Source:HGNC Symbol;Acc:HGNC:2053]	-0.406541	6.11448	5.18324	0.0266172	0.642301
ASCC3	activating signal cointegrator 1 complex subunit 3 [Source:HGNC Symbol;Acc:HGNC:18697]	-0.187594	7.40125	5.16945	0.0266903	0.642301
HINT3	histidine triad nucleotide binding protein 3 [Source:HGNC Symbol;Acc:HGNC:18468]	-0.173654	5.12896	5.16753	0.0267174	0.642301
KPNA1	karyopherin subunit alpha 1 [Source:HGNC Symbol;Acc:HGNC:6394]	-0.122832	7.45989	5.15738	0.0268608	0.642301
MTARC2	mitochondrial amidoxime reducing component 2 [Source:HGNC Symbol;Acc:HGNC:26064]	-0.373039	5.78619	5.16383	0.0268668	0.642301
PLCL2	phospholipase C like 2 [Source:HGNC Symbol;Acc:HGNC:9064]	-0.154479	7.91151	5.1541	0.0269072	0.642301
NAF1	nuclear assembly factor 1 ribonucleoprotein [Source:HGNC Symbol;Acc:HGNC:25126]	-0.186136	4.67146	5.15023	0.0269623	0.642301
CTD-2260A17.2	novel transcript, antisense to LNPEP and ERAP2	-0.231951	4.04724	5.15009	0.0269642	0.642301
MPC2	mitochondrial pyruvate carrier 2 [Source:HGNC Symbol;Acc:HGNC:24515]	-0.193644	4.96712	5.14953	0.0269722	0.642301
CDC37	cell division cycle 37, HSP90 cochaperone [Source:HGNC Symbol;Acc:HGNC:1735]	0.186648	5.28831	5.1487	0.0269841	0.642301
KRIT1	KRIT1 ankyrin repeat containing [Source:HGNC Symbol;Acc:HGNC:1573]	-0.150444	6.50379	5.1449	0.0270382	0.642301
RP3-455J7.4	novel transcript	0.29475	3.03621	5.14467	0.0270414	0.642301
RP11-21M24.3	novel transcript, antisense to CDR2	0.516089	0.832557	5.14385	0.0270532	0.642301
SNX32	sorting nexin 32 [Source:HGNC Symbol;Acc:HGNC:26423]	0.219718	4.37294	5.14373	0.0270549	0.642301
CALHM6-AS1	CALHM6 antisense RNA 1 [Source:HGNC Symbol;Acc:HGNC:40971]	0.607505	0.00459975	5.14331	0.0270609	0.642301
PTPN4	protein tyrosine phosphatase non-receptor type 4 [Source:HGNC Symbol;Acc:HGNC:9656]	-0.190524	8.13763	5.1405	0.0271011	0.642301
SPEN	spen family transcriptional repressor [Source:HGNC Symbol;Acc:HGNC:17575]	0.0945067	7.73806	5.14028	0.0271042	0.642301
CNPPD1	cyclin Pas1/PHO80 domain containing 1 [Source:HGNC Symbol;Acc:HGNC:25220]	-0.412272	6.49791	5.14666	0.0271408	0.642301
METTL15	methyltransferase like 15 [Source:HGNC Symbol;Acc:HGNC:26606]	-0.257896	4.37001	5.13748	0.0271443	0.642301
ANKRD42-DT	ANKRD42 divergent transcript [Source:HGNC Symbol;Acc:HGNC:55590]	-0.135193	5.04908	5.1314	0.0272316	0.642301
RNF139	ring finger protein 139 [Source:HGNC Symbol;Acc:HGNC:17023]	-0.124643	6.13045	5.12971	0.0272559	0.642301
CENPC	centromere protein C [Source:HGNC Symbol;Acc:HGNC:1854]	-0.188648	6.5024	5.12698	0.0272952	0.642301
NOP14	NOP14 nucleolar protein [Source:HGNC Symbol;Acc:HGNC:16821]	0.143911	4.74711	5.12684	0.0272972	0.642301
TXNDC16	thioredoxin domain containing 16 [Source:HGNC Symbol;Acc:HGNC:19965]	-0.287683	4.83489	5.1251	0.0273346	0.642301
DHDDS	dehydrodolichyl diphosphate synthase subunit [Source:HGNC Symbol;Acc:HGNC:20603]	0.131816	5.47381	5.12412	0.0273365	0.642301
N4BP2L2	NEDD4 binding protein 2 like 2 [Source:HGNC Symbol;Acc:HGNC:26916]	-0.169524	9.14595	5.11707	0.0274384	0.642301
ESPN	espin [Source:HGNC Symbol;Acc:HGNC:13281]	-0.756111	4.06802	5.12987	0.0274411	0.642301
RBM41	RNA binding motif protein 41 [Source:HGNC Symbol;Acc:HGNC:25617]	-0.184596	5.48928	5.11478	0.0274717	0.642301
TSSK4	testis specific serine kinase 4 [Source:HGNC Symbol;Acc:HGNC:19825]	0.208412	3.18192	5.11446	0.0274764	0.642301
LCOR	ligand dependent nuclear receptor corepressor [Source:HGNC Symbol;Acc:HGNC:29503]	-0.150328	7.1044	5.11317	0.0274951	0.642301
DIMT1	DIM1 rRNA methyltransferase and ribosome maturation factor [Source:HGNC Symbol;Acc:HGNC:30217]	-0.158969	6.34662	5.11316	0.0274951	0.642301
SLC46A3	solute carrier family 46 member 3 [Source:HGNC Symbol;Acc:HGNC:27501]	-0.130532	5.99164	5.11255	0.027504	0.642301
EDEM3	ER degradation enhancing alpha-mannosidase like protein 3 [Source:HGNC Symbol;Acc:HGNC:16787]	-0.166193	7.09198	5.10865	0.0275607	0.642782
RUNX3-AS1	RUNX3 antisense RNA 1 [Source:HGNC Symbol;Acc:HGNC:40513]	-0.351286	1.62095	5.10202	0.0276575	0.643705
LL0XNC01-36H8.1	TEC	0.542431	0.666474	5.09543	0.027754	0.643705
RASA1	RAS p21 protein activator 1 [Source:HGNC Symbol;Acc:HGNC:9871]	-0.158751	6.97543	5.09374	0.0277789	0.643705
ALG10	ALG10 alpha-1,2-glucosyltransferase [Source:HGNC Symbol;Acc:HGNC:23162]	-0.170119	4.73502	5.09325	0.027786	0.643705
RP11-115D19.1	novel transcript	-0.680708	6.48813	5.10842	0.0278068	0.643705
ATG9A	autophagy related 9A [Source:HGNC Symbol;Acc:HGNC:22408]	-0.224312	5.83715	5.09113	0.0278173	0.643705
OMD	osteomodulin [Source:HGNC Symbol;Acc:HGNC:8134]	-0.981746	0.517201	5.08629	0.0278935	0.643726
RASAL3	RAS protein activator like 3 [Source:HGNC Symbol;Acc:HGNC:26129]	0.178645	5.99645	5.08585	0.0278949	0.643726
CA2	carbonic anhydrase 2 [Source:HGNC Symbol;Acc:HGNC:1373]	-0.68712	3.56623	5.09232	0.0279267	0.643726
SHISA7	shisa family member 7 [Source:HGNC Symbol;Acc:HGNC:35409]	-1.35662	1.17111	5.08402	0.0280318	0.644042
AP1S1	adaptor related protein complex 1 subunit sigma 1 [Source:HGNC Symbol;Acc:HGNC:559]	-0.267447	2.70628	5.07657	0.0280322	0.644042
ZBTB1	zinc finger and BTB domain containing 1 [Source:HGNC Symbol;Acc:HGNC:20259]	-0.118989	7.5431	5.07427	0.0280664	0.644042
PTPN22	protein tyrosine phosphatase non-receptor type 22 [Source:HGNC Symbol;Acc:HGNC:9652]	-0.168916	6.76888	5.073	0.0280852	0.644042
CSNK1D	casein kinase 1 delta [Source:HGNC Symbol;Acc:HGNC:2452]	0.142037	6.83708	5.06993	0.0281309	0.644259
UBR4	ubiquitin protein ligase E3 component n-recognin 4 [Source:HGNC Symbol;Acc:HGNC:30313]	0.106786	8.26579	5.06336	0.0282289	0.64443
ENPP4	ectonucleotide pyrophosphatase/phosphodiesterase 4 [Source:HGNC Symbol;Acc:HGNC:3359]	-0.234428	5.61853	5.05486	0.0283574	0.64443
ADM2	adrenomedullin 2 [Source:HGNC Symbol;Acc:HGNC:28898]	-0.774873	1.13679	5.05067	0.0284196	0.64443
RBM26	RNA binding motif protein 26 [Source:HGNC Symbol;Acc:HGNC:20327]	-0.166966	7.77686	5.04923	0.0284409	0.64443
AGTPBP1	ATP/GTP binding carboxypeptidase 1 [Source:HGNC Symbol;Acc:HGNC:17258]	-0.176615	7.34938	5.04403	0.0285194	0.64443
SLC38A10	solute carrier family 38 member 10 [Source:HGNC Symbol;Acc:HGNC:28237]	0.165698	5.79695	5.04253	0.028542	0.64443
TRIM33	tripartite motif containing 33 [Source:HGNC Symbol;Acc:HGNC:16290]	-0.184632	7.77357	5.04044	0.0285736	0.64443
SNCA	synuclein alpha [Source:HGNC Symbol;Acc:HGNC:11138]	-0.658273	8.11878	5.05517	0.0285889	0.64443
SMIM24	small integral membrane protein 24 [Source:HGNC Symbol;Acc:HGNC:37244]	-0.968996	0.376228	5.0374	0.0286209	0.64443
TRMT13	tRNA methyltransferase 13 homolog [Source:HGNC Symbol;Acc:HGNC:25502]	-0.217566	5.8646	5.03514	0.028654	0.64443
RCBTB1	RCC1 and BTB domain containing protein 1 [Source:HGNC Symbol;Acc:HGNC:18243]	-0.176847	5.23758	5.03468	0.028661	0.64443
DLEU2	deleted in lymphocytic leukemia 2 [Source:HGNC Symbol;Acc:HGNC:13748]	-0.228042	5.87638	5.03341	0.028681	0.64443
CTC-548K16.5	novel transcript, antisense to CD97	0.287328	3.02073	5.03215	0.0286995	0.64443
MINPP1	multiple inositol-polyphosphate phosphatase 1 [Source:HGNC Symbol;Acc:HGNC:7102]	-0.290064	4.02492	5.02977	0.0287356	0.64443
MMS19	MMS19 homolog, cytosolic iron-sulfur assembly component [Source:HGNC Symbol;Acc:HGNC:13824]	0.113905	5.97625	5.02679	0.0287811	0.64443
CSNK1G2	casein kinase 1 gamma 2 [Source:HGNC Symbol;Acc:HGNC:2455]	0.147185	6.66418	5.02396	0.0288242	0.64443
PHTF2	putative homeodomain transcription factor 2 [Source:HGNC Symbol;Acc:HGNC:13411]	-0.18071	7.02114	5.01896	0.0289008	0.64443
ABCA7	ATP binding cassette subfamily A member 7 [Source:HGNC Symbol;Acc:HGNC:37]	0.245438	5.49829	5.01662	0.0289418	0.64443
NISCH	nischarin [Source:HGNC Symbol;Acc:HGNC:18006]	0.135208	6.15791	5.0132	0.0289891	0.64443
CHTF8	chromosome transmission fidelity factor 8 [Source:HGNC Symbol;Acc:HGNC:24353]	0.124421	5.97588	5.01151	0.0290152	0.64443
HIVEP1	HIVEP zinc finger 1 [Source:HGNC Symbol;Acc:HGNC:4920]	-0.143633	7.50026	5.00991	0.0290399	0.64443
RCL1	RNA terminal phosphate cyclase like 1 [Source:HGNC Symbol;Acc:HGNC:17687]	-0.250245	4.48254	5.00977	0.029042	0.64443
INTS6	integrator complex subunit 6 [Source:HGNC Symbol;Acc:HGNC:14879]	-0.138759	7.8145	5.00931	0.0290491	0.64443
SLC25A24	solute carrier family 25 member 24 [Source:HGNC Symbol;Acc:HGNC:20662]	-0.228115	6.13361	5.00594	0.0291055	0.64443
AC008440.5	novel transcript	0.261854	4.89784	4.99523	0.0292721	0.64443
RYR1	ryanodine receptor 1 [Source:HGNC Symbol;Acc:HGNC:10483]	-1.0065	1.56084	4.99706	0.0293187	0.64443
RP11-536K7.3	novel transcript, antisense to FBXO18	-0.219336	3.66576	4.98974	0.0293523	0.64443
EIF1	eukaryotic translation initiation factor 1 [Source:HGNC Symbol;Acc:HGNC:3249]	-0.250908	8.33776	4.98994	0.0293632	0.64443
OS9	OS9 endoplasmic reticulum lectin [Source:HGNC Symbol;Acc:HGNC:16994]	0.148505	6.08647	4.98433	0.0294367	0.64443
FEM1C	fem-1 homolog C [Source:HGNC Symbol;Acc:HGNC:16933]	-0.178364	6.68909	4.97779	0.0295392	0.64443
RP5-994D16.9	novel transcript	0.4286	0.42339	4.97345	0.0296073	0.64443
ITPKB	inositol-trisphosphate 3-kinase B [Source:HGNC Symbol;Acc:HGNC:6179]	0.138397	7.31431	4.97259	0.0296208	0.64443
UBQLN2	ubiquilin 2 [Source:HGNC Symbol;Acc:HGNC:12509]	-0.118957	6.64113	4.97131	0.029641	0.64443
RAB3IL1	RAB3A interacting protein like 1 [Source:HGNC Symbol;Acc:HGNC:9780]	-0.955654	1.57923	4.96872	0.0297449	0.64443
RP11-465N4.5		0.389393	0.765219	4.96405	0.0297555	0.64443
GLRX5	glutaredoxin 5 [Source:HGNC Symbol;Acc:HGNC:20134]	-0.551042	7.47094	4.97619	0.0297771	0.64443
ANKRD11	ankyrin repeat domain 11 [Source:HGNC Symbol;Acc:HGNC:21316]	0.10588	7.54346	4.96182	0.0297908	0.64443
RSL1D1-DT	RSL1D1 divergent transcript [Source:HGNC Symbol;Acc:HGNC:55337]	-0.565811	0.542961	4.95657	0.029874	0.64443
RAB4B-EGLN2	RAB4B-EGLN2 readthrough (NMD candidate) [Source:HGNC Symbol;Acc:HGNC:44465]	0.122245	5.75029	4.95407	0.0299137	0.64443
HSD17B10	hydroxysteroid 17-beta dehydrogenase 10 [Source:HGNC Symbol;Acc:HGNC:4800]	0.2044	4.11106	4.94825	0.0300063	0.64443
PPP4R2	protein phosphatase 4 regulatory subunit 2 [Source:HGNC Symbol;Acc:HGNC:18296]	-0.171223	6.98073	4.94819	0.0300074	0.64443
PHIP	pleckstrin homology domain interacting protein [Source:HGNC Symbol;Acc:HGNC:15673]	-0.202325	8.22501	4.94773	0.0300147	0.64443
RP11-762H8.4	novel transcript , sense intronic to WDR61	-0.388908	1.36516	4.94654	0.0300337	0.64443
DEXI	Dexi homolog [Source:HGNC Symbol;Acc:HGNC:13267]	0.203511	5.4306	4.94512	0.0300564	0.64443
PPFIBP2	PPFIA binding protein 2 [Source:HGNC Symbol;Acc:HGNC:9250]	0.171248	4.68966	4.94465	0.0300639	0.64443
CREBL2	cAMP responsive element binding protein like 2 [Source:HGNC Symbol;Acc:HGNC:2350]	-0.12844	6.74416	4.94377	0.030078	0.64443
ZNF763	novel protein	0.357117	2.52068	4.93992	0.0301395	0.64443
ZEB2	zinc finger E-box binding homeobox 2 [Source:HGNC Symbol;Acc:HGNC:14881]	-0.179608	8.59216	4.93913	0.0301522	0.64443
KCNV2	potassium voltage-gated channel modifier subfamily V member 2 [Source:HGNC Symbol;Acc:HGNC:19698]	-1.18819	0.15548	4.93678	0.0302084	0.64443
PWP1	PWP1 homolog, endonuclein [Source:HGNC Symbol;Acc:HGNC:17015]	-0.120009	5.27794	4.93203	0.0302663	0.64443
LINC02908	long intergenic non-protein coding RNA 2908 [Source:HGNC Symbol;Acc:HGNC:31426]	-0.336809	2.69096	4.93158	0.0302735	0.64443
IWS1	interacts with SUPT6H, CTD assembly factor 1 [Source:HGNC Symbol;Acc:HGNC:25467]	0.117115	5.9937	4.92995	0.0302998	0.64443
CCNL1	cyclin L1 [Source:HGNC Symbol;Acc:HGNC:20569]	-0.182182	8.11165	4.92836	0.0303254	0.64443
ZNF800	zinc finger protein 800 [Source:HGNC Symbol;Acc:HGNC:27267]	-0.142225	7.51153	4.92759	0.0303378	0.64443
USF2	upstream transcription factor 2, c-fos interacting [Source:HGNC Symbol;Acc:HGNC:12594]	0.160318	6.02229	4.92531	0.0303747	0.64443
PYROXD1	pyridine nucleotide-disulphide oxidoreductase domain 1 [Source:HGNC Symbol;Acc:HGNC:26162]	-0.205277	6.38479	4.92327	0.0304078	0.64443
CIBAR1	CBY1 interacting BAR domain containing 1 [Source:HGNC Symbol;Acc:HGNC:30452]	-0.189519	6.43977	4.92198	0.0304286	0.64443
FCF1	FCF1 rRNA-processing protein [Source:HGNC Symbol;Acc:HGNC:20220]	-0.130501	5.85752	4.91732	0.0305042	0.64443
PAXBP1	PAX3 and PAX7 binding protein 1 [Source:HGNC Symbol;Acc:HGNC:13579]	-0.165255	6.58386	4.91465	0.0305476	0.64443
SP4	Sp4 transcription factor [Source:HGNC Symbol;Acc:HGNC:11209]	-0.145814	6.93479	4.91336	0.0305685	0.64443
RP1-224A6.9		0.280331	2.65094	4.91238	0.0305846	0.64443
MAPK8	mitogen-activated protein kinase 8 [Source:HGNC Symbol;Acc:HGNC:6881]	-0.163413	5.93616	4.91051	0.0306149	0.64443
MYSM1	Myb like, SWIRM and MPN domains 1 [Source:HGNC Symbol;Acc:HGNC:29401]	-0.157961	7.20211	4.89943	0.0307962	0.64443
ZNF254	zinc finger protein 254 [Source:HGNC Symbol;Acc:HGNC:13047]	-0.218542	5.82201	4.89905	0.0308024	0.64443
ABAT	4-aminobutyrate aminotransferase [Source:HGNC Symbol;Acc:HGNC:23]	0.189095	4.7113	4.89556	0.0308597	0.64443
SRPK3	SRSF protein kinase 3 [Source:HGNC Symbol;Acc:HGNC:11402]	0.837509	0.251171	4.89261	0.0309082	0.64443
PITRM1-AS1	PITRM1 antisense RNA 1 [Source:HGNC Symbol;Acc:HGNC:44675]	0.18257	3.68328	4.89139	0.0309284	0.64443
NOL12	nucleolar protein 12 [Source:HGNC Symbol;Acc:HGNC:28585]	0.174797	3.99817	4.89081	0.0309379	0.64443
AIRE	autoimmune regulator [Source:HGNC Symbol;Acc:HGNC:360]	-0.62926	1.39799	4.88861	0.0309741	0.64443
GTF2IRD2B	GTF2I repeat domain containing 2B [Source:HGNC Symbol;Acc:HGNC:33125]	0.250729	3.92266	4.88837	0.0309782	0.64443
MAP3K11	mitogen-activated protein kinase kinase kinase 11 [Source:HGNC Symbol;Acc:HGNC:6850]	0.195031	6.06504	4.88672	0.0310054	0.64443
DNM1L	dynamin 1 like [Source:HGNC Symbol;Acc:HGNC:2973]	-0.131742	7.05099	4.88555	0.0310247	0.64443
PLEC	plectin [Source:HGNC Symbol;Acc:HGNC:9069]	0.213325	7.36291	4.88467	0.0310432	0.64443
AC011558.5	TEC	0.273025	5.34252	4.88445	0.0310573	0.64443
ZNF148	zinc finger protein 148 [Source:HGNC Symbol;Acc:HGNC:12933]	-0.166841	7.64857	4.8828	0.0310702	0.64443
WDR26	WD repeat domain 26 [Source:HGNC Symbol;Acc:HGNC:21208]	-0.287381	7.93611	4.88563	0.031077	0.64443
LGALS3	galectin 3 [Source:HGNC Symbol;Acc:HGNC:6563]	-0.648158	7.04479	4.89142	0.0311696	0.64443
RAD54L2	RAD54 like 2 [Source:HGNC Symbol;Acc:HGNC:29123]	0.142098	5.3538	4.87617	0.0311802	0.64443
PSIP1	PC4 and SFRS1 interacting protein 1 [Source:HGNC Symbol;Acc:HGNC:9527]	-0.141848	7.98484	4.87465	0.0312055	0.64443
LPCAT3	lysophosphatidylcholine acyltransferase 3 [Source:HGNC Symbol;Acc:HGNC:30244]	0.121863	5.5896	4.871	0.0312664	0.64443
EIF5	eukaryotic translation initiation factor 5 [Source:HGNC Symbol;Acc:HGNC:3299]	-0.0974403	8.04619	4.87094	0.0312673	0.64443
OSGEP	O-sialoglycoprotein endopeptidase [Source:HGNC Symbol;Acc:HGNC:18028]	0.167999	4.74697	4.8627	0.031405	0.64443
CHRM3-AS2	CHRM3 antisense RNA 2 [Source:HGNC Symbol;Acc:HGNC:43725]	-0.25968	5.99881	4.85839	0.0314917	0.64443
ZRANB2-AS1	ZRANB2 antisense RNA 1 [Source:HGNC Symbol;Acc:HGNC:43594]	-0.182833	4.39839	4.85746	0.0314928	0.64443
RP11-729L2.2	novel protein	-0.183961	4.41788	4.85534	0.0315286	0.64443
GSPT1	G1 to S phase transition 1 [Source:HGNC Symbol;Acc:HGNC:4621]	-0.409623	8.70285	4.86076	0.0315723	0.64443
CEP44	centrosomal protein 44 [Source:HGNC Symbol;Acc:HGNC:29356]	-0.200571	5.17911	4.848	0.0316522	0.64443
TXLNA	taxilin alpha [Source:HGNC Symbol;Acc:HGNC:30685]	0.131537	5.77597	4.84419	0.0317166	0.64443
PPM1G	protein phosphatase, Mg2+/Mn2+ dependent 1G [Source:HGNC Symbol;Acc:HGNC:9278]	0.143488	5.47538	4.8427	0.0317419	0.64443
ZNF207	zinc finger protein 207 [Source:HGNC Symbol;Acc:HGNC:12998]	-0.141404	9.03136	4.84032	0.0317824	0.64443
SIAH2-AS1	SIAH2 antisense RNA 1 [Source:HGNC Symbol;Acc:HGNC:40526]	-0.466186	3.83274	4.84349	0.0317934	0.64443
SLC25A46	solute carrier family 25 member 46 [Source:HGNC Symbol;Acc:HGNC:25198]	-0.177232	6.9497	4.83961	0.0317943	0.64443
RP11-182J1.3	novel transcript, antisense to ZSCAN2	0.255295	2.37773	4.83837	0.0318153	0.64443
SEMA4C	semaphorin 4C [Source:HGNC Symbol;Acc:HGNC:10731]	0.230808	3.71736	4.83815	0.0318191	0.64443
TRAJ32	T cell receptor alpha joining 32 [Source:HGNC Symbol;Acc:HGNC:12062]	0.364284	-0.00621039	4.83509	0.0318711	0.64443
TMEM168	transmembrane protein 168 [Source:HGNC Symbol;Acc:HGNC:25826]	-0.179642	6.37456	4.83071	0.0319459	0.64443
RP11-422P24.11	novel transcript	0.347841	1.0194	4.82278	0.0320815	0.64443
FAM76B	family with sequence similarity 76 member B [Source:HGNC Symbol;Acc:HGNC:28492]	-0.184	6.41662	4.82159	0.0321018	0.64443
HMCES	5-hydroxymethylcytosine binding, ES cell specific [Source:HGNC Symbol;Acc:HGNC:24446]	0.178957	4.5557	4.81316	0.0322468	0.64443
NPAT	nuclear protein, coactivator of histone transcription [Source:HGNC Symbol;Acc:HGNC:7896]	-0.164328	7.60918	4.81257	0.0322569	0.64443
CYSTM1	cysteine rich transmembrane module containing 1 [Source:HGNC Symbol;Acc:HGNC:30239]	-0.530189	4.23251	4.81846	0.0322851	0.64443
CMTM3	CKLF like MARVEL transmembrane domain containing 3 [Source:HGNC Symbol;Acc:HGNC:19174]	0.154778	5.61475	4.81018	0.0322981	0.64443
RP11-886P16.10	novel transcript	0.291838	1.83032	4.80938	0.0323119	0.64443
RAB6A	RAB6A, member RAS oncogene family [Source:HGNC Symbol;Acc:HGNC:9786]	-0.191829	7.53856	4.80927	0.0323138	0.64443
E2F5	E2F transcription factor 5 [Source:HGNC Symbol;Acc:HGNC:3119]	-0.184134	5.78759	4.80859	0.0323255	0.64443
PREX1	phosphatidylinositol-3,4,5-trisphosphate dependent Rac exchange factor 1 [Source:HGNC Symbol;Acc:HGNC:32594]	0.153083	7.93171	4.80743	0.0323456	0.64443
ERAP1	endoplasmic reticulum aminopeptidase 1 [Source:HGNC Symbol;Acc:HGNC:18173]	-0.109772	7.69605	4.80698	0.0323534	0.64443
DOCK2	dedicator of cytokinesis 2 [Source:HGNC Symbol;Acc:HGNC:2988]	0.0979696	8.72997	4.80544	0.03238	0.64443
TIMM8A	translocase of inner mitochondrial membrane 8A [Source:HGNC Symbol;Acc:HGNC:11817]	0.272239	2.67389	4.8042	0.0324015	0.64443
ZNF276	zinc finger protein 276 [Source:HGNC Symbol;Acc:HGNC:23330]	0.135445	6.51907	4.80161	0.0324465	0.64443
MIER1	MIER1 transcriptional regulator [Source:HGNC Symbol;Acc:HGNC:29657]	-0.135591	7.63436	4.79971	0.0324794	0.64443
DPH2	diphthamide biosynthesis 2 [Source:HGNC Symbol;Acc:HGNC:3004]	0.204761	4.13288	4.79898	0.032492	0.64443
U2SURP	U2 snRNP associated SURP domain containing [Source:HGNC Symbol;Acc:HGNC:30855]	-0.172947	7.92336	4.79749	0.0325181	0.64443
MYO1G	myosin IG [Source:HGNC Symbol;Acc:HGNC:13880]	0.135325	7.64207	4.79718	0.0325233	0.64443
FRA10AC1	FRA10A associated CGG repeat 1 [Source:HGNC Symbol;Acc:HGNC:1162]	-0.204789	5.29794	4.79336	0.0325899	0.64443
SSRP1	structure specific recognition protein 1 [Source:HGNC Symbol;Acc:HGNC:11327]	0.194272	5.60437	4.79125	0.0326266	0.64443
TPM1	tropomyosin 1 [Source:HGNC Symbol;Acc:HGNC:12010]	-0.333935	4.27338	4.78949	0.0326723	0.64443
RP11-269F19.2	novel transcript	0.407778	1.49228	4.78639	0.0327115	0.64443
PICALM	phosphatidylinositol binding clathrin assembly protein [Source:HGNC Symbol;Acc:HGNC:15514]	-0.210452	8.83029	4.7861	0.0327167	0.64443
CTD-2145A24.4	novel transcript, antisense to PRPSAP2	0.531371	0.272306	4.78451	0.0327446	0.64443
EEA1	early endosome antigen 1 [Source:HGNC Symbol;Acc:HGNC:3185]	-0.227093	6.43422	4.78429	0.0327537	0.64443
FIP1L1	factor interacting with PAPOLA and CPSF1 [Source:HGNC Symbol;Acc:HGNC:19124]	-0.126949	6.81045	4.78367	0.0327592	0.64443
ZNF451	zinc finger protein 451 [Source:HGNC Symbol;Acc:HGNC:21091]	-0.161826	7.88204	4.7836	0.0327605	0.64443
DDX49	DEAD-box helicase 49 [Source:HGNC Symbol;Acc:HGNC:18684]	0.196261	3.71253	4.78346	0.032763	0.64443
TMEM200B	transmembrane protein 200B [Source:HGNC Symbol;Acc:HGNC:33785]	-0.460061	5.76961	4.79167	0.0327825	0.64443
ETFB	electron transfer flavoprotein subunit beta [Source:HGNC Symbol;Acc:HGNC:3482]	0.266506	3.29023	4.78187	0.0327908	0.64443
SS18L1	SS18L1 subunit of BAF chromatin remodeling complex [Source:HGNC Symbol;Acc:HGNC:15592]	-0.146133	4.18664	4.77855	0.0328491	0.64443
RP11-5C23.1	novel transcript, antisense to PAXIP1	-0.229557	2.70562	4.77774	0.0328635	0.64443
BAZ2A	bromodomain adjacent to zinc finger domain 2A [Source:HGNC Symbol;Acc:HGNC:962]	0.133983	7.4596	4.77591	0.0328955	0.64443
CCSAP	centriole, cilia and spindle associated protein [Source:HGNC Symbol;Acc:HGNC:29578]	-0.190814	5.57263	4.7748	0.0329151	0.64443
ANP32A	acidic nuclear phosphoprotein 32 family member A [Source:HGNC Symbol;Acc:HGNC:13233]	0.105123	6.96813	4.77269	0.0329523	0.64443
CD164	CD164 molecule [Source:HGNC Symbol;Acc:HGNC:1632]	-0.137451	9.22627	4.76882	0.0330207	0.64443
PLPBP	pyridoxal phosphate binding protein [Source:HGNC Symbol;Acc:HGNC:9457]	-0.168766	6.00647	4.76547	0.03308	0.64443
E2F2	E2F transcription factor 2 [Source:HGNC Symbol;Acc:HGNC:3114]	-0.443974	5.89283	4.7735	0.0330965	0.64443
KIF13A	kinesin family member 13A [Source:HGNC Symbol;Acc:HGNC:14566]	0.302365	5.08771	4.76614	0.0331067	0.64443
ACKR2	atypical chemokine receptor 2 [Source:HGNC Symbol;Acc:HGNC:1565]	-0.940654	0.0995748	4.76378	0.0331099	0.64443
FBXO3	F-box protein 3 [Source:HGNC Symbol;Acc:HGNC:13582]	-0.160143	6.43828	4.76085	0.0331619	0.64443
EXOC1	exocyst complex component 1 [Source:HGNC Symbol;Acc:HGNC:30380]	-0.155714	6.00809	4.75921	0.0331911	0.64443
ASPN	asporin [Source:HGNC Symbol;Acc:HGNC:14872]	-0.843502	0.942807	4.75936	0.0331937	0.64443
WDR5B	WD repeat domain 5B [Source:HGNC Symbol;Acc:HGNC:17826]	-0.18454	4.90748	4.75789	0.0332145	0.64443
STRN3	striatin 3 [Source:HGNC Symbol;Acc:HGNC:15720]	-0.176965	5.63157	4.75519	0.0332626	0.64443
LYPLA1	lysophospholipase 1 [Source:HGNC Symbol;Acc:HGNC:6737]	-0.145517	7.19426	4.75376	0.033288	0.64443
SSTR2	somatostatin receptor 2 [Source:HGNC Symbol;Acc:HGNC:11331]	-0.925819	0.933507	4.75177	0.0333382	0.64443
ARPIN-AP3S2	ARPIN-AP3S2 readthrough [Source:HGNC Symbol;Acc:HGNC:38824]	0.153676	4.07464	4.74617	0.0334236	0.64443
C2orf88	chromosome 2 open reading frame 88 [Source:HGNC Symbol;Acc:HGNC:28191]	-0.23826	5.2308	4.74627	0.0334262	0.64443
TMCC1	transmembrane and coiled-coil domain family 1 [Source:HGNC Symbol;Acc:HGNC:29116]	0.14685	5.53513	4.74443	0.0334548	0.64443
TTC33	tetratricopeptide repeat domain 33 [Source:HGNC Symbol;Acc:HGNC:29959]	-0.263822	4.70044	4.74279	0.0334884	0.64443
MS4A1	membrane spanning 4-domains A1 [Source:HGNC Symbol;Acc:HGNC:7315]	-0.215425	9.86073	4.74183	0.0335015	0.64443
NUP188	nucleoporin 188 [Source:HGNC Symbol;Acc:HGNC:17859]	0.154015	5.51944	4.73541	0.0336171	0.64443
DICER1-AS1	DICER1 antisense RNA 1 [Source:HGNC Symbol;Acc:HGNC:43017]	0.268132	2.2326	4.73394	0.0336434	0.64443
GNAS	GNAS complex locus [Source:HGNC Symbol;Acc:HGNC:4392]	-0.167891	9.58147	4.7339	0.0336443	0.64443
YAF2	YY1 associated factor 2 [Source:HGNC Symbol;Acc:HGNC:17363]	-0.181565	5.93389	4.73146	0.0336883	0.64443
NDUFAF8	NADH:ubiquinone oxidoreductase complex assembly factor 8 [Source:HGNC Symbol;Acc:HGNC:33551]	0.342116	3.17182	4.73128	0.0336916	0.64443
ZFAND2B	zinc finger AN1-type containing 2B [Source:HGNC Symbol;Acc:HGNC:25206]	-0.141631	4.19177	4.72772	0.0337558	0.64443
CTC-273B12.8		0.159232	4.33214	4.72732	0.033763	0.64443
UNC119B	unc-119 lipid binding chaperone B [Source:HGNC Symbol;Acc:HGNC:16488]	0.145819	4.58292	4.7256	0.0337943	0.64443
BABAM1	BRISC and BRCA1 A complex member 1 [Source:HGNC Symbol;Acc:HGNC:25008]	-0.184228	5.47388	4.72396	0.033824	0.64443
C4orf33	chromosome 4 open reading frame 33 [Source:HGNC Symbol;Acc:HGNC:27025]	-0.204712	4.71523	4.71892	0.0339155	0.644888
ARPP19	cAMP regulated phosphoprotein 19 [Source:HGNC Symbol;Acc:HGNC:16967]	-0.126251	8.39378	4.71865	0.0339205	0.644888
RBBP5	RB binding protein 5, histone lysine methyltransferase complex subunit [Source:HGNC Symbol;Acc:HGNC:9888]	0.124966	5.43828	4.71086	0.0340626	0.646131
LSP1	lymphocyte specific protein 1 [Source:HGNC Symbol;Acc:HGNC:6707]	0.192286	7.97345	4.70824	0.0341105	0.646131
RERE	arginine-glutamic acid dipeptide repeats [Source:HGNC Symbol;Acc:HGNC:9965]	0.158379	7.67792	4.70705	0.0341323	0.646131
RP3-402G11.26	novel transcript, antisense TRABD	0.364791	1.72139	4.70676	0.0341376	0.646131
WNT16	Wnt family member 16 [Source:HGNC Symbol;Acc:HGNC:16267]	-0.37133	2.68298	4.70513	0.0341674	0.646131
KANK2	KN motif and ankyrin repeat domains 2 [Source:HGNC Symbol;Acc:HGNC:29300]	-0.804549	3.44441	4.71332	0.034204	0.646136
CGGBP1	CGG triplet repeat binding protein 1 [Source:HGNC Symbol;Acc:HGNC:1888]	-0.131852	7.89633	4.70093	0.0342445	0.646215
DMTN	dematin actin binding protein [Source:HGNC Symbol;Acc:HGNC:3382]	-0.65859	7.85461	4.70732	0.0343904	0.648209
MBLAC2	metallo-beta-lactamase domain containing 2 [Source:HGNC Symbol;Acc:HGNC:33711]	-0.179657	4.90481	4.69125	0.034423	0.648209
ZC3HAV1L	zinc finger CCCH-type containing, antiviral 1 like [Source:HGNC Symbol;Acc:HGNC:22423]	0.376983	1.80013	4.68857	0.0344727	0.648274
RP11-80P20.3	TEC	-0.796297	0.00599296	4.68576	0.0345247	0.648274
KIAA1522	KIAA1522 [Source:HGNC Symbol;Acc:HGNC:29301]	-0.535019	2.03873	4.6813	0.0346074	0.648274
TSC22D3	TSC22 domain family member 3 [Source:HGNC Symbol;Acc:HGNC:3051]	0.215496	7.46545	4.68063	0.0346253	0.648274
ANKRD6	ankyrin repeat domain 6 [Source:HGNC Symbol;Acc:HGNC:17280]	-0.191153	4.10129	4.68022	0.0346276	0.648274
NKAP	NFKB activating protein [Source:HGNC Symbol;Acc:HGNC:29873]	0.226417	4.00363	4.67582	0.0347095	0.648274
MFSD12	major facilitator superfamily domain containing 12 [Source:HGNC Symbol;Acc:HGNC:28299]	0.181349	5.24912	4.67572	0.0347114	0.648274
RP11-265D17.2	novel transcript	-0.5555	2.46504	4.67329	0.0347716	0.648274
CXorf38	chromosome X open reading frame 38 [Source:HGNC Symbol;Acc:HGNC:28589]	0.138841	6.01825	4.67029	0.0348127	0.648274
CTD-2207O23.3		0.135773	7.53294	4.66813	0.0348533	0.648274
REXO2	RNA exonuclease 2 [Source:HGNC Symbol;Acc:HGNC:17851]	-0.195427	4.89322	4.66796	0.0348564	0.648274
FAM117A	family with sequence similarity 117 member A [Source:HGNC Symbol;Acc:HGNC:24179]	-0.308992	6.88979	4.67199	0.034869	0.648274
TBC1D22B	TBC1 domain family member 22B [Source:HGNC Symbol;Acc:HGNC:21602]	-0.255326	4.66837	4.66559	0.0349018	0.648274
RP11-196G11.3	novel transcript	0.554583	1.80498	4.66147	0.0349782	0.648274
ARRB2	arrestin beta 2 [Source:HGNC Symbol;Acc:HGNC:712]	0.173104	7.10507	4.65926	0.0350198	0.648274
RP11-45A17.4	novel transcript, antisense to BNIP3	0.373998	1.55486	4.65465	0.0351067	0.648274
LYSMD3	LysM domain containing 3 [Source:HGNC Symbol;Acc:HGNC:26969]	-0.173742	6.78618	4.65243	0.0351486	0.648274
ETNK1	ethanolamine kinase 1 [Source:HGNC Symbol;Acc:HGNC:24649]	-0.216739	7.8549	4.65178	0.0351666	0.648274
BCL2L1	BCL2 like 1 [Source:HGNC Symbol;Acc:HGNC:992]	-0.626823	8.48	4.66123	0.0352335	0.648274
GHITM	growth hormone inducible transmembrane protein [Source:HGNC Symbol;Acc:HGNC:17281]	-0.198032	6.86455	4.64791	0.0352343	0.648274
GAB2	GRB2 associated binding protein 2 [Source:HGNC Symbol;Acc:HGNC:14458]	0.254116	5.90184	4.64709	0.0352651	0.648274
CERCAM	cerebral endothelial cell adhesion molecule [Source:HGNC Symbol;Acc:HGNC:23723]	-0.79493	1.56031	4.64432	0.0353203	0.648274
RAP1B	RAP1B, member of RAS oncogene family [Source:HGNC Symbol;Acc:HGNC:9857]	-0.0969138	8.88464	4.64193	0.0353479	0.648274
EHBP1L1	EH domain binding protein 1 like 1 [Source:HGNC Symbol;Acc:HGNC:30682]	0.200668	6.13842	4.63539	0.0354725	0.648274
CTC-487M23.5		0.378629	1.49073	4.63421	0.035495	0.648274
TUBB2A	tubulin beta 2A class IIa [Source:HGNC Symbol;Acc:HGNC:12412]	-0.969104	5.39824	4.6476	0.0355604	0.648274
PSMC1	proteasome 26S subunit, ATPase 1 [Source:HGNC Symbol;Acc:HGNC:9547]	0.113955	5.49588	4.63051	0.0355657	0.648274
HORMAD2-AS1	HORMAD2 and MTMR3 antisense RNA 1 [Source:HGNC Symbol;Acc:HGNC:50729]	0.268736	1.88706	4.63048	0.0355662	0.648274
UBE2D3	ubiquitin conjugating enzyme E2 D3 [Source:HGNC Symbol;Acc:HGNC:12476]	-0.14103	9.50816	4.63045	0.0355668	0.648274
SEC14L4	SEC14 like lipid binding 4 [Source:HGNC Symbol;Acc:HGNC:20627]	-1.1242	0.0480785	4.63069	0.0355773	0.648274
UFL1	UFM1 specific ligase 1 [Source:HGNC Symbol;Acc:HGNC:23039]	-0.193093	6.43826	4.6285	0.0356043	0.648274
ZNF708	zinc finger protein 708 [Source:HGNC Symbol;Acc:HGNC:12945]	-0.218812	6.76781	4.6267	0.0356442	0.648274
YAE1	YAE1 maturation factor of ABCE1 [Source:HGNC Symbol;Acc:HGNC:24857]	-0.216886	3.619	4.62154	0.0357379	0.648274
CLEC4C	C-type lectin domain family 4 member C [Source:HGNC Symbol;Acc:HGNC:13258]	0.42121	2.13319	4.62081	0.0357519	0.648274
ARL6IP5	ADP ribosylation factor like GTPase 6 interacting protein 5 [Source:HGNC Symbol;Acc:HGNC:16937]	-0.149508	8.22396	4.62027	0.0357623	0.648274
TBCK	TBC1 domain containing kinase [Source:HGNC Symbol;Acc:HGNC:28261]	-0.162642	6.13298	4.61649	0.0358353	0.648274
ANKH	ANKH inorganic pyrophosphate transport regulator [Source:HGNC Symbol;Acc:HGNC:15492]	-0.187785	7.45942	4.61536	0.0358571	0.648274
ARHGDIA	Rho GDP dissociation inhibitor alpha [Source:HGNC Symbol;Acc:HGNC:678]	0.197411	6.9713	4.61486	0.0358667	0.648274
OSBPL9	oxysterol binding protein like 9 [Source:HGNC Symbol;Acc:HGNC:16386]	-0.106318	6.64906	4.61444	0.0358749	0.648274
TUBE1	tubulin epsilon 1 [Source:HGNC Symbol;Acc:HGNC:20775]	-0.254918	4.45594	4.61398	0.0358837	0.648274
CPSF6	cleavage and polyadenylation specific factor 6 [Source:HGNC Symbol;Acc:HGNC:13871]	-0.213443	7.79537	4.59835	0.0361925	0.650352
CACNA1F	calcium voltage-gated channel subunit alpha1 F [Source:HGNC Symbol;Acc:HGNC:1393]	0.883078	-0.0151525	4.59743	0.0362052	0.650352
GNAI2	G protein subunit alpha i2 [Source:HGNC Symbol;Acc:HGNC:4385]	0.147723	8.64306	4.59642	0.0362249	0.650352
TMEM231	transmembrane protein 231 [Source:HGNC Symbol;Acc:HGNC:37234]	-0.793434	1.10019	4.5955	0.0362485	0.650352
PEX10	peroxisomal biogenesis factor 10 [Source:HGNC Symbol;Acc:HGNC:8851]	0.147402	4.42799	4.59503	0.0362522	0.650352
KLF16	Kruppel like factor 16 [Source:HGNC Symbol;Acc:HGNC:16857]	0.18035	4.33791	4.59306	0.0362906	0.650352
MIRLET7A1HG	miRlet-7a-1/let-7f-1/let-7d cluster host gene [Source:HGNC Symbol;Acc:HGNC:53970]	-0.180421	4.71029	4.59225	0.0363066	0.650352
MRPS26	mitochondrial ribosomal protein S26 [Source:HGNC Symbol;Acc:HGNC:14045]	0.236143	2.90494	4.59096	0.0363317	0.650352
CSNK1G3	casein kinase 1 gamma 3 [Source:HGNC Symbol;Acc:HGNC:2456]	-0.266041	6.40585	4.59039	0.0363771	0.650352
UGGT2	UDP-glucose glycoprotein glucosyltransferase 2 [Source:HGNC Symbol;Acc:HGNC:15664]	-0.657191	2.33735	4.59088	0.036384	0.650352
NFAT5	nuclear factor of activated T cells 5 [Source:HGNC Symbol;Acc:HGNC:7774]	-0.147807	8.28964	4.58573	0.0364344	0.650352
SLC25A39	solute carrier family 25 member 39 [Source:HGNC Symbol;Acc:HGNC:24279]	-0.593422	8.29719	4.59712	0.0364651	0.650352
SPHK2	sphingosine kinase 2 [Source:HGNC Symbol;Acc:HGNC:18859]	0.175063	4.18268	4.58372	0.0364738	0.650352
WDR5B-DT	WDR5B divergent transcript [Source:HGNC Symbol;Acc:HGNC:55192]	-0.157497	6.15806	4.5714	0.0367172	0.653927
NEDD4L	NEDD4 like E3 ubiquitin protein ligase [Source:HGNC Symbol;Acc:HGNC:7728]	-0.408867	3.5717	4.57065	0.0367478	0.653927
UNKL	unk like zinc finger [Source:HGNC Symbol;Acc:HGNC:14184]	0.153192	5.35082	4.5653	0.0368382	0.654882
ZNF785	zinc finger protein 785 [Source:HGNC Symbol;Acc:HGNC:26496]	0.230302	3.66708	4.5634	0.0368761	0.6549
PPIL3	peptidylprolyl isomerase like 3 [Source:HGNC Symbol;Acc:HGNC:9262]	-0.250365	4.5185	4.55895	0.0369646	0.655234
GSKIP	GSK3B interacting protein [Source:HGNC Symbol;Acc:HGNC:20343]	-0.17008	4.74921	4.55838	0.0369761	0.655234
PAN2	poly(A) specific ribonuclease subunit PAN2 [Source:HGNC Symbol;Acc:HGNC:20074]	0.155108	4.92865	4.55691	0.0370054	0.655234
DCAF17	DDB1 and CUL4 associated factor 17 [Source:HGNC Symbol;Acc:HGNC:25784]	-0.147174	5.98235	4.55466	0.0370505	0.655382
EXOC3	exocyst complex component 3 [Source:HGNC Symbol;Acc:HGNC:30378]	0.10331	5.56967	4.54361	0.0372723	0.655674
ZBTB33	zinc finger and BTB domain containing 33 [Source:HGNC Symbol;Acc:HGNC:16682]	-0.127489	6.69917	4.54221	0.0373005	0.655674
CD2AP	CD2 associated protein [Source:HGNC Symbol;Acc:HGNC:14258]	-0.201474	6.78126	4.54151	0.0373154	0.655674
LINC02482	long intergenic non-protein coding RNA 2482 [Source:HGNC Symbol;Acc:HGNC:53458]	0.724122	-0.203508	4.54037	0.0373375	0.655674
RP11-304F15.3	novel transcript, antisense to TAC4	0.221567	3.04312	4.53214	0.037504	0.655674
ZBTB10	zinc finger and BTB domain containing 10 [Source:HGNC Symbol;Acc:HGNC:30953]	-0.179562	5.91344	4.53037	0.0375399	0.655674
RP11-358L22.3	novel transcript, antisense WWOX	-0.316537	1.70565	4.52758	0.0375964	0.655674
CTD-2196E14.9	novel transcript	0.192677	3.48152	4.52353	0.037679	0.655674
THG1L	tRNA-histidine guanylyltransferase 1 like [Source:HGNC Symbol;Acc:HGNC:26053]	0.229796	3.07959	4.52237	0.0377025	0.655674
RP11-317N8.5	novel transcript, antisense to BRMS1L	-0.975946	0.334073	4.52253	0.0377051	0.655674
POLR1D	RNA polymerase I and III subunit D [Source:HGNC Symbol;Acc:HGNC:20422]	-0.21483	6.96436	4.51958	0.0377651	0.655674
PEX6	peroxisomal biogenesis factor 6 [Source:HGNC Symbol;Acc:HGNC:8859]	0.175192	4.27485	4.51736	0.0378049	0.655674
TTC28-AS1	TTC28 antisense RNA 1 [Source:HGNC Symbol;Acc:HGNC:29336]	-0.208487	4.23156	4.5168	0.0378164	0.655674
ARHGAP44	Rho GTPase activating protein 44 [Source:HGNC Symbol;Acc:HGNC:29096]	-0.415292	2.91737	4.51499	0.0378542	0.655674
SUPT5H	SPT5 homolog, DSIF elongation factor subunit [Source:HGNC Symbol;Acc:HGNC:11469]	0.171059	5.37015	4.51444	0.0378646	0.655674
DIS3	DIS3 homolog, exosome endoribonuclease and 3'-5' exoribonuclease [Source:HGNC Symbol;Acc:HGNC:20604]	-0.108062	7.10282	4.51163	0.0379223	0.655674
RP11-56G10.2	novel transcript, antisense to ATXN7L3B	0.152586	4.11896	4.50686	0.0380203	0.655674
SMARCA5-AS1	SMARCA5 antisense RNA 1 [Source:HGNC Symbol;Acc:HGNC:39982]	0.180923	4.21548	4.50654	0.0380269	0.655674
PHKA2	phosphorylase kinase regulatory subunit alpha 2 [Source:HGNC Symbol;Acc:HGNC:8926]	0.112094	5.46748	4.50422	0.0380746	0.655674
RP11-972P1.7		0.238208	2.68203	4.50398	0.0380796	0.655674
PPP1R12C	protein phosphatase 1 regulatory subunit 12C [Source:HGNC Symbol;Acc:HGNC:14947]	0.142246	5.51258	4.50382	0.0380829	0.655674
H2BU1	H2B.U histone 1 [Source:HGNC Symbol;Acc:HGNC:20514]	-0.530291	2.54633	4.50426	0.0380884	0.655674
PKP4-AS1	PKP4 antisense RNA 1 [Source:HGNC Symbol;Acc:HGNC:52580]	0.754986	0.13389	4.4999	0.0381637	0.655674
ZNF814	zinc finger protein 814 [Source:HGNC Symbol;Acc:HGNC:33258]	0.118269	6.28863	4.49826	0.0381976	0.655674
CTC-510F12.6	novel transcript, sense intronic to TSPAN16	0.309424	4.22986	4.49789	0.0382192	0.655674
IGF2BP2	insulin like growth factor 2 mRNA binding protein 2 [Source:HGNC Symbol;Acc:HGNC:28867]	-0.716115	6.26235	4.50969	0.038253	0.655674
SP3	Sp3 transcription factor [Source:HGNC Symbol;Acc:HGNC:11208]	-0.141299	8.24153	4.49512	0.0382626	0.655674
SDF4	stromal cell derived factor 4 [Source:HGNC Symbol;Acc:HGNC:24188]	0.135292	5.84332	4.49496	0.0382658	0.655674
KDM2B-DT	KDM2B divergent transcript [Source:HGNC Symbol;Acc:HGNC:53287]	0.465336	0.771547	4.49372	0.0382916	0.655674
ZMPSTE24-DT	ZMPSTE24 divergent transcript [Source:HGNC Symbol;Acc:HGNC:55402]	-0.384743	2.85275	4.49354	0.0382954	0.655674
RABL2A	RAB, member of RAS oncogene family like 2A [Source:HGNC Symbol;Acc:HGNC:9799]	0.153859	4.386	4.49315	0.0383035	0.655674
ZBTB11	zinc finger and BTB domain containing 11 [Source:HGNC Symbol;Acc:HGNC:16740]	-0.101533	7.16068	4.49261	0.0383147	0.655674
CCDC66	coiled-coil domain containing 66 [Source:HGNC Symbol;Acc:HGNC:27709]	-0.204187	6.06236	4.49057	0.038357	0.655674
RP5-867C24.5	novel transcript, antisense to CDC27	-0.240174	2.75705	4.48605	0.0384511	0.655674
PABIR2	PABIR family member 2 [Source:HGNC Symbol;Acc:HGNC:30490]	-0.149765	5.35045	4.48212	0.0385329	0.655674
SRSF11	serine and arginine rich splicing factor 11 [Source:HGNC Symbol;Acc:HGNC:10782]	-0.158544	7.86705	4.48154	0.038545	0.655674
SUMF2	sulfatase modifying factor 2 [Source:HGNC Symbol;Acc:HGNC:20415]	0.181959	5.92335	4.48104	0.0385554	0.655674
GRK2	G protein-coupled receptor kinase 2 [Source:HGNC Symbol;Acc:HGNC:289]	0.124581	7.82302	4.47956	0.0385863	0.655674
CPOX	coproporphyrinogen oxidase [Source:HGNC Symbol;Acc:HGNC:2321]	-0.192266	5.46554	4.4773	0.0386337	0.655674
F2R	coagulation factor II thrombin receptor [Source:HGNC Symbol;Acc:HGNC:3537]	-0.283634	4.65191	4.47711	0.0386532	0.655674
NEK10	NIMA related kinase 10 [Source:HGNC Symbol;Acc:HGNC:18592]	-0.984895	0.0604568	4.4766	0.038654	0.655674
DNASE1L1	deoxyribonuclease 1 like 1 [Source:HGNC Symbol;Acc:HGNC:2957]	0.170798	4.35477	4.47472	0.0386878	0.655674
PRDM16	PR/SET domain 16 [Source:HGNC Symbol;Acc:HGNC:14000]	-1.13673	1.9728	4.47929	0.0387597	0.655674
TBL1XR1	TBL1X receptor 1 [Source:HGNC Symbol;Acc:HGNC:29529]	-0.185727	8.32246	4.46967	0.0387937	0.655674
SPTLC1	serine palmitoyltransferase long chain base subunit 1 [Source:HGNC Symbol;Acc:HGNC:11277]	-0.10368	5.68198	4.46906	0.0388066	0.655674
PHF7	PHD finger protein 7 [Source:HGNC Symbol;Acc:HGNC:18458]	-0.268357	2.91306	4.46804	0.0388281	0.655674
AC069368.3	novel protein	0.252902	4.30825	4.46749	0.0388396	0.655674
RP11-71H17.9		0.431845	1.1991	4.46505	0.0388909	0.655674
BRPF1	bromodomain and PHD finger containing 1 [Source:HGNC Symbol;Acc:HGNC:14255]	0.167694	5.11186	4.46404	0.0389123	0.655674
SEC16A	SEC16 homolog A, endoplasmic reticulum export factor [Source:HGNC Symbol;Acc:HGNC:29006]	0.123448	7.01192	4.46355	0.0389227	0.655674
TMEM267	transmembrane protein 267 [Source:HGNC Symbol;Acc:HGNC:26139]	-0.266742	4.38596	4.4617	0.0389626	0.655674
SAMD3	sterile alpha motif domain containing 3 [Source:HGNC Symbol;Acc:HGNC:21574]	-0.188133	6.48982	4.46042	0.0389888	0.655674
P2RY6	pyrimidinergic receptor P2Y6 [Source:HGNC Symbol;Acc:HGNC:8543]	-1.04843	0.179788	4.45936	0.0390199	0.655674
PABPC1L	poly(A) binding protein cytoplasmic 1 like [Source:HGNC Symbol;Acc:HGNC:15797]	0.193827	4.46126	4.45591	0.0390842	0.656006
TMED7	transmembrane p24 trafficking protein 7 [Source:HGNC Symbol;Acc:HGNC:24253]	-0.157075	7.20403	4.45453	0.0391134	0.656006
ANKAR	ankyrin and armadillo repeat containing [Source:HGNC Symbol;Acc:HGNC:26350]	-0.174095	4.57083	4.45271	0.039152	0.656036
STAM	signal transducing adaptor molecule [Source:HGNC Symbol;Acc:HGNC:11357]	-0.154117	5.30576	4.44848	0.039242	0.656925
LDLRAD2	low density lipoprotein receptor class A domain containing 2 [Source:HGNC Symbol;Acc:HGNC:32071]	-0.839585	1.2012	4.44737	0.0392814	0.656967
DAD1	defender against cell death 1 [Source:HGNC Symbol;Acc:HGNC:2664]	-0.135379	5.71312	4.44008	0.0394213	0.657904
YIPF6	Yip1 domain family member 6 [Source:HGNC Symbol;Acc:HGNC:28304]	-0.234654	5.85018	4.43953	0.039445	0.657904
SRRD	SRR1 domain containing [Source:HGNC Symbol;Acc:HGNC:33910]	-0.172847	5.56689	4.43574	0.0395141	0.657904
DNAJB2	DnaJ heat shock protein family (Hsp40) member B2 [Source:HGNC Symbol;Acc:HGNC:5228]	-0.259015	5.20673	4.43496	0.0395465	0.657904
OMA1	OMA1 zinc metallopeptidase [Source:HGNC Symbol;Acc:HGNC:29661]	-0.152675	5.93043	4.43001	0.0396373	0.657904
UTS2B	urotensin 2B [Source:HGNC Symbol;Acc:HGNC:30894]	0.541777	1.65495	4.42988	0.03964	0.657904
RP11-996F15.4	novel transcript, antisense to FAR2	0.537744	0.22059	4.42846	0.0396706	0.657904
INTS1	integrator complex subunit 1 [Source:HGNC Symbol;Acc:HGNC:24555]	0.181909	5.69191	4.42803	0.0396799	0.657904
PAX6	paired box 6 [Source:HGNC Symbol;Acc:HGNC:8620]	-0.51086	3.05159	4.42946	0.039696	0.657904
SMARCAD1	SWI/SNF-related, matrix-associated actin-dependent regulator of chromatin, subfamily a, containing DEAD/H box 1 [Source:HGNC Symbol;Acc:HGNC:18398]	-0.172409	6.10915	4.42526	0.0397396	0.657904
RP11-574K11.8	novel transcript, antisense to CAMK2G	0.440791	-0.0760876	4.42305	0.0397874	0.657904
IKBKG	inhibitor of nuclear factor kappa B kinase regulatory subunit gamma [Source:HGNC Symbol;Acc:HGNC:5961]	0.228684	3.54046	4.42245	0.0398002	0.657904
LRRC39	leucine rich repeat containing 39 [Source:HGNC Symbol;Acc:HGNC:28228]	-0.257274	4.01341	4.41813	0.0398937	0.657904
BMP1	bone morphogenetic protein 1 [Source:HGNC Symbol;Acc:HGNC:1067]	-0.58592	1.96233	4.41639	0.039937	0.657904
PARD6G-AS1	PARD6G antisense RNA 1 [Source:HGNC Symbol;Acc:HGNC:44109]	-0.650798	1.03108	4.41456	0.0399712	0.657904
C4orf50	chromosome 4 open reading frame 50 [Source:HGNC Symbol;Acc:HGNC:33766]	-0.990671	0.464771	4.41499	0.0399776	0.657904
DGKZ	diacylglycerol kinase zeta [Source:HGNC Symbol;Acc:HGNC:2857]	0.138729	6.87871	4.41177	0.0400319	0.657904
CRLS1	cardiolipin synthase 1 [Source:HGNC Symbol;Acc:HGNC:16148]	-0.160144	5.12472	4.41145	0.0400388	0.657904
RP11-449P15.1	novel transcript, antisense to GPR146	-0.557241	4.23139	4.41763	0.0400727	0.657904
RP11-367J11.2	novel transcript, antisense to TBC1D14 and TADA2B	0.129689	5.44141	4.4097	0.0400768	0.657904
PNISR	PNN interacting serine and arginine rich protein [Source:HGNC Symbol;Acc:HGNC:21222]	-0.169029	8.31155	4.40782	0.0401178	0.65797
PHKB	phosphorylase kinase regulatory subunit beta [Source:HGNC Symbol;Acc:HGNC:8927]	-0.0978518	7.25713	4.40348	0.0402126	0.658803
GRTP1	growth hormone regulated TBC protein 1 [Source:HGNC Symbol;Acc:HGNC:20310]	-0.347713	2.3823	4.39941	0.0403016	0.658803
CD300LB	CD300 molecule like family member b [Source:HGNC Symbol;Acc:HGNC:30811]	0.308719	3.98579	4.39443	0.0404163	0.658803
ACADVL	acyl-CoA dehydrogenase very long chain [Source:HGNC Symbol;Acc:HGNC:92]	0.166808	5.48886	4.394	0.0404202	0.658803
ECM2	extracellular matrix protein 2 [Source:HGNC Symbol;Acc:HGNC:3154]	-0.734086	1.63428	4.39401	0.0404388	0.658803
VPS39	VPS39 subunit of HOPS complex [Source:HGNC Symbol;Acc:HGNC:20593]	0.104046	6.47013	4.39238	0.0404559	0.658803
CTB-31O20.6	novel transcript, antisense to KLF16	0.301789	2.50201	4.39032	0.0405014	0.658803
DCTN4	dynactin subunit 4 [Source:HGNC Symbol;Acc:HGNC:15518]	-0.147814	6.29445	4.38998	0.0405088	0.658803
PPP4C	protein phosphatase 4 catalytic subunit [Source:HGNC Symbol;Acc:HGNC:9319]	0.240001	4.45954	4.38957	0.0405178	0.658803
RBM38	RNA binding motif protein 38 [Source:HGNC Symbol;Acc:HGNC:15818]	-0.456545	8.70809	4.39714	0.0405502	0.658803
PPDPF	pancreatic progenitor cell differentiation and proliferation factor [Source:HGNC Symbol;Acc:HGNC:16142]	-0.278032	6.59797	4.38825	0.0406088	0.658803
PTP4A1	protein tyrosine phosphatase 4A1 [Source:HGNC Symbol;Acc:HGNC:9634]	-0.135143	7.06183	4.38433	0.0406335	0.658803
GUSBP11	GUSB pseudogene 11 [Source:HGNC Symbol;Acc:HGNC:42325]	0.163612	6.07032	4.3826	0.0406717	0.658803
GRAMD1B	GRAM domain containing 1B [Source:HGNC Symbol;Acc:HGNC:29214]	0.239782	4.32399	4.38171	0.0406914	0.658803
TENT5C	terminal nucleotidyltransferase 5C [Source:HGNC Symbol;Acc:HGNC:24712]	-0.638292	10.2875	4.39217	0.040724	0.658803
LDLR	low density lipoprotein receptor [Source:HGNC Symbol;Acc:HGNC:6547]	-0.2415	4.29957	4.37765	0.0407813	0.659131
PPIL2	peptidylprolyl isomerase like 2 [Source:HGNC Symbol;Acc:HGNC:9261]	0.103301	6.36793	4.37499	0.0408405	0.659268
RP11-173P15.3	novel transcript, antisense to MLEC	0.138025	4.29737	4.37394	0.0408639	0.659268
RP11-144G6.12	novel transcript	-0.234272	3.6599	4.37097	0.04093	0.659301
EGLN2	egl-9 family hypoxia inducible factor 2 [Source:HGNC Symbol;Acc:HGNC:14660]	0.13136	6.25369	4.36894	0.0409752	0.659301
ADGRE5	adhesion G protein-coupled receptor E5 [Source:HGNC Symbol;Acc:HGNC:1711]	0.190634	7.83756	4.36885	0.0409771	0.659301
AC009518.8	novel transcript	-0.571112	0.315173	4.36358	0.0410949	0.659953
CPVL	carboxypeptidase vitellogenic like [Source:HGNC Symbol;Acc:HGNC:14399]	0.290365	5.42113	4.36488	0.0411231	0.659953
HIP1R	huntingtin interacting protein 1 related [Source:HGNC Symbol;Acc:HGNC:18415]	0.18021	5.26881	4.36206	0.0411289	0.659953
ZBTB41	zinc finger and BTB domain containing 41 [Source:HGNC Symbol;Acc:HGNC:24819]	-0.192252	6.22746	4.35901	0.0411972	0.660154
C6orf62	chromosome 6 open reading frame 62 [Source:HGNC Symbol;Acc:HGNC:20998]	-0.142805	8.78486	4.35819	0.0412156	0.660154
PNPLA2	patatin like phospholipase domain containing 2 [Source:HGNC Symbol;Acc:HGNC:30802]	-0.442945	7.09226	4.36408	0.0412915	0.660233
TAB3	TGF-beta activated kinase 1 (MAP3K7) binding protein 3 [Source:HGNC Symbol;Acc:HGNC:30681]	-0.162901	6.91658	4.35467	0.0412947	0.660233
ATG16L1	autophagy related 16 like 1 [Source:HGNC Symbol;Acc:HGNC:21498]	0.10733	5.86395	4.35135	0.0413695	0.660835
NUMA1	nuclear mitotic apparatus protein 1 [Source:HGNC Symbol;Acc:HGNC:8059]	0.146674	7.10972	4.34929	0.041416	0.660984
MAP4K2	mitogen-activated protein kinase kinase kinase kinase 2 [Source:HGNC Symbol;Acc:HGNC:6864]	0.155199	5.42102	4.34604	0.0414892	0.661275
FDFT1	farnesyl-diphosphate farnesyltransferase 1 [Source:HGNC Symbol;Acc:HGNC:3629]	-0.134024	6.79023	4.34447	0.0415247	0.661275
CUL7	cullin 7 [Source:HGNC Symbol;Acc:HGNC:21024]	0.253012	3.51303	4.34067	0.0416108	0.661275
ARSD	arylsulfatase D [Source:HGNC Symbol;Acc:HGNC:717]	0.354147	3.42198	4.34058	0.0416153	0.661275
GIN1	gypsy retrotransposon integrase 1 [Source:HGNC Symbol;Acc:HGNC:25959]	-0.215671	4.16124	4.33855	0.0416589	0.661275
DCUN1D3	defective in cullin neddylation 1 domain containing 3 [Source:HGNC Symbol;Acc:HGNC:28734]	0.175859	3.79871	4.33768	0.0416787	0.661275
SPEG	striated muscle enriched protein kinase [Source:HGNC Symbol;Acc:HGNC:16901]	-0.683828	3.11834	4.34262	0.0417026	0.661275
SRD5A3	steroid 5 alpha-reductase 3 [Source:HGNC Symbol;Acc:HGNC:25812]	-0.186607	2.99636	4.33536	0.0417315	0.661275
PANK3	pantothenate kinase 3 [Source:HGNC Symbol;Acc:HGNC:19365]	-0.139292	7.5875	4.33352	0.0417733	0.661348
AGFG1	ArfGAP with FG repeats 1 [Source:HGNC Symbol;Acc:HGNC:5175]	-0.164085	7.55982	4.32747	0.0419113	0.662218
RP11-276H1.3	novel transcript, antisense to SNX29	0.368261	1.54736	4.32668	0.0419294	0.662218
ERO1A	endoplasmic reticulum oxidoreductase 1 alpha [Source:HGNC Symbol;Acc:HGNC:13280]	-0.113947	7.40676	4.32622	0.0419398	0.662218
ZMYM5	zinc finger MYM-type containing 5 [Source:HGNC Symbol;Acc:HGNC:13029]	-0.136495	5.16675	4.3157	0.0421812	0.664338
MEMO1	mediator of cell motility 1 [Source:HGNC Symbol;Acc:HGNC:14014]	-0.161265	5.79325	4.31419	0.042216	0.664338
MICAL2	microtubule associated monooxygenase, calponin and LIM domain containing 2 [Source:HGNC Symbol;Acc:HGNC:24693]	-0.489175	7.58139	4.32405	0.0422211	0.664338
MKLN1	muskelin 1 [Source:HGNC Symbol;Acc:HGNC:7109]	-0.147958	7.9417	4.31339	0.0422344	0.664338
RPL13	ribosomal protein L13 [Source:HGNC Symbol;Acc:HGNC:10303]	0.178621	10.8412	4.31143	0.0422797	0.664338
GNL2	G protein nucleolar 2 [Source:HGNC Symbol;Acc:HGNC:29925]	0.156034	5.22323	4.31063	0.0422981	0.664338
USP6	ubiquitin specific peptidase 6 [Source:HGNC Symbol;Acc:HGNC:12629]	-0.367559	2.75133	4.30687	0.0423851	0.664596
FAM98B	family with sequence similarity 98 member B [Source:HGNC Symbol;Acc:HGNC:26773]	-0.158817	6.53454	4.30403	0.0424508	0.664596
LRRD1	leucine rich repeats and death domain containing 1 [Source:HGNC Symbol;Acc:HGNC:34300]	-0.236477	4.27921	4.30372	0.042458	0.664596
CFAP97	cilia and flagella associated protein 97 [Source:HGNC Symbol;Acc:HGNC:29276]	-0.156851	6.42503	4.30235	0.0424897	0.664596
PCDHGA10	protocadherin gamma subfamily A, 10 [Source:HGNC Symbol;Acc:HGNC:8697]	-0.719557	1.12237	4.30102	0.0425216	0.664596
NUP62CL	nucleoporin 62 C-terminal like [Source:HGNC Symbol;Acc:HGNC:25960]	-0.701501	0.427756	4.29838	0.0425819	0.664596
DNM1	dynamin 1 [Source:HGNC Symbol;Acc:HGNC:2972]	-0.837927	0.756306	4.29822	0.0425914	0.664596
PRAM1	PML-RARA regulated adaptor molecule 1 [Source:HGNC Symbol;Acc:HGNC:30091]	0.256713	4.56987	4.29727	0.0426133	0.664596
H1-0	H1.0 linker histone [Source:HGNC Symbol;Acc:HGNC:4714]	-0.642909	5.43143	4.30565	0.0426807	0.665064
PISD	phosphatidylserine decarboxylase [Source:HGNC Symbol;Acc:HGNC:8999]	0.191358	5.02913	4.29152	0.0427418	0.665433
RNF31	ring finger protein 31 [Source:HGNC Symbol;Acc:HGNC:16031]	0.129693	5.82493	4.28762	0.0428328	0.66594
ORC4	origin recognition complex subunit 4 [Source:HGNC Symbol;Acc:HGNC:8490]	-0.177188	6.0487	4.2862	0.0428659	0.66594
RSBN1	round spermatid basic protein 1 [Source:HGNC Symbol;Acc:HGNC:25642]	-0.133275	6.99819	4.28318	0.0429368	0.66594
PAQR3	progestin and adipoQ receptor family member 3 [Source:HGNC Symbol;Acc:HGNC:30130]	-0.180099	6.98174	4.28065	0.0429962	0.66594
TSPAN5	tetraspanin 5 [Source:HGNC Symbol;Acc:HGNC:17753]	-0.508926	6.43016	4.28979	0.0430241	0.66594
PPME1	protein phosphatase methylesterase 1 [Source:HGNC Symbol;Acc:HGNC:30178]	-0.275904	4.71664	4.27995	0.0430289	0.66594
DYRK3	dual specificity tyrosine phosphorylation regulated kinase 3 [Source:HGNC Symbol;Acc:HGNC:3094]	-0.828684	2.22056	4.28366	0.0430363	0.66594
PIP4K2A	phosphatidylinositol-5-phosphate 4-kinase type 2 alpha [Source:HGNC Symbol;Acc:HGNC:8997]	-0.393007	9.2597	4.27884	0.0431892	0.666626
CPEB4	cytoplasmic polyadenylation element binding protein 4 [Source:HGNC Symbol;Acc:HGNC:21747]	-0.219111	7.3581	4.27277	0.0431963	0.666626
EPM2AIP1	EPM2A interacting protein 1 [Source:HGNC Symbol;Acc:HGNC:19735]	-0.143372	7.24497	4.27039	0.043238	0.666626
ASCC2	activating signal cointegrator 1 complex subunit 2 [Source:HGNC Symbol;Acc:HGNC:24103]	-0.416755	7.13772	4.27791	0.0432479	0.666626
ELFN2	extracellular leucine rich repeat and fibronectin type III domain containing 2 [Source:HGNC Symbol;Acc:HGNC:29396]	-0.791819	1.50299	4.27003	0.043268	0.666626
FECH	ferrochelatase [Source:HGNC Symbol;Acc:HGNC:3647]	-0.676709	7.81872	4.27613	0.043406	0.667426
UBASH3B	ubiquitin associated and SH3 domain containing B [Source:HGNC Symbol;Acc:HGNC:29884]	-0.171359	6.38896	4.26315	0.0434095	0.667426
NAB1	NGFI-A binding protein 1 [Source:HGNC Symbol;Acc:HGNC:7626]	-0.1883	5.55145	4.26038	0.0434753	0.667426
RP4-536B24.2	novel transcript, antisense to SLC7A5	-0.611773	1.33532	4.26019	0.0434799	0.667426
C1GALT1	core 1 synthase, glycoprotein-N-acetylgalactosamine 3-beta-galactosyltransferase 1 [Source:HGNC Symbol;Acc:HGNC:24337]	-0.158534	7.26929	4.25903	0.0435074	0.667426
ARHGEF18	Rho/Rac guanine nucleotide exchange factor 18 [Source:HGNC Symbol;Acc:HGNC:17090]	0.134493	7.50446	4.25044	0.0437123	0.667465
FBXO7	F-box protein 7 [Source:HGNC Symbol;Acc:HGNC:13586]	-0.404717	8.38107	4.25701	0.0437297	0.667465
CCDC122	coiled-coil domain containing 122 [Source:HGNC Symbol;Acc:HGNC:26478]	-0.716627	1.53111	4.24617	0.0438299	0.667465
SAFB	scaffold attachment factor B [Source:HGNC Symbol;Acc:HGNC:10520]	0.101267	6.16718	4.24402	0.0438661	0.667465
CCR5AS	CCR5 antisense RNA [Source:HGNC Symbol;Acc:HGNC:54398]	-0.683424	0.109325	4.24288	0.0438935	0.667465
LIG1	DNA ligase 1 [Source:HGNC Symbol;Acc:HGNC:6598]	0.210629	4.41814	4.23457	0.0440935	0.667465
ANXA11	annexin A11 [Source:HGNC Symbol;Acc:HGNC:535]	0.11501	7.70462	4.23084	0.0441838	0.667465
MARK3	microtubule affinity regulating kinase 3 [Source:HGNC Symbol;Acc:HGNC:6897]	-0.171924	7.19546	4.23066	0.0441881	0.667465
HNRNPU-AS1		-0.165447	7.50691	4.23048	0.0441926	0.667465
HDAC8	histone deacetylase 8 [Source:HGNC Symbol;Acc:HGNC:13315]	0.195734	4.18758	4.22889	0.044231	0.667465
RP11-775C24.5	novel transcript	-0.379258	1.75753	4.22818	0.0442482	0.667465
RET	ret proto-oncogene [Source:HGNC Symbol;Acc:HGNC:9967]	-1.02044	0.520409	4.2282	0.0442688	0.667465
GPR183	G protein-coupled receptor 183 [Source:HGNC Symbol;Acc:HGNC:3128]	-0.167018	6.89678	4.22622	0.0442958	0.667465
FXR1	FMR1 autosomal homolog 1 [Source:HGNC Symbol;Acc:HGNC:4023]	-0.115028	7.20441	4.22549	0.0443134	0.667465
VPS29	VPS29 retromer complex component [Source:HGNC Symbol;Acc:HGNC:14340]	-0.194448	6.40606	4.22522	0.04432	0.667465
SPTBN5	spectrin beta, non-erythrocytic 5 [Source:HGNC Symbol;Acc:HGNC:15680]	-0.91308	1.60448	4.22766	0.0443499	0.667465
PNMA1	PNMA family member 1 [Source:HGNC Symbol;Acc:HGNC:9158]	0.142248	4.56754	4.22209	0.0443961	0.667465
DPM2	dolichyl-phosphate mannosyltransferase subunit 2, regulatory [Source:HGNC Symbol;Acc:HGNC:3006]	-0.405646	5.0836	4.22679	0.044423	0.667465
SH3BGRL	SH3 domain binding glutamate rich protein like [Source:HGNC Symbol;Acc:HGNC:10823]	-0.163433	8.01262	4.21797	0.0444965	0.667465
LRRK2-DT	LRRK2 divergent transcript [Source:HGNC Symbol;Acc:HGNC:40848]	-0.326627	3.22008	4.21796	0.0444967	0.667465
GPR146	G protein-coupled receptor 146 [Source:HGNC Symbol;Acc:HGNC:21718]	-0.478953	4.60384	4.22372	0.0445158	0.667465
GUF1	GTP binding elongation factor GUF1 [Source:HGNC Symbol;Acc:HGNC:25799]	-0.139358	6.12852	4.21518	0.0445646	0.667465
RP11-51F16.8	novel transcript	0.113526	5.42148	4.21475	0.0445749	0.667465
RP11-474I11.8	novel transcript, antisense to SAP30BP	0.417719	0.0467324	4.21434	0.044585	0.667465
LAGE3	L antigen family member 3 [Source:HGNC Symbol;Acc:HGNC:26058]	0.272467	2.9722	4.21223	0.0446365	0.667465
MCAT	malonyl-CoA-acyl carrier protein transacylase [Source:HGNC Symbol;Acc:HGNC:29622]	0.248933	2.76652	4.21123	0.0446611	0.667465
TESC	tescalcin [Source:HGNC Symbol;Acc:HGNC:26065]	-0.517009	4.1299	4.21516	0.0447105	0.667465
UBQLN1	ubiquilin 1 [Source:HGNC Symbol;Acc:HGNC:12508]	-0.155621	7.61871	4.20878	0.044721	0.667465
CYBA	cytochrome b-245 alpha chain [Source:HGNC Symbol;Acc:HGNC:2577]	0.145617	7.51614	4.20845	0.0447291	0.667465
BICD2	BICD cargo adaptor 2 [Source:HGNC Symbol;Acc:HGNC:17208]	0.105674	6.61354	4.2056	0.0447991	0.667465
KLRD1	killer cell lectin like receptor D1 [Source:HGNC Symbol;Acc:HGNC:6378]	-0.316908	7.93059	4.20817	0.0448508	0.667465
TPCN1	two pore segment channel 1 [Source:HGNC Symbol;Acc:HGNC:18182]	0.186794	5.31352	4.20121	0.0449071	0.667465
LSM8	LSM8 homolog, U6 small nuclear RNA associated [Source:HGNC Symbol;Acc:HGNC:20471]	-0.16591	6.28771	4.20078	0.0449177	0.667465
ZNF782	zinc finger protein 782 [Source:HGNC Symbol;Acc:HGNC:33110]	-0.166948	5.09312	4.19968	0.0449447	0.667465
MTARC1	mitochondrial amidoxime reducing component 1 [Source:HGNC Symbol;Acc:HGNC:26189]	-0.141328	8.38961	4.19481	0.0450649	0.667465
LCORL	ligand dependent nuclear receptor corepressor like [Source:HGNC Symbol;Acc:HGNC:30776]	-0.231324	5.67655	4.19501	0.0450747	0.667465
GDF11	growth differentiation factor 11 [Source:HGNC Symbol;Acc:HGNC:4216]	0.135963	5.58655	4.19008	0.0451819	0.667465
AUH	AU RNA binding methylglutaconyl-CoA hydratase [Source:HGNC Symbol;Acc:HGNC:890]	-0.131915	4.2611	4.18949	0.0451965	0.667465
CREBZF	CREB/ATF bZIP transcription factor [Source:HGNC Symbol;Acc:HGNC:24905]	-0.176191	6.29895	4.18565	0.0452919	0.667465
ZNRF2	zinc and ring finger 2 [Source:HGNC Symbol;Acc:HGNC:22316]	-0.176081	6.30717	4.18492	0.0453101	0.667465
SDHC	succinate dehydrogenase complex subunit C [Source:HGNC Symbol;Acc:HGNC:10682]	0.111135	6.71479	4.18474	0.0453147	0.667465
MT2A	metallothionein 2A [Source:HGNC Symbol;Acc:HGNC:7406]	-0.44235	4.97321	4.18745	0.0454	0.667465
FAH	fumarylacetoacetate hydrolase [Source:HGNC Symbol;Acc:HGNC:3579]	-0.339392	2.1356	4.17812	0.0454796	0.667465
FAM172A	family with sequence similarity 172 member A [Source:HGNC Symbol;Acc:HGNC:25365]	-0.128684	5.99364	4.17805	0.0454811	0.667465
SF3B1	splicing factor 3b subunit 1 [Source:HGNC Symbol;Acc:HGNC:10768]	-0.137254	9.30239	4.17749	0.0454953	0.667465
PRKACB-DT	PRKACB divergent transcript [Source:HGNC Symbol;Acc:HGNC:55245]	-0.676798	0.215156	4.17523	0.0455516	0.667465
FAM184A	family with sequence similarity 184 member A [Source:HGNC Symbol;Acc:HGNC:20991]	-0.481109	2.84152	4.17461	0.0455842	0.667465
ZNF581	zinc finger protein 581 [Source:HGNC Symbol;Acc:HGNC:25017]	0.227189	3.81276	4.17341	0.0455973	0.667465
SETDB2	SET domain bifurcated histone lysine methyltransferase 2 [Source:HGNC Symbol;Acc:HGNC:20263]	-0.130801	6.31445	4.1681	0.0457304	0.667465
STN1	STN1 subunit of CST complex [Source:HGNC Symbol;Acc:HGNC:26200]	0.140318	4.50396	4.16783	0.0457372	0.667465
ACSL3	acyl-CoA synthetase long chain family member 3 [Source:HGNC Symbol;Acc:HGNC:3570]	-0.117476	6.02612	4.16697	0.0457588	0.667465
CSGALNACT2	chondroitin sulfate N-acetylgalactosaminyltransferase 2 [Source:HGNC Symbol;Acc:HGNC:24292]	-0.140864	6.43565	4.16675	0.0457644	0.667465
MBD6	methyl-CpG binding domain protein 6 [Source:HGNC Symbol;Acc:HGNC:20445]	0.202973	5.77295	4.16511	0.0458056	0.667465
ARHGAP26	Rho GTPase activating protein 26 [Source:HGNC Symbol;Acc:HGNC:17073]	0.172988	6.92342	4.16497	0.0458091	0.667465
ARHGAP45	Rho GTPase activating protein 45 [Source:HGNC Symbol;Acc:HGNC:17102]	0.116075	8.45113	4.1611	0.0459066	0.667465
LTN1	listerin E3 ubiquitin protein ligase 1 [Source:HGNC Symbol;Acc:HGNC:13082]	-0.149795	6.80357	4.15971	0.0459416	0.667465
SNX16	sorting nexin 16 [Source:HGNC Symbol;Acc:HGNC:14980]	-0.254895	4.11929	4.15703	0.0460093	0.667465
SDR39U1	short chain dehydrogenase/reductase family 39U member 1 [Source:HGNC Symbol;Acc:HGNC:20275]	0.106737	5.48768	4.15581	0.04604	0.667465
AC073046.25	novel transcript (LOC100132318)	0.251727	2.54014	4.15528	0.0460536	0.667465
CCDC91	coiled-coil domain containing 91 [Source:HGNC Symbol;Acc:HGNC:24855]	-0.180688	5.74167	4.15347	0.0460995	0.667465
DHX29	DExH-box helicase 29 [Source:HGNC Symbol;Acc:HGNC:15815]	-0.19868	5.46521	4.1529	0.0461137	0.667465
MFSD14A	major facilitator superfamily domain containing 14A [Source:HGNC Symbol;Acc:HGNC:23363]	-0.0921056	6.58045	4.15188	0.0461396	0.667465
EFCAB13	EF-hand calcium binding domain 13 [Source:HGNC Symbol;Acc:HGNC:26864]	-0.204654	4.7457	4.14963	0.0461969	0.667465
BMF	Bcl2 modifying factor [Source:HGNC Symbol;Acc:HGNC:24132]	0.176016	5.4579	4.1484	0.046228	0.667465
ZRANB1	zinc finger RANBP2-type containing 1 [Source:HGNC Symbol;Acc:HGNC:18224]	-0.19681	6.84116	4.1484	0.0462292	0.667465
TMEM184A	transmembrane protein 184A [Source:HGNC Symbol;Acc:HGNC:28797]	-0.315739	3.30435	4.14793	0.0462399	0.667465
BMP2K-DT	BMP2K divergent transcript [Source:HGNC Symbol;Acc:HGNC:55396]	-0.802425	0.0555966	4.14749	0.0462512	0.667465
RBIS	ribosomal biogenesis factor [Source:HGNC Symbol;Acc:HGNC:32235]	-0.215501	4.87078	4.14687	0.0462669	0.667465
SGCB	sarcoglycan beta [Source:HGNC Symbol;Acc:HGNC:10806]	-0.355887	2.78316	4.14637	0.0462797	0.667465
RP11-638I2.6	novel transcript	-0.479922	0.664202	4.14626	0.0462824	0.667465
SLFN5	schlafen family member 5 [Source:HGNC Symbol;Acc:HGNC:28286]	-0.187785	9.13307	4.14335	0.0463565	0.667465
RPS6KA1	ribosomal protein S6 kinase A1 [Source:HGNC Symbol;Acc:HGNC:10430]	0.12867	6.88092	4.14279	0.0463709	0.667465
GPR89A	G protein-coupled receptor 89A [Source:HGNC Symbol;Acc:HGNC:31984]	-0.217146	3.98761	4.14096	0.0464174	0.667465
RP11-109P14.10	novel transcript	0.278699	0.973398	4.13777	0.0464989	0.667465
TRAV14DV4	T cell receptor alpha variable 14/delta variable 4 [Source:HGNC Symbol;Acc:HGNC:12110]	-0.332765	2.51738	4.13625	0.0465377	0.667465
ZNF484	zinc finger protein 484 [Source:HGNC Symbol;Acc:HGNC:23385]	-0.144754	5.88567	4.13405	0.0465943	0.667465
MRPL16	mitochondrial ribosomal protein L16 [Source:HGNC Symbol;Acc:HGNC:14476]	0.136391	5.42741	4.13156	0.046658	0.667465
RBM6	RNA binding motif protein 6 [Source:HGNC Symbol;Acc:HGNC:9903]	0.141317	6.14893	4.13089	0.0466753	0.667465
DRG2	developmentally regulated GTP binding protein 2 [Source:HGNC Symbol;Acc:HGNC:3030]	0.105352	5.198	4.13066	0.0466811	0.667465
MCMBP	minichromosome maintenance complex binding protein [Source:HGNC Symbol;Acc:HGNC:25782]	-0.109031	6.72481	4.12867	0.0467324	0.667465
YY1AP1	YY1 associated protein 1 [Source:HGNC Symbol;Acc:HGNC:30935]	-0.184392	6.70358	4.12785	0.0467534	0.667465
CNN2	calponin 2 [Source:HGNC Symbol;Acc:HGNC:2156]	0.159527	8.98315	4.12511	0.046824	0.667465
CRYZ	crystallin zeta [Source:HGNC Symbol;Acc:HGNC:2419]	-0.246374	4.73032	4.12486	0.0468349	0.667465
ACTR10	actin related protein 10 [Source:HGNC Symbol;Acc:HGNC:17372]	-0.104584	5.6713	4.12297	0.046879	0.667465
RP11-795F19.5	novel protein	-0.387307	1.31593	4.12247	0.0468919	0.667465
THAP12	THAP domain containing 12 [Source:HGNC Symbol;Acc:HGNC:9440]	-0.108235	7.0246	4.12245	0.0468925	0.667465
CTC-444N24.8	novel transcript	-0.16284	3.77755	4.12244	0.0468928	0.667465
CDC34	cell division cycle 34, ubiqiutin conjugating enzyme [Source:HGNC Symbol;Acc:HGNC:1734]	-0.435839	5.83757	4.1276	0.046952	0.667465
ZC3H18	zinc finger CCCH-type containing 18 [Source:HGNC Symbol;Acc:HGNC:25091]	0.13987	5.76825	4.12004	0.0469547	0.667465
ASRGL1	asparaginase and isoaspartyl peptidase 1 [Source:HGNC Symbol;Acc:HGNC:16448]	0.363386	2.05865	4.11994	0.0469574	0.667465
ZNF692	zinc finger protein 692 [Source:HGNC Symbol;Acc:HGNC:26049]	0.176212	4.13757	4.11819	0.0470026	0.667465
DPF2	double PHD fingers 2 [Source:HGNC Symbol;Acc:HGNC:9964]	0.102618	5.89153	4.11787	0.0470107	0.667465
RARRES2	retinoic acid receptor responder 2 [Source:HGNC Symbol;Acc:HGNC:9868]	-0.946346	0.140793	4.1172	0.047034	0.667465
IKZF5	IKAROS family zinc finger 5 [Source:HGNC Symbol;Acc:HGNC:14283]	-0.141683	6.31864	4.11607	0.0470574	0.667465
CMBL	carboxymethylenebutenolidase homolog [Source:HGNC Symbol;Acc:HGNC:25090]	-1.0157	1.38267	4.11906	0.0470772	0.667465
UBE2B	ubiquitin conjugating enzyme E2 B [Source:HGNC Symbol;Acc:HGNC:12473]	-0.223615	6.89055	4.11081	0.0472103	0.667465
ZNF480	zinc finger protein 480 [Source:HGNC Symbol;Acc:HGNC:23305]	-0.182185	5.84577	4.10915	0.0472371	0.667465
CARF	calcium responsive transcription factor [Source:HGNC Symbol;Acc:HGNC:14435]	-0.190466	5.21778	4.10914	0.0472374	0.667465
RP4-756H11.3	novel transcript	0.38079	0.893686	4.10818	0.0472623	0.667465
RP11-316M21.7	novel transcript, antisense to CHUK	-0.295446	1.62714	4.10685	0.0472969	0.667465
PSMG3	proteasome assembly chaperone 3 [Source:HGNC Symbol;Acc:HGNC:22420]	-0.246305	3.00117	4.10579	0.0473246	0.667465
CTD-2020K17.3	novel transcript, antisense to FMNL1	0.203813	4.477	4.10536	0.0473358	0.667465
ODAD4	outer dynein arm docking complex subunit 4 [Source:HGNC Symbol;Acc:HGNC:25280]	-0.852888	-0.0774886	4.10348	0.0473847	0.667511
ANKDD1A	ankyrin repeat and death domain containing 1A [Source:HGNC Symbol;Acc:HGNC:28002]	-0.203667	4.3661	4.10074	0.0474563	0.667511
CCDC167	coiled-coil domain containing 167 [Source:HGNC Symbol;Acc:HGNC:21239]	0.293872	2.77663	4.10005	0.0474744	0.667511
MANEAL	mannosidase endo-alpha like [Source:HGNC Symbol;Acc:HGNC:26452]	-0.567258	0.877521	4.09892	0.0475039	0.667511
SLC35E1	solute carrier family 35 member E1 [Source:HGNC Symbol;Acc:HGNC:20803]	0.113571	5.86471	4.09805	0.0475266	0.667511
UBE2K	ubiquitin conjugating enzyme E2 K [Source:HGNC Symbol;Acc:HGNC:4914]	-0.137983	6.58216	4.09566	0.0475895	0.667867
BUD23	BUD23 rRNA methyltransferase and ribosome maturation factor [Source:HGNC Symbol;Acc:HGNC:16405]	0.131755	5.10997	4.09128	0.0477043	0.66895
SNX22	sorting nexin 22 [Source:HGNC Symbol;Acc:HGNC:16315]	0.20213	6.95633	4.09006	0.0477422	0.668954
TTC37	tetratricopeptide repeat domain 37 [Source:HGNC Symbol;Acc:HGNC:23639]	-0.152084	7.19577	4.08772	0.0477981	0.66921
PIGF	phosphatidylinositol glycan anchor biosynthesis class F [Source:HGNC Symbol;Acc:HGNC:8962]	-0.140999	6.63949	4.08398	0.0478967	0.669478
KAT14	lysine acetyltransferase 14 [Source:HGNC Symbol;Acc:HGNC:15904]	0.114026	4.71857	4.08021	0.0479964	0.669478
RP11-158M2.2	novel transcript, antisense to AKAP13	0.195521	3.07024	4.07976	0.0480082	0.669478
CLSTN3	calsyntenin 3 [Source:HGNC Symbol;Acc:HGNC:18371]	0.270885	4.10814	4.07877	0.0480346	0.669478
CCDC71L	coiled-coil domain containing 71 like [Source:HGNC Symbol;Acc:HGNC:26685]	-0.185442	4.74302	4.07728	0.0480741	0.669478
SNRNP27	small nuclear ribonucleoprotein U4/U6.U5 subunit 27 [Source:HGNC Symbol;Acc:HGNC:30240]	-0.126674	5.23551	4.07725	0.0480747	0.669478
ZSCAN2	zinc finger and SCAN domain containing 2 [Source:HGNC Symbol;Acc:HGNC:20994]	0.177143	3.72327	4.07703	0.0480805	0.669478
IQCH-AS1	IQCH antisense RNA 1 [Source:HGNC Symbol;Acc:HGNC:44104]	-0.244398	3.25292	4.07432	0.0481524	0.669955
GTF3C2-AS1	GTF3C2 antisense RNA 1 [Source:HGNC Symbol;Acc:HGNC:40269]	0.200071	3.22352	4.07128	0.0482333	0.670212
DUSP4	dual specificity phosphatase 4 [Source:HGNC Symbol;Acc:HGNC:3070]	-0.706704	1.11057	4.06883	0.0482994	0.670212
PDK4	pyruvate dehydrogenase kinase 4 [Source:HGNC Symbol;Acc:HGNC:8812]	0.351545	4.8939	4.07243	0.0483144	0.670212
ATP13A2	ATPase cation transporting 13A2 [Source:HGNC Symbol;Acc:HGNC:30213]	0.149107	4.75316	4.06797	0.0483215	0.670212
CLCC1	chloride channel CLIC like 1 [Source:HGNC Symbol;Acc:HGNC:29675]	0.123844	5.38742	4.06274	0.048461	0.671504
IGF2R	insulin like growth factor 2 receptor [Source:HGNC Symbol;Acc:HGNC:5467]	0.158326	7.54382	4.06165	0.0484902	0.671504
RASA3-IT1	RASA3 intronic transcript 1 [Source:HGNC Symbol;Acc:HGNC:39938]	0.50846	0.592953	4.05832	0.0485795	0.672047
NDUFA8	NADH:ubiquinone oxidoreductase subunit A8 [Source:HGNC Symbol;Acc:HGNC:7692]	0.166957	3.37195	4.05737	0.0486049	0.672047
RHOQ	ras homolog family member Q [Source:HGNC Symbol;Acc:HGNC:17736]	-0.11528	7.2442	4.0461	0.0489082	0.673244
ABLIM2	actin binding LIM protein family member 2 [Source:HGNC Symbol;Acc:HGNC:19195]	-0.662536	1.37352	4.0435	0.0489796	0.673244
PODN	podocan [Source:HGNC Symbol;Acc:HGNC:23174]	-0.928263	0.911921	4.04409	0.048991	0.673244
CXCR4	C-X-C motif chemokine receptor 4 [Source:HGNC Symbol;Acc:HGNC:2561]	0.175091	7.85243	4.04221	0.0490136	0.673244
APBB1IP	amyloid beta precursor protein binding family B member 1 interacting protein [Source:HGNC Symbol;Acc:HGNC:17379]	0.11223	7.80104	4.04173	0.0490266	0.673244
SLC43A1	solute carrier family 43 member 1 [Source:HGNC Symbol;Acc:HGNC:9225]	-0.268901	3.25173	4.03937	0.0490905	0.673244
ZFAND2A	zinc finger AN1-type containing 2A [Source:HGNC Symbol;Acc:HGNC:28073]	-0.218913	3.84364	4.03736	0.0491449	0.673244
NMD3	NMD3 ribosome export adaptor [Source:HGNC Symbol;Acc:HGNC:24250]	-0.163083	5.24642	4.03567	0.0491909	0.673244
SMOX	spermine oxidase [Source:HGNC Symbol;Acc:HGNC:15862]	-0.705963	5.71233	4.04616	0.0492217	0.673244
SORBS1	sorbin and SH3 domain containing 1 [Source:HGNC Symbol;Acc:HGNC:14565]	-0.660808	0.953762	4.03359	0.0492475	0.673244
TRAM1	translocation associated membrane protein 1 [Source:HGNC Symbol;Acc:HGNC:20568]	-0.136594	8.73608	4.03337	0.0492534	0.673244
RAB18	RAB18, member RAS oncogene family [Source:HGNC Symbol;Acc:HGNC:14244]	-0.117959	6.59083	4.03293	0.0492656	0.673244
SIPA1L1	signal induced proliferation associated 1 like 1 [Source:HGNC Symbol;Acc:HGNC:20284]	0.130426	6.95931	4.03265	0.049273	0.673244
JARID2	jumonji and AT-rich interaction domain containing 2 [Source:HGNC Symbol;Acc:HGNC:6196]	0.116509	6.7523	4.03233	0.0492818	0.673244
RBM38-AS1	RBM38 antisense RNA 1 [Source:HGNC Symbol;Acc:HGNC:40725]	-0.41355	5.81409	4.03828	0.0493008	0.673244
TAL1	TAL bHLH transcription factor 1, erythroid differentiation factor [Source:HGNC Symbol;Acc:HGNC:11556]	-0.461354	4.49777	4.03673	0.0493193	0.673244
PPM1L	protein phosphatase, Mg2+/Mn2+ dependent 1L [Source:HGNC Symbol;Acc:HGNC:16381]	-0.188549	5.50578	4.02882	0.0493775	0.673244
RP11-77K12.1	novel TMEM170A-CFDP1 readthrough protein	0.162415	2.85119	4.02629	0.0494465	0.673244
AHI1	Abelson helper integration site 1 [Source:HGNC Symbol;Acc:HGNC:21575]	-0.373771	4.20232	4.02884	0.0494492	0.673244
KIF13B	kinesin family member 13B [Source:HGNC Symbol;Acc:HGNC:14405]	0.160697	5.19582	4.02573	0.0494618	0.673244
AKT1	AKT serine/threonine kinase 1 [Source:HGNC Symbol;Acc:HGNC:391]	0.157149	5.45843	4.02485	0.049486	0.673244
MED12	mediator complex subunit 12 [Source:HGNC Symbol;Acc:HGNC:11957]	0.163743	5.96126	4.02285	0.0495408	0.673474
RP11-97C16.1	novel transcript, antisense to CRBN	-0.214069	3.11628	4.02141	0.0495801	0.673495
FANCA	FA complementation group A [Source:HGNC Symbol;Acc:HGNC:3582]	0.12083	5.73669	4.01749	0.0496877	0.674283
ST6GALNAC4	ST6 N-acetylgalactosaminide alpha-2,6-sialyltransferase 4 [Source:HGNC Symbol;Acc:HGNC:17846]	-0.395014	5.12023	4.02198	0.049714	0.674283
SELENOK	selenoprotein K [Source:HGNC Symbol;Acc:HGNC:30394]	-0.266947	4.0205	4.01257	0.0498231	0.674726
GABPA	GA binding protein transcription factor subunit alpha [Source:HGNC Symbol;Acc:HGNC:4071]	-0.145215	7.05058	4.01235	0.0498291	0.674726
POLN	DNA polymerase nu [Source:HGNC Symbol;Acc:HGNC:18870]	-0.254514	2.85918	4.01	0.049894	0.674726
CAD	carbamoyl-phosphate synthetase 2, aspartate transcarbamylase, and dihydroorotase [Source:HGNC Symbol;Acc:HGNC:1424]	0.146968	4.90107	4.00946	0.049909	0.674726
ARAP2	ArfGAP with RhoGAP domain, ankyrin repeat and PH domain 2 [Source:HGNC Symbol;Acc:HGNC:16924]	-0.172766	8.04096	4.00847	0.0499362	0.674726
PRRC2B		0.147253	7.85173	4.00709	0.0499745	0.674731
CASP16P	caspase 16, pseudogene [Source:HGNC Symbol;Acc:HGNC:27290]	-0.531959	0.992039	4.00226	0.050108	0.675667
PGD	phosphogluconate dehydrogenase [Source:HGNC Symbol;Acc:HGNC:8891]	0.227058	5.65701	4.00089	0.050162	0.675667
BRI3BP	BRI3 binding protein [Source:HGNC Symbol;Acc:HGNC:14251]	0.158458	5.05714	3.9994	0.0501875	0.675667
STX5-DT	STX5 divergent transcript [Source:HGNC Symbol;Acc:HGNC:55488]	0.2417	2.20037	3.99564	0.0502921	0.675667
SMIM15	small integral membrane protein 15 [Source:HGNC Symbol;Acc:HGNC:33861]	-0.18117	5.69116	3.99399	0.0503381	0.675667
MDFIC	MyoD family inhibitor domain containing [Source:HGNC Symbol;Acc:HGNC:28870]	-0.162802	7.16218	3.99254	0.0503784	0.675667
ARL5B	ADP ribosylation factor like GTPase 5B [Source:HGNC Symbol;Acc:HGNC:23052]	-0.165058	6.43385	3.99137	0.0504112	0.675667
PIK3CA	phosphatidylinositol-4,5-bisphosphate 3-kinase catalytic subunit alpha [Source:HGNC Symbol;Acc:HGNC:8975]	-0.146076	7.3749	3.98948	0.0504639	0.675667
MN1	MN1 proto-oncogene, transcriptional regulator [Source:HGNC Symbol;Acc:HGNC:7180]	-0.861361	1.66902	3.99174	0.0504888	0.675667
PSMB6	proteasome 20S subunit beta 6 [Source:HGNC Symbol;Acc:HGNC:9543]	0.196041	4.37015	3.98826	0.0504979	0.675667
TPGS2	tubulin polyglutamylase complex subunit 2 [Source:HGNC Symbol;Acc:HGNC:24561]	-0.163498	6.51488	3.98772	0.0505131	0.675667
USP19	ubiquitin specific peptidase 19 [Source:HGNC Symbol;Acc:HGNC:12617]	0.123187	5.064	3.98741	0.0505217	0.675667
NPAS1	neuronal PAS domain protein 1 [Source:HGNC Symbol;Acc:HGNC:7894]	-0.822801	-0.0418998	3.98573	0.0505688	0.675667
URI1	URI1 prefoldin like chaperone [Source:HGNC Symbol;Acc:HGNC:13236]	-0.121869	6.39893	3.98512	0.0505859	0.675667
FXYD1	FXYD domain containing ion transport regulator 1 [Source:HGNC Symbol;Acc:HGNC:4025]	-0.800521	-0.179948	3.98399	0.0506174	0.675667
ATP6C	novel protein	-0.434094	6.47121	3.99069	0.0506513	0.675667
SART1	spliceosome associated factor 1, recruiter of U4/U6.U5 tri-snRNP [Source:HGNC Symbol;Acc:HGNC:10538]	0.196916	4.45899	3.97469	0.0508788	0.67766
RGL4	ral guanine nucleotide dissociation stimulator like 4 [Source:HGNC Symbol;Acc:HGNC:31911]	0.13798	5.23751	3.97394	0.0509001	0.67766
SMC5	structural maintenance of chromosomes 5 [Source:HGNC Symbol;Acc:HGNC:20465]	-0.135516	7.35333	3.97308	0.0509244	0.67766
APOBEC3D	apolipoprotein B mRNA editing enzyme catalytic subunit 3D [Source:HGNC Symbol;Acc:HGNC:17354]	0.155631	4.64233	3.9704	0.0510002	0.67766
NUP214	nucleoporin 214 [Source:HGNC Symbol;Acc:HGNC:8064]	0.109896	6.9692	3.96923	0.0510331	0.67766
ZDHHC20	zinc finger DHHC-type palmitoyltransferase 20 [Source:HGNC Symbol;Acc:HGNC:20749]	-0.150352	8.06758	3.96921	0.0510336	0.67766
KCNMB3	potassium calcium-activated channel subfamily M regulatory beta subunit 3 [Source:HGNC Symbol;Acc:HGNC:6287]	-0.199352	5.19515	3.96803	0.0510672	0.67766
SND1	staphylococcal nuclease and tudor domain containing 1 [Source:HGNC Symbol;Acc:HGNC:30646]	0.110248	6.69094	3.96479	0.0511588	0.6778
RP11-368N21.5	novel transcript	0.559238	0.775735	3.96472	0.0511609	0.6778
ZDHHC2	zinc finger DHHC-type palmitoyltransferase 2 [Source:HGNC Symbol;Acc:HGNC:18469]	-0.155722	7.16925	3.96294	0.0512113	0.6778
CEP250	centrosomal protein 250 [Source:HGNC Symbol;Acc:HGNC:1859]	0.122656	5.81925	3.96197	0.051239	0.6778
KANSL1L	KAT8 regulatory NSL complex subunit 1 like [Source:HGNC Symbol;Acc:HGNC:26310]	-0.15894	6.53443	3.96076	0.0512734	0.6778
CLPB	caseinolytic mitochondrial matrix peptidase chaperone subunit B [Source:HGNC Symbol;Acc:HGNC:30664]	-0.172357	3.88896	3.9596	0.0513063	0.6778
AC004754.3		0.198795	3.25188	3.95629	0.0514006	0.677854
NME1-NME2	NME1-NME2 readthrough [Source:HGNC Symbol;Acc:HGNC:33531]	0.198876	6.09728	3.95463	0.051449	0.677854
RP11-91P24.6	novel transcript, antisense to AAMDC	-0.463404	0.42726	3.95199	0.0515234	0.677854
RMND5A	required for meiotic nuclear division 5 homolog A [Source:HGNC Symbol;Acc:HGNC:25850]	-0.240586	7.75585	3.95277	0.051535	0.677854
LINC00861	long intergenic non-protein coding RNA 861 [Source:HGNC Symbol;Acc:HGNC:45133]	-0.17361	9.40739	3.95094	0.0515534	0.677854
CDIPT	CDP-diacylglycerol--inositol 3-phosphatidyltransferase [Source:HGNC Symbol;Acc:HGNC:1769]	-0.265024	5.78165	3.95074	0.05161	0.677854
PPP2R1A	protein phosphatase 2 scaffold subunit Aalpha [Source:HGNC Symbol;Acc:HGNC:9302]	0.115019	6.35077	3.94862	0.0516197	0.677854
RP11-549L6.3	novel transcript	-0.646493	2.52074	3.95051	0.0516477	0.677854
FZD2	frizzled class receptor 2 [Source:HGNC Symbol;Acc:HGNC:4040]	0.463875	1.6442	3.94632	0.0516858	0.677854
FHL3	four and a half LIM domains 3 [Source:HGNC Symbol;Acc:HGNC:3704]	0.293892	4.20137	3.94631	0.0517008	0.677854
SNX19	sorting nexin 19 [Source:HGNC Symbol;Acc:HGNC:21532]	0.0967917	7.0541	3.94207	0.0518079	0.677854
COX20	cytochrome c oxidase assembly factor COX20 [Source:HGNC Symbol;Acc:HGNC:26970]	-0.147957	7.21556	3.93821	0.0519188	0.677854
POLR1F	RNA polymerase I subunit F [Source:HGNC Symbol;Acc:HGNC:18027]	-0.139804	5.18115	3.93806	0.0519232	0.677854
DTD1	D-aminoacyl-tRNA deacylase 1 [Source:HGNC Symbol;Acc:HGNC:16219]	0.156716	3.58934	3.93804	0.0519236	0.677854
LINC01001	long intergenic non-protein coding RNA 1001 [Source:HGNC Symbol;Acc:HGNC:38540]	0.332771	4.03716	3.93825	0.0519382	0.677854
RHOBTB3	Rho related BTB domain containing 3 [Source:HGNC Symbol;Acc:HGNC:18757]	-0.217479	5.41866	3.93709	0.0519571	0.677854
EMC8	ER membrane protein complex subunit 8 [Source:HGNC Symbol;Acc:HGNC:7864]	0.132775	4.44909	3.9356	0.0519941	0.677854
TRAT1	T cell receptor associated transmembrane adaptor 1 [Source:HGNC Symbol;Acc:HGNC:30698]	-0.189864	7.34626	3.93556	0.0519961	0.677854
STOML1	stomatin like 1 [Source:HGNC Symbol;Acc:HGNC:14560]	-0.234105	3.03901	3.93378	0.0520467	0.678017
CTC-260F20.3	novel protein	0.30909	3.31978	3.93014	0.0521519	0.678146
DKC1	dyskerin pseudouridine synthase 1 [Source:HGNC Symbol;Acc:HGNC:2890]	0.137125	4.96023	3.92957	0.0521685	0.678146
C1QB	complement C1q B chain [Source:HGNC Symbol;Acc:HGNC:1242]	-1.02249	3.43251	3.9392	0.052171	0.678146
SRP68	signal recognition particle 68 [Source:HGNC Symbol;Acc:HGNC:11302]	0.130308	6.15298	3.92665	0.052253	0.678613
CALHM1	calcium homeostasis modulator 1 [Source:HGNC Symbol;Acc:HGNC:23494]	-0.811944	0.362936	3.92398	0.0523306	0.678613
ZMYM6	zinc finger MYM-type containing 6 [Source:HGNC Symbol;Acc:HGNC:13050]	-0.117328	6.45284	3.92194	0.0523901	0.678613
CAMK2G	calcium/calmodulin dependent protein kinase II gamma [Source:HGNC Symbol;Acc:HGNC:1463]	0.135482	5.53334	3.9218	0.0523942	0.678613
IFNG	interferon gamma [Source:HGNC Symbol;Acc:HGNC:5438]	-0.591484	1.63276	3.92051	0.0524328	0.678613
ADAMTSL4	ADAMTS like 4 [Source:HGNC Symbol;Acc:HGNC:19706]	0.283352	4.639	3.91833	0.0525173	0.678613
ERCC2	ERCC excision repair 2, TFIIH core complex helicase subunit [Source:HGNC Symbol;Acc:HGNC:3434]	-0.268536	3.29468	3.91709	0.0525315	0.678613
ZFAT	zinc finger and AT-hook domain containing [Source:HGNC Symbol;Acc:HGNC:19899]	0.193318	4.83707	3.91143	0.0526969	0.678613
CLTA	clathrin light chain A [Source:HGNC Symbol;Acc:HGNC:2090]	0.128247	5.84249	3.91128	0.0527012	0.678613
CD177	CD177 molecule [Source:HGNC Symbol;Acc:HGNC:30072]	-1.41571	3.6132	3.92235	0.0527094	0.678613
THAP6	THAP domain containing 6 [Source:HGNC Symbol;Acc:HGNC:23189]	-0.163845	5.31628	3.90829	0.0527891	0.678613
JOSD2	Josephin domain containing 2 [Source:HGNC Symbol;Acc:HGNC:28853]	0.309297	1.9111	3.90354	0.0529287	0.678613
GNPNAT1	glucosamine-phosphate N-acetyltransferase 1 [Source:HGNC Symbol;Acc:HGNC:19980]	-0.144199	5.41597	3.89988	0.0530365	0.678613
MAT2B	methionine adenosyltransferase 2B [Source:HGNC Symbol;Acc:HGNC:6905]	-0.128781	8.17033	3.89672	0.0531296	0.678613
RASSF2	Ras association domain family member 2 [Source:HGNC Symbol;Acc:HGNC:9883]	0.165277	8.3693	3.89423	0.0532033	0.678613
NELFCD	negative elongation factor complex member C/D [Source:HGNC Symbol;Acc:HGNC:15934]	0.0831975	6.11602	3.89339	0.0532282	0.678613
HARS2	histidyl-tRNA synthetase 2, mitochondrial [Source:HGNC Symbol;Acc:HGNC:4817]	0.146241	4.18551	3.89043	0.0533158	0.678613
LIN7C	lin-7 homolog C, crumbs cell polarity complex component [Source:HGNC Symbol;Acc:HGNC:17789]	-0.136966	7.18011	3.88992	0.053331	0.678613
ZNF366	zinc finger protein 366 [Source:HGNC Symbol;Acc:HGNC:18316]	-0.915279	0.147152	3.88923	0.0533577	0.678613
CHD9	chromodomain helicase DNA binding protein 9 [Source:HGNC Symbol;Acc:HGNC:25701]	-0.122334	7.88715	3.88862	0.0533696	0.678613
GDE1	glycerophosphodiester phosphodiesterase 1 [Source:HGNC Symbol;Acc:HGNC:29644]	-0.1987	6.35061	3.88867	0.0533732	0.678613
MIR600HG	MIR600 host gene [Source:HGNC Symbol;Acc:HGNC:23642]	0.235644	4.61007	3.88765	0.0533995	0.678613
PIP5K1A	phosphatidylinositol-4-phosphate 5-kinase type 1 alpha [Source:HGNC Symbol;Acc:HGNC:8994]	0.100549	5.96903	3.88481	0.0534829	0.678613
ZACN	zinc activated ion channel [Source:HGNC Symbol;Acc:HGNC:29504]	0.13635	4.57981	3.88354	0.0535209	0.678613
MSH6	mutS homolog 6 [Source:HGNC Symbol;Acc:HGNC:7329]	-0.0958302	7.16597	3.88343	0.0535239	0.678613
TTC14	tetratricopeptide repeat domain 14 [Source:HGNC Symbol;Acc:HGNC:24697]	-0.176918	6.91149	3.88271	0.0535454	0.678613
PKP4	plakophilin 4 [Source:HGNC Symbol;Acc:HGNC:9026]	0.17456	4.16158	3.88061	0.0536079	0.678613
DENND3	DENN domain containing 3 [Source:HGNC Symbol;Acc:HGNC:29134]	0.211547	7.25118	3.88087	0.0536173	0.678613
TRMT11	tRNA methyltransferase 11 homolog [Source:HGNC Symbol;Acc:HGNC:21080]	-0.223955	4.07965	3.87913	0.0536521	0.678613
RP11-300J18.2	novel transcript, antisense to GPR65	-0.194807	3.66041	3.87775	0.0536934	0.678613
CASKIN2	CASK interacting protein 2 [Source:HGNC Symbol;Acc:HGNC:18200]	-1.03137	0.588822	3.87761	0.0537491	0.678613
ANXA7	annexin A7 [Source:HGNC Symbol;Acc:HGNC:545]	-0.167598	6.40783	3.87552	0.0537603	0.678613
SVBP	small vasohibin binding protein [Source:HGNC Symbol;Acc:HGNC:29204]	-0.247571	2.85906	3.87544	0.0537627	0.678613
ANKRD49	ankyrin repeat domain 49 [Source:HGNC Symbol;Acc:HGNC:25970]	-0.211854	5.35995	3.87449	0.053792	0.678613
EID1	EP300 interacting inhibitor of differentiation 1 [Source:HGNC Symbol;Acc:HGNC:1191]	-0.196638	6.58923	3.87428	0.0538033	0.678613
PRSS12	serine protease 12 [Source:HGNC Symbol;Acc:HGNC:9477]	-0.293091	3.11747	3.87304	0.0538343	0.678613
RP11-378J18.8	novel transcript, antisense to MIA3	-0.150219	4.8227	3.87286	0.0538399	0.678613
UBE2H	ubiquitin conjugating enzyme E2 H [Source:HGNC Symbol;Acc:HGNC:12484]	-0.294753	7.34089	3.87611	0.0538576	0.678613
CLCN2	chloride voltage-gated channel 2 [Source:HGNC Symbol;Acc:HGNC:2020]	-0.651551	0.88166	3.87027	0.0539177	0.678613
SLAMF6	SLAM family member 6 [Source:HGNC Symbol;Acc:HGNC:21392]	-0.123006	7.27477	3.86853	0.05397	0.678613
RMC1	regulator of MON1-CCZ1 [Source:HGNC Symbol;Acc:HGNC:24326]	-0.175315	6.10473	3.8685	0.0539708	0.678613
LTBP2	latent transforming growth factor beta binding protein 2 [Source:HGNC Symbol;Acc:HGNC:6715]	-0.294113	3.37734	3.86739	0.054004	0.678613
ITGA4	integrin subunit alpha 4 [Source:HGNC Symbol;Acc:HGNC:6140]	-0.137693	9.08941	3.86402	0.0541056	0.678613
FOXO4	forkhead box O4 [Source:HGNC Symbol;Acc:HGNC:7139]	-0.408453	5.67283	3.86514	0.0542575	0.678613
ZER1	zyg-11 related cell cycle regulator [Source:HGNC Symbol;Acc:HGNC:30960]	-0.378078	6.79181	3.86485	0.0542663	0.678613
NDUFA2	NADH:ubiquinone oxidoreductase subunit A2 [Source:HGNC Symbol;Acc:HGNC:7685]	-0.147174	4.13244	3.85496	0.0543794	0.678613
MED23	mediator complex subunit 23 [Source:HGNC Symbol;Acc:HGNC:2372]	-0.13585	6.63564	3.85403	0.0544077	0.678613
RP11-180C16.1	novel transcript, antisense to MKLN1	-0.160808	5.99288	3.85347	0.0544247	0.678613
LRRC58	leucine rich repeat containing 58 [Source:HGNC Symbol;Acc:HGNC:26968]	-0.140995	7.28307	3.85247	0.0544549	0.678613
UBXN6	UBX domain protein 6 [Source:HGNC Symbol;Acc:HGNC:14928]	-0.438224	6.6319	3.85958	0.0544758	0.678613
SLC13A4	solute carrier family 13 member 4 [Source:HGNC Symbol;Acc:HGNC:15827]	0.323022	2.92312	3.8505	0.0545149	0.678613
DR1	down-regulator of transcription 1 [Source:HGNC Symbol;Acc:HGNC:3017]	-0.0961147	8.36561	3.85001	0.0545298	0.678613
BAX	BCL2 associated X, apoptosis regulator [Source:HGNC Symbol;Acc:HGNC:959]	0.150457	5.26033	3.84993	0.0545323	0.678613
SVIP	small VCP interacting protein [Source:HGNC Symbol;Acc:HGNC:25238]	-0.153281	5.47124	3.84628	0.0546432	0.678613
INPPL1	inositol polyphosphate phosphatase like 1 [Source:HGNC Symbol;Acc:HGNC:6080]	0.13799	5.68839	3.84627	0.0546435	0.678613
RHEB	Ras homolog, mTORC1 binding [Source:HGNC Symbol;Acc:HGNC:10011]	-0.11559	5.4519	3.8458	0.0546579	0.678613
NOP9	NOP9 nucleolar protein [Source:HGNC Symbol;Acc:HGNC:19826]	0.107787	5.56649	3.84407	0.0547108	0.678613
LINC01588	long intergenic non-protein coding RNA 1588 [Source:HGNC Symbol;Acc:HGNC:27503]	0.168597	4.63655	3.84118	0.0547988	0.678613
ESYT1	extended synaptotagmin 1 [Source:HGNC Symbol;Acc:HGNC:29534]	0.160157	7.25801	3.84057	0.0548177	0.678613
SLF2	SMC5-SMC6 complex localization factor 2 [Source:HGNC Symbol;Acc:HGNC:17814]	-0.100032	7.02879	3.84024	0.0548276	0.678613
HDAC4	histone deacetylase 4 [Source:HGNC Symbol;Acc:HGNC:14063]	0.135989	6.63605	3.84013	0.0548311	0.678613
TGFBR1	transforming growth factor beta receptor 1 [Source:HGNC Symbol;Acc:HGNC:11772]	-0.129804	7.11934	3.83879	0.0548721	0.678613
ALDH5A1	aldehyde dehydrogenase 5 family member A1 [Source:HGNC Symbol;Acc:HGNC:408]	-0.266172	5.63402	3.83908	0.054915	0.678613
AC010149.4	novel transcript, antisense to SP100	0.253613	1.63482	3.83683	0.0549319	0.678613
BANF1	BAF nuclear assembly factor 1 [Source:HGNC Symbol;Acc:HGNC:17397]	0.139713	5.25703	3.83656	0.0549404	0.678613
KCNAB1	potassium voltage-gated channel subfamily A regulatory beta subunit 1 [Source:HGNC Symbol;Acc:HGNC:6228]	-0.196989	4.12101	3.83529	0.0549792	0.678613
CHAMP1	chromosome alignment maintaining phosphoprotein 1 [Source:HGNC Symbol;Acc:HGNC:20311]	-0.112923	5.77353	3.83522	0.0549812	0.678613
HNRNPR	heterogeneous nuclear ribonucleoprotein R [Source:HGNC Symbol;Acc:HGNC:5047]	-0.157039	7.61372	3.83425	0.055011	0.678613
HAGH	hydroxyacylglutathione hydrolase [Source:HGNC Symbol;Acc:HGNC:4805]	-0.450158	5.44993	3.84051	0.0550369	0.678613
PTEN	phosphatase and tensin homolog [Source:HGNC Symbol;Acc:HGNC:9588]	-0.130408	9.07293	3.83196	0.0550813	0.678613
RP5-1180E21.4	novel transcript, antisense to CEPT1	-0.243345	1.58049	3.83168	0.0550902	0.678613
ACAP1	ArfGAP with coiled-coil, ankyrin repeat and PH domains 1 [Source:HGNC Symbol;Acc:HGNC:16467]	0.127133	6.47525	3.83035	0.0551311	0.678613
[truncated: 16,354 more rows]

## Sheet: 1.8 x 10^6 PfSPZ
GeneSymbol	descripton_new	logFC	logCPM	F	PValue	FDR
[truncated: 18,032 more rows]
