# Supplementary material for: Innate immune activation restricts priming and protective efficacy of the radiation-attenuated PfSPZ malaria vaccine
Source: JCI Insight. 2024 Apr 30;9(11):e167408. doi: 10.1172/jci.insight.167408 (PMC11382880; doi:10.1172/jci.insight.167408)
Supplement: Supplemental table 3 [file jciinsight-9-167408-s112.xlsx]

## Sheet: ΔP
GeneSymbol	EnsemblID	Chromosome	Start	End	Probe.Strand	descripton_new	logFC	AveExpr	t	P.Value	adj.P.Val	B
MTMR4	ENSG00000108389	17	58489529	58517905	-	myotubularin related protein 4 [Source:HGNC Symbol;Acc:HGNC:7452]	-0.206306	5.91371	-4.6846	7.5113e-06	0.0817456	3.51149
RTF1	ENSG00000137815	15	41408408	41483563	+	RTF1 homolog, Paf1/RNA polymerase II complex component [Source:HGNC Symbol;Acc:HGNC:28996]	-0.244606	5.654	-4.65978	8.31847e-06	0.0817456	3.41958
SLC4A1AP	ENSG00000163798	2	27663471	27694976	+	solute carrier family 4 member 1 adaptor protein [Source:HGNC Symbol;Acc:HGNC:13813]	-0.240078	4.8166	-4.55137	1.29414e-05	0.0843659	3.01194
ZDHHC14	ENSG00000175048	6	157381133	157678146	+	zinc finger DHHC-type palmitoyltransferase 14 [Source:HGNC Symbol;Acc:HGNC:20341]	0.38091	4.0348	4.48117	1.71702e-05	0.0843659	2.72546
XRN2	ENSG00000088930	20	21303304	21389827	+	5'-3' exoribonuclease 2 [Source:HGNC Symbol;Acc:HGNC:12836]	-0.229215	6.65961	-4.38813	2.48675e-05	0.091167	2.39747
MASP2	ENSG00000009724	1	11026523	11047233	-	MBL associated serine protease 2 [Source:HGNC Symbol;Acc:HGNC:6902]	0.31857	3.84171	4.32034	3.24702e-05	0.091167	2.14572
YARS1	ENSG00000134684	1	32775237	32818153	-	tyrosyl-tRNA synthetase 1 [Source:HGNC Symbol;Acc:HGNC:12840]	-0.220081	6.12736	-4.0044	0.000108587	0.266772	1.05723
YWHAG	ENSG00000170027	7	76326794	76359031	-	tyrosine 3-monooxygenase/tryptophan 5-monooxygenase activation protein gamma [Source:HGNC Symbol;Acc:HGNC:12852]	-0.239209	6.46629	-3.94646	0.000134605	0.282642	0.85144
ZRSR2	ENSG00000169249	X	15790472	15823260	+	zinc finger CCCH-type, RNA binding motif and serine/arginine rich 2 [Source:HGNC Symbol;Acc:HGNC:23019]	0.288306	3.84601	3.87699	0.000173662	0.282642	0.680038
SH3KBP1	ENSG00000147010	X	19533975	19887601	-	SH3 domain containing kinase binding protein 1 [Source:HGNC Symbol;Acc:HGNC:13867]	-0.224624	7.55589	-3.85521	0.000187982	0.282642	0.522351
NUDT19	ENSG00000213965	19	32691961	32713796	+	nudix hydrolase 19 [Source:HGNC Symbol;Acc:HGNC:32036]	-0.324157	4.03676	-3.81708	0.000215805	0.282642	0.490807
COPG1	ENSG00000181789	3	129249606	129277773	+	COPI coat complex subunit gamma 1 [Source:HGNC Symbol;Acc:HGNC:2236]	-0.291422	5.90028	-3.8283	0.000207231	0.282642	0.476979
ZBTB39	ENSG00000166860	12	56998834	57006446	-	zinc finger and BTB domain containing 39 [Source:HGNC Symbol;Acc:HGNC:29014]	0.215629	5.13081	3.80236	0.000227551	0.282642	0.418246
NCL	ENSG00000115053	2	231453531	231483641	-	nucleolin [Source:HGNC Symbol;Acc:HGNC:7667]	-0.247376	7.31153	-3.81095	0.000220621	0.282642	0.380898
TXNRD1	ENSG00000198431	12	104215779	104350305	+	thioredoxin reductase 1 [Source:HGNC Symbol;Acc:HGNC:12437]	-0.232456	5.95922	-3.79927	0.000230094	0.282642	0.379653
AMT	ENSG00000145020	3	49416778	49422753	-	aminomethyltransferase [Source:HGNC Symbol;Acc:HGNC:473]	0.3325	4.9105	3.7462	0.000278217	0.321195	0.246547
IRF2-DT	ENSG00000271646	4	184474802	184477304	+	IRF2 divergent transcript [Source:HGNC Symbol;Acc:HGNC:54871]	0.354711	4.68101	3.73053	0.000294165	0.321195	0.206454
MIATNB	ENSG00000244625	22	26672767	26780207	+	MIAT neighbor [Source:HGNC Symbol;Acc:HGNC:50731]	0.266749	4.36333	3.70001	0.000327735	0.325105	0.122228
XRCC6	ENSG00000196419	22	41621119	41664048	+	X-ray repair cross complementing 6 [Source:HGNC Symbol;Acc:HGNC:4055]	-0.203396	7.1576	-3.69735	0.000330829	0.325105	0.0145374
MTMR1	ENSG00000063601	X	150692971	150765103	+	myotubularin related protein 1 [Source:HGNC Symbol;Acc:HGNC:7449]	-0.173876	6.35374	-3.63271	0.000415052	0.35307	-0.170303
UBC	ENSG00000150991	12	124911604	124917368	-	ubiquitin C [Source:HGNC Symbol;Acc:HGNC:12468]	-0.295111	7.41604	-3.6261	0.000424725	0.35307	-0.218078
NUP50	ENSG00000093000	22	45163841	45188015	+	nucleoporin 50 [Source:HGNC Symbol;Acc:HGNC:8065]	-0.174117	7.69517	-3.61848	0.000436132	0.35307	-0.248528
HNRNPUL2	ENSG00000214753	11	62712630	62727349	-	heterogeneous nuclear ribonucleoprotein U like 2 [Source:HGNC Symbol;Acc:HGNC:25451]	-0.284337	6.72068	-3.59874	0.000467071	0.35307	-0.287452
PAK2	ENSG00000180370	3	196739857	196832647	+	p21 (RAC1) activated kinase 2 [Source:HGNC Symbol;Acc:HGNC:8591]	-0.276329	8.04454	-3.60361	0.000459243	0.35307	-0.301437
GSR	ENSG00000104687	8	30678061	30727926	-	glutathione-disulfide reductase [Source:HGNC Symbol;Acc:HGNC:4623]	-0.189668	6.11789	-3.55593	0.000541413	0.362004	-0.400867
NFKB1	ENSG00000109320	4	102501329	102617302	+	nuclear factor kappa B subunit 1 [Source:HGNC Symbol;Acc:HGNC:7794]	-0.219032	6.77647	-3.54999	0.000552565	0.362004	-0.442156
G3BP2	ENSG00000138757	4	75642782	75724525	-	G3BP stress granule assembly factor 2 [Source:HGNC Symbol;Acc:HGNC:30291]	-0.173683	7.19755	-3.53495	0.000581799	0.36886	-0.499666
RP11-159D12.5	ENSG00000266086	17	57989038	58005253	-	novel transcript	-0.232829	4.16098	-3.47031	0.000724828	0.374888	-0.562635
RP11-500G22.5	ENSG00000273891	10	121965764	121967700	+	novel transcript, antisense to NSMCE4A	0.2893	3.19547	3.47065	0.000723987	0.374888	-0.569365
THRAP3	ENSG00000054118	1	36224416	36305357	+	thyroid hormone receptor associated protein 3 [Source:HGNC Symbol;Acc:HGNC:22964]	-0.239902	7.30765	-3.50775	0.000638398	0.374888	-0.585934
RP11-7K24.3	ENSG00000261068	6	42092233	42094259	-		1.55652	-1.8248	4.35178	2.87013e-05	0.091167	-0.612096
CDV3	ENSG00000091527	3	133573730	133590261	+	CDV3 homolog [Source:HGNC Symbol;Acc:HGNC:26928]	-0.171522	8.16165	-3.50482	0.000644788	0.374888	-0.612213
ANP32A	ENSG00000140350	15	68778535	68820897	-	acidic nuclear phosphoprotein 32 family member A [Source:HGNC Symbol;Acc:HGNC:13233]	-0.157296	6.96394	-3.48765	0.000683507	0.374888	-0.639745
CTD-2012K14.6	ENSG00000261386	16	67549214	67563958	-	novel transcript	0.329258	2.09949	3.48053	0.000700188	0.374888	-0.688803
EIF4G2	ENSG00000110321	11	10797050	10809110	-	eukaryotic translation initiation factor 4 gamma 2 [Source:HGNC Symbol;Acc:HGNC:3297]	-0.120971	9.62828	-3.45501	0.000763196	0.375716	-0.785844
ENO1	ENSG00000074800	1	8861002	8879249	-	enolase 1 [Source:HGNC Symbol;Acc:HGNC:3350]	-0.239265	7.61725	-3.43539	0.00081525	0.378537	-0.813922
LHX4	ENSG00000121454	1	180230286	180278982	+	LIM homeobox 4 [Source:HGNC Symbol;Acc:HGNC:21734]	0.227704	5.04614	3.39086	0.00094596	0.386494	-0.851247
DDX46	ENSG00000145833	5	134758779	134855133	+	DEAD-box helicase 46 [Source:HGNC Symbol;Acc:HGNC:18681]	-0.194269	6.46312	-3.40651	0.000897921	0.386494	-0.869802
NKX6-2	ENSG00000148826	10	132783179	132786052	-	NK6 homeobox 2 [Source:HGNC Symbol;Acc:HGNC:19321]	0.836986	0.660658	3.56687	0.000521421	0.362004	-0.87347
HNRNPF	ENSG00000169813	10	43385617	43409166	-	heterogeneous nuclear ribonucleoprotein F [Source:HGNC Symbol;Acc:HGNC:5039]	-0.163344	7.73115	-3.40878	0.000891155	0.386494	-0.897025
RP11-473M20.9	ENSG00000262370	16	3076911	3087100	-	novel transcript	0.542145	2.5184	3.36118	0.00104374	0.386494	-0.92211
RP11-415F23.3	ENSG00000272498	3	16339308	16339871	+	novel transcript, antisense to RFTN1	0.33897	2.94697	3.34231	0.00111072	0.386494	-0.935289
TTC36-AS1	ENSG00000255435	11	118511911	118531094	-	TTC36 and KMT2A antisense RNA 1 [Source:HGNC Symbol;Acc:HGNC:55495]	0.255793	2.21	3.35746	0.00105665	0.386494	-0.985825
ITGB1	ENSG00000150093	10	32900319	33005792	-	integrin subunit beta 1 [Source:HGNC Symbol;Acc:HGNC:6153]	-0.224641	8.07596	-3.36912	0.0010167	0.386494	-1.02245
ZSCAN16	ENSG00000196812	6	28124560	28130082	+	zinc finger and SCAN domain containing 16 [Source:HGNC Symbol;Acc:HGNC:20813]	0.239571	4.12989	3.30632	0.00124986	0.386494	-1.03845
RP11-712B9.2	ENSG00000245552	11	95150539	95234104	+	novel transcript, antisense to SESN3	0.288799	3.33213	3.28798	0.00132683	0.395113	-1.0706
PTPN11	ENSG00000179295	12	112418351	112509913	+	protein tyrosine phosphatase non-receptor type 11 [Source:HGNC Symbol;Acc:HGNC:9644]	-0.164603	6.61422	-3.34073	0.00111654	0.386494	-1.07107
RCC2	ENSG00000179051	1	17406760	17439724	-	regulator of chromosome condensation 2 [Source:HGNC Symbol;Acc:HGNC:30297]	-0.211641	6.52973	-3.3353	0.00113664	0.386494	-1.08409
EPB41L4A	ENSG00000129595	5	112142441	112419316	-	erythrocyte membrane protein band 4.1 like 4A [Source:HGNC Symbol;Acc:HGNC:13278]	0.394898	3.17522	3.28032	0.00136029	0.399032	-1.09356
RP1-102E24.10	ENSG00000276718	12	6466537	6467135	+	novel transcript, antisense to VAMP1	0.292769	2.37701	3.30204	0.00126743	0.386494	-1.0966
ATP6V1A	ENSG00000114573	3	113747019	113812056	+	ATPase H+ transporting V1 subunit A [Source:HGNC Symbol;Acc:HGNC:851]	-0.273562	6.62686	-3.32982	0.0011573	0.386494	-1.10314
FKBP5	ENSG00000096060	6	35573585	35728583	-	FKBP prolyl isomerase 5 [Source:HGNC Symbol;Acc:HGNC:3721]	-0.236325	7.39021	-3.3328	0.00114603	0.386494	-1.11711
RRP1B	ENSG00000160208	21	43659548	43696079	+	ribosomal RNA processing 1B [Source:HGNC Symbol;Acc:HGNC:23818]	-0.212614	5.95108	-3.31391	0.00121923	0.386494	-1.12304
NUDT10	ENSG00000122824	X	51332231	51337525	+	nudix hydrolase 10 [Source:HGNC Symbol;Acc:HGNC:17621]	0.673847	0.767869	3.43069	0.000828182	0.378537	-1.14181
TRAV38-2DV8	ENSG00000211817	14	22281105	22281748	+	T cell receptor alpha variable 38-2/delta variable 8 [Source:HGNC Symbol;Acc:HGNC:12138]	-0.581553	1.52107	-3.3696	0.00101507	0.386494	-1.16045
HNRNPA0	ENSG00000177733	5	137750427	137754376	-	heterogeneous nuclear ribonucleoprotein A0 [Source:HGNC Symbol;Acc:HGNC:5030]	-0.192697	6.30659	-3.30306	0.00126321	0.386494	-1.17094
AC104534.3	ENSG00000268083	19	38817471	38840178	-	novel protein	-0.177159	6.56363	-3.30276	0.00126444	0.386494	-1.18117
RP11-314N13.10	ENSG00000274322	20	1317571	1393096	-	novel protein	-0.506265	3.44123	-3.24705	0.00151494	0.429801	-1.18198
EIF3A	ENSG00000107581	10	119033670	119080823	-	eukaryotic translation initiation factor 3 subunit A [Source:HGNC Symbol;Acc:HGNC:3271]	-0.213149	7.5016	-3.3094	0.00123733	0.386494	-1.18804
HNRNPL	ENSG00000104824	19	38836388	38852347	-	heterogeneous nuclear ribonucleoprotein L [Source:HGNC Symbol;Acc:HGNC:5045]	-0.127743	7.75843	-3.30635	0.00124971	0.386494	-1.20323
HNRNPK	ENSG00000165119	9	83968083	83980616	-	heterogeneous nuclear ribonucleoprotein K [Source:HGNC Symbol;Acc:HGNC:5044]	-0.199779	8.50464	-3.30125	0.00127071	0.386494	-1.23202
AHCYL1	ENSG00000168710	1	109984686	110023741	+	adenosylhomocysteinase like 1 [Source:HGNC Symbol;Acc:HGNC:344]	-0.201176	5.92947	-3.2645	0.00143192	0.413867	-1.26528
GTF3C4	ENSG00000125484	9	132670035	132694955	+	general transcription factor IIIC subunit 4 [Source:HGNC Symbol;Acc:HGNC:4667]	-0.167658	5.46169	-3.24382	0.00153078	0.429801	-1.2988
SLBP	ENSG00000163950	4	1692800	1712555	-	stem-loop binding protein [Source:HGNC Symbol;Acc:HGNC:10904]	-0.212573	5.13524	-3.20686	0.00172363	0.444077	-1.37803
RP11-110I1.14	ENSG00000271751	11	119065263	119065677	-	novel transcript	0.517577	0.921724	3.29944	0.00127822	0.386494	-1.4101
LHFPL5	ENSG00000197753	6	35805293	35833874	+	LHFPL tetraspan subfamily member 5 [Source:HGNC Symbol;Acc:HGNC:21253]	-0.253431	3.02967	-3.15728	0.0020179	0.444077	-1.42718
GNB1	ENSG00000078369	1	1785285	1891117	-	G protein subunit beta 1 [Source:HGNC Symbol;Acc:HGNC:4396]	-0.167785	7.79917	-3.22112	0.00164667	0.443339	-1.45191
KCNN4	ENSG00000104783	19	43766533	43781257	-	potassium calcium-activated channel subfamily N member 4 [Source:HGNC Symbol;Acc:HGNC:6293]	0.471626	2.47653	3.15438	0.00203643	0.444077	-1.45992
NARS1	ENSG00000134440	18	57600656	57622213	-	asparaginyl-tRNA synthetase 1 [Source:HGNC Symbol;Acc:HGNC:7643]	-0.154733	6.29787	-3.19564	0.00178648	0.444077	-1.4801
TMEM163	ENSG00000152128	2	134455759	134719000	-	transmembrane protein 163 [Source:HGNC Symbol;Acc:HGNC:25380]	0.442052	1.98531	3.16595	0.00196328	0.444077	-1.48309
TBC1D5	ENSG00000131374	3	17157162	18444817	-	TBC1 domain family member 5 [Source:HGNC Symbol;Acc:HGNC:19166]	-0.146568	6.95678	-3.18888	0.00182535	0.444077	-1.52313
C15orf40	ENSG00000169609	15	82988441	83011641	-	chromosome 15 open reading frame 40 [Source:HGNC Symbol;Acc:HGNC:28443]	0.18745	5.81551	3.17158	0.00192851	0.444077	-1.52979
GLTP	ENSG00000139433	12	109850943	109880488	-	glycolipid transfer protein [Source:HGNC Symbol;Acc:HGNC:24867]	-0.176621	6.03002	-3.17167	0.00192796	0.444077	-1.53519
STEEP1	ENSG00000018610	X	119538149	119565434	-	STING1 ER exit protein 1 [Source:HGNC Symbol;Acc:HGNC:26239]	-0.215394	4.18573	-3.12528	0.00223187	0.444077	-1.53619
PPP4R3B-DT	ENSG00000272606	2	55617909	55618373	+	PPP4R3B divergent transcript [Source:HGNC Symbol;Acc:HGNC:55209]	0.356408	2.41438	3.12242	0.00225203	0.444077	-1.54606
ARHGEF6	ENSG00000129675	X	136665547	136782088	-	Rac/Cdc42 guanine nucleotide exchange factor 6 [Source:HGNC Symbol;Acc:HGNC:685]	-0.138422	7.81286	-3.1875	0.00183338	0.444077	-1.54899
EMC1	ENSG00000127463	1	19215664	19251552	-	ER membrane protein complex subunit 1 [Source:HGNC Symbol;Acc:HGNC:28957]	0.135525	6.15823	3.16567	0.00196501	0.444077	-1.56255
ME2	ENSG00000082212	18	50879049	50954257	+	malic enzyme 2 [Source:HGNC Symbol;Acc:HGNC:6984]	-0.138964	6.86236	-3.16385	0.00197633	0.444077	-1.59145
CEP89	ENSG00000121289	19	32878996	32971991	-	centrosomal protein 89 [Source:HGNC Symbol;Acc:HGNC:25907]	0.196012	3.54064	3.09201	0.00247663	0.444077	-1.59533
AC007191.4	ENSG00000279407	19	45714387	45717381	-	TEC	0.272105	3.65315	3.09336	0.00246618	0.444077	-1.59653
APOLD1	ENSG00000178878	12	12725917	12829975	+	apolipoprotein L domain containing 1 [Source:HGNC Symbol;Acc:HGNC:25268]	-0.146136	5.1472	-3.12758	0.00221582	0.444077	-1.60335
JPX	ENSG00000225470	X	73944324	74070408	+	JPX transcript, XIST activator [Source:HGNC Symbol;Acc:HGNC:37191]	0.313613	4.62704	3.11513	0.00230403	0.444077	-1.6075
ACTB	ENSG00000075624	7	5527151	5563784	-	actin beta [Source:HGNC Symbol;Acc:HGNC:132]	-0.253197	12.4158	-3.17754	0.00189239	0.444077	-1.62534
EGR1	ENSG00000120738	5	138465490	138469315	+	early growth response 1 [Source:HGNC Symbol;Acc:HGNC:3238]	-0.649739	2.00242	-3.12416	0.00223975	0.444077	-1.62679
RP11-394B2.5	ENSG00000279412	16	70713987	70716890	+	novel transcript	0.34281	3.68122	3.08272	0.00254925	0.444077	-1.62812
CENATAC-DT	ENSG00000255121	11	118994824	118998004	-	CENATAC divergent transcript [Source:HGNC Symbol;Acc:HGNC:54215]	0.47144	1.98185	3.09949	0.00241953	0.444077	-1.64655
PARP1	ENSG00000143799	1	226360691	226408075	-	poly(ADP-ribose) polymerase 1 [Source:HGNC Symbol;Acc:HGNC:270]	-0.211282	6.7708	-3.14113	0.00212341	0.444077	-1.65184
HPCAL4	ENSG00000116983	1	39678648	39691689	-	hippocalcin like 4 [Source:HGNC Symbol;Acc:HGNC:18212]	0.520118	2.7129	3.06307	0.0027095	0.444077	-1.67177
GTF2A1	ENSG00000165417	14	81175452	81221377	-	general transcription factor IIA subunit 1 [Source:HGNC Symbol;Acc:HGNC:4646]	-0.251738	6.77346	-3.13257	0.00218136	0.444077	-1.67628
STARD9	ENSG00000159433	15	42575659	42720981	+	StAR related lipid transfer domain containing 9 [Source:HGNC Symbol;Acc:HGNC:19162]	0.26115	4.42475	3.07994	0.00257137	0.444077	-1.68348
VDAC1	ENSG00000213585	5	133971915	134005133	-	voltage dependent anion channel 1 [Source:HGNC Symbol;Acc:HGNC:12669]	-0.196375	5.75102	-3.10688	0.00236435	0.444077	-1.69978
TAC4	ENSG00000176358	17	49838309	49848017	-	tachykinin precursor 4 [Source:HGNC Symbol;Acc:HGNC:16641]	0.340885	2.03324	3.07103	0.00264344	0.444077	-1.70693
FH	ENSG00000091483	1	241497603	241519761	-	fumarate hydratase [Source:HGNC Symbol;Acc:HGNC:3700]	-0.187065	4.87995	-3.08071	0.00256522	0.444077	-1.70825
ATP1B1	ENSG00000143153	1	169105697	169132722	+	ATPase Na+/K+ transporting subunit beta 1 [Source:HGNC Symbol;Acc:HGNC:804]	-0.501915	1.95163	-3.0906	0.00248748	0.444077	-1.70834
CTD-2574D22.4	ENSG00000260114	16	29919634	29921905	-		0.275638	3.9877	3.05728	0.00275843	0.444379	-1.71129
RP11-706O15.5	ENSG00000205663	X	3891438	3920746	-		2.21142	-1.66616	3.58636	0.000487507	0.354869	-1.71353
MED31	ENSG00000108590	17	6643315	6651634	-	mediator complex subunit 31 [Source:HGNC Symbol;Acc:HGNC:24260]	0.218218	4.285	3.06263	0.00271312	0.444077	-1.71729
TRMT44	ENSG00000155275	4	8436140	8493531	+	tRNA methyltransferase 44 homolog [Source:HGNC Symbol;Acc:HGNC:26653]	0.195398	4.5669	3.06016	0.00273397	0.444077	-1.7466
CTR9	ENSG00000198730	11	10750987	10779743	+	CTR9 homolog, Paf1/RNA polymerase II complex component [Source:HGNC Symbol;Acc:HGNC:16850]	-0.201657	6.54416	-3.10421	0.00238414	0.444077	-1.7472
DUOX1	ENSG00000137857	15	45129933	45165576	+	dual oxidase 1 [Source:HGNC Symbol;Acc:HGNC:3062]	0.308116	4.04328	3.03935	0.0029152	0.454447	-1.76308
KHDC1-AS1	ENSG00000229852	6	73263215	73301401	+	KHDC1 antisense RNA 1 [Source:HGNC Symbol;Acc:HGNC:55468]	0.283825	2.67969	3.02646	0.00303303	0.454447	-1.76446
HNRNPH2	ENSG00000126945	X	101408295	101414133	+	heterogeneous nuclear ribonucleoprotein H2 [Source:HGNC Symbol;Acc:HGNC:5042]	-0.211587	6.28972	-3.09349	0.00246518	0.444077	-1.76624
PSMD2	ENSG00000175166	3	184298709	184309054	+	proteasome 26S subunit ubiquitin receptor, non-ATPase 2 [Source:HGNC Symbol;Acc:HGNC:9559]	-0.21986	6.56059	-3.09453	0.0024572	0.444077	-1.77412
FNBP1	ENSG00000187239	9	129887187	130043194	-	formin binding protein 1 [Source:HGNC Symbol;Acc:HGNC:17069]	-0.166602	8.0884	-3.10372	0.0023878	0.444077	-1.79109
PRKAR1A	ENSG00000108946	17	68511780	68551319	+	protein kinase cAMP-dependent type I regulatory subunit alpha [Source:HGNC Symbol;Acc:HGNC:9388]	-0.230991	8.41307	-3.10545	0.00237492	0.444077	-1.79207
RBM33	ENSG00000184863	7	155644451	155781485	+	RNA binding motif protein 33 [Source:HGNC Symbol;Acc:HGNC:27223]	0.144184	8.39644	3.10371	0.00238786	0.444077	-1.79844
CH17-264L24.1	ENSG00000279278	22	22264601	22273020	+	novel transcript	0.316205	5.24038	3.06108	0.00272616	0.444077	-1.80093
CLEC4F	ENSG00000152672	2	70808643	70820600	-	C-type lectin domain family 4 member F [Source:HGNC Symbol;Acc:HGNC:25357]	1.59703	-0.525677	3.30382	0.0012601	0.386494	-1.80835
RP11-138C9.1	ENSG00000264558	17	47682417	47682683	-	novel transcript, antisense to KPNB1	-0.280994	4.08042	-3.01526	0.0031389	0.457486	-1.81949
ACLY	ENSG00000131473	17	41866908	41930542	-	ATP citrate lyase [Source:HGNC Symbol;Acc:HGNC:115]	-0.22571	6.24383	-3.07308	0.00262669	0.444077	-1.8198
SEPTIN2	ENSG00000168385	2	241315100	241354027	+	septin 2 [Source:HGNC Symbol;Acc:HGNC:7729]	-0.146937	7.36882	-3.08399	0.00253921	0.444077	-1.82911
GUSB	ENSG00000169919	7	65960684	65982314	-	glucuronidase beta [Source:HGNC Symbol;Acc:HGNC:4696]	-0.219742	4.83593	-3.03131	0.00298815	0.454447	-1.83821
YWHAB	ENSG00000166913	20	44885676	44908532	+	tyrosine 3-monooxygenase/tryptophan 5-monooxygenase activation protein beta [Source:HGNC Symbol;Acc:HGNC:12849]	-0.214051	8.81224	-3.09065	0.00248709	0.444077	-1.84061
PAFAH1B1	ENSG00000007168	17	2593210	2685615	+	platelet activating factor acetylhydrolase 1b regulatory subunit 1 [Source:HGNC Symbol;Acc:HGNC:8574]	-0.201725	7.24413	-3.06781	0.00267	0.444077	-1.8709
CTC-518P12.6	ENSG00000267484	19	4838332	4838907	+	novel transcript, antisense to PLIN3	-0.371715	2.50716	-2.98623	0.00342947	0.457486	-1.8779
MATN1-AS1	ENSG00000186056	1	30718504	30726827	+	MATN1 antisense RNA 1 [Source:HGNC Symbol;Acc:HGNC:40364]	0.345036	2.57863	2.98013	0.00349368	0.457486	-1.88016
NCAPD2	ENSG00000010292	12	6493356	6531955	+	non-SMC condensin I complex subunit D2 [Source:HGNC Symbol;Acc:HGNC:24305]	-0.230787	5.8061	-3.0418	0.00289336	0.454447	-1.88129
DDX47	ENSG00000213782	12	12813316	12829981	+	DEAD-box helicase 47 [Source:HGNC Symbol;Acc:HGNC:18682]	-0.144913	5.20967	-3.02598	0.00303751	0.454447	-1.8851
OXSR1	ENSG00000172939	3	38165089	38255488	+	oxidative stress responsive kinase 1 [Source:HGNC Symbol;Acc:HGNC:8508]	-0.17698	5.71471	-3.03361	0.00296713	0.454447	-1.89933
AJ011931.1	ENSG00000276633	21	45870854	45873345	+	novel transcript	1.21113	-1.17011	3.45445	0.00076466	0.375716	-1.9049
TUB	ENSG00000166402	11	8019244	8106112	+	TUB bipartite transcription factor [Source:HGNC Symbol;Acc:HGNC:12406]	0.413179	2.53634	2.96651	0.00364084	0.457486	-1.9151
ZNF514	ENSG00000144026	2	95147330	95165413	-	zinc finger protein 514 [Source:HGNC Symbol;Acc:HGNC:25894]	0.198862	4.43292	2.99232	0.00336659	0.457486	-1.91522
UBE2Q1	ENSG00000160714	1	154548577	154559028	-	ubiquitin conjugating enzyme E2 Q1 [Source:HGNC Symbol;Acc:HGNC:15698]	-0.153475	5.70635	-3.02736	0.0030247	0.454447	-1.91604
RP11-216L13.18	ENSG00000272679	9	136800366	136829466	+	novel transcript	-0.315398	3.3129	-2.95341	0.00378776	0.457486	-1.93762
HNRNPM	ENSG00000099783	19	8444767	8489114	+	heterogeneous nuclear ribonucleoprotein M [Source:HGNC Symbol;Acc:HGNC:5046]	-0.17939	6.58381	-3.02858	0.00301331	0.454447	-1.9569
CCDC149	ENSG00000181982	4	24806117	24980204	-	coiled-coil domain containing 149 [Source:HGNC Symbol;Acc:HGNC:25405]	-0.615043	1.82333	-2.98331	0.00346006	0.457486	-1.96745
CTA-204B4.2	ENSG00000259891	8	140505813	140508043	-	novel transcript, antisense to CHRAC1	0.288679	3.19865	2.93629	0.00398807	0.457486	-1.98092
ATG4A	ENSG00000101844	X	108091668	108154671	+	autophagy related 4A cysteine peptidase [Source:HGNC Symbol;Acc:HGNC:16489]	0.22665	3.8725	2.94475	0.0038879	0.457486	-1.9935
PSMC5	ENSG00000087191	17	63827152	63832026	+	proteasome 26S subunit, ATPase 5 [Source:HGNC Symbol;Acc:HGNC:9552]	-0.211985	5.06927	-2.97951	0.00350024	0.457486	-1.99489
DHX8	ENSG00000067596	17	43483865	43544463	+	DEAH-box helicase 8 [Source:HGNC Symbol;Acc:HGNC:2749]	-0.170832	6.25909	-3.00934	0.00319631	0.457486	-1.99573
RP11-537A6.9	ENSG00000233144	10	73381433	73383496	+	novel transcript	-0.316616	3.26286	-2.92548	0.00411943	0.457486	-2.00581
RP11-316M1.12	ENSG00000259357	1	150965245	150966256	+	novel transcript, antisense to CERS2	-0.175719	4.35363	-2.9471	0.00386042	0.457486	-2.01902
NOC2L	ENSG00000188976	1	944204	959309	-	NOC2 like nucleolar associated transcriptional repressor [Source:HGNC Symbol;Acc:HGNC:24517]	-0.287228	4.21126	-2.93367	0.00401953	0.457486	-2.03784
PLEKHA2	ENSG00000169499	8	38901235	38973909	+	pleckstrin homology domain containing A2 [Source:HGNC Symbol;Acc:HGNC:14336]	-0.167181	8.07703	-3.01137	0.00317654	0.457486	-2.04534
SUPT16H	ENSG00000092201	14	21351472	21384266	-	SPT16 homolog, facilitates chromatin remodeling subunit [Source:HGNC Symbol;Acc:HGNC:11465]	-0.215521	7.04897	-3.00165	0.00327223	0.457486	-2.04537
RP11-74E22.5	ENSG00000272770	17	2683305	2685088	-	novel transcript, antisense to PAFAH1B1	-0.302818	3.9721	-2.92293	0.004151	0.457486	-2.04666
SPRYD4	ENSG00000176422	12	56468567	56479707	+	SPRY domain containing 4 [Source:HGNC Symbol;Acc:HGNC:27468]	0.220001	5.0527	2.95686	0.00374852	0.457486	-2.06242
RP11-87G24.2	ENSG00000280122	17	76966285	76969530	-	TEC	0.853392	0.741536	3.01253	0.00316528	0.457486	-2.06486
DBN1	ENSG00000113758	5	177456608	177474401	-	drebrin 1 [Source:HGNC Symbol;Acc:HGNC:2695]	-0.704901	1.87037	-2.94122	0.00392935	0.457486	-2.06689
TTC28-AS1	ENSG00000235954	22	27919376	28008581	+	TTC28 antisense RNA 1 [Source:HGNC Symbol;Acc:HGNC:29336]	0.225489	4.11669	2.91982	0.00418986	0.457486	-2.07721
NBR1	ENSG00000188554	17	43170481	43211689	+	NBR1 autophagy cargo receptor [Source:HGNC Symbol;Acc:HGNC:6746]	-0.159564	7.09225	-2.98824	0.00340866	0.457486	-2.08393
RP11-860B13.3	ENSG00000256512	12	27798641	27800708	-	novel transcript	0.322312	0.719422	3.00507	0.00323818	0.457486	-2.094
ZNF132	ENSG00000131849	19	58432814	58440222	-	zinc finger protein 132 [Source:HGNC Symbol;Acc:HGNC:12916]	0.412939	3.38191	2.8908	0.00456832	0.459914	-2.09825
PPM1G	ENSG00000115241	2	27381194	27409687	-	protein phosphatase, Mg2+/Mn2+ dependent 1G [Source:HGNC Symbol;Acc:HGNC:9278]	-0.20697	5.41343	-2.95059	0.00382013	0.457486	-2.09957
DDX21	ENSG00000165732	10	68956128	68985073	+	DExD-box helicase 21 [Source:HGNC Symbol;Acc:HGNC:2744]	-0.212593	7.64699	-2.98711	0.00342037	0.457486	-2.10122
FRMD4B	ENSG00000114541	3	69169990	69542583	-	FERM domain containing 4B [Source:HGNC Symbol;Acc:HGNC:24886]	-0.454982	3.75308	-2.89364	0.00453	0.459914	-2.10164
AC006277.3	ENSG00000279452	19	2949035	2950644	+	TEC	0.356232	2.72269	2.87965	0.00472196	0.459914	-2.11415
NRIP2	ENSG00000053702	12	2825348	2835544	-	nuclear receptor interacting protein 2 [Source:HGNC Symbol;Acc:HGNC:23078]	0.247463	3.30585	2.88241	0.00468343	0.459914	-2.1168
IARS2	ENSG00000067704	1	220094102	220148041	+	isoleucyl-tRNA synthetase 2, mitochondrial [Source:HGNC Symbol;Acc:HGNC:29685]	-0.174919	5.98247	-2.95728	0.00374376	0.457486	-2.12035
HMBOX1	ENSG00000147421	8	28890394	29064764	+	homeobox containing 1 [Source:HGNC Symbol;Acc:HGNC:26137]	0.136393	6.7415	2.96491	0.00365852	0.457486	-2.1375
RP11-706O15.1	ENSG00000205664	X	3817528	3843857	-		0.318607	4.118	2.89581	0.00450078	0.459914	-2.13962
STK4	ENSG00000101109	20	44966474	45079959	+	serine/threonine kinase 4 [Source:HGNC Symbol;Acc:HGNC:11408]	-0.121391	9.3606	-2.98384	0.00345447	0.457486	-2.14263
THUMPD3-AS1	ENSG00000206573	3	9349689	9398579	-	THUMPD3 antisense RNA 1 [Source:HGNC Symbol;Acc:HGNC:44478]	0.224528	6.57253	2.9599	0.00371431	0.457486	-2.14551
SYT2	ENSG00000143858	1	202590596	202710417	-	synaptotagmin 2 [Source:HGNC Symbol;Acc:HGNC:11510]	0.367487	2.58205	2.86199	0.00497493	0.461214	-2.15702
RP11-597D13.8	ENSG00000250604	4	158199105	158200442	-	novel transcript	-1.353	-1.62897	-3.62139	0.000431746	0.35307	-2.16251
MFSD1	ENSG00000118855	3	158732198	158829719	+	major facilitator superfamily domain containing 1 [Source:HGNC Symbol;Acc:HGNC:25874]	-0.197979	6.43436	-2.94918	0.00383636	0.457486	-2.16411
ENO3	ENSG00000108515	17	4948092	4957131	+	enolase 3 [Source:HGNC Symbol;Acc:HGNC:3354]	-0.240902	7.35214	-2.95971	0.0037164	0.457486	-2.16663
CCDC32	ENSG00000128891	15	40528683	40565057	-	coiled-coil domain containing 32 [Source:HGNC Symbol;Acc:HGNC:28295]	0.222465	5.77293	2.93556	0.00399681	0.457486	-2.17249
RAC1	ENSG00000136238	7	6374523	6403977	+	Rac family small GTPase 1 [Source:HGNC Symbol;Acc:HGNC:9801]	-0.178502	7.18137	-2.95475	0.0037725	0.457486	-2.17599
NEK9	ENSG00000119638	14	75079353	75127344	-	NIMA related kinase 9 [Source:HGNC Symbol;Acc:HGNC:18591]	-0.102502	6.38429	-2.94292	0.00390932	0.457486	-2.1796
GPRASP2	ENSG00000158301	X	102712176	102717733	+	G protein-coupled receptor associated sorting protein 2 [Source:HGNC Symbol;Acc:HGNC:25169]	0.848961	0.314292	2.99611	0.00332797	0.457486	-2.18257
SPESP1	ENSG00000258484	15	68818221	68946811	+	sperm equatorial segment protein 1 [Source:HGNC Symbol;Acc:HGNC:15570]	-1.31693	-1.231	-3.43763	0.000809121	0.378537	-2.19282
EFCAB6-DT	ENSG00000261251	22	43812456	43817394	+	EFCAB6 divergent transcript [Source:HGNC Symbol;Acc:HGNC:55371]	0.667996	1.0494	2.91194	0.00428965	0.459914	-2.2079
CELF6	ENSG00000273025	15	72266746	72320129	-	novel transcript	0.239082	2.83149	2.83884	0.00532538	0.464047	-2.20888
SNHG26	ENSG00000228649	7	22854178	22861402	+	small nucleolar RNA host gene 26 [Source:HGNC Symbol;Acc:HGNC:53131]	0.347564	2.83915	2.83867	0.00532807	0.464047	-2.20947
ACOX1	ENSG00000161533	17	75941507	75979363	-	acyl-CoA oxidase 1 [Source:HGNC Symbol;Acc:HGNC:119]	-0.219272	6.18486	-2.92699	0.00410082	0.457486	-2.21109
TLN1	ENSG00000137076	9	35696948	35732395	-	talin 1 [Source:HGNC Symbol;Acc:HGNC:11845]	-0.38027	9.04733	-2.95568	0.00376193	0.457486	-2.2127
KDM6A	ENSG00000147050	X	44873177	45112602	+	lysine demethylase 6A [Source:HGNC Symbol;Acc:HGNC:12637]	0.257504	6.8908	2.93539	0.00399881	0.457486	-2.22294
HK2	ENSG00000159399	2	74833981	74893359	+	hexokinase 2 [Source:HGNC Symbol;Acc:HGNC:4923]	-0.301827	5.35799	-2.89903	0.00445798	0.459914	-2.2298
LRRC8C-DT	ENSG00000231999	1	89583241	89632894	-	LRRC8C divergent transcript [Source:HGNC Symbol;Acc:HGNC:53731]	0.211198	3.40951	2.83431	0.00539659	0.464047	-2.23587
RP11-6O2.4	ENSG00000261054	15	99128832	99131806	-	novel transcript, antisense to SYNM	1.24451	-0.747816	3.15175	0.00205347	0.444077	-2.23604
LCP1	ENSG00000136167	13	46125920	46211871	-	lymphocyte cytosolic protein 1 [Source:HGNC Symbol;Acc:HGNC:6528]	-0.241504	10.1637	-2.9523	0.00380051	0.457486	-2.23632
UBASH3B	ENSG00000154127	11	122655675	122814473	+	ubiquitin associated and SH3 domain containing B [Source:HGNC Symbol;Acc:HGNC:29884]	-0.168568	6.37623	-2.92024	0.00418459	0.457486	-2.23806
CTC-425F1.4	ENSG00000267458	19	12944118	12944487	-	novel transcript, antisense to CALR	-0.212905	4.6558	-2.86963	0.00486398	0.459914	-2.24244
AL109767.1	ENSG00000235785	14	99262948	99264735	+	novel transcript	0.300939	3.13535	2.82486	0.00554779	0.464047	-2.24984
TSPYL5	ENSG00000180543	8	97273474	97277964	-	TSPY like 5 [Source:HGNC Symbol;Acc:HGNC:29367]	-0.41198	3.66496	-2.82572	0.00553378	0.464047	-2.2633
FLNA	ENSG00000196924	X	154348524	154374638	-	filamin A [Source:HGNC Symbol;Acc:HGNC:3754]	-0.361789	9.84451	-2.94027	0.00394065	0.457486	-2.26459
HEMK1	ENSG00000114735	3	50569152	50596168	+	HemK methyltransferase family member 1 [Source:HGNC Symbol;Acc:HGNC:24923]	0.223732	5.2702	2.88405	0.00466084	0.459914	-2.27052
MFAP1	ENSG00000140259	15	43804492	43824802	-	microfibril associated protein 1 [Source:HGNC Symbol;Acc:HGNC:7032]	-0.161157	4.20388	-2.83999	0.00530741	0.464047	-2.27559
KIZ	ENSG00000088970	20	21125983	21246622	+	kizuna centrosomal protein [Source:HGNC Symbol;Acc:HGNC:15865]	0.165227	5.04782	2.87181	0.00483274	0.459914	-2.28399
COPG2	ENSG00000158623	7	130506238	130668748	-	COPI coat complex subunit gamma 2 [Source:HGNC Symbol;Acc:HGNC:2237]	-0.379569	3.62448	-2.81571	0.00569795	0.466614	-2.28425
NLN	ENSG00000123213	5	65722196	65871725	+	neurolysin [Source:HGNC Symbol;Acc:HGNC:16058]	-0.396598	3.71512	-2.81675	0.00568064	0.466614	-2.28604
IPO8	ENSG00000133704	12	30628988	30695986	-	importin 8 [Source:HGNC Symbol;Acc:HGNC:9853]	-0.162689	6.54307	-2.90445	0.00438652	0.459914	-2.28743
GART	ENSG00000159131	21	33503931	33543491	-	phosphoribosylglycinamide formyltransferase, phosphoribosylglycinamide synthetase, phosphoribosylaminoimidazole synthetase [Source:HGNC Symbol;Acc:HGNC:4163]	-0.159731	5.76316	-2.88514	0.00464568	0.459914	-2.29565
KCNC4	ENSG00000116396	1	110211343	110283100	+	potassium voltage-gated channel subfamily C member 4 [Source:HGNC Symbol;Acc:HGNC:6236]	0.23527	4.7128	2.85396	0.00509405	0.463512	-2.29881
EFTUD2	ENSG00000108883	17	44849943	44899662	-	elongation factor Tu GTP binding domain containing 2 [Source:HGNC Symbol;Acc:HGNC:30858]	-0.166621	5.7322	-2.88379	0.00466433	0.459914	-2.29914
RP11-424G14.1	ENSG00000260197	Y	19691941	19694606	-	novel transcript	-2.59753	0.523826	-3.07811	0.00258604	0.444077	-2.30069
TOP2B	ENSG00000077097	3	25597905	25664907	-	DNA topoisomerase II beta [Source:HGNC Symbol;Acc:HGNC:11990]	-0.223151	7.82196	-2.91174	0.0042922	0.459914	-2.30667
PTPRC	ENSG00000081237	1	198638671	198757283	+	protein tyrosine phosphatase receptor type C [Source:HGNC Symbol;Acc:HGNC:9666]	-0.186825	10.0304	-2.92539	0.0041206	0.457486	-2.30707
BRD3	ENSG00000169925	9	134030305	134068535	-	bromodomain containing 3 [Source:HGNC Symbol;Acc:HGNC:1104]	-0.169971	5.78568	-2.88089	0.00470468	0.459914	-2.30984
POLR2B	ENSG00000047315	4	56977722	57031168	+	RNA polymerase II subunit B [Source:HGNC Symbol;Acc:HGNC:9188]	-0.155508	7.18498	-2.90114	0.00443007	0.459914	-2.31794
TMED2-DT	ENSG00000247373	12	123575891	123585115	-	TMED2 divergent transcript [Source:HGNC Symbol;Acc:HGNC:53346]	0.239961	4.51124	2.83532	0.00538059	0.464047	-2.32496
TRPS1	ENSG00000104447	8	115408496	115809673	-	transcriptional repressor GATA binding 1 [Source:HGNC Symbol;Acc:HGNC:12340]	-0.331488	5.56218	-2.86673	0.00490584	0.461214	-2.32562
TRAF3IP1	ENSG00000204104	2	238320441	238400900	+	TRAF3 interacting protein 1 [Source:HGNC Symbol;Acc:HGNC:17861]	-0.237547	2.9382	-2.7877	0.00618078	0.484294	-2.32716
TTTY14	ENSG00000176728	Y	18872501	19077416	-	testis-specific transcript, Y-linked 14 [Source:HGNC Symbol;Acc:HGNC:18495]	-1.89847	-1.41206	-3.47081	0.000723596	0.374888	-2.32762
DSE	ENSG00000111817	6	116254173	116441261	+	dermatan sulfate epimerase [Source:HGNC Symbol;Acc:HGNC:21144]	-0.23918	6.06837	-2.87716	0.00475686	0.459914	-2.33562
COPB2	ENSG00000184432	3	139355600	139389732	-	COPI coat complex subunit beta 2 [Source:HGNC Symbol;Acc:HGNC:2232]	-0.1432	6.68738	-2.88625	0.00463049	0.459914	-2.34047
FMC1-LUC7L2	ENSG00000269955	7	139341360	139422599	+	FMC1-LUC7L2 readthrough [Source:HGNC Symbol;Acc:HGNC:44671]	-0.156407	6.1299	-2.87472	0.00479132	0.459914	-2.34628
GRK5-IT1	ENSG00000228485	10	119208531	119211760	+	GRK5 intronic transcript 1 [Source:HGNC Symbol;Acc:HGNC:49478]	0.552137	0.028719	2.95203	0.0038036	0.457486	-2.35377
FOXN3	ENSG00000053254	14	89124871	89619149	-	forkhead box N3 [Source:HGNC Symbol;Acc:HGNC:1928]	-0.138263	8.166	-2.89632	0.00449397	0.459914	-2.35566
CCT6A	ENSG00000146731	7	56051630	56063989	+	chaperonin containing TCP1 subunit 6A [Source:HGNC Symbol;Acc:HGNC:1620]	-0.158924	6.73572	-2.88041	0.00471127	0.459914	-2.35718
SETD7	ENSG00000145391	4	139495941	139606699	-	SET domain containing 7, histone lysine methyltransferase [Source:HGNC Symbol;Acc:HGNC:30412]	-0.254741	5.0418	-2.83783	0.00534118	0.464047	-2.35804
ACSL5	ENSG00000197142	10	112374018	112428380	+	acyl-CoA synthetase long chain family member 5 [Source:HGNC Symbol;Acc:HGNC:16526]	-0.128794	6.14795	-2.8694	0.00486731	0.459914	-2.36017
SNF8	ENSG00000159210	17	48929316	48945117	-	SNF8 subunit of ESCRT-II [Source:HGNC Symbol;Acc:HGNC:17028]	0.16584	4.88752	2.82895	0.0054819	0.464047	-2.37784
NDRG3	ENSG00000101079	20	36651766	36746078	-	NDRG family member 3 [Source:HGNC Symbol;Acc:HGNC:14462]	-0.165661	5.92141	-2.85558	0.00506985	0.463455	-2.38362
HSPA9	ENSG00000113013	5	138554882	138575444	-	heat shock protein family A (Hsp70) member 9 [Source:HGNC Symbol;Acc:HGNC:5244]	-0.159787	6.77759	-2.86955	0.0048652	0.459914	-2.38728
ETF1	ENSG00000120705	5	138506095	138543300	-	eukaryotic translation termination factor 1 [Source:HGNC Symbol;Acc:HGNC:3477]	-0.155127	6.44074	-2.86412	0.0049438	0.461214	-2.38783
RP13-514E23.2	ENSG00000273389	4	86000327	86000766	-		-0.487969	1.47244	-2.80571	0.0058662	0.476423	-2.38986
LINC00954	ENSG00000228784	2	19868860	19885047	+	long intergenic non-protein coding RNA 954 [Source:HGNC Symbol;Acc:HGNC:48668]	0.244769	4.70305	2.8129	0.00574477	0.468496	-2.40352
KPNB1	ENSG00000108424	17	47649476	47685505	+	karyopherin subunit beta 1 [Source:HGNC Symbol;Acc:HGNC:6400]	-0.181985	7.77137	-2.87328	0.00481185	0.459914	-2.40706
ACTR2	ENSG00000138071	2	65227753	65271253	+	actin related protein 2 [Source:HGNC Symbol;Acc:HGNC:169]	-0.215108	9.58432	-2.88556	0.00464002	0.459914	-2.40727
STARD5	ENSG00000172345	15	81309053	81324183	-	StAR related lipid transfer domain containing 5 [Source:HGNC Symbol;Acc:HGNC:18065]	0.171888	7.65522	2.87161	0.00483557	0.459914	-2.41052
CELF2-AS1	ENSG00000181800	10	11316834	11319884	-	CELF2 antisense RNA 1 [Source:HGNC Symbol;Acc:HGNC:23515]	0.200603	6.6154	2.85907	0.00501793	0.463016	-2.41306
DNAJC30	ENSG00000176410	7	73680969	73683453	-	DnaJ heat shock protein family (Hsp40) member C30 [Source:HGNC Symbol;Acc:HGNC:16410]	0.216975	4.49367	2.79907	0.00598054	0.479762	-2.41344
ALDH9A1	ENSG00000143149	1	165662216	165698863	-	aldehyde dehydrogenase 9 family member A1 [Source:HGNC Symbol;Acc:HGNC:412]	-0.150256	5.15576	-2.81956	0.00563432	0.465281	-2.4197
CHCHD5	ENSG00000125611	2	112584240	112589275	+	coiled-coil-helix-coiled-coil-helix domain containing 5 [Source:HGNC Symbol;Acc:HGNC:17840]	0.242369	3.62972	2.7614	0.00666792	0.495912	-2.42556
PABPN1	ENSG00000100836	14	23321289	23326185	+	poly(A) binding protein nuclear 1 [Source:HGNC Symbol;Acc:HGNC:8565]	-0.162967	5.42479	-2.8216	0.00560088	0.464471	-2.43398
PRPF40B	ENSG00000110844	12	49568218	49644666	+	pre-mRNA processing factor 40 homolog B [Source:HGNC Symbol;Acc:HGNC:25031]	0.199813	4.53615	2.79064	0.00612849	0.483732	-2.44211
RP11-448A19.1	ENSG00000273329	7	129604548	129611630	-	novel transcript	0.253561	5.6529	2.82481	0.00554854	0.464047	-2.45062
RBM19	ENSG00000122965	12	113816738	113966371	-	RNA binding motif protein 19 [Source:HGNC Symbol;Acc:HGNC:29098]	0.203227	5.60176	2.82326	0.00557383	0.464187	-2.45068
BICRAL	ENSG00000112624	6	42746958	42868560	+	BICRA like chromatin remodeling complex associated protein [Source:HGNC Symbol;Acc:HGNC:21111]	-0.152323	6.80559	-2.84516	0.00522759	0.464047	-2.45241
NONO	ENSG00000147140	X	71283192	71301168	+	non-POU domain containing octamer binding [Source:HGNC Symbol;Acc:HGNC:7871]	-0.137094	8.02083	-2.85671	0.00505288	0.463455	-2.45579
WBP11	ENSG00000084463	12	14784579	14803540	-	WW domain binding protein 11 [Source:HGNC Symbol;Acc:HGNC:16461]	-0.152706	5.86714	-2.8257	0.00553416	0.464047	-2.45659
SRPK1	ENSG00000096063	6	35832966	35921342	-	SRSF protein kinase 1 [Source:HGNC Symbol;Acc:HGNC:11305]	-0.186608	6.54177	-2.83241	0.00542661	0.464047	-2.47434
NAPSA	ENSG00000131400	19	50358477	50365830	-	napsin A aspartic peptidase [Source:HGNC Symbol;Acc:HGNC:13395]	0.427429	1.7477	2.74097	0.00707018	0.51178	-2.47495
TSR1	ENSG00000167721	17	2322503	2337507	-	TSR1 ribosome maturation factor [Source:HGNC Symbol;Acc:HGNC:25542]	-0.169482	4.98086	-2.78674	0.00619799	0.484294	-2.48221
RP11-1020A11.1	ENSG00000269894	3	9935706	9936258	+		0.887731	-1.59324	3.20759	0.00171958	0.444077	-2.48249
RAD21	ENSG00000164754	8	116845935	116874866	-	RAD21 cohesin complex component [Source:HGNC Symbol;Acc:HGNC:9811]	-0.16216	7.7384	-2.84247	0.00526899	0.464047	-2.48613
AAGAB	ENSG00000103591	15	67201033	67255195	-	alpha and gamma adaptin binding protein [Source:HGNC Symbol;Acc:HGNC:25662]	-0.132398	4.96967	-2.78382	0.00625056	0.485568	-2.48962
RABGEF1	ENSG00000154710	7	66682164	66811464	+	RAB guanine nucleotide exchange factor 1 [Source:HGNC Symbol;Acc:HGNC:17676]	-0.135204	5.58156	-2.80246	0.00592193	0.47897	-2.4955
SLC25A5-AS1	ENSG00000224281	X	119466034	119469098	-	SLC25A5 antisense RNA 1 [Source:HGNC Symbol;Acc:HGNC:43438]	-0.286817	3.51464	-2.71773	0.0075545	0.523459	-2.51196
TPM3	ENSG00000143549	1	154155304	154194648	-	tropomyosin 3 [Source:HGNC Symbol;Acc:HGNC:12012]	-0.17501	8.68377	-2.83865	0.00532835	0.464047	-2.51606
LSM14B	ENSG00000149657	20	62122461	62135378	+	LSM family member 14B [Source:HGNC Symbol;Acc:HGNC:15887]	-0.153668	4.84144	-2.76847	0.00653372	0.495912	-2.51698
ANKRD34B	ENSG00000189127	5	80556755	80570488	-	ankyrin repeat domain 34B [Source:HGNC Symbol;Acc:HGNC:33736]	-1.60352	-0.502304	-3.04575	0.00285833	0.454447	-2.5184
EZR	ENSG00000092820	6	158765741	158819412	-	ezrin [Source:HGNC Symbol;Acc:HGNC:12691]	-0.192627	7.88153	-2.83096	0.00544964	0.464047	-2.51883
LBR	ENSG00000143815	1	225401502	225428925	-	lamin B receptor [Source:HGNC Symbol;Acc:HGNC:6518]	-0.177851	8.1734	-2.83093	0.00545019	0.464047	-2.52577
CNRIP1	ENSG00000119865	2	68284171	68320051	-	cannabinoid receptor interacting protein 1 [Source:HGNC Symbol;Acc:HGNC:24546]	-0.773423	0.237405	-2.86267	0.00496494	0.461214	-2.53239
NDUFV2-AS1	ENSG00000266053	18	9121265	9136645	-	NDUFV2 antisense RNA 1 [Source:HGNC Symbol;Acc:HGNC:50826]	0.186404	3.25642	2.70457	0.00784205	0.523459	-2.53259
GSDMB	ENSG00000073605	17	39904595	39919854	-	gasdermin B [Source:HGNC Symbol;Acc:HGNC:23690]	0.280947	4.65907	2.75826	0.00672842	0.495912	-2.53355
RP11-47I22.1	ENSG00000258926	14	61537508	61545287	-	novel transcript, antisense to PRKCH	0.318237	3.20902	2.70103	0.00792101	0.523459	-2.54067
SET	ENSG00000119335	9	128683424	128696400	+	SET nuclear proto-oncogene [Source:HGNC Symbol;Acc:HGNC:10760]	-0.149343	8.53053	-2.82619	0.0055263	0.464047	-2.54531
AAMP	ENSG00000127837	2	218264123	218270257	-	angio associated migratory cell protein [Source:HGNC Symbol;Acc:HGNC:18]	-0.233549	4.37442	-2.73455	0.00720117	0.518432	-2.54749
MCRS1	ENSG00000187778	12	49556544	49568153	-	microspherule protein 1 [Source:HGNC Symbol;Acc:HGNC:6960]	-0.19876	4.75052	-2.7489	0.00691161	0.504985	-2.55378
TMSB4Y	ENSG00000154620	Y	13703567	13706024	+	thymosin beta 4 Y-linked [Source:HGNC Symbol;Acc:HGNC:11882]	-2.0035	-0.608639	-3.11116	0.00233288	0.444077	-2.56037
CPVL	ENSG00000106066	7	28995231	29195451	-	carboxypeptidase vitellogenic like [Source:HGNC Symbol;Acc:HGNC:14399]	-0.400015	5.25454	-2.76309	0.00663567	0.495912	-2.56158
LINC00278	ENSG00000231535	Y	3002912	3102272	+	long intergenic non-protein coding RNA 278 [Source:HGNC Symbol;Acc:HGNC:38712]	-2.29135	0.350676	-2.92627	0.00410968	0.457486	-2.56486
B4GALT4	ENSG00000121578	3	119211732	119241103	-	beta-1,4-galactosyltransferase 4 [Source:HGNC Symbol;Acc:HGNC:927]	0.196439	5.21141	2.76273	0.00664257	0.495912	-2.5748
MXRA7	ENSG00000182534	17	76672551	76711016	-	matrix remodeling associated 7 [Source:HGNC Symbol;Acc:HGNC:7541]	0.479255	3.30192	2.68579	0.00826937	0.523459	-2.57712
MGST2	ENSG00000085871	4	139665768	139740745	+	microsomal glutathione S-transferase 2 [Source:HGNC Symbol;Acc:HGNC:7063]	-0.352163	2.79991	-2.67405	0.00854716	0.526356	-2.58029
SAR1A	ENSG00000079332	10	70147289	70170523	-	secretion associated Ras related GTPase 1A [Source:HGNC Symbol;Acc:HGNC:10534]	-0.124629	6.88972	-2.79364	0.00607547	0.48343	-2.58691
TRIM47	ENSG00000132481	17	75874161	75878575	-	tripartite motif containing 47 [Source:HGNC Symbol;Acc:HGNC:19020]	-0.660028	1.14494	-2.72875	0.0073213	0.522593	-2.60665
BCAT1	ENSG00000060982	12	24810022	24949459	-	branched chain amino acid transaminase 1 [Source:HGNC Symbol;Acc:HGNC:976]	-0.787201	3.36241	-2.6658	0.0087473	0.526356	-2.6071
NR3C2	ENSG00000151623	4	148078762	148444698	-	nuclear receptor subfamily 3 group C member 2 [Source:HGNC Symbol;Acc:HGNC:7979]	0.332987	3.76994	2.68951	0.00818313	0.523459	-2.61056
FAIM	ENSG00000158234	3	138608606	138633376	+	Fas apoptotic inhibitory molecule [Source:HGNC Symbol;Acc:HGNC:18703]	0.281782	2.55898	2.65782	0.00894489	0.526356	-2.61476
CAB39	ENSG00000135932	2	230712845	230821075	+	calcium binding protein 39 [Source:HGNC Symbol;Acc:HGNC:20292]	-0.155556	8.15784	-2.79489	0.00605342	0.48343	-2.61815
EZH1	ENSG00000108799	17	42700275	42745049	-	enhancer of zeste 1 polycomb repressive complex 2 subunit [Source:HGNC Symbol;Acc:HGNC:3526]	0.120863	6.52225	2.77336	0.00644223	0.495912	-2.62685
RRAGD	ENSG00000025039	6	89364636	89412270	-	Ras related GTP binding D [Source:HGNC Symbol;Acc:HGNC:19903]	-0.317361	4.0169	-2.6852	0.00828308	0.523459	-2.62989
RP11-1007O24.2	ENSG00000261187	15	72465128	72466262	-	novel transcript	0.744153	0.0116922	2.79912	0.00597965	0.479762	-2.63069
GLYR1	ENSG00000140632	16	4803203	4847342	-	glyoxylate reductase 1 homolog [Source:HGNC Symbol;Acc:HGNC:24434]	-0.14199	6.48695	-2.7676	0.00655013	0.495912	-2.63711
TPI1	ENSG00000111669	12	6867119	6870948	+	triosephosphate isomerase 1 [Source:HGNC Symbol;Acc:HGNC:12009]	-0.205192	6.73305	-2.77039	0.00649774	0.495912	-2.63886
CTD-3185P2.1	ENSG00000261351	15	66488658	66492109	-	novel transcript, antisense to MAP2K1	0.138996	4.23854	2.69533	0.00804976	0.523459	-2.64064
CCDC77	ENSG00000120647	12	389273	442645	+	coiled-coil domain containing 77 [Source:HGNC Symbol;Acc:HGNC:28203]	-0.193325	3.4686	-2.66041	0.00888049	0.526356	-2.64127
LCMT1-AS2	ENSG00000260034	16	25140577	25149032	-	LCMT1 antisense RNA 2 [Source:HGNC Symbol;Acc:HGNC:51178]	0.226471	3.75137	2.6758	0.00850522	0.526356	-2.64237
FANCC	ENSG00000158169	9	95099054	95317709	-	FA complementation group C [Source:HGNC Symbol;Acc:HGNC:3584]	0.214635	3.72677	2.66923	0.00866345	0.526356	-2.65157
NNT	ENSG00000112992	5	43602692	43707405	+	nicotinamide nucleotide transhydrogenase [Source:HGNC Symbol;Acc:HGNC:7863]	-0.150967	6.43045	-2.75782	0.00673697	0.495912	-2.65831
PAPPA	ENSG00000182752	9	116153804	116402322	+	pappalysin 1 [Source:HGNC Symbol;Acc:HGNC:8602]	0.968729	-0.251267	2.7861	0.00620952	0.484294	-2.66005
H2BC3	ENSG00000276410	6	26043277	26043657	-	H2B clustered histone 3 [Source:HGNC Symbol;Acc:HGNC:4751]	-0.733486	0.115147	-2.83891	0.00532425	0.464047	-2.6624
PLEKHB2	ENSG00000115762	2	131104847	131353709	+	pleckstrin homology domain containing B2 [Source:HGNC Symbol;Acc:HGNC:19236]	-0.153816	6.99053	-2.76416	0.00661521	0.495912	-2.66528
USP7	ENSG00000187555	16	8892094	8964514	-	ubiquitin specific peptidase 7 [Source:HGNC Symbol;Acc:HGNC:12630]	-0.182431	7.7267	-2.77179	0.00647152	0.495912	-2.66707
KLB	ENSG00000134962	4	39406853	39451536	+	klotho beta [Source:HGNC Symbol;Acc:HGNC:15527]	0.338467	3.10474	2.6398	0.00940624	0.528636	-2.67226
VCAN-AS1	ENSG00000249835	5	83531352	83581320	-	VCAN antisense RNA 1 [Source:HGNC Symbol;Acc:HGNC:40163]	-0.463687	4.08152	-2.6687	0.00867647	0.526356	-2.67342
RNASEH2A	ENSG00000104889	19	12806580	12813638	+	ribonuclease H2 subunit A [Source:HGNC Symbol;Acc:HGNC:18518]	-0.400991	2.4151	-2.63081	0.00964432	0.528636	-2.67523
MALAT1	ENSG00000251562	11	65497762	65506516	+	metastasis associated lung adenocarcinoma transcript 1 [Source:HGNC Symbol;Acc:HGNC:29665]	0.227344	14.2372	2.79119	0.00611878	0.483732	-2.67648
RP1-309I22.2	ENSG00000279338	22	32836706	32865634	+		1.50198	-0.83336	2.87424	0.00479813	0.459914	-2.67822
STXBP1	ENSG00000136854	9	127612265	127692716	+	syntaxin binding protein 1 [Source:HGNC Symbol;Acc:HGNC:11444]	0.557165	1.49581	2.64701	0.00921929	0.528636	-2.67837
GLS2	ENSG00000135423	12	56470944	56488414	-	glutaminase 2 [Source:HGNC Symbol;Acc:HGNC:29570]	0.25497	3.04776	2.62684	0.00975144	0.528636	-2.69703
E2F3	ENSG00000112242	6	20401906	20493715	+	E2F transcription factor 3 [Source:HGNC Symbol;Acc:HGNC:3115]	-0.163745	5.50971	-2.7197	0.00751228	0.523459	-2.69753
FKBP1C	ENSG00000198225	6	63211446	63213024	+	FKBP prolyl isomerase family member 1C [Source:HGNC Symbol;Acc:HGNC:21376]	-1.21019	-1.92157	-3.23497	0.00157505	0.436	-2.69876
ZC3H10	ENSG00000135482	12	56118159	56127514	+	zinc finger CCCH-type containing 10 [Source:HGNC Symbol;Acc:HGNC:25893]	0.196556	5.40274	2.71721	0.00756568	0.523459	-2.70178
FNDC5	ENSG00000160097	1	32862268	32872482	-	fibronectin type III domain containing 5 [Source:HGNC Symbol;Acc:HGNC:20240]	0.399295	1.68425	2.62829	0.00971212	0.528636	-2.70358
PSPC1-AS2	ENSG00000226352	13	19674624	19675884	+	PSPC1 antisense RNA 2 [Source:HGNC Symbol;Acc:HGNC:52951]	0.30359	1.3676	2.64151	0.00936166	0.528636	-2.70381
LINC00427	ENSG00000236463	13	30316360	30319903	-	long intergenic non-protein coding RNA 427 [Source:HGNC Symbol;Acc:HGNC:42762]	0.690481	-1.29635	2.96079	0.00370429	0.457486	-2.7082
EPS8	ENSG00000151491	12	15620158	15882329	-	epidermal growth factor receptor pathway substrate 8 [Source:HGNC Symbol;Acc:HGNC:3420]	-0.710551	1.58328	-2.6379	0.0094561	0.528636	-2.71201
AGO1	ENSG00000092847	1	35869808	35929610	+	argonaute RISC component 1 [Source:HGNC Symbol;Acc:HGNC:3262]	-0.140587	6.64316	-2.74035	0.00708273	0.51178	-2.71229
ACBD6	ENSG00000230124	1	180269653	180502954	-	acyl-CoA binding domain containing 6 [Source:HGNC Symbol;Acc:HGNC:23339]	0.14386	5.65562	2.72035	0.00749848	0.523459	-2.71234
RP11-275I4.1	ENSG00000259598	15	38524070	38534655	+	novel transcript, antisense to RASGRP1	0.300104	1.5687	2.62584	0.0097784	0.528636	-2.7179
HNRNPUL2-BSCL2	ENSG00000234857	11	62690275	62727384	-	HNRNPUL2-BSCL2 readthrough (NMD candidate) [Source:HGNC Symbol;Acc:HGNC:49189]	-0.263941	6.13777	-2.72526	0.00739432	0.523459	-2.72381
NUCKS1	ENSG00000069275	1	205712819	205750276	-	nuclear casein kinase and cyclin dependent kinase substrate 1 [Source:HGNC Symbol;Acc:HGNC:29923]	-0.18874	7.55285	-2.74687	0.00695184	0.506042	-2.72508
EFCAB15P	ENSG00000233483	17	45245186	45248836	-	EF-hand calcium binding domain 15, pseudogene [Source:HGNC Symbol;Acc:HGNC:55140]	-0.323624	1.87806	-2.61453	0.0100896	0.528636	-2.72889
RP11-304F15.3	ENSG00000204584	17	49845910	49848837	+	novel transcript, antisense to TAC4	0.22471	2.94527	2.6091	0.0102421	0.528636	-2.73185
RPS4X	ENSG00000198034	X	72255679	72277300	-	ribosomal protein S4 X-linked [Source:HGNC Symbol;Acc:HGNC:10424]	0.234878	9.47043	2.75877	0.00671848	0.495912	-2.73408
ST6GALNAC1	ENSG00000070526	17	76624761	76643838	-	ST6 N-acetylgalactosaminide alpha-2,6-sialyltransferase 1 [Source:HGNC Symbol;Acc:HGNC:23614]	1.38343	-0.17901	2.75343	0.00682232	0.50032	-2.73534
ZNF816-ZNF321P	ENSG00000221874	19	52928475	52962823	-	ZNF816-ZNF321P readthrough [Source:HGNC Symbol;Acc:HGNC:38879]	0.265554	2.68313	2.60211	0.0104415	0.528636	-2.73649
KHDC1	ENSG00000135314	6	73241314	73310365	-	KH domain containing 1 [Source:HGNC Symbol;Acc:HGNC:21366]	0.358761	1.86702	2.60581	0.0103355	0.528636	-2.73695
PCNX2	ENSG00000135749	1	232983435	233295713	-	pecanex 2 [Source:HGNC Symbol;Acc:HGNC:8736]	0.18668	5.48391	2.70557	0.00781984	0.523459	-2.73791
WNT4	ENSG00000162552	1	22117305	22143969	-	Wnt family member 4 [Source:HGNC Symbol;Acc:HGNC:12783]	0.233874	3.20371	2.61101	0.0101881	0.528636	-2.74106
RP11-110H1.4	ENSG00000263916	18	49484536	49486149	-	novel transcript, sense intronic to C18orf32	0.351357	0.763724	2.66243	0.00883038	0.526356	-2.74129
FAM102B	ENSG00000162636	1	108560089	108644900	+	family with sequence similarity 102 member B [Source:HGNC Symbol;Acc:HGNC:27637]	-0.22258	5.88589	-2.71099	0.00770063	0.523459	-2.744
ALDH3A2	ENSG00000072210	17	19648136	19677598	+	aldehyde dehydrogenase 3 family member A2 [Source:HGNC Symbol;Acc:HGNC:403]	-0.156207	4.82602	-2.67365	0.00855665	0.526356	-2.74575
AC006547.8	ENSG00000243762	22	20110821	20111875	-	novel transcript, antisense to DGCR8	-0.38931	0.839498	-2.6639	0.00879399	0.526356	-2.75085
FHIP2A	ENSG00000151553	10	114821744	114899832	+	FHF complex subunit HOOK interacting protein 2A [Source:HGNC Symbol;Acc:HGNC:29320]	-0.214824	6.34716	-2.71605	0.00759075	0.523459	-2.75854
SMIM4	ENSG00000168273	3	52534013	52579237	+	small integral membrane protein 4 [Source:HGNC Symbol;Acc:HGNC:37257]	0.227771	3.76262	2.62245	0.00987063	0.528636	-2.7644
DUBR	ENSG00000243701	3	107240692	107326964	+	DPPA2 upstream binding RNA [Source:HGNC Symbol;Acc:HGNC:48569]	0.666857	1.13556	2.61597	0.0100494	0.528636	-2.76943
VAC14-AS1	ENSG00000214353	16	70755098	70773251	+	VAC14 antisense RNA 1 [Source:HGNC Symbol;Acc:HGNC:48605]	0.243632	3.38891	2.60259	0.0104277	0.528636	-2.77382
USP5	ENSG00000111667	12	6852128	6866632	+	ubiquitin specific peptidase 5 [Source:HGNC Symbol;Acc:HGNC:12628]	-0.216805	4.63932	-2.65007	0.0091408	0.528636	-2.78004
CTD-2358C21.4	ENSG00000261731	16	31709113	31711984	-	novel transcript, antisense to ZNF720	0.343448	0.936369	2.62977	0.00967238	0.528636	-2.78044
MTUS2	ENSG00000132938	13	28820348	29505947	+	microtubule associated scaffold protein 2 [Source:HGNC Symbol;Acc:HGNC:20595]	1.35397	-1.34622	2.92535	0.00412108	0.457486	-2.78079
COQ10A	ENSG00000135469	12	56266858	56270966	+	coenzyme Q10A [Source:HGNC Symbol;Acc:HGNC:26515]	0.223385	3.14521	2.58772	0.0108629	0.535623	-2.78881
FCN1	ENSG00000085265	9	134905890	134917963	-	ficolin 1 [Source:HGNC Symbol;Acc:HGNC:3623]	-0.345548	8.25867	-2.72791	0.00733874	0.522593	-2.78886
ALDOA	ENSG00000149925	16	30053090	30070457	+	aldolase, fructose-bisphosphate A [Source:HGNC Symbol;Acc:HGNC:414]	-0.223066	8.45053	-2.729	0.007316	0.522593	-2.79038
RP11-384K6.6	ENSG00000260404	4	118591773	118633729	+	general transcription factor IIi (GTF2I) pseudogene	0.27939	4.9671	2.6641	0.00878916	0.526356	-2.79182
HSD17B10	ENSG00000072506	X	53431258	53434373	-	hydroxysteroid 17-beta dehydrogenase 10 [Source:HGNC Symbol;Acc:HGNC:4800]	-0.200308	4.01621	-2.61134	0.0101787	0.528636	-2.79964
HDAC1	ENSG00000116478	1	32292086	32333635	+	histone deacetylase 1 [Source:HGNC Symbol;Acc:HGNC:4852]	-0.130654	6.21655	-2.69632	0.0080271	0.523459	-2.80076
IMMT	ENSG00000132305	2	86143932	86195770	-	inner membrane mitochondrial protein [Source:HGNC Symbol;Acc:HGNC:6047]	-0.119545	6.243	-2.69662	0.00802044	0.523459	-2.80213
RP11-982M15.2	ENSG00000258430	14	104769349	104770271	+	novel transcript, antisense to AKT1	-0.269888	3.27391	-2.58256	0.0110177	0.53855	-2.80233
PSMG4	ENSG00000180822	6	3231403	3303373	+	proteasome assembly chaperone 4 [Source:HGNC Symbol;Acc:HGNC:21108]	0.183854	5.82309	2.68813	0.00821493	0.523459	-2.80382
TMEM97	ENSG00000109084	17	28319095	28328685	+	transmembrane protein 97 [Source:HGNC Symbol;Acc:HGNC:28106]	0.195243	3.74743	2.60136	0.010463	0.528636	-2.80704
RP11-404F10.2	ENSG00000228863	1	160670778	160685086	+	novel transcript, antisense to CD48	0.191098	6.35087	2.69636	0.00802634	0.523459	-2.81033
ZC3H7A	ENSG00000122299	16	11750586	11797267	-	zinc finger CCCH-type containing 7A [Source:HGNC Symbol;Acc:HGNC:30959]	-0.134408	6.49622	-2.69815	0.00798581	0.523459	-2.81089
NCSTN	ENSG00000162736	1	160343272	160358952	+	nicastrin [Source:HGNC Symbol;Acc:HGNC:17091]	-0.192137	6.32805	-2.69441	0.00807049	0.523459	-2.8112
DHX9	ENSG00000135829	1	182839369	182887751	+	DExH-box helicase 9 [Source:HGNC Symbol;Acc:HGNC:2750]	-0.168805	7.73374	-2.71431	0.00762823	0.523459	-2.81133
RBM23	ENSG00000100461	14	22900645	22919184	-	RNA binding motif protein 23 [Source:HGNC Symbol;Acc:HGNC:20155]	-0.162707	6.14798	-2.68996	0.00817267	0.523459	-2.81399
VCP	ENSG00000165280	9	35056064	35073249	-	valosin containing protein [Source:HGNC Symbol;Acc:HGNC:12666]	-0.184315	7.01864	-2.70297	0.0078776	0.523459	-2.81793
C10orf95-AS1	ENSG00000269609	10	102449817	102461106	+	C10orf95 antisense RNA 1 [Source:HGNC Symbol;Acc:HGNC:45238]	0.204475	5.42613	2.66909	0.00866689	0.526356	-2.81963
SNW1	ENSG00000100603	14	77717599	77761207	-	SNW domain containing 1 [Source:HGNC Symbol;Acc:HGNC:16696]	-0.111767	5.70071	-2.67226	0.00859026	0.526356	-2.82899
CD81	ENSG00000110651	11	2376177	2397419	+	CD81 molecule [Source:HGNC Symbol;Acc:HGNC:1701]	-0.189377	6.86902	-2.69586	0.00803759	0.523459	-2.82948
EIF4A1	ENSG00000161960	17	7572706	7579005	+	eukaryotic translation initiation factor 4A1 [Source:HGNC Symbol;Acc:HGNC:3282]	-0.140917	8.2286	-2.70982	0.00772616	0.523459	-2.83365
HLA-DQA1	ENSG00000196735	6	32628179	32647062	+	major histocompatibility complex, class II, DQ alpha 1 [Source:HGNC Symbol;Acc:HGNC:4942]	-2.09743	4.96257	-2.62402	0.00982778	0.528636	-2.83469
RP11-362F19.3	ENSG00000272632	4	141430831	141431284	+	novel transcript	-1.0402	-1.40542	-3.02441	0.00305215	0.454447	-2.84254
NMB	ENSG00000197696	15	84655129	84658563	-	neuromedin B [Source:HGNC Symbol;Acc:HGNC:7842]	-0.690194	0.232464	-2.69398	0.00808033	0.523459	-2.84551
RP11-872D17.4	ENSG00000254662	11	57325603	57327958	+	novel transcript	-0.426371	0.394347	-2.65993	0.00889238	0.526356	-2.84722
RP11-357H14.17	ENSG00000272763	17	48635923	48647023	-	novel transcript	1.34406	-2.58682	3.22197	0.00164219	0.443339	-2.84791
CLTC	ENSG00000141367	17	59619689	59696956	+	clathrin heavy chain [Source:HGNC Symbol;Acc:HGNC:2092]	-0.181535	8.38098	-2.7047	0.00783913	0.523459	-2.84966
CD48	ENSG00000117091	1	160678746	160711851	-	CD48 molecule [Source:HGNC Symbol;Acc:HGNC:1683]	0.190691	8.15167	2.70319	0.00787275	0.523459	-2.84967
TSSK3	ENSG00000162526	1	32351521	32364312	+	testis specific serine kinase 3 [Source:HGNC Symbol;Acc:HGNC:15473]	0.244894	3.4387	2.56768	0.0114756	0.548246	-2.85375
POLDIP3	ENSG00000100227	22	42583721	42614962	-	DNA polymerase delta interacting protein 3 [Source:HGNC Symbol;Acc:HGNC:23782]	-0.142485	5.88181	-2.66601	0.00874204	0.526356	-2.85444
AK5	ENSG00000154027	1	77282051	77559969	+	adenylate kinase 5 [Source:HGNC Symbol;Acc:HGNC:365]	0.307289	4.47748	2.618	0.00999301	0.528636	-2.8567
AP1G1	ENSG00000166747	16	71729000	71809201	-	adaptor related protein complex 1 subunit gamma 1 [Source:HGNC Symbol;Acc:HGNC:555]	-0.10298	7.63293	-2.69493	0.00805867	0.523459	-2.85703
SARM1	ENSG00000004139	17	28364356	28404049	+	sterile alpha and TIR motif containing 1 [Source:HGNC Symbol;Acc:HGNC:17074]	0.213275	5.02725	2.63878	0.00943318	0.528636	-2.85781
RNF145	ENSG00000145860	5	159157409	159210053	-	ring finger protein 145 [Source:HGNC Symbol;Acc:HGNC:20853]	-0.112898	6.93046	-2.68565	0.00827263	0.523459	-2.85876
BCDIN3D-AS1	ENSG00000258057	12	49828542	49841143	+	BCDIN3D antisense RNA 1 [Source:HGNC Symbol;Acc:HGNC:44113]	0.202179	3.54808	2.56919	0.0114282	0.548246	-2.86034
FIG4	ENSG00000112367	6	109691312	109825428	+	FIG4 phosphoinositide 5-phosphatase [Source:HGNC Symbol;Acc:HGNC:16873]	-0.157093	5.22685	-2.64205	0.00934755	0.528636	-2.86216
RP11-415J8.3	ENSG00000225313	1	33307366	33326043	+	novel transcript	0.590044	0.558666	2.60819	0.0102678	0.528636	-2.86246
GBE1	ENSG00000114480	3	81489699	81762161	-	1,4-alpha-glucan branching enzyme 1 [Source:HGNC Symbol;Acc:HGNC:4180]	-0.180988	4.55335	-2.60814	0.0102691	0.528636	-2.87074
CTD-2651B20.1	ENSG00000259539	15	45152664	45167526	-	novel transcript	0.593775	0.623348	2.59386	0.0106814	0.531472	-2.87269
LINC00641	ENSG00000258441	14	21200079	21206900	-	long intergenic non-protein coding RNA 641 [Source:HGNC Symbol;Acc:HGNC:27511]	0.19199	5.79466	2.65816	0.00893655	0.526356	-2.87457
ZFP91	ENSG00000186660	11	58579111	58621042	+	ZFP91 zinc finger protein, atypical E3 ubiquitin ligase [Source:HGNC Symbol;Acc:HGNC:14983]	-0.106892	7.05349	-2.68079	0.0083867	0.526356	-2.87479
SLC2A14	ENSG00000173262	12	7812512	7891148	-	solute carrier family 2 member 14 [Source:HGNC Symbol;Acc:HGNC:18301]	-0.986887	0.043803	-2.69338	0.00809414	0.523459	-2.87599
CAPRIN1	ENSG00000135387	11	34051683	34101156	+	cell cycle associated protein 1 [Source:HGNC Symbol;Acc:HGNC:6743]	-0.141821	8.1445	-2.69087	0.00815157	0.523459	-2.87902
OSBPL11	ENSG00000144909	3	125528858	125595090	-	oxysterol binding protein like 11 [Source:HGNC Symbol;Acc:HGNC:16397]	-0.169491	5.94944	-2.65825	0.00893424	0.526356	-2.87907
TCP11L1	ENSG00000176148	11	33039417	33105943	+	t-complex 11 like 1 [Source:HGNC Symbol;Acc:HGNC:25655]	0.14311	4.90022	2.62244	0.00987095	0.528636	-2.88231
LAMC1	ENSG00000135862	1	183023460	183145592	+	laminin subunit gamma 1 [Source:HGNC Symbol;Acc:HGNC:6492]	-0.328584	3.91375	-2.56476	0.0115674	0.550452	-2.89529
RP3-329E20.2	ENSG00000236936	1	21266082	21267251	+	novel transcript	0.324921	2.02735	2.52427	0.0129101	0.56784	-2.89531
RP11-137H15.4	ENSG00000276008	14	22897265	22898438	-		-0.421184	2.55234	-2.52211	0.0129855	0.56784	-2.89848
HNRNPAB	ENSG00000197451	5	178204507	178211180	+	heterogeneous nuclear ribonucleoprotein A/B [Source:HGNC Symbol;Acc:HGNC:5034]	-0.161916	6.09342	-2.65289	0.00906899	0.528636	-2.89889
ZFY-AS1	ENSG00000233070	Y	2966844	3002626	-	ZFY antisense RNA 1 [Source:HGNC Symbol;Acc:HGNC:38798]	-1.48724	-1.84864	-3.12561	0.00222959	0.444077	-2.90033
EIF3B	ENSG00000106263	7	2354086	2380745	+	eukaryotic translation initiation factor 3 subunit B [Source:HGNC Symbol;Acc:HGNC:3280]	-0.197683	6.50544	-2.66002	0.00889013	0.526356	-2.9034
EAF1	ENSG00000144597	3	15427355	15450635	+	ELL associated factor 1 [Source:HGNC Symbol;Acc:HGNC:20907]	-0.1264	5.3378	-2.62778	0.00972597	0.528636	-2.90671
PPP2R5D	ENSG00000112640	6	42984499	43012342	+	protein phosphatase 2 regulatory subunit B'delta [Source:HGNC Symbol;Acc:HGNC:9312]	-0.150589	5.15406	-2.61836	0.00998311	0.528636	-2.91134
PVT1	ENSG00000249859	8	127794533	128101253	+	Pvt1 oncogene [Source:HGNC Symbol;Acc:HGNC:9709]	0.221818	3.96383	2.56713	0.0114927	0.548246	-2.91402
GLIDR	ENSG00000226007	9,9	62532337,62897449	62534724,62900104	+,+	novel transcript	0.614906	1.93104	2.51402	0.0132715	0.56784	-2.91657
TJP2	ENSG00000119139	9	69121264	69255208	+	tight junction protein 2 [Source:HGNC Symbol;Acc:HGNC:11828]	-0.280194	3.86892	-2.55274	0.0119522	0.556782	-2.92181
COA6-AS1	ENSG00000231663	1	234372807	234373593	-	COA6 antisense RNA 1 [Source:HGNC Symbol;Acc:HGNC:40825]	0.439698	1.21199	2.53101	0.0126774	0.566514	-2.92728
DMAP1	ENSG00000178028	1	44213455	44220681	+	DNA methyltransferase 1 associated protein 1 [Source:HGNC Symbol;Acc:HGNC:18291]	0.156295	4.87083	2.60186	0.0104488	0.528636	-2.92751
TXNDC17	ENSG00000129235	17	6640758	6644541	+	thioredoxin domain containing 17 [Source:HGNC Symbol;Acc:HGNC:28218]	0.2146	4.35057	2.57767	0.0111665	0.543235	-2.92768
POTEJ	ENSG00000222038	2	130611481	130658091	+	POTE ankyrin domain family member J [Source:HGNC Symbol;Acc:HGNC:37094]	-1.40053	-2.18529	-3.13282	0.00217964	0.444077	-2.9304
CCDC34	ENSG00000109881	11	27330827	27363868	-	coiled-coil domain containing 34 [Source:HGNC Symbol;Acc:HGNC:25079]	-0.679889	0.559338	-2.60387	0.0103909	0.528636	-2.93209
AC006157.2	ENSG00000279899	Y	2953937	2979993	+		-2.30731	1.22365	-2.58561	0.0109262	0.536859	-2.9341
OAT	ENSG00000065154	10	124397303	124418976	-	ornithine aminotransferase [Source:HGNC Symbol;Acc:HGNC:8091]	-0.286521	4.76305	-2.58784	0.0108595	0.535623	-2.93603
SYCE2	ENSG00000161860	19	12898786	12919276	-	synaptonemal complex central element protein 2 [Source:HGNC Symbol;Acc:HGNC:27411]	-0.652354	-0.706299	-2.76523	0.00659486	0.495912	-2.9371
SENP3-EIF4A1	ENSG00000277957	17	7563287	7578715	+	SENP3-EIF4A1 readthrough (NMD candidate) [Source:HGNC Symbol;Acc:HGNC:49182]	-0.152303	8.19054	-2.66723	0.00871218	0.526356	-2.93775
ASB16-AS1	ENSG00000267080	17	44175973	44186717	-	ASB16 antisense RNA 1 [Source:HGNC Symbol;Acc:HGNC:25442]	0.237266	4.13214	2.5616	0.0116673	0.552553	-2.93827
CTD-2544N14.3	ENSG00000253645	8	38970360	38973011	-	novel transcript	-0.225813	3.9829	-2.54867	0.0120851	0.557559	-2.93828
QRFP	ENSG00000188710	9	130892702	130896812	-	pyroglutamylated RFamide peptide [Source:HGNC Symbol;Acc:HGNC:29982]	0.977197	-0.623616	2.69184	0.00812948	0.523459	-2.93945
MCCC2	ENSG00000131844	5	71587288	71658704	+	methylcrotonyl-CoA carboxylase subunit 2 [Source:HGNC Symbol;Acc:HGNC:6937]	-0.159141	5.7035	-2.6218	0.00988866	0.528636	-2.9491
PDZD2	ENSG00000133401	5	31639410	32110931	+	PDZ domain containing 2 [Source:HGNC Symbol;Acc:HGNC:18486]	0.182551	4.11088	2.55642	0.0118333	0.556782	-2.95033
LARP4B	ENSG00000107929	10	806914	931705	-	La ribonucleoprotein 4B [Source:HGNC Symbol;Acc:HGNC:28987]	-0.084225	7.37985	-2.65401	0.00904084	0.528636	-2.95075
SULT2B1	ENSG00000088002	19	48552075	48599425	+	sulfotransferase family 2B member 1 [Source:HGNC Symbol;Acc:HGNC:11459]	0.900612	-0.626652	2.6888	0.00819952	0.523459	-2.95593
CTD-2576D5.4	ENSG00000261448	16	17134504	17138736	+	novel transcript, antisense to XYLT1	0.314477	1.2505	2.51178	0.0133516	0.56784	-2.95747
RP11-109P14.9	ENSG00000233728	1	37799720	37800879	-	novel transcript	-0.924242	-1.54307	-2.95657	0.00375181	0.457486	-2.95944
AC006157.1	ENSG00000279008	Y	2961091	2979993	+		-2.4739	1.52814	-2.5503	0.0120318	0.556782	-2.96167
PRR34-AS1	ENSG00000241990	22	46053705	46057210	+	PRR34 antisense RNA 1 [Source:HGNC Symbol;Acc:HGNC:50499]	0.259583	1.99629	2.49073	0.0141265	0.569773	-2.96173
SLCO5A1	ENSG00000137571	8	69667047	69835064	-	solute carrier organic anion transporter family member 5A1 [Source:HGNC Symbol;Acc:HGNC:19046]	-0.939427	0.15226	-2.63338	0.0095757	0.528636	-2.96297
VTN	ENSG00000109072	17	28367276	28373091	-	vitronectin [Source:HGNC Symbol;Acc:HGNC:12724]	0.517172	0.708694	2.54254	0.0122876	0.560022	-2.96603
LINC02603	ENSG00000230262	9	94176602	94204568	-	long intergenic non-protein coding RNA 2603 [Source:HGNC Symbol;Acc:HGNC:37186]	0.253315	4.16175	2.55155	0.011991	0.556782	-2.96762
RP11-626G11.3	ENSG00000261759	16	19119976	19121629	-	novel transcript, antisense to ITPRIPL2	-0.368756	1.68497	-2.49495	0.0139678	0.56784	-2.97033
MCU	ENSG00000156026	10	72692131	72887694	+	mitochondrial calcium uniporter [Source:HGNC Symbol;Acc:HGNC:23526]	-0.160425	4.52977	-2.56389	0.0115949	0.550452	-2.97062
RHOA	ENSG00000067560	3	49359145	49412998	-	ras homolog family member A [Source:HGNC Symbol;Acc:HGNC:667]	-0.153819	8.98914	-2.66012	0.00888761	0.526356	-2.97113
JAK1	ENSG00000162434	1	64833229	64966504	-	Janus kinase 1 [Source:HGNC Symbol;Acc:HGNC:6190]	-0.184758	9.13054	-2.65915	0.0089117	0.526356	-2.97596
TTTY10	ENSG00000229236	Y	20465668	20519228	-	testis-specific transcript, Y-linked 10 [Source:HGNC Symbol;Acc:HGNC:18491]	-1.6843	-1.59902	-3.02019	0.00309185	0.456897	-2.9826
RP11-322D14.2	ENSG00000260145	16	57052505	57058497	-	novel transcript, antisense to NLRC5	-0.651006	-0.270281	-2.67452	0.00853575	0.526356	-2.98268
PRPF4	ENSG00000136875	9	113275343	113292905	+	pre-mRNA processing factor 4 [Source:HGNC Symbol;Acc:HGNC:17349]	-0.144934	4.7304	-2.56781	0.0114713	0.548246	-2.98374
FLII	ENSG00000177731	17	18244836	18258916	-	FLII actin remodeling protein [Source:HGNC Symbol;Acc:HGNC:3750]	-0.265672	6.16018	-2.61763	0.0100033	0.528636	-2.98659
ARCN1	ENSG00000095139	11	118572390	118603033	+	archain 1 [Source:HGNC Symbol;Acc:HGNC:649]	-0.12338	7.76915	-2.64317	0.00931842	0.528636	-2.98719
MIR762HG	ENSG00000260083	16	30875222	30895220	+	MIR762 host gene [Source:HGNC Symbol;Acc:HGNC:51386]	0.261183	2.60117	2.48002	0.0145358	0.579488	-2.98884
VASH1	ENSG00000071246	14	76762189	76783015	+	vasohibin 1 [Source:HGNC Symbol;Acc:HGNC:19964]	0.245244	4.22307	2.54439	0.0122263	0.560022	-2.99023
ZMPSTE24	ENSG00000084073	1	40258107	40294184	+	zinc metallopeptidase STE24 [Source:HGNC Symbol;Acc:HGNC:12877]	-0.158562	5.59291	-2.59631	0.0106094	0.530579	-3.00053
PBLD	ENSG00000108187	10	68282660	68333049	-	phenazine biosynthesis like protein domain containing [Source:HGNC Symbol;Acc:HGNC:23301]	-0.322969	1.89746	-2.47233	0.0148362	0.582644	-3.00271
RP11-536K7.3	ENSG00000232807	10	5934270	5945900	-	novel transcript, antisense to FBXO18	-0.155361	3.57336	-2.50314	0.0136649	0.56784	-3.0035
RBPJ	ENSG00000168214	4	26163455	26435131	+	recombination signal binding protein for immunoglobulin kappa J region [Source:HGNC Symbol;Acc:HGNC:5724]	-0.205572	7.08559	-2.62816	0.00971575	0.528636	-3.00377
PIGM	ENSG00000143315	1	160027673	160031991	-	phosphatidylinositol glycan anchor biosynthesis class M [Source:HGNC Symbol;Acc:HGNC:18858]	0.225848	4.4001	2.54376	0.0122473	0.560022	-3.01135
CSK	ENSG00000103653	15	74782057	74803198	+	C-terminal Src kinase [Source:HGNC Symbol;Acc:HGNC:2444]	-0.182712	8.07655	-2.63595	0.00950754	0.528636	-3.01163
RP11-923I11.4	ENSG00000260473	12	51823503	51835496	+	novel transcript	0.489978	0.926561	2.4941	0.0139996	0.56784	-3.013
LAMP1	ENSG00000185896	13	113297241	113323672	+	lysosomal associated membrane protein 1 [Source:HGNC Symbol;Acc:HGNC:6499]	-0.186475	7.50218	-2.62961	0.00967659	0.528636	-3.01304
PCGF3	ENSG00000185619	4	705748	770640	+	polycomb group ring finger 3 [Source:HGNC Symbol;Acc:HGNC:10066]	0.139164	7.2824	2.62776	0.00972658	0.528636	-3.01343
ECPAS	ENSG00000136813	9	111360692	111484745	-	Ecm29 proteasome adaptor and scaffold [Source:HGNC Symbol;Acc:HGNC:29020]	-0.13187	6.48243	-2.61293	0.0101343	0.528636	-3.01613
RP1-197B17.4	ENSG00000274902	12	47731908	47732351	+	novel transcript	0.567818	1.01832	2.48938	0.0141775	0.569825	-3.01936
IQGAP1	ENSG00000140575	15	90388218	90502243	+	IQ motif containing GTPase activating protein 1 [Source:HGNC Symbol;Acc:HGNC:6110]	-0.251263	9.21985	-2.64102	0.00937452	0.528636	-3.0212
KDM1B	ENSG00000165097	6	18155329	18223853	+	lysine demethylase 1B [Source:HGNC Symbol;Acc:HGNC:21577]	-0.201504	6.035	-2.5983	0.0105515	0.530382	-3.02801
CTD-2540B15.11	ENSG00000267580	19	33299934	33301168	+	novel transcript	-0.4929	1.71987	-2.46336	0.0151937	0.591322	-3.03327
HEATR6	ENSG00000068097	17	60043194	60078931	-	HEAT repeat containing 6 [Source:HGNC Symbol;Acc:HGNC:24076]	0.182398	5.2294	2.57108	0.0113694	0.548246	-3.03565
MMP24	ENSG00000125966	20	35226654	35277000	+	matrix metallopeptidase 24 [Source:HGNC Symbol;Acc:HGNC:7172]	0.196326	4.5588	2.54082	0.0123453	0.560359	-3.03683
CNOT1	ENSG00000125107	16	58519951	58629886	-	CCR4-NOT transcription complex subunit 1 [Source:HGNC Symbol;Acc:HGNC:7877]	-0.144627	8.63146	-2.62927	0.00968586	0.528636	-3.03996
ANXA5	ENSG00000164111	4	121667955	121697113	-	annexin A5 [Source:HGNC Symbol;Acc:HGNC:543]	-0.231293	7.11643	-2.61301	0.0101319	0.528636	-3.0401
WDR82	ENSG00000164091	3	52254421	52288020	-	WD repeat domain 82 [Source:HGNC Symbol;Acc:HGNC:28826]	-0.113119	7.85732	-2.6207	0.00991866	0.528636	-3.0441
TMEM25	ENSG00000149582	11	118531041	118547280	+	transmembrane protein 25 [Source:HGNC Symbol;Acc:HGNC:25890]	-0.493393	1.97974	-2.44998	0.0157412	0.592943	-3.04637
TRAPPC11	ENSG00000168538	4	183659267	183713594	+	trafficking protein particle complex subunit 11 [Source:HGNC Symbol;Acc:HGNC:25751]	-0.117107	6.19808	-2.59418	0.0106718	0.531472	-3.04722
YY1	ENSG00000100811	14	100238298	100282792	+	YY1 transcription factor [Source:HGNC Symbol;Acc:HGNC:12856]	-0.11395	7.31698	-2.6109	0.0101912	0.528636	-3.05286
SERINC3	ENSG00000132824	20	44496221	44522109	-	serine incorporator 3 [Source:HGNC Symbol;Acc:HGNC:11699]	-0.111363	6.63795	-2.59993	0.0105043	0.529361	-3.05573
IST1	ENSG00000182149	16	71845996	71931199	+	IST1 factor associated with ESCRT-III [Source:HGNC Symbol;Acc:HGNC:28977]	-0.098511	7.15471	-2.60535	0.0103486	0.528636	-3.06113
CD44	ENSG00000026508	11	35138870	35232402	+	CD44 molecule (Indian blood group) [Source:HGNC Symbol;Acc:HGNC:1681]	-0.164093	9.42977	-2.62441	0.00981714	0.528636	-3.06521
RP11-304L19.8	ENSG00000261532	16	2211997	2212863	+	novel transcript	0.485006	0.259237	2.50426	0.0136239	0.56784	-3.06683
TTTY15	ENSG00000233864	Y	12662334	12692233	+		-2.74898	1.83513	-2.47858	0.0145915	0.580527	-3.06755
PRKX-AS1	ENSG00000236188	X	3659487	3668192	+	PRKX antisense RNA 1 [Source:HGNC Symbol;Acc:HGNC:40479]	0.613141	-0.695155	2.6166	0.0100319	0.528636	-3.06804
AC093110.3	ENSG00000238018	2	54661011	54662792	-	novel transcript, antisense to SPTBN1	0.231922	2.80097	2.44464	0.0159643	0.594356	-3.0726
COPA	ENSG00000122218	1	160289273	160343400	-	COPI coat complex subunit alpha [Source:HGNC Symbol;Acc:HGNC:2230]	-0.17339	7.10229	-2.59691	0.0105921	0.530579	-3.07876
PER2	ENSG00000132326	2	238244038	238290102	-	period circadian regulator 2 [Source:HGNC Symbol;Acc:HGNC:8846]	-0.190817	4.25546	-2.50175	0.0137158	0.56784	-3.07927
PTPRJ	ENSG00000149177	11	47980558	48170841	+	protein tyrosine phosphatase receptor type J [Source:HGNC Symbol;Acc:HGNC:9673]	-0.231892	8.66179	-2.61273	0.0101399	0.528636	-3.08008
NOMO1	ENSG00000103512	16	14833681	14896160	+	NODAL modulator 1 [Source:HGNC Symbol;Acc:HGNC:30060]	-1.35472	-1.78739	-2.90827	0.00433691	0.459914	-3.08071
MAPRE1	ENSG00000101367	20	32819893	32850405	+	microtubule associated protein RP/EB family member 1 [Source:HGNC Symbol;Acc:HGNC:6890]	-0.12877	6.79626	-2.59064	0.0107762	0.534837	-3.08352
GPR37L1	ENSG00000170075	1	202122858	202133592	+	G protein-coupled receptor 37 like 1 [Source:HGNC Symbol;Acc:HGNC:14923]	0.323437	2.45036	2.43074	0.0165591	0.594356	-3.08371
MSRB3	ENSG00000174099	12	65278643	65488244	+	methionine sulfoxide reductase B3 [Source:HGNC Symbol;Acc:HGNC:27375]	-0.596724	1.56936	-2.43419	0.0164098	0.594356	-3.08702
GAL3ST4	ENSG00000197093	7	100159244	100168750	-	galactose-3-O-sulfotransferase 4 [Source:HGNC Symbol;Acc:HGNC:24145]	0.321086	3.67727	2.47622	0.0146833	0.581825	-3.08939
SRP54	ENSG00000100883	14	34981957	35029567	+	signal recognition particle 54 [Source:HGNC Symbol;Acc:HGNC:11301]	-0.16405	6.018	-2.57077	0.0113791	0.548246	-3.09051
AC007678.1	ENSG00000279898	Y	20575872	20592346	+		-2.41389	1.02226	-2.51816	0.0131244	0.56784	-3.09357
LINC00528	ENSG00000269220	22	17777322	17779481	+	long intergenic non-protein coding RNA 528 [Source:HGNC Symbol;Acc:HGNC:26875]	0.232403	3.26776	2.44946	0.0157626	0.592943	-3.09375
TMEM80	ENSG00000177042	11	695428	705028	+	transmembrane protein 80 [Source:HGNC Symbol;Acc:HGNC:27453]	0.209589	4.41271	2.50727	0.0135142	0.56784	-3.09497
TMEM144	ENSG00000164124	4	158201604	158255411	+	transmembrane protein 144 [Source:HGNC Symbol;Acc:HGNC:25633]	-1.12962	0.910456	-2.47295	0.0148116	0.582644	-3.09802
HGSNAT	ENSG00000165102	8	43140455	43202855	+	heparan-alpha-glucosaminide N-acetyltransferase [Source:HGNC Symbol;Acc:HGNC:26527]	-0.161402	5.62471	-2.55582	0.0118525	0.556782	-3.09876
VHL	ENSG00000134086	3	10141008	10152220	+	von Hippel-Lindau tumor suppressor [Source:HGNC Symbol;Acc:HGNC:12687]	-0.0863494	7.02683	-2.58736	0.0108738	0.535623	-3.09956
RP11-867G23.3	ENSG00000245156	11	66269832	66278525	-	novel transcript	-0.20853	3.51134	-2.45266	0.0156301	0.592943	-3.10096
HIF1A-AS1	ENSG00000258777	14	61681041	61695823	-	HIF1A antisense RNA 1 [Source:HGNC Symbol;Acc:HGNC:43014]	-0.432471	1.9196	-2.41987	0.0170376	0.594356	-3.10263
AC009095.4	ENSG00000237718	16	67614381	67615342	-	novel transcript	0.536455	0.699499	2.4604	0.0153133	0.592943	-3.10301
RP3-486I3.7	ENSG00000237021	6	116254207	116256743	+		0.793956	-0.363101	2.55005	0.0120399	0.556782	-3.10598
CEMIP	ENSG00000103888	15	80779343	80951776	+	cell migration inducing hyaluronidase 1 [Source:HGNC Symbol;Acc:HGNC:29213]	0.216249	3.49448	2.45497	0.0155348	0.592943	-3.10654
RCAN1	ENSG00000159200	21	34513142	34615142	-	regulator of calcineurin 1 [Source:HGNC Symbol;Acc:HGNC:3040]	-0.197612	3.55149	-2.45101	0.0156985	0.592943	-3.10762
DNAAF2	ENSG00000165506	14	49625174	49635230	-	dynein axonemal assembly factor 2 [Source:HGNC Symbol;Acc:HGNC:20188]	0.169419	4.34426	2.49609	0.0139252	0.56784	-3.10919
EXOC2	ENSG00000112685	6	485133	693111	-	exocyst complex component 2 [Source:HGNC Symbol;Acc:HGNC:24968]	-0.147149	6.35093	-2.57069	0.0113817	0.548246	-3.11125
B3GALNT2	ENSG00000162885	1	235449923	235504481	-	beta-1,3-N-acetylgalactosaminyltransferase 2 [Source:HGNC Symbol;Acc:HGNC:28596]	-0.297275	3.21471	-2.43345	0.0164418	0.594356	-3.11258
MCPH1-DT	ENSG00000246089	8	6403551	6407142	-	MCPH1 divergent transcript [Source:HGNC Symbol;Acc:HGNC:55599]	0.236976	2.43665	2.41518	0.0172482	0.594356	-3.11303
CTA-113A6.1	ENSG00000279202	16	24098239	24099971	+	novel transcript	0.366947	1.4852	2.41746	0.0171454	0.594356	-3.11456
CCDC28A	ENSG00000024862	6	138773509	138793319	+	coiled-coil domain containing 28A [Source:HGNC Symbol;Acc:HGNC:21098]	-0.164932	3.71234	-2.45741	0.0154348	0.592943	-3.1153
RP11-596C23.2	ENSG00000278002	14	49863072	49864379	+	novel transcript	0.333633	2.29743	2.41278	0.0173568	0.594356	-3.11603
RP11-283G6.3	ENSG00000256894	12	26125155	26126617	-	novel transcript, antisense to SSPN	0.717135	-0.7194	2.60904	0.0102437	0.528636	-3.12101
TAOK3	ENSG00000135090	12	118149801	118372945	-	TAO kinase 3 [Source:HGNC Symbol;Acc:HGNC:18133]	-0.0978702	7.42066	-2.58173	0.0110428	0.53855	-3.1257
GASK1B	ENSG00000164125	4	158124474	158173318	-	golgi associated kinase 1B [Source:HGNC Symbol;Acc:HGNC:25312]	-0.346765	5.40535	-2.53382	0.0125813	0.56598	-3.12591
HOMEZ	ENSG00000215271	14	23272422	23299447	-	homeobox and leucine zipper encoding [Source:HGNC Symbol;Acc:HGNC:20164]	0.114743	5.29398	2.53373	0.0125844	0.56598	-3.12712
CTD-2036P10.5	ENSG00000278769	15	42724102	42724922	+	novel transcript, antisense to CDAN1	0.339313	1.07262	2.42166	0.0169581	0.594356	-3.13033
AZIN2	ENSG00000142920	1	33081104	33120530	+	antizyme inhibitor 2 [Source:HGNC Symbol;Acc:HGNC:29957]	0.518391	1.2743	2.41112	0.017432	0.594356	-3.13193
NOP14-AS1	ENSG00000249673	4	2934899	2961738	+	NOP14 antisense RNA 1 [Source:HGNC Symbol;Acc:HGNC:20205]	0.202179	4.8134	2.51015	0.0134101	0.56784	-3.13461
SPRED2	ENSG00000198369	2	65310851	65432637	-	sprouty related EVH1 domain containing 2 [Source:HGNC Symbol;Acc:HGNC:17722]	-0.433409	1.94744	-2.40057	0.017918	0.594356	-3.13914
GOLIM4	ENSG00000173905	3	168008677	168095975	-	golgi integral membrane protein 4 [Source:HGNC Symbol;Acc:HGNC:15448]	-0.248018	2.74726	-2.40362	0.0177763	0.594356	-3.14396
VCAN	ENSG00000038427	5	83471465	83582303	+	versican [Source:HGNC Symbol;Acc:HGNC:2464]	-0.430736	8.60945	-2.5832	0.0109985	0.53855	-3.14884
ZFY	ENSG00000067646	Y	2935071	2982506	+	zinc finger protein Y-linked [Source:HGNC Symbol;Acc:HGNC:12870]	-2.84035	2.18709	-2.41338	0.0173295	0.594356	-3.14891
CR2	ENSG00000117322	1	207454230	207489895	+	complement C3d receptor 2 [Source:HGNC Symbol;Acc:HGNC:2336]	-0.275327	5.56259	-2.53095	0.0126794	0.566514	-3.15023
GOSR2	ENSG00000108433	17	46923117	46967019	+	golgi SNAP receptor complex member 2 [Source:HGNC Symbol;Acc:HGNC:4431]	0.123679	5.87446	2.54349	0.0122563	0.560022	-3.15065
RP11-159D12.6	ENSG00000279069	17	58006674	58008187	+	novel transcript	-0.295121	3.80032	-2.44114	0.0161126	0.594356	-3.15273
XIST	ENSG00000229807	X	73820651	73852753	-	X inactive specific transcript [Source:HGNC Symbol;Acc:HGNC:12810]	4.8536	1.70485	2.39125	0.0183575	0.594356	-3.15384
RP11-87G24.3	ENSG00000267568	17	76950317	76969156	-	novel transcript	0.69802	-0.570913	2.55082	0.0120147	0.556782	-3.15428
TTC39C-AS1	ENSG00000264745	18	23994213	24015339	-	TTC39C antisense RNA 1 [Source:HGNC Symbol;Acc:HGNC:51321]	0.619448	-1.07205	2.64359	0.00930744	0.528636	-3.15534
ZYG11B	ENSG00000162378	1	52726467	52827342	+	zyg-11 family member B, cell cycle regulator [Source:HGNC Symbol;Acc:HGNC:25820]	-0.176152	6.23102	-2.54678	0.0121474	0.559122	-3.16082
SNIP1	ENSG00000163877	1	37534449	37554302	-	Smad nuclear interacting protein 1 [Source:HGNC Symbol;Acc:HGNC:30587]	-0.132129	4.89507	-2.49692	0.0138944	0.56784	-3.16569
RP11-56B16.5	ENSG00000259201	15	51887560	51901123	-	novel transcript, antisense to TMOD3	-0.205683	3.38536	-2.41694	0.0171688	0.594356	-3.16647
SMYD4	ENSG00000186532	17	1779485	1830634	-	SET and MYND domain containing 4 [Source:HGNC Symbol;Acc:HGNC:21067]	0.139778	5.3799	2.51974	0.0130687	0.56784	-3.16647
TAF8	ENSG00000137413	6	42050513	42087461	+	TATA-box binding protein associated factor 8 [Source:HGNC Symbol;Acc:HGNC:17300]	-0.107437	6.12857	-2.54189	0.0123094	0.560022	-3.1665
TNPO3	ENSG00000064419	7	128954180	129055144	-	transportin 3 [Source:HGNC Symbol;Acc:HGNC:17103]	-0.119167	5.93617	-2.5365	0.0124904	0.565319	-3.16692
AC010761.10	ENSG00000265840	17	28749731	28750079	-	novel transcript, antisense to TRAF4	0.534457	-0.0795319	2.4772	0.0146452	0.58149	-3.16724
KDM8	ENSG00000155666	16	27203495	27221768	+	lysine demethylase 8 [Source:HGNC Symbol;Acc:HGNC:25840]	0.230828	3.51509	2.42541	0.0167925	0.594356	-3.16861
PBDC1	ENSG00000102390	X	76172936	76178204	+	polysaccharide biosynthesis domain containing 1 [Source:HGNC Symbol;Acc:HGNC:28790]	-0.219265	3.03715	-2.40018	0.0179365	0.594356	-3.16891
ZC3H13	ENSG00000123200	13	45954465	46052759	-	zinc finger CCCH-type containing 13 [Source:HGNC Symbol;Acc:HGNC:20368]	-0.182297	6.7984	-2.55367	0.0119219	0.556782	-3.17048
CUL1	ENSG00000055130	7	148697914	148801036	+	cullin 1 [Source:HGNC Symbol;Acc:HGNC:2551]	-0.132878	5.78549	-2.53001	0.0127115	0.566514	-3.17244
GPR84	ENSG00000139572	12	54362445	54364487	-	G protein-coupled receptor 84 [Source:HGNC Symbol;Acc:HGNC:4535]	-1.06397	0.0549958	-2.5002	0.0137729	0.56784	-3.17512
SS18L2	ENSG00000008324	3	42581840	42595114	+	SS18 like 2 [Source:HGNC Symbol;Acc:HGNC:15593]	0.224618	3.27035	2.40866	0.0175444	0.594356	-3.17669
U91328.19	ENSG00000272462	6	25992662	26001775	+	novel transcript	0.264409	2.29403	2.38099	0.0188523	0.596655	-3.17677
ZNF557	ENSG00000130544	19	7069444	7087968	+	zinc finger protein 557 [Source:HGNC Symbol;Acc:HGNC:28632]	0.189798	5.44525	2.51751	0.0131473	0.56784	-3.17958
CD163	ENSG00000177575	12	7470813	7503893	-	CD163 molecule [Source:HGNC Symbol;Acc:HGNC:1631]	-0.577873	2.73594	-2.37839	0.0189792	0.597785	-3.18766
AC010889.1	ENSG00000280101	Y	19705995	19744534	-		-3.11544	2.80476	-2.375	0.0191463	0.599558	-3.18886
AC010889.2	ENSG00000280358	Y	19705995	19744534	-		-3.13918	2.84768	-2.37375	0.0192085	0.599558	-3.19027
RP11-266J6.2	ENSG00000269886	3	9812762	9813097	-	novel transcript, antisense to TTLL3	0.386602	0.0859992	2.45538	0.015518	0.592943	-3.19228
COA5	ENSG00000183513	2	98599310	98608515	-	cytochrome c oxidase assembly factor 5 [Source:HGNC Symbol;Acc:HGNC:33848]	0.192958	5.17418	2.49999	0.0137806	0.56784	-3.19606
RP11-258C19.7	ENSG00000270189	X	53169097	53170914	+		0.425954	3.03132	2.39441	0.0182075	0.594356	-3.19853
CTC-457L16.2	ENSG00000262319	17	19141017	19143689	-	novel transcript, antisense to GRAPL	0.660939	1.75363	2.36651	0.0195703	0.601449	-3.19955
RP11-120M18.2	ENSG00000267009	17	68413623	68524949	+	novel transcript	-0.180256	5.38906	-2.50349	0.0136521	0.56784	-3.19964
LA16c-358B7.4	ENSG00000274751	16	1305547	1309413	-	novel transcript, antisense to UBE2I	0.425045	1.59514	2.36747	0.019522	0.601449	-3.20263
ZNF324	ENSG00000083812	19	58467045	58475436	+	zinc finger protein 324 [Source:HGNC Symbol;Acc:HGNC:14096]	0.204064	5.02997	2.49018	0.0141472	0.569773	-3.20306
TTI1	ENSG00000101407	20	37983007	38033468	-	TELO2 interacting protein 1 [Source:HGNC Symbol;Acc:HGNC:29029]	0.101565	5.83503	2.51939	0.0130808	0.56784	-3.20405
PGM2	ENSG00000169299	4	37826633	37862937	+	phosphoglucomutase 2 [Source:HGNC Symbol;Acc:HGNC:8906]	-0.154379	6.11328	-2.52427	0.01291	0.56784	-3.20532
ZFP3	ENSG00000180787	17	5078248	5096374	+	ZFP3 zinc finger protein [Source:HGNC Symbol;Acc:HGNC:12861]	0.24895	5.76914	2.51674	0.0131748	0.56784	-3.20669
RP11-334E6.10	ENSG00000245385	11	119336249	119337309	-	novel transcript, antisense to RNF26	-0.233341	2.17637	-2.36174	0.0198124	0.601449	-3.20888
OLFM1	ENSG00000130558	9	135075422	135121179	+	olfactomedin 1 [Source:HGNC Symbol;Acc:HGNC:17187]	1.12925	-0.581997	2.50626	0.013551	0.56784	-3.21178
RP11-629N8.5	ENSG00000280320	12	64696191	64696550	-	novel transcript	-0.262573	5.07928	-2.48438	0.014368	0.575128	-3.21455
GPR199P	ENSG00000241014	1	34974356	34985313	-	G protein-coupled receptor 199, pseudogene [Source:HGNC Symbol;Acc:HGNC:55170]	0.189126	3.87863	2.42352	0.0168756	0.594356	-3.21686
EIF1AX	ENSG00000173674	X	20124518	20141844	-	eukaryotic translation initiation factor 1A X-linked [Source:HGNC Symbol;Acc:HGNC:3250]	0.299994	6.2519	2.52445	0.0129038	0.56784	-3.21852
DDX3Y	ENSG00000067048	Y	12904108	12920478	+	DEAD-box helicase 3 Y-linked [Source:HGNC Symbol;Acc:HGNC:2699]	-3.33209	3.0918	-2.35635	0.0200887	0.601449	-3.21953
SYDE2	ENSG00000097096	1	85156873	85201046	-	synapse defective Rho GTPase homolog 2 [Source:HGNC Symbol;Acc:HGNC:25841]	1.08425	-1.18733	2.56766	0.0114762	0.548246	-3.22274
NXPE3	ENSG00000144815	3	101779202	101828229	+	neurexophilin and PC-esterase domain family member 3 [Source:HGNC Symbol;Acc:HGNC:28238]	-0.136162	6.24821	-2.519	0.0130946	0.56784	-3.22544
HPR	ENSG00000261701	16	72063224	72077246	+	haptoglobin-related protein [Source:HGNC Symbol;Acc:HGNC:5156]	0.553884	0.722728	2.37668	0.0190634	0.599476	-3.22658
ZNF600	ENSG00000189190	19	52764195	52818004	-	zinc finger protein 600 [Source:HGNC Symbol;Acc:HGNC:30951]	0.206046	5.04111	2.48059	0.0145137	0.579488	-3.22695
CTD-3187F8.14	ENSG00000269072	19	51152923	51181966	-	novel transcript, antisense to SIGLEC7 and SIGLEC17P	-0.574322	1.27688	-2.36414	0.0196902	0.601449	-3.23157
USP9Y	ENSG00000114374	Y	12701231	12860839	+	ubiquitin specific peptidase 9 Y-linked [Source:HGNC Symbol;Acc:HGNC:12633]	-3.32072	3.10262	-2.34921	0.0204603	0.601449	-3.23219
OSBP	ENSG00000110048	11	59574398	59616144	-	oxysterol binding protein [Source:HGNC Symbol;Acc:HGNC:8503]	-0.137598	6.19252	-2.51471	0.0132468	0.56784	-3.23235
ASPHD1	ENSG00000174939	16	29900375	29919864	+	aspartate beta-hydroxylase domain containing 1 [Source:HGNC Symbol;Acc:HGNC:27380]	0.30832	2.05558	2.34907	0.0204674	0.601449	-3.23254
RP11-967K21.1	ENSG00000247934	12	28163298	28190738	-	novel transcript, antisense to CCDC91	0.271865	2.64798	2.35977	0.0199128	0.601449	-3.23365
ETS1	ENSG00000134954	11	128458761	128587558	-	ETS proto-oncogene 1, transcription factor [Source:HGNC Symbol;Acc:HGNC:3488]	-0.19547	10.0639	-2.5562	0.0118402	0.556782	-3.2363
LINC00910	ENSG00000188825	17	43369845	43389199	-	long intergenic non-protein coding RNA 910 [Source:HGNC Symbol;Acc:HGNC:44361]	0.230729	3.12825	2.37355	0.0192185	0.599558	-3.23694
ASB16	ENSG00000161664	17	44170447	44179083	+	ankyrin repeat and SOCS box containing 16 [Source:HGNC Symbol;Acc:HGNC:19768]	0.381379	2.28509	2.34797	0.0205252	0.601449	-3.23937
RP11-403P17.5	ENSG00000260851	16	66469812	66517312	-	novel protein	-0.507443	0.35503	-2.42278	0.0169085	0.594356	-3.23986
FNDC9	ENSG00000172568	5	157341600	157345721	-	fibronectin type III domain containing 9 [Source:HGNC Symbol;Acc:HGNC:33547]	0.175102	4.66966	2.4552	0.0155255	0.592943	-3.24321
GSKIP	ENSG00000100744	14	96363452	96387288	+	GSK3B interacting protein [Source:HGNC Symbol;Acc:HGNC:20343]	0.219766	4.6882	2.45462	0.0155495	0.592943	-3.24522
EIF1AY	ENSG00000198692	Y	20575725	20593154	+	eukaryotic translation initiation factor 1A Y-linked [Source:HGNC Symbol;Acc:HGNC:3252]	-2.79874	1.97423	-2.3658	0.0196061	0.601449	-3.24543
HMSD	ENSG00000221887	18	63949301	63981774	+	histocompatibility minor serpin domain containing [Source:HGNC Symbol;Acc:HGNC:23037]	-0.529914	0.661635	-2.38377	0.018717	0.594356	-3.24704
MAP3K20	ENSG00000091436	2	173075435	173268010	+	mitogen-activated protein kinase kinase kinase 20 [Source:HGNC Symbol;Acc:HGNC:17797]	-0.352876	4.78643	-2.44994	0.0157427	0.592943	-3.24727
CTD-3065B20.2	ENSG00000259212	15	90595840	90596447	-	novel transcript, antisense to CRTC3	0.281413	1.48217	2.34433	0.0207175	0.601449	-3.24759
FAM229A	ENSG00000225828	1	32361270	32364278	-	family with sequence similarity 229 member A [Source:HGNC Symbol;Acc:HGNC:44652]	0.198242	4.29774	2.43183	0.0165118	0.594356	-3.24763
CTCF	ENSG00000102974	16	67562407	67639183	+	CCCTC-binding factor [Source:HGNC Symbol;Acc:HGNC:13723]	-0.140681	6.54413	-2.51559	0.0132154	0.56784	-3.24883
KIAA0930	ENSG00000100364	22	45190338	45240769	-	KIAA0930 [Source:HGNC Symbol;Acc:HGNC:1314]	-0.278389	5.99648	-2.50091	0.0137466	0.56784	-3.24957
KDM5D	ENSG00000012817	Y	19703865	19744939	-	lysine demethylase 5D [Source:HGNC Symbol;Acc:HGNC:11115]	-3.31234	3.21034	-2.33688	0.0211162	0.601948	-3.25388
HIF1A	ENSG00000100644	14	61695513	61748259	+	hypoxia inducible factor 1 subunit alpha [Source:HGNC Symbol;Acc:HGNC:4910]	-0.179761	7.73163	-2.53028	0.0127022	0.566514	-3.25511
DNAJC13	ENSG00000138246	3	132417526	132539032	+	DnaJ heat shock protein family (Hsp40) member C13 [Source:HGNC Symbol;Acc:HGNC:30343]	-0.17382	6.84926	-2.51762	0.0131436	0.56784	-3.25666
BECN1	ENSG00000126581	17	42810134	42833350	-	beclin 1 [Source:HGNC Symbol;Acc:HGNC:1034]	-0.127821	5.99776	-2.49889	0.0138212	0.56784	-3.25694
DENND6A-AS1	ENSG00000239801	3	57628810	57654918	+	DENND6A antisense RNA 1 [Source:HGNC Symbol;Acc:HGNC:41152]	-0.26034	1.32604	-2.34628	0.0206147	0.601449	-3.25703
MAFF	ENSG00000185022	22	38200767	38216511	+	MAF bZIP transcription factor F [Source:HGNC Symbol;Acc:HGNC:6780]	0.368336	2.12781	2.33556	0.0211875	0.601948	-3.25905
SASH1	ENSG00000111961	6	148272304	148552050	+	SAM and SH3 domain containing 1 [Source:HGNC Symbol;Acc:HGNC:19182]	-0.468206	2.44016	-2.33732	0.0210923	0.601948	-3.25969
BAZ1B	ENSG00000009954	7	73440398	73522278	-	bromodomain adjacent to zinc finger domain 1B [Source:HGNC Symbol;Acc:HGNC:961]	-0.148054	6.68481	-2.51298	0.0133087	0.56784	-3.26057
EPS15	ENSG00000085832	1	51354263	51519328	-	epidermal growth factor receptor pathway substrate 15 [Source:HGNC Symbol;Acc:HGNC:3419]	-0.14036	7.69828	-2.5271	0.0128119	0.56784	-3.26154
ITPRID2-DT	ENSG00000260742	2	181887851	181891663	-	ITPRID2 divergent transcript [Source:HGNC Symbol;Acc:HGNC:55386]	-1.08772	-1.18456	-2.62746	0.00973455	0.528636	-3.26304
TSR2	ENSG00000158526	X	54440401	54445487	+	TSR2 ribosome maturation factor [Source:HGNC Symbol;Acc:HGNC:25455]	-0.26209	3.18749	-2.35756	0.0200262	0.601449	-3.26493
POLR3GL	ENSG00000121851	1	145964702	145978848	+	RNA polymerase III subunit GL [Source:HGNC Symbol;Acc:HGNC:28466]	0.172482	4.24724	2.41997	0.0170333	0.594356	-3.26645
SLC46A2	ENSG00000119457	9	112878920	112890913	-	solute carrier family 46 member 2 [Source:HGNC Symbol;Acc:HGNC:16055]	-0.343307	2.53799	-2.33488	0.0212245	0.601948	-3.26657
CTD-2561B21.5	ENSG00000261924	17	80966239	80971213	-	novel transcript, antisense to RPTOR	0.333149	2.79786	2.34536	0.020663	0.601449	-3.26802
C11orf21	ENSG00000110665	11	2295645	2303049	-	chromosome 11 open reading frame 21 [Source:HGNC Symbol;Acc:HGNC:13231]	0.216253	6.29647	2.50304	0.0136687	0.56784	-3.26892
H4C12	ENSG00000273542	6	27831216	27831527	-	H4 clustered histone 12 [Source:HGNC Symbol;Acc:HGNC:4784]	0.380831	2.6566	2.3401	0.0209432	0.601948	-3.26939
MYH9	ENSG00000100345	22	36281281	36388018	-	myosin heavy chain 9 [Source:HGNC Symbol;Acc:HGNC:7579]	-0.315396	9.15899	-2.53586	0.0125121	0.565319	-3.2712
ARFGEF2	ENSG00000124198	20	48921890	49036693	+	ADP ribosylation factor guanine nucleotide exchange factor 2 [Source:HGNC Symbol;Acc:HGNC:15853]	-0.13617	6.82371	-2.51071	0.01339	0.56784	-3.27166
RP11-195B17.1	ENSG00000272148	2	27062428	27062907	-	novel transcript, antisense to AGBL5	0.387995	0.967107	2.34305	0.0207858	0.601948	-3.27174
C19orf84	ENSG00000262874	19	51388289	51390574	-	chromosome 19 open reading frame 84 [Source:HGNC Symbol;Acc:HGNC:27112]	0.71618	-0.0435234	2.40945	0.017508	0.594356	-3.27273
CCDC136	ENSG00000128596	7	128790757	128822132	+	coiled-coil domain containing 136 [Source:HGNC Symbol;Acc:HGNC:22225]	0.331855	1.74777	2.32577	0.0217226	0.605763	-3.27453
IGFBP3	ENSG00000146674	7	45912245	45921874	-	insulin like growth factor binding protein 3 [Source:HGNC Symbol;Acc:HGNC:5472]	1.33189	-2.37571	2.77283	0.00645214	0.495912	-3.27506
TSIX	ENSG00000270641	X	73792205	73829231	+	TSIX transcript, XIST antisense RNA [Source:HGNC Symbol;Acc:HGNC:12377]	4.58305	0.53409	2.33431	0.0212553	0.601948	-3.27624
ZNF211	ENSG00000121417	19	57630395	57642779	+	zinc finger protein 211 [Source:HGNC Symbol;Acc:HGNC:13003]	-0.142791	3.92017	-2.39117	0.0183615	0.594356	-3.27961
CTD-3222D19.11	ENSG00000268309	19	16551773	16552328	+	novel transcript, antisense SLC35E1	-0.360476	1.65492	-2.32643	0.0216863	0.605763	-3.2797
MTA2	ENSG00000149480	11	62593214	62601840	-	metastasis associated 1 family member 2 [Source:HGNC Symbol;Acc:HGNC:7411]	-0.209872	6.60863	-2.50252	0.0136877	0.56784	-3.2802
KIDINS220	ENSG00000134313	2	8725278	8837630	-	kinase D interacting substrate 220 [Source:HGNC Symbol;Acc:HGNC:29508]	-0.146361	7.2617	-2.51305	0.013306	0.56784	-3.28185
LRRC3	ENSG00000160233	21	44455486	44462196	+	leucine rich repeat containing 3 [Source:HGNC Symbol;Acc:HGNC:14965]	0.670208	0.858601	2.33613	0.0211563	0.601948	-3.28458
DDX42	ENSG00000198231	17	63773603	63819317	+	DEAD-box helicase 42 [Source:HGNC Symbol;Acc:HGNC:18676]	-0.116097	6.6967	-2.50161	0.0137208	0.56784	-3.28783
AP000569.9	ENSG00000273102	21	33967101	33968573	-	novel transcript	0.59303	-0.153508	2.40312	0.0177995	0.594356	-3.28816
NOLC1	ENSG00000166197	10	102152176	102163871	+	nucleolar and coiled-body phosphoprotein 1 [Source:HGNC Symbol;Acc:HGNC:15608]	-0.185648	5.70193	-2.47493	0.0147339	0.582644	-3.29004
SLC35G6	ENSG00000259224	17	7481332	7483496	+	solute carrier family 35 member G6 [Source:HGNC Symbol;Acc:HGNC:31351]	0.316566	2.01904	2.31318	0.0224288	0.609705	-3.29789
ZNF287	ENSG00000141040	17	16551387	16569206	-	zinc finger protein 287 [Source:HGNC Symbol;Acc:HGNC:13502]	0.220786	2.98264	2.33774	0.0210699	0.601948	-3.29924
LCMT1	ENSG00000205629	16	25111729	25178231	+	leucine carboxyl methyltransferase 1 [Source:HGNC Symbol;Acc:HGNC:17557]	0.1215	3.87787	2.38031	0.0188856	0.596749	-3.3051
ACTR3	ENSG00000115091	2	113889960	113962596	+	actin related protein 3 [Source:HGNC Symbol;Acc:HGNC:170]	-0.121561	9.15683	-2.52084	0.0130301	0.56784	-3.30709
RP11-438L19.1	ENSG00000272800	2	183214319	183215400	+	novel transcript	0.821315	-0.692669	2.43954	0.0161805	0.594356	-3.30765
PRCP	ENSG00000137509	11	82823502	82970584	-	prolylcarboxypeptidase [Source:HGNC Symbol;Acc:HGNC:9344]	-0.161634	6.81565	-2.49391	0.0140066	0.56784	-3.31027
UTY	ENSG00000183878	Y	13248379	13480673	-	ubiquitously transcribed tetratricopeptide repeat containing, Y-linked [Source:HGNC Symbol;Acc:HGNC:12638]	-3.37538	3.57386	-2.30804	0.0227231	0.612605	-3.31135
BAZ1A-AS1	ENSG00000258738	14	34874343	34876459	+	BAZ1A antisense RNA 1 [Source:HGNC Symbol;Acc:HGNC:55440]	-0.196729	3.70539	-2.36187	0.0198059	0.601449	-3.31256
COL9A3	ENSG00000092758	20	62816244	62841159	+	collagen type IX alpha 3 chain [Source:HGNC Symbol;Acc:HGNC:2219]	-0.97544	0.454199	-2.3585	0.0199784	0.601449	-3.31987
RP11-131M11.2	ENSG00000278997	1	33141871	33143230	-	TEC	0.291912	2.12308	2.30183	0.0230827	0.612605	-3.32063
SAMD11	ENSG00000187634	1	924880	944581	+	sterile alpha motif domain containing 11 [Source:HGNC Symbol;Acc:HGNC:28706]	-0.358913	2.09152	-2.29982	0.0232	0.612605	-3.32226
SMG9	ENSG00000105771	19	43727992	43754990	-	SMG9 nonsense mediated mRNA decay factor [Source:HGNC Symbol;Acc:HGNC:25763]	0.163466	5.0158	2.43549	0.0163539	0.594356	-3.32286
PRKAR2A	ENSG00000114302	3	48744597	48847846	-	protein kinase cAMP-dependent type II regulatory subunit alpha [Source:HGNC Symbol;Acc:HGNC:9391]	-0.114978	5.80824	-2.46456	0.0151455	0.591297	-3.3231
LYSMD1	ENSG00000163155	1	151159748	151165948	-	LysM domain containing 1 [Source:HGNC Symbol;Acc:HGNC:32070]	0.201443	4.36934	2.40124	0.017887	0.594356	-3.32361
NEDD4	ENSG00000069869	15	55826922	55993746	-	NEDD4 E3 ubiquitin protein ligase [Source:HGNC Symbol;Acc:HGNC:7727]	-0.395471	3.871	-2.36651	0.0195707	0.601449	-3.32473
RP13-36G14.4	ENSG00000270223	X	74009389	74011468	-		0.461583	1.97634	2.29901	0.0232477	0.612605	-3.32546
SEC14L2	ENSG00000100003	22	30396857	30425317	+	SEC14 like lipid binding 2 [Source:HGNC Symbol;Acc:HGNC:10699]	0.22056	4.24669	2.39106	0.0183664	0.594356	-3.33043
AC139887.4	ENSG00000233799	4	764487	765074	-	novel transcript, antisense to PCGF3	0.314649	1.39281	2.29429	0.0235264	0.613178	-3.33634
THEM4	ENSG00000159445	1	151873584	151909808	-	thioesterase superfamily member 4 [Source:HGNC Symbol;Acc:HGNC:17947]	0.265291	5.13808	2.43711	0.0162842	0.594356	-3.33694
LINC02580	ENSG00000230587	2	43097746	43102691	-	long intergenic non-protein coding RNA 2580 [Source:HGNC Symbol;Acc:HGNC:53751]	0.428269	0.628662	2.31614	0.0222608	0.609705	-3.33834
LSM12	ENSG00000161654	17	44034635	44067619	-	LSM12 homolog [Source:HGNC Symbol;Acc:HGNC:26407]	-0.114991	5.2315	-2.43478	0.0163841	0.594356	-3.33875
WDR5B	ENSG00000196981	3	122412332	122416051	-	WD repeat domain 5B [Source:HGNC Symbol;Acc:HGNC:17826]	0.247933	4.80265	2.41924	0.0170661	0.594356	-3.33895
RP11-331F9.3	ENSG00000231393	9	35642514	35643517	+	novel transcript	0.491099	0.312586	2.33973	0.020963	0.601948	-3.3395
ZBED2	ENSG00000177494	3	111592900	111595443	-	zinc finger BED-type containing 2 [Source:HGNC Symbol;Acc:HGNC:20710]	0.252482	4.51818	2.40356	0.0177793	0.594356	-3.34131
RP11-440L14.1	ENSG00000249592	4	762387	781849	-	novel transcript, antisense to PCGF3	0.13269	4.53438	2.40333	0.0177898	0.594356	-3.34287
TMEM167B-DT	ENSG00000273382	1	109087971	109090858	-	TMEM167B divergent transcript [Source:HGNC Symbol;Acc:HGNC:55076]	0.239794	2.96573	2.31457	0.0223502	0.609705	-3.34318
TTC23	ENSG00000103852	15	99136323	99251223	-	tetratricopeptide repeat domain 23 [Source:HGNC Symbol;Acc:HGNC:25730]	0.89741	-0.463495	2.40015	0.0179376	0.594356	-3.34346
PNMA5	ENSG00000198883	X	152988824	152994127	-	PNMA family member 5 [Source:HGNC Symbol;Acc:HGNC:18743]	1.09599	-2.56569	2.70146	0.00791141	0.523459	-3.34639
RP4-671O14.7	ENSG00000280011	22	44210442	44229512	-	novel transcript, antisense to PARVG	0.453447	2.09376	2.28811	0.0238951	0.613178	-3.34642
RPS4Y1	ENSG00000129824	Y	2841486	2932000	+	ribosomal protein S4 Y-linked 1 [Source:HGNC Symbol;Acc:HGNC:10425]	-3.4222	3.51598	-2.28527	0.0240665	0.614116	-3.34994
RP4-539M6.19	ENSG00000249590	22	30409255	30428990	+	novel SEC14-like 2 (S. cerevisiae) (SEC14L2) and mitochondrial protein 18 kDa (MTP18) protein	0.199455	3.06372	2.31341	0.0224157	0.609705	-3.35269
PSMC2	ENSG00000161057	7	103344254	103369395	+	proteasome 26S subunit, ATPase 2 [Source:HGNC Symbol;Acc:HGNC:9548]	-0.155728	5.39713	-2.43368	0.0164316	0.594356	-3.35413
AOC2	ENSG00000131480	17	42844600	42850707	+	amine oxidase copper containing 2 [Source:HGNC Symbol;Acc:HGNC:549]	0.319207	2.22929	2.28487	0.024091	0.614116	-3.35718
SEPTIN6	ENSG00000125354	X	119615724	119693370	-	septin 6 [Source:HGNC Symbol;Acc:HGNC:15848]	0.147686	8.41615	2.49376	0.0140125	0.56784	-3.35744
PAFAH1B2	ENSG00000168092	11	117144267	117176894	+	platelet activating factor acetylhydrolase 1b catalytic subunit 2 [Source:HGNC Symbol;Acc:HGNC:8575]	-0.109302	6.76894	-2.47192	0.0148522	0.582644	-3.35904
NMT1	ENSG00000136448	17	45051610	45109016	+	N-myristoyltransferase 1 [Source:HGNC Symbol;Acc:HGNC:7857]	-0.116997	6.42272	-2.46427	0.0151568	0.591297	-3.36032
DAZAP2	ENSG00000183283	12	51238292	51271362	+	DAZ associated protein 2 [Source:HGNC Symbol;Acc:HGNC:2684]	-0.135643	9.21698	-2.49823	0.0138458	0.56784	-3.36082
GLE1	ENSG00000119392	9	128504700	128542288	+	GLE1 RNA export mediator [Source:HGNC Symbol;Acc:HGNC:4315]	-0.103567	5.49827	-2.43667	0.0163028	0.594356	-3.361
PLAC4	ENSG00000280109	21	41175231	41186788	-	placenta enriched 4 [Source:HGNC Symbol;Acc:HGNC:14616]	0.482546	2.84465	2.30217	0.0230627	0.612605	-3.36103
ZNF239	ENSG00000196793	10	43556344	43574618	-	zinc finger protein 239 [Source:HGNC Symbol;Acc:HGNC:13031]	0.471548	2.2991	2.28259	0.024229	0.615963	-3.36686
DOCK3	ENSG00000088538	3	50675241	51384198	+	dedicator of cytokinesis 3 [Source:HGNC Symbol;Acc:HGNC:2989]	0.373648	2.04184	2.27434	0.024736	0.621691	-3.36926
CTD-2510F5.4	ENSG00000265415	17	59202677	59203829	-	novel transcript, antisense to PRR11	-0.553453	-0.175203	-2.39357	0.0182472	0.594356	-3.37038
ZNF346	ENSG00000113761	5	177022696	177081189	+	zinc finger protein 346 [Source:HGNC Symbol;Acc:HGNC:16403]	0.15611	4.62537	2.39323	0.0182633	0.594356	-3.37056
PTBP3	ENSG00000119314	9	112217716	112333667	-	polypyrimidine tract binding protein 3 [Source:HGNC Symbol;Acc:HGNC:10253]	-0.14927	8.64196	-2.48854	0.0142091	0.569929	-3.37286
TM9SF2	ENSG00000125304	13	99501417	99564006	+	transmembrane 9 superfamily member 2 [Source:HGNC Symbol;Acc:HGNC:11865]	-0.156164	7.32791	-2.47347	0.0147914	0.582644	-3.37438
HTATSF1	ENSG00000102241	X	136497079	136512346	+	HIV-1 Tat specific factor 1 [Source:HGNC Symbol;Acc:HGNC:5276]	-0.187128	4.52981	-2.38182	0.0188116	0.596329	-3.376
PLIN3	ENSG00000105355	19	4838341	4867768	-	perilipin 3 [Source:HGNC Symbol;Acc:HGNC:16893]	-0.311867	4.08588	-2.35264	0.0202813	0.601449	-3.3774
CTD-2357A8.2	ENSG00000279570	17	78691266	78691979	-	TEC	0.174895	4.07584	2.35942	0.019931	0.601449	-3.37957
SLC9A6	ENSG00000198689	X	135985439	136047264	+	solute carrier family 9 member A6 [Source:HGNC Symbol;Acc:HGNC:11079]	-0.159254	4.83057	-2.39545	0.0181582	0.594356	-3.3831
RP11-384M15.3	ENSG00000260252	16	72084857	72087443	+	novel transcript, antisense to TXNL4B	0.30496	1.20218	2.26897	0.025071	0.624587	-3.38425
RBPMS	ENSG00000157110	8	30384479	30572261	+	RNA binding protein, mRNA processing factor [Source:HGNC Symbol;Acc:HGNC:19097]	0.186777	4.24996	2.36628	0.0195819	0.601449	-3.38442
RP11-304F15.7	ENSG00000262837	17	49834239	49836454	+	novel transcript	0.415598	0.878283	2.27803	0.0245083	0.618339	-3.38522
TMTC2	ENSG00000179104	12	82686880	83134870	+	transmembrane O-mannosyltransferase targeting cadherins 2 [Source:HGNC Symbol;Acc:HGNC:25440]	-0.334811	3.17813	-2.29686	0.023374	0.613056	-3.38538
SECISBP2L	ENSG00000138593	15	48988476	49046563	-	SECIS binding protein 2 like [Source:HGNC Symbol;Acc:HGNC:28997]	-0.159582	7.00582	-2.46412	0.015163	0.591297	-3.38569
SEC23IP	ENSG00000107651	10	119892711	119944658	+	SEC23 interacting protein [Source:HGNC Symbol;Acc:HGNC:17018]	-0.125811	6.22301	-2.44761	0.0158399	0.594117	-3.38695
RP11-136K14.1	ENSG00000232891	6	150600834	150605850	+	novel transcript	0.67163	-1.47602	2.49944	0.0138011	0.56784	-3.38807
AUNIP	ENSG00000127423	1	25831913	25859458	-	aurora kinase A and ninein interacting protein [Source:HGNC Symbol;Acc:HGNC:28363]	-0.463811	1.36726	-2.26666	0.0252158	0.625418	-3.39414
PNPLA4	ENSG00000006757	X	7898247	7927739	-	patatin like phospholipase domain containing 4 [Source:HGNC Symbol;Acc:HGNC:24887]	0.345042	2.57768	2.27434	0.0247361	0.621691	-3.39546
CDK19	ENSG00000155111	6	110609978	110815958	-	cyclin dependent kinase 19 [Source:HGNC Symbol;Acc:HGNC:19338]	-0.160956	5.69118	-2.42763	0.0166947	0.594356	-3.39717
CTD-2649C14.2	ENSG00000274460	16	21950218	21951708	-	novel transcript	0.285171	3.21427	2.30028	0.023173	0.612605	-3.39854
KLRB1	ENSG00000111796	12	9594551	9607886	-	killer cell lectin like receptor B1 [Source:HGNC Symbol;Acc:HGNC:6373]	0.347304	5.26486	2.4115	0.0174146	0.594356	-3.40065
RP11-135F9.4	ENSG00000279148	12	100026248	100027540	-	TEC	-0.621653	-0.543509	-2.38471	0.0186714	0.594356	-3.40095
CRIPAK	ENSG00000179979	4	1391552	1395989	+		-0.261786	2.63022	-2.26887	0.0250771	0.624587	-3.40198
CH507-9B2.3	ENSG00000280071	21	5079294	5128425	-	novel protein, similar to chromosome 21 open reading frame 33 C21orf33	-1.0701	2.02401	-2.25421	0.0260114	0.62548	-3.40211
PABPC3	ENSG00000151846	13	25095868	25099254	+	poly(A) binding protein cytoplasmic 3 [Source:HGNC Symbol;Acc:HGNC:8556]	-0.691395	1.28868	-2.26013	0.0256305	0.62548	-3.40288
ADARB2	ENSG00000185736	10	1177318	1737476	-	adenosine deaminase RNA specific B2 (inactive) [Source:HGNC Symbol;Acc:HGNC:227]	1.47049	-1.36433	2.45845	0.0153926	0.592943	-3.40307
SPRED3	ENSG00000188766	19	38388421	38396241	+	sprouty related EVH1 domain containing 3 [Source:HGNC Symbol;Acc:HGNC:31041]	0.883497	-1.27319	2.44458	0.0159669	0.594356	-3.40479
KCTD13	ENSG00000174943	16	29905012	29927035	-	potassium channel tetramerization domain containing 13 [Source:HGNC Symbol;Acc:HGNC:22234]	0.178232	5.07009	2.40084	0.0179057	0.594356	-3.40563
HSDL2	ENSG00000119471	9	112379937	112472410	+	hydroxysteroid dehydrogenase like 2 [Source:HGNC Symbol;Acc:HGNC:18572]	-0.183229	4.84033	-2.38563	0.0186273	0.594356	-3.4059
CRACR2A	ENSG00000130038	12	3606633	3764819	-	calcium release activated channel regulator 2A [Source:HGNC Symbol;Acc:HGNC:28657]	0.140838	5.49392	2.41852	0.0170981	0.594356	-3.40721
WDR37	ENSG00000047056	10	1049538	1132297	+	WD repeat domain 37 [Source:HGNC Symbol;Acc:HGNC:31406]	-0.10679	6.20431	-2.43823	0.0162361	0.594356	-3.40778
CXorf38	ENSG00000185753	X	40626921	40647554	-	chromosome X open reading frame 38 [Source:HGNC Symbol;Acc:HGNC:28589]	0.151594	5.88591	2.43037	0.0165751	0.594356	-3.40985
CSNK2A1	ENSG00000101266	20	473591	543821	-	casein kinase 2 alpha 1 [Source:HGNC Symbol;Acc:HGNC:2457]	-0.101037	6.919	-2.45127	0.0156874	0.592943	-3.41163
STAMBPL1	ENSG00000138134	10	88879734	88975153	+	STAM binding protein like 1 [Source:HGNC Symbol;Acc:HGNC:24105]	0.161403	5.5676	2.41915	0.0170701	0.594356	-3.4121
GRPEL1	ENSG00000109519	4	7058906	7068197	-	GrpE like 1, mitochondrial [Source:HGNC Symbol;Acc:HGNC:19696]	0.139222	5.06632	2.39643	0.0181121	0.594356	-3.41364
CTSF	ENSG00000174080	11	66563463	66568841	-	cathepsin F [Source:HGNC Symbol;Acc:HGNC:2531]	-0.500953	1.4433	-2.25232	0.0261342	0.62548	-3.41491
SNRPC	ENSG00000124562	6	34757406	34773794	+	small nuclear ribonucleoprotein polypeptide C [Source:HGNC Symbol;Acc:HGNC:11157]	-0.248212	3.5068	-2.29975	0.023204	0.612605	-3.41506
MIR9-1HG	ENSG00000125462	1	156404250	156430701	-	MIR9-1 host gene [Source:HGNC Symbol;Acc:HGNC:30780]	1.29044	-2.26943	2.60741	0.0102898	0.528636	-3.4168
RP11-156P1.2	ENSG00000262633	17	46923133	47047154	+	novel protein	0.149704	4.18254	2.34566	0.0206473	0.601449	-3.41687
SEC24B-AS1	ENSG00000247950	4	109347475	109433817	-	SEC24B antisense RNA 1 [Source:HGNC Symbol;Acc:HGNC:44003]	0.406946	0.896135	2.25793	0.0257715	0.62548	-3.41738
PHACTR2	ENSG00000112419	6	143536845	143831185	+	phosphatase and actin regulator 2 [Source:HGNC Symbol;Acc:HGNC:20956]	-0.180732	6.40145	-2.43832	0.0162326	0.594356	-3.41786
CTD-2510F5.6	ENSG00000265303	17	59197566	59215226	+	novel protein	-0.381547	0.505477	-2.28629	0.0240048	0.614116	-3.41859
SYNPO2L-AS1	ENSG00000271848	10	73654039	73674719	+	SYNPO2L antisense RNA 1 [Source:HGNC Symbol;Acc:HGNC:55242]	0.509966	-0.289752	2.3233	0.0218599	0.605792	-3.41881
CFAP44-AS1	ENSG00000243849	3	113403991	113433992	+	CFAP44 antisense RNA 1 [Source:HGNC Symbol;Acc:HGNC:41113]	0.613284	-1.13947	2.42927	0.0166233	0.594356	-3.41933
FBXO36	ENSG00000153832	2	229922302	230013109	+	F-box protein 36 [Source:HGNC Symbol;Acc:HGNC:27020]	-0.570136	0.843644	-2.27029	0.0249884	0.624587	-3.42181
DBNDD1	ENSG00000003249	16	90004865	90020128	-	dysbindin domain containing 1 [Source:HGNC Symbol;Acc:HGNC:28455]	-0.749195	1.30904	-2.24563	0.0265727	0.628799	-3.42254
SMYD2	ENSG00000143499	1	214281102	214337131	+	SET and MYND domain containing 2 [Source:HGNC Symbol;Acc:HGNC:20982]	0.148016	5.60009	2.41495	0.0172587	0.594356	-3.42273
RP4-773N10.4	ENSG00000258634	1	110058340	110062555	+	novel transcript, antisense to ALX3	0.208945	2.83848	2.26842	0.0251055	0.624587	-3.42308
LINC02851	ENSG00000229611	9	6704471	6707780	+	long intergenic non-protein coding RNA 2851 [Source:HGNC Symbol;Acc:HGNC:54387]	0.795924	-1.66697	2.51369	0.0132833	0.56784	-3.42374
XPOT	ENSG00000184575	12	64404350	64451127	+	exportin for tRNA [Source:HGNC Symbol;Acc:HGNC:12826]	-0.14966	6.83563	-2.44384	0.015998	0.594356	-3.42412
RP11-162P23.2	ENSG00000257767	12	111753890	111791418	+	novel protein	-0.419954	2.75044	-2.25894	0.0257066	0.62548	-3.42455
COL4A4	ENSG00000081052	2	227002711	227164113	-	collagen type IV alpha 4 chain [Source:HGNC Symbol;Acc:HGNC:2206]	0.265192	3.69889	2.31348	0.0224117	0.609705	-3.42582
MAN1A1	ENSG00000111885	6	119177209	119349761	-	mannosidase alpha class 1A member 1 [Source:HGNC Symbol;Acc:HGNC:6821]	-0.233977	7.28135	-2.44908	0.0157784	0.592943	-3.42701
RTF2	ENSG00000022277	20	56468585	56519449	+	replication termination factor 2 [Source:HGNC Symbol;Acc:HGNC:15890]	-0.128915	5.8691	-2.41983	0.0170398	0.594356	-3.4281
RP11-94L15.2	ENSG00000264198	17	39757715	39763836	-		-0.153965	8.38584	-2.46144	0.015271	0.592943	-3.42932
RP11-174G6.1	ENSG00000214772	12	14665655	14757963	+	novel transcript	0.330865	1.14589	2.24361	0.0267062	0.628799	-3.42974
PDIA3	ENSG00000167004	15	43746392	43773279	+	protein disulfide isomerase family A member 3 [Source:HGNC Symbol;Acc:HGNC:4606]	-0.154067	7.80225	-2.45279	0.0156249	0.592943	-3.43519
CTB-25B13.5	ENSG00000268798	19	1440839	1441938	+	novel transcript	-0.767452	-1.00234	-2.44257	0.0160518	0.594356	-3.43574
CTNNA1	ENSG00000044115	5	138610967	138935034	+	catenin alpha 1 [Source:HGNC Symbol;Acc:HGNC:2509]	-0.280236	5.24507	-2.38996	0.018419	0.594356	-3.43834
SERPINB8	ENSG00000166401	18	63969925	64005667	+	serpin family B member 8 [Source:HGNC Symbol;Acc:HGNC:8952]	-0.171524	4.68624	-2.36202	0.019798	0.601449	-3.43836
METTL22	ENSG00000067365	16	8621683	8649654	+	methyltransferase 22, Kin17 lysine [Source:HGNC Symbol;Acc:HGNC:28368]	0.15838	5.66598	2.40922	0.0175187	0.594356	-3.44105
RP11-248G5.8	ENSG00000217576	13	52167709	52291557	-	novel transcript	0.184969	4.02903	2.3255	0.0217379	0.605763	-3.44217
ANKS1B	ENSG00000185046	12	98726457	99984654	-	ankyrin repeat and sterile alpha motif domain containing 1B [Source:HGNC Symbol;Acc:HGNC:24600]	-0.35034	2.65696	-2.24456	0.0266437	0.628799	-3.44412
ARF3	ENSG00000134287	12	48935723	48957551	-	ADP ribosylation factor 3 [Source:HGNC Symbol;Acc:HGNC:654]	-0.186016	6.61022	-2.43065	0.0165632	0.594356	-3.44439
VAMP1	ENSG00000139190	12	6462237	6470987	-	vesicle associated membrane protein 1 [Source:HGNC Symbol;Acc:HGNC:12642]	0.167383	5.909	2.41446	0.0172805	0.594356	-3.44704
RP3-330M21.5	ENSG00000245261	6	43213801	43223860	-	novel transcript	0.335836	0.893176	2.23636	0.0271907	0.630091	-3.44744
RP11-596D21.1	ENSG00000257831	14	31248628	31302739	+	novel transcript, antisense to HEATR5A	-0.551732	-0.442929	-2.34595	0.0206318	0.601449	-3.44874
RP11-401P9.5	ENSG00000260249	16	50666211	50671639	+	novel transcript, antisense to SNX20	0.209046	5.4818	2.39874	0.0180038	0.594356	-3.4507
ATP13A3-DT	ENSG00000233058	3	194487454	194518279	+	ATP13A3 divergent transcript [Source:HGNC Symbol;Acc:HGNC:48570]	0.369825	1.52411	2.22505	0.0279616	0.632655	-3.45135
SLC46A1	ENSG00000076351	17	28394756	28407197	-	solute carrier family 46 member 1 [Source:HGNC Symbol;Acc:HGNC:30521]	0.185977	4.34243	2.33894	0.0210053	0.601948	-3.45217
CTC-498J12.3	ENSG00000248664	5	69113112	69136394	-	novel transcript	-0.194956	2.98234	-2.25396	0.0260277	0.62548	-3.45249
MINCR	ENSG00000253716	8	143280161	143281690	-	MYC-induced long non-coding RNA [Source:HGNC Symbol;Acc:HGNC:51653]	0.316216	2.14526	2.2288	0.0277042	0.632655	-3.45286
CNPY4	ENSG00000166997	7	100119613	100125511	+	canopy FGF signaling regulator 4 [Source:HGNC Symbol;Acc:HGNC:28631]	0.182958	3.82495	2.30477	0.0229119	0.612605	-3.45347
RP11-410N8.1	ENSG00000228156	20	32581963	32593900	+	novel transcript, antisense to NOL4L	0.526791	-0.41622	2.31597	0.0222708	0.609705	-3.45348
CAPN12	ENSG00000182472	19	38730187	38769904	-	calpain 12 [Source:HGNC Symbol;Acc:HGNC:13249]	-0.202176	3.87263	-2.30344	0.0229888	0.612605	-3.4543
MESD	ENSG00000117899	15	80946289	80989878	-	mesoderm development LRP chaperone [Source:HGNC Symbol;Acc:HGNC:13520]	0.118839	5.79499	2.40693	0.0176239	0.594356	-3.45444
ANKLE1	ENSG00000160117	19	17281645	17287646	+	ankyrin repeat and LEM domain containing 1 [Source:HGNC Symbol;Acc:HGNC:26812]	-0.645282	0.8653	-2.25219	0.0261431	0.62548	-3.45454
BACH1-IT2	ENSG00000228817	21	29370623	29373709	+	BACH1 intronic transcript 2 [Source:HGNC Symbol;Acc:HGNC:40007]	-0.500844	0.766922	-2.24964	0.0263091	0.628286	-3.45478
EPHB1	ENSG00000154928	3	134597801	135260467	+	EPH receptor B1 [Source:HGNC Symbol;Acc:HGNC:3392]	0.400323	3.08895	2.26678	0.0252084	0.625418	-3.45781
RP11-166P13.4	ENSG00000263089	17	57092145	57096425	-	novel transcript, antisense to AKAP1	0.350986	2.11177	2.22573	0.0279148	0.632655	-3.45807
TGFBRAP1	ENSG00000135966	2	105264391	105330034	-	transforming growth factor beta receptor associated protein 1 [Source:HGNC Symbol;Acc:HGNC:16836]	-0.103456	5.39283	-2.38818	0.0185044	0.594356	-3.45955
TTC30A	ENSG00000197557	2	177612992	177618966	-	tetratricopeptide repeat domain 30A [Source:HGNC Symbol;Acc:HGNC:25853]	-0.53206	1.6081	-2.21912	0.0283735	0.632655	-3.46361
CTD-2369P2.12	ENSG00000267303	19	10315471	10320678	-	novel transcript	-0.284771	4.18147	-2.31618	0.0222588	0.609705	-3.4659
VPS35	ENSG00000069329	16	46656132	46689518	-	VPS35 retromer complex component [Source:HGNC Symbol;Acc:HGNC:13487]	-0.120382	7.13461	-2.42961	0.0166084	0.594356	-3.46837
ST8SIA6	ENSG00000148488	10	17318383	17454330	-	ST8 alpha-N-acetyl-neuraminide alpha-2,8-sialyltransferase 6 [Source:HGNC Symbol;Acc:HGNC:23317]	0.687067	0.55245	2.23383	0.0273612	0.63043	-3.46982
CAPN1	ENSG00000014216	11	65180566	65212006	+	calpain 1 [Source:HGNC Symbol;Acc:HGNC:1476]	-0.255993	6.37904	-2.41327	0.0173345	0.594356	-3.47076
SDC1	ENSG00000115884	2	20200797	20225433	-	syndecan 1 [Source:HGNC Symbol;Acc:HGNC:10658]	-1.02886	0.255273	-2.27886	0.024457	0.618044	-3.47239
SRSF1	ENSG00000136450	17	58003360	58007346	-	serine and arginine rich splicing factor 1 [Source:HGNC Symbol;Acc:HGNC:10780]	-0.121338	7.73059	-2.43525	0.0163642	0.594356	-3.47299
SNHG19	ENSG00000260260	16	2154797	2155358	-	small nucleolar RNA host gene 19 [Source:HGNC Symbol;Acc:HGNC:49574]	0.352045	0.71013	2.22843	0.0277293	0.632655	-3.47486
RP11-681H18.2	ENSG00000277801	14	89156743	89157574	+	novel transcript	-0.18525	4.75449	-2.34821	0.0205129	0.601449	-3.47579
RAD51C	ENSG00000108384	17	58692573	58735611	+	RAD51 paralog C [Source:HGNC Symbol;Acc:HGNC:9820]	0.241166	3.76436	2.2902	0.0237696	0.613178	-3.47678
PLTP	ENSG00000100979	20	45898621	45912155	-	phospholipid transfer protein [Source:HGNC Symbol;Acc:HGNC:9093]	-0.27785	2.69098	-2.22849	0.027725	0.632655	-3.47956
CEROX1	ENSG00000260807	16	975761	981596	-	cytoplasmic endogenous regulator of oxidative phosphorylation 1 [Source:HGNC Symbol;Acc:HGNC:53928]	-0.754019	0.753078	-2.23105	0.0275501	0.632655	-3.48041
FAM162A	ENSG00000114023	3	122384176	122412334	+	family with sequence similarity 162 member A [Source:HGNC Symbol;Acc:HGNC:17865]	0.169071	4.70166	2.34662	0.0205967	0.601449	-3.48057
LIPC	ENSG00000166035	15	58410569	58569843	+	lipase C, hepatic type [Source:HGNC Symbol;Acc:HGNC:6619]	0.666202	0.688105	2.21952	0.0283457	0.632655	-3.48075
TRAV23DV6	ENSG00000211803	14	22086407	22086961	+	T cell receptor alpha variable 23/delta variable 6 [Source:HGNC Symbol;Acc:HGNC:12120]	-0.391308	2.05248	-2.2082	0.0291454	0.632655	-3.48342
EDEM1	ENSG00000134109	3	5187646	5219957	+	ER degradation enhancing alpha-mannosidase like protein 1 [Source:HGNC Symbol;Acc:HGNC:18967]	-0.108349	8.27289	-2.43653	0.0163092	0.594356	-3.48381
FOXP3	ENSG00000049768	X	49250436	49264826	-	forkhead box P3 [Source:HGNC Symbol;Acc:HGNC:6106]	-0.395988	3.21329	-2.24669	0.0265029	0.628332	-3.48391
ANKRD42-DT	ENSG00000247137	11	83184491	83193794	-	ANKRD42 divergent transcript [Source:HGNC Symbol;Acc:HGNC:55590]	0.166833	5.00581	2.36172	0.0198133	0.601449	-3.48547
IKZF4	ENSG00000123411	12	56007659	56038435	+	IKAROS family zinc finger 4 [Source:HGNC Symbol;Acc:HGNC:13179]	-0.36465	3.09994	-2.23999	0.0269472	0.629751	-3.48756
PAXIP1-DT	ENSG00000273344	7	155003448	155005703	+	PAXIP1 divergent transcript [Source:HGNC Symbol;Acc:HGNC:27328]	0.233165	2.40448	2.21701	0.0285211	0.632655	-3.48844
TMEM252-DT	ENSG00000226337	9	68541036	68644442	+	TMEM252 divergent transcript [Source:HGNC Symbol;Acc:HGNC:54377]	-1.01104	-1.96925	-2.5504	0.0120285	0.556782	-3.48848
AC091133.1	ENSG00000230532	17	48931791	48937100	+	novel transcript	0.215309	1.79447	2.2037	0.0294693	0.632967	-3.48885
GNL3L	ENSG00000130119	X	54530211	54561071	+	G protein nucleolar 3 like [Source:HGNC Symbol;Acc:HGNC:25553]	-0.16244	4.60617	-2.33357	0.021295	0.602204	-3.48995
AC004623.2	ENSG00000267755	19	1376773	1377520	-	novel transcript, antisense to MUM1	-0.602168	-0.711453	-2.35925	0.0199395	0.601449	-3.49058
KLHL10	ENSG00000161594	17	41835685	41848384	+	kelch like family member 10 [Source:HGNC Symbol;Acc:HGNC:18829]	0.581171	0.180534	2.24145	0.0268496	0.628966	-3.49152
RP11-45M22.3	ENSG00000263624	17	17167946	17185554	-	novel transcript	0.245099	3.1722	2.24849	0.0263847	0.628332	-3.49305
RP11-203M5.7	ENSG00000258515	14	20451305	20451918	+	novel transcript, antisense to OSGEP	-0.405125	0.109174	-2.26448	0.0253536	0.625418	-3.49439
SMU1	ENSG00000122692	9	33041764	33076659	-	SMU1 DNA replication regulator and spliceosomal factor [Source:HGNC Symbol;Acc:HGNC:18247]	-0.113092	6.81724	-2.41279	0.017356	0.594356	-3.49455
AC022154.7	ENSG00000268093	19	48619272	48624132	-	novel transcript, antisense to SPHK2	0.307834	0.732242	2.215	0.0286625	0.632655	-3.49561
RP11-294J22.6	ENSG00000262967	17	50693448	50695449	+	novel transcript, antisense to ANKRD40	-0.247399	2.54001	-2.21103	0.0289435	0.632655	-3.49755
SNAP29	ENSG00000099940	22	20858983	20891218	+	synaptosome associated protein 29 [Source:HGNC Symbol;Acc:HGNC:11133]	-0.107784	5.95573	-2.39048	0.0183944	0.594356	-3.49829
ANKRD13A	ENSG00000076513	12	109999186	110039763	+	ankyrin repeat domain 13A [Source:HGNC Symbol;Acc:HGNC:21268]	-0.126177	7.79755	-2.4244	0.0168368	0.594356	-3.4996
TRAF1	ENSG00000056558	9	120902393	120929173	-	TNF receptor associated factor 1 [Source:HGNC Symbol;Acc:HGNC:12031]	0.187725	5.92761	2.39022	0.0184066	0.594356	-3.50072
CTNNB1	ENSG00000168036	3	41194837	41260096	+	catenin beta 1 [Source:HGNC Symbol;Acc:HGNC:2514]	-0.0972671	6.90745	-2.41131	0.0174235	0.594356	-3.50118
AC092667.2	ENSG00000230393	2	100104919	100107504	+	novel transcript	0.300205	2.75477	2.22335	0.0280792	0.632655	-3.50154
FNIP2	ENSG00000052795	4	158769138	158908049	+	folliculin interacting protein 2 [Source:HGNC Symbol;Acc:HGNC:29280]	-0.322436	4.33923	-2.30592	0.022845	0.612605	-3.5017
UNC119B	ENSG00000175970	12	120710435	120723640	+	unc-119 lipid binding chaperone B [Source:HGNC Symbol;Acc:HGNC:16488]	-0.129039	4.57657	-2.323	0.0218767	0.605792	-3.50561
E2F7	ENSG00000165891	12	77021247	77065580	-	E2F transcription factor 7 [Source:HGNC Symbol;Acc:HGNC:23820]	-0.779504	0.894094	-2.21912	0.0283735	0.632655	-3.50779
NIBAN2	ENSG00000136830	9	127505339	127578989	-	niban apoptosis regulator 2 [Source:HGNC Symbol;Acc:HGNC:25282]	-0.350752	3.24994	-2.23727	0.0271294	0.630091	-3.50836
DCAF7	ENSG00000136485	17	63550461	63594266	+	DDB1 and CUL4 associated factor 7 [Source:HGNC Symbol;Acc:HGNC:30915]	-0.13411	7.23665	-2.41209	0.0173879	0.594356	-3.51051
SNRPB	ENSG00000125835	20	2461634	2470853	-	small nuclear ribonucleoprotein polypeptides B and B1 [Source:HGNC Symbol;Acc:HGNC:11153]	-0.175392	5.6255	-2.37281	0.0192552	0.599748	-3.51067
CHRNG	ENSG00000196811	2	232539727	232546403	+	cholinergic receptor nicotinic gamma subunit [Source:HGNC Symbol;Acc:HGNC:1967]	0.259081	2.54233	2.20894	0.0290928	0.632655	-3.51177
GOLPH3	ENSG00000113384	5	32124704	32174350	-	golgi phosphoprotein 3 [Source:HGNC Symbol;Acc:HGNC:15452]	-0.111778	6.76076	-2.40376	0.01777	0.594356	-3.51193
TIGD1	ENSG00000221944	2	232547968	232550592	-	tigger transposable element derived 1 [Source:HGNC Symbol;Acc:HGNC:14523]	0.250562	4.73295	2.33469	0.0212342	0.601948	-3.51211
AP001350.4	ENSG00000280010	11	58627435	58628528	+	TEC	0.45964	0.235706	2.22273	0.028122	0.632655	-3.51479
RALGPS1	ENSG00000136828	9	126914774	127223166	+	Ral GEF with PH domain and SH3 binding motif 1 [Source:HGNC Symbol;Acc:HGNC:16851]	0.167186	4.59007	2.3251	0.0217599	0.605763	-3.51549
CTC-523E23.11	ENSG00000271109	19	34849278	34860576	-	novel transcript	0.337764	2.93477	2.22523	0.027949	0.632655	-3.51581
YARS2	ENSG00000139131	12	32727490	32755902	-	tyrosyl-tRNA synthetase 2 [Source:HGNC Symbol;Acc:HGNC:24249]	0.141743	4.58207	2.32286	0.0218842	0.605792	-3.51643
SYN3	ENSG00000185666	22	32512552	33058372	-	synapsin III [Source:HGNC Symbol;Acc:HGNC:11496]	1.12174	-2.01023	2.49095	0.0141179	0.569773	-3.51657
IGSF9B	ENSG00000080854	11	133908564	133956985	-	immunoglobulin superfamily member 9B [Source:HGNC Symbol;Acc:HGNC:32326]	0.335957	3.17192	2.23795	0.027084	0.630091	-3.5166
KLHL2	ENSG00000109466	4	165207618	165323156	+	kelch like family member 2 [Source:HGNC Symbol;Acc:HGNC:6353]	-0.168288	5.16961	-2.34925	0.0204583	0.601449	-3.51986
RP11-214O1.3	ENSG00000266378	17	14327335	14329474	+	novel transcript	0.401645	2.01401	2.1906	0.0304288	0.638258	-3.51989
ABCB6	ENSG00000115657	2	219209768	219218990	-	ATP binding cassette subfamily B member 6 (Langereis blood group) [Source:HGNC Symbol;Acc:HGNC:47]	-0.589364	1.47081	-2.1825	0.0310355	0.640042	-3.52588
RPAP3-DT	ENSG00000257433	12	47706085	47742294	+	RPAP3 divergent transcript [Source:HGNC Symbol;Acc:HGNC:55477]	0.240009	2.61372	2.20352	0.0294823	0.632967	-3.52638
CENPN-AS1	ENSG00000260213	16	81016792	81035759	-	CENPN antisense RNA 1 [Source:HGNC Symbol;Acc:HGNC:55106]	-0.66139	-0.741834	-2.33637	0.0211437	0.601948	-3.52877
RFC1	ENSG00000035928	4	39287456	39366375	-	replication factor C subunit 1 [Source:HGNC Symbol;Acc:HGNC:9969]	-0.133239	6.30482	-2.38606	0.0186061	0.594356	-3.5291
CYB5D2	ENSG00000167740	17	4143168	4187310	+	cytochrome b5 domain containing 2 [Source:HGNC Symbol;Acc:HGNC:28471]	0.225678	2.95342	2.21765	0.0284767	0.632655	-3.52923
C17orf100	ENSG00000256806	17	6651718	6653473	+	chromosome 17 open reading frame 100 [Source:HGNC Symbol;Acc:HGNC:34494]	0.236304	2.86105	2.21275	0.0288217	0.632655	-3.53024
RAP1GDS1	ENSG00000138698	4	98261384	98443861	+	Rap1 GTPase-GDP dissociation stimulator 1 [Source:HGNC Symbol;Acc:HGNC:9859]	-0.159488	6.31411	-2.38466	0.0186738	0.594356	-3.5327
AP000654.4	ENSG00000269895	11	86833068	86837615	+	novel transcript	0.936653	-2.20464	2.50171	0.0137173	0.56784	-3.53469
CHCHD7	ENSG00000170791	8	56211686	56218798	+	coiled-coil-helix-coiled-coil-helix domain containing 7 [Source:HGNC Symbol;Acc:HGNC:28314]	0.141038	4.66735	2.31743	0.0221884	0.609705	-3.53587
B4GALT1	ENSG00000086062	9	33104082	33167356	-	beta-1,4-galactosyltransferase 1 [Source:HGNC Symbol;Acc:HGNC:924]	-0.120939	8.082	-2.41131	0.0174233	0.594356	-3.53609
RP1-317E23.7	ENSG00000272478	1	25831913	25832134	-	novel transcript, antisense to MTFR1L	-0.448876	0.139874	-2.23587	0.0272239	0.630091	-3.5361
ATP2A2	ENSG00000174437	12	110280756	110351093	+	ATPase sarcoplasmic/endoplasmic reticulum Ca2+ transporting 2 [Source:HGNC Symbol;Acc:HGNC:812]	-0.138756	7.12705	-2.39886	0.0179979	0.594356	-3.53631
RP5-1125A11.4	ENSG00000228386	20	34014969	34017749	-	novel transcript	0.368541	0.0859245	2.21742	0.0284925	0.632655	-3.53641
PAPSS1	ENSG00000138801	4	107590276	107720452	-	3'-phosphoadenosine 5'-phosphosulfate synthase 1 [Source:HGNC Symbol;Acc:HGNC:8603]	-0.158243	4.37569	-2.29487	0.023492	0.613163	-3.53642
PSMD4	ENSG00000159352	1	151254703	151267479	+	proteasome 26S subunit ubiquitin receptor, non-ATPase 4 [Source:HGNC Symbol;Acc:HGNC:9561]	-0.155483	5.50641	-2.35609	0.0201025	0.601449	-3.53721
MEI1	ENSG00000167077	22	41699499	41799456	+	meiotic double-stranded break formation protein 1 [Source:HGNC Symbol;Acc:HGNC:28613]	0.228168	3.3811	2.23586	0.0272243	0.630091	-3.53732
RP11-849F2.5	ENSG00000265749	17	8365563	8381328	+	novel transcript, antisense to KRBA2 and RPL26	0.285924	1.06143	2.17855	0.0313351	0.640042	-3.53772
MAP4K1-AS1	ENSG00000267291	19	38596346	38601694	+	MAP4K1 antisense RNA 1 [Source:HGNC Symbol;Acc:HGNC:55302]	-0.209396	2.72123	-2.19607	0.0300246	0.636643	-3.53777
GLUD1	ENSG00000148672	10	87050486	87094866	-	glutamate dehydrogenase 1 [Source:HGNC Symbol;Acc:HGNC:4335]	-0.101796	6.51201	-2.38641	0.0185892	0.594356	-3.53903
LRMDA	ENSG00000148655	10	75431453	76560167	+	leucine rich melanocyte differentiation associated [Source:HGNC Symbol;Acc:HGNC:23405]	-0.569261	0.74221	-2.19084	0.0304111	0.638258	-3.5407
CD99L2	ENSG00000102181	X	150766337	150898816	-	CD99 molecule like 2 [Source:HGNC Symbol;Acc:HGNC:18237]	-0.149748	4.41471	-2.29621	0.0234128	0.613056	-3.54077
STARD7	ENSG00000084090	2	96184859	96208825	-	StAR related lipid transfer domain containing 7 [Source:HGNC Symbol;Acc:HGNC:18063]	-0.116119	7.59291	-2.40303	0.0178037	0.594356	-3.54144
DOCK11	ENSG00000147251	X	118495898	118686163	+	dedicator of cytokinesis 11 [Source:HGNC Symbol;Acc:HGNC:23483]	-0.151073	8.42685	-2.41194	0.0173949	0.594356	-3.54236
MIXL1	ENSG00000185155	1	226223618	226227054	+	Mix paired-like homeobox [Source:HGNC Symbol;Acc:HGNC:13363]	-0.676353	0.389447	-2.21692	0.0285275	0.632655	-3.54503
RP11-430C7.5	ENSG00000240219	1	204626775	204629712	+	novel transcript	0.268212	1.86915	2.17066	0.031942	0.641565	-3.54726
CAP1	ENSG00000131236	1	40040233	40072649	+	cyclase associated actin cytoskeleton regulatory protein 1 [Source:HGNC Symbol;Acc:HGNC:20040]	-0.187095	8.91644	-2.41304	0.0173451	0.594356	-3.54931
LINC01311	ENSG00000260924	22	19171395	19172839	+	long intergenic non-protein coding RNA 1311 [Source:HGNC Symbol;Acc:HGNC:50503]	0.292565	1.61793	2.16658	0.032259	0.641952	-3.5496
CD44-AS1	ENSG00000255443	11	35210343	35214985	-	CD44 antisense RNA 1 [Source:HGNC Symbol;Acc:HGNC:40133]	-0.165393	3.87323	-2.25854	0.0257324	0.62548	-3.55006
POTEE	ENSG00000188219	2	131218067	131265278	+	POTE ankyrin domain family member E [Source:HGNC Symbol;Acc:HGNC:33895]	-1.00545	-0.994327	-2.34606	0.0206262	0.601449	-3.55086
RP11-493P1.2	ENSG00000258034	12	115961187	115962733	+	novel transcript, antisense to MED13L	-0.303087	3.11522	-2.20705	0.0292282	0.632655	-3.55288
AC010761.9	ENSG00000265474	17	28745569	28747652	-	novel transcript, antisense to TRAF4	0.337643	0.372937	2.18859	0.0305782	0.638369	-3.5532
AGRN	ENSG00000188157	1	1020123	1056118	+	agrin [Source:HGNC Symbol;Acc:HGNC:329]	-0.875138	1.57172	-2.16344	0.0325054	0.642717	-3.55501
WDR5-DT	ENSG00000273249	9	134132242	134135772	-	WDR5 divergent transcript [Source:HGNC Symbol;Acc:HGNC:55141]	0.690819	-0.320125	2.24	0.0269469	0.629751	-3.5552
CTC-523E23.5	ENSG00000269086	19	34837889	34855304	+	novel transcript	0.35374	4.68816	2.31356	0.0224071	0.609705	-3.55556
IK	ENSG00000113141	5	140647058	140662479	+	IK cytokine [Source:HGNC Symbol;Acc:HGNC:5958]	-0.134241	6.75469	-2.38373	0.0187191	0.594356	-3.55601
LINC01825	ENSG00000223466	2	195533035	195538681	+	long intergenic non-protein coding RNA 1825 [Source:HGNC Symbol;Acc:HGNC:52631]	0.89644	-0.751734	2.26353	0.0254139	0.625418	-3.55784
NTMT1	ENSG00000148335	9	129608884	129636131	+	N-terminal Xaa-Pro-Lys N-methyltransferase 1 [Source:HGNC Symbol;Acc:HGNC:23373]	0.187906	4.34863	2.28979	0.0237943	0.613178	-3.55892
RP3-430N8.10	ENSG00000269972	22	30977516	30977858	-	novel transcript	0.15708	3.56342	2.2372	0.0271339	0.630091	-3.55931
TRAF4	ENSG00000076604	17	28743984	28750958	+	TNF receptor associated factor 4 [Source:HGNC Symbol;Acc:HGNC:12034]	0.223349	4.21267	2.27942	0.0244229	0.618044	-3.56035
EXTL3-AS1	ENSG00000246339	8	28696198	28701464	-	EXTL3 antisense RNA 1 [Source:HGNC Symbol;Acc:HGNC:27985]	0.510496	0.279161	2.18942	0.0305165	0.638369	-3.56042
ARL17B	ENSG00000228696	17	46274784	46361797	-	ADP ribosylation factor like GTPase 17B [Source:HGNC Symbol;Acc:HGNC:32387]	-0.962867	1.04961	-2.16546	0.0323467	0.641952	-3.56211
ZFX	ENSG00000005889	X	24149173	24216255	+	zinc finger protein X-linked [Source:HGNC Symbol;Acc:HGNC:12869]	0.210716	7.08637	2.38787	0.0185194	0.594356	-3.56294
GRB2	ENSG00000177885	17	75318076	75405709	-	growth factor receptor bound protein 2 [Source:HGNC Symbol;Acc:HGNC:4566]	-0.175965	8.11442	-2.39861	0.0180096	0.594356	-3.56475
C12orf73	ENSG00000204954	12	103950202	103965708	-	chromosome 12 open reading frame 73 [Source:HGNC Symbol;Acc:HGNC:34450]	0.213412	3.36071	2.22102	0.0282411	0.632655	-3.56587
ZKSCAN7-AS1	ENSG00000236869	3	44557357	44685653	-	ZKSCAN7 ZNF cluster antisense RNA 1 [Source:HGNC Symbol;Acc:HGNC:53964]	-0.460758	-0.143895	-2.23467	0.0273049	0.630091	-3.56626
PANX1	ENSG00000110218	11	94128928	94181972	+	pannexin 1 [Source:HGNC Symbol;Acc:HGNC:8599]	-0.16203	4.6134	-2.29546	0.0234567	0.613056	-3.56654
NUDT8	ENSG00000167799	11	67627938	67629930	-	nudix hydrolase 8 [Source:HGNC Symbol;Acc:HGNC:8055]	0.789022	-0.712137	2.26355	0.0254125	0.625418	-3.56687
ANKRD50	ENSG00000151458	4	124664052	124712732	-	ankyrin repeat domain 50 [Source:HGNC Symbol;Acc:HGNC:29223]	-0.384722	4.18891	-2.26329	0.0254295	0.625418	-3.5685
QPRT	ENSG00000103485	16	29679008	29698699	+	quinolinate phosphoribosyltransferase [Source:HGNC Symbol;Acc:HGNC:9755]	-0.737264	-0.402601	-2.25526	0.0259436	0.62548	-3.57051
RP3-355L5.4	ENSG00000231628	6	105279016	105281755	+	novel transcript	0.472463	0.799705	2.16041	0.0327447	0.643401	-3.57256
SLC23A1	ENSG00000170482	5	139367196	139384553	-	solute carrier family 23 member 1 [Source:HGNC Symbol;Acc:HGNC:10974]	0.201733	2.72946	2.18286	0.0310088	0.640042	-3.57423
PGGHG	ENSG00000142102	11	289135	296107	+	protein-glucosylgalactosylhydroxylysine glucosidase [Source:HGNC Symbol;Acc:HGNC:26210]	-0.335328	5.36517	-2.33157	0.0214039	0.603548	-3.57447
PAICS	ENSG00000128050	4	56435741	56461368	+	phosphoribosylaminoimidazole carboxylase and phosphoribosylaminoimidazolesuccinocarboxamide synthase [Source:HGNC Symbol;Acc:HGNC:8587]	-0.164645	6.27379	-2.36353	0.0197213	0.601449	-3.57516
RP5-1029F21.2	ENSG00000262905	17	552566	553417	+	novel transcript, antisense to VPS53	0.264487	1.46897	2.15013	0.0335674	0.648705	-3.57593
ADORA2A-AS1	ENSG00000178803	22	24429206	24495074	-	ADORA2A antisense RNA 1 [Source:HGNC Symbol;Acc:HGNC:37122]	0.240698	2.69877	2.18061	0.0311792	0.640042	-3.57762
PIK3R3	ENSG00000117461	1	46040140	46133036	-	phosphoinositide-3-kinase regulatory subunit 3 [Source:HGNC Symbol;Acc:HGNC:8981]	-0.365909	2.57123	-2.16539	0.0323521	0.641952	-3.57791
FBXL19-AS1	ENSG00000260852	16	30919319	30923269	-	FBXL19 antisense RNA 1 [Source:HGNC Symbol;Acc:HGNC:27557]	0.248213	2.62399	2.17417	0.0316706	0.640042	-3.5794
RBP7	ENSG00000162444	1	9997206	10016020	+	retinol binding protein 7 [Source:HGNC Symbol;Acc:HGNC:30316]	-0.487815	1.03725	-2.15557	0.0331292	0.643401	-3.57953
MED28	ENSG00000118579	4	17614631	17634105	+	mediator complex subunit 28 [Source:HGNC Symbol;Acc:HGNC:24628]	0.0962236	7.74428	2.38795	0.0185154	0.594356	-3.58135
DDAH1	ENSG00000153904	1	85318481	85578363	-	dimethylarginine dimethylaminohydrolase 1 [Source:HGNC Symbol;Acc:HGNC:2715]	-0.917482	-1.26898	-2.3449	0.0206874	0.601449	-3.58152
TRGJP2	ENSG00000211688	7	38256337	38256396	-	T cell receptor gamma joining P2 [Source:HGNC Symbol;Acc:HGNC:12281]	0.335541	-0.125116	2.20353	0.0294812	0.632967	-3.58174
PROZ	ENSG00000126231	13	113158654	113172383	+	protein Z, vitamin K dependent plasma glycoprotein [Source:HGNC Symbol;Acc:HGNC:9460]	0.554546	0.164669	2.17825	0.0313582	0.640042	-3.58241
CKAP5	ENSG00000175216	11	46743048	46846308	-	cytoskeleton associated protein 5 [Source:HGNC Symbol;Acc:HGNC:28959]	-0.190018	6.22843	-2.35855	0.0199754	0.601449	-3.58372
RP11-57G10.8	ENSG00000272892	10	67849525	67850746	+	novel transcript	0.392069	0.871494	2.15221	0.0333995	0.647371	-3.58428
LIPT2	ENSG00000175536	11	74491712	74493733	-	lipoyl(octanoyl) transferase 2 [Source:HGNC Symbol;Acc:HGNC:37216]	0.380996	0.991752	2.1487	0.0336825	0.649543	-3.58487
HSPA4	ENSG00000170606	5	133051962	133106449	+	heat shock protein family A (Hsp70) member 4 [Source:HGNC Symbol;Acc:HGNC:5237]	-0.163956	6.59419	-2.3672	0.0195355	0.601449	-3.58506
RP11-676J12.4	ENSG00000262228	17	763565	765319	-	novel transcript	0.594303	0.246085	2.1728	0.0317763	0.640042	-3.58547
RP11-44F14.2	ENSG00000261804	16	53373493	53384745	+	novel transcript	0.519698	1.21016	2.14468	0.0340102	0.649543	-3.58571
KHDRBS1	ENSG00000121774	1	32013829	32060850	+	KH RNA binding domain containing, signal transduction associated 1 [Source:HGNC Symbol;Acc:HGNC:18116]	-0.118848	7.10848	-2.37587	0.0191033	0.599558	-3.58662
IQGAP2	ENSG00000145703	5	76403249	76708132	+	IQ motif containing GTPase activating protein 2 [Source:HGNC Symbol;Acc:HGNC:6111]	-0.171895	7.41154	-2.3793	0.0189351	0.597351	-3.58857
CPNE3	ENSG00000085719	8	86484830	86561498	+	copine 3 [Source:HGNC Symbol;Acc:HGNC:2316]	-0.16636	7.07641	-2.37427	0.0191827	0.599558	-3.58878
ESRG	ENSG00000265992	3	54632122	54639857	-	embryonic stem cell related [Source:HGNC Symbol;Acc:HGNC:39079]	1.2131	-1.75137	2.34475	0.0206955	0.601449	-3.59005
RP11-415F23.2	ENSG00000271964	3	16314439	16314987	+	novel transcript, antisense to RFTN1	0.264026	3.30428	2.20767	0.0291839	0.632655	-3.59032
RP11-523H20.3	ENSG00000272183	2	74501717	74502365	+	novel transcript, antisense to LBX2	0.660273	-0.180926	2.1886	0.030578	0.638369	-3.5906
SMCR5	ENSG00000226746	17	17776686	17779529	-	Smith-Magenis syndrome chromosome region, candidate 5 [Source:HGNC Symbol;Acc:HGNC:17918]	0.424094	1.47914	2.14106	0.0343079	0.650228	-3.59087
CSTF2	ENSG00000101811	X	100820359	100840932	+	cleavage stimulation factor subunit 2 [Source:HGNC Symbol;Acc:HGNC:2484]	-0.30593	3.0872	-2.18314	0.0309875	0.640042	-3.59158
HNRNPA2B1	ENSG00000122566	7	26189927	26201529	-	heterogeneous nuclear ribonucleoprotein A2/B1 [Source:HGNC Symbol;Acc:HGNC:5033]	-0.126009	8.36729	-2.38912	0.0184592	0.594356	-3.59189
CTD-2017C7.1	ENSG00000256705	14	101833435	101839531	-	novel transcript, antisense to PPP2R5C	0.32463	1.1969	2.14043	0.0343595	0.650228	-3.59312
FOXO6	ENSG00000204060	1	41361922	41383590	+	forkhead box O6 [Source:HGNC Symbol;Acc:HGNC:24814]	-0.842529	-0.0538584	-2.20193	0.029597	0.633659	-3.59565
IKZF1	ENSG00000185811	7	50304124	50405101	+	IKAROS family zinc finger 1 [Source:HGNC Symbol;Acc:HGNC:13176]	-0.112807	9.61262	-2.39741	0.018066	0.594356	-3.596
ARPIN	ENSG00000242498	15	89895006	89912956	-	actin related protein 2/3 complex inhibitor [Source:HGNC Symbol;Acc:HGNC:28782]	-1.34083	0.314642	-2.17394	0.0316886	0.640042	-3.59896
LIPA	ENSG00000107798	10	89213569	89414557	-	lipase A, lysosomal acid type [Source:HGNC Symbol;Acc:HGNC:6617]	-0.145564	6.46825	-2.35778	0.0200149	0.601449	-3.6008
CCDC47	ENSG00000108588	17	63745250	63776351	-	coiled-coil domain containing 47 [Source:HGNC Symbol;Acc:HGNC:24856]	-0.134779	5.51377	-2.32659	0.0216773	0.605763	-3.60235
MICOS10-NBL1	ENSG00000270136	1	19596979	19658056	+	MICOS10-NBL1 readthrough [Source:HGNC Symbol;Acc:HGNC:48338]	-0.206139	3.1146	-2.18075	0.0311681	0.640042	-3.6026
WDR1	ENSG00000071127	4	10074339	10116949	-	WD repeat domain 1 [Source:HGNC Symbol;Acc:HGNC:12754]	-0.149356	8.48353	-2.38523	0.0186463	0.594356	-3.60289
HOOK3	ENSG00000168172	8	42896932	43030539	+	hook microtubule tethering protein 3 [Source:HGNC Symbol;Acc:HGNC:23576]	-0.212007	7.19972	-2.36935	0.0194278	0.601449	-3.60329
ESR1	ENSG00000091831	6	151656691	152129619	+	estrogen receptor 1 [Source:HGNC Symbol;Acc:HGNC:3467]	0.201435	4.29561	2.26396	0.0253865	0.625418	-3.60423
LL0XNC01-7P3.1	ENSG00000270012	X	49273054	49275768	+	novel transcript	0.209393	4.15955	2.2551	0.0259538	0.62548	-3.60443
EPS8L2	ENSG00000177106	11	694438	727727	+	EPS8 like 2 [Source:HGNC Symbol;Acc:HGNC:21296]	-0.715856	0.492899	-2.16024	0.0327583	0.643401	-3.60776
RP11-876N24.7	ENSG00000275673	16	10934258	10934887	-		0.235199	3.358	2.1984	0.0298542	0.635049	-3.60964
RP11-278C7.3	ENSG00000274105	12	32728169	32729024	-	novel transcript, sense intronic to YARS2	0.294386	1.86844	2.13354	0.0349327	0.652654	-3.6105
RP13-638C3.5	ENSG00000279613	17	82648849	82650657	+	TEC	0.94274	-2.11472	2.39783	0.0180465	0.594356	-3.61114
CTB-5E10.3	ENSG00000267633	19	13772118	13774118	-	novel transcript, antisense to MRI1	-0.268586	2.23506	-2.13745	0.0346061	0.652654	-3.61242
RP1-317E23.3	ENSG00000228172	1	25816749	25820797	-	novel transcript	0.173594	2.66404	2.15668	0.033041	0.643401	-3.61418
RP11-455O6.8	ENSG00000276101	17	81251194	81251803	+	novel transcript, antisense to SLC38A10	0.32917	2.54881	2.15114	0.0334851	0.648362	-3.61512
KDM5C	ENSG00000126012	X	53191321	53225422	-	lysine demethylase 5C [Source:HGNC Symbol;Acc:HGNC:11114]	0.266953	6.34737	2.35022	0.0204072	0.601449	-3.61521
CTB-114C7.4	ENSG00000250274	5	170308701	170312716	-	novel transcript	0.779646	-0.480605	2.20461	0.0294034	0.632967	-3.61606
RP11-28G8.1	ENSG00000262833	17	80801640	80805632	-	novel transcript, antisense to RPTOR	0.278477	1.89025	2.12983	0.0352443	0.652654	-3.61676
RP11-214K3.21	ENSG00000269997	12	123966077	123966629	-	novel transcript, sense intronic to CCDC92	0.285397	2.38634	2.14584	0.0339154	0.649543	-3.61742
TLCD3A	ENSG00000167695	17	732412	742972	+	TLC domain containing 3A [Source:HGNC Symbol;Acc:HGNC:29646]	0.23181	3.04544	2.1759	0.031538	0.640042	-3.61968
LINC00299	ENSG00000236790	2	8007771	8383621	-	long intergenic non-protein coding RNA 299 [Source:HGNC Symbol;Acc:HGNC:27940]	0.492563	1.92231	2.12625	0.0355475	0.653512	-3.62135
MIR6820	ENSG00000279010	22	37948352	38002889	+		0.230059	5.10619	2.30262	0.0230366	0.612605	-3.62208
KARS1	ENSG00000065427	16	75627474	75648643	-	lysyl-tRNA synthetase 1 [Source:HGNC Symbol;Acc:HGNC:6215]	-0.112173	7.21594	-2.36108	0.0198462	0.601449	-3.62289
RP11-87G24.6	ENSG00000267521	17	76957023	76958222	-	novel transcript	0.825456	-1.31356	2.28665	0.0239831	0.614116	-3.62396
SYT15	ENSG00000204176	10,10	46578217,47750864	46594173,47763592	+,-	synaptotagmin 15 [Source:HGNC Symbol;Acc:HGNC:17167]	0.844032	-0.0273864	2.15712	0.0330057	0.643401	-3.62435
ZNF705A	ENSG00000196946	12	8138137	8188537	+	zinc finger protein 705A [Source:HGNC Symbol;Acc:HGNC:32281]	-0.808724	-0.44343	-2.21945	0.0283502	0.632655	-3.6244
NUDT6	ENSG00000170917	4	122888697	122922968	-	nudix hydrolase 6 [Source:HGNC Symbol;Acc:HGNC:8053]	0.488318	1.78989	2.12467	0.0356817	0.653803	-3.6247
DTNB-AS1	ENSG00000224220	2	25421117	25427643	+	DTNB antisense RNA 1 [Source:HGNC Symbol;Acc:HGNC:40198]	0.371581	-0.189553	2.17344	0.0317273	0.640042	-3.62626
EMILIN1	ENSG00000138080	2	27078567	27086408	+	elastin microfibril interfacer 1 [Source:HGNC Symbol;Acc:HGNC:19880]	0.575547	0.5751	2.13496	0.0348135	0.652654	-3.62764
CCNT2-AS1	ENSG00000224043	2	134735464	134918710	-	CCNT2 antisense RNA 1 [Source:HGNC Symbol;Acc:HGNC:40130]	0.447107	0.35059	2.13942	0.0344431	0.650908	-3.62791
ZNF56P	ENSG00000267419	19	19776602	19834927	+	zinc finger protein 56, pseudogene [Source:HGNC Symbol;Acc:HGNC:13124]	0.192935	3.55436	2.20282	0.0295325	0.632967	-3.62805
ZFYVE28	ENSG00000159733	4	2269582	2418663	-	zinc finger FYVE-type containing 28 [Source:HGNC Symbol;Acc:HGNC:29334]	0.258695	3.11914	2.17314	0.0317501	0.640042	-3.62937
PSMA1	ENSG00000256206	11	14493783	14643635	-	novel protein	-0.111555	6.79216	-2.35071	0.0203818	0.601449	-3.62964
STX1B	ENSG00000099365	16	30989256	31010628	-	syntaxin 1B [Source:HGNC Symbol;Acc:HGNC:18539]	0.954148	-1.75766	2.31019	0.0225993	0.612605	-3.63036
CSRNP2	ENSG00000110925	12	51061205	51083664	-	cysteine and serine rich nuclear protein 2 [Source:HGNC Symbol;Acc:HGNC:16006]	0.0989518	4.98311	2.28964	0.0238034	0.613178	-3.63225
ZNF106	ENSG00000103994	15	42412823	42491123	-	zinc finger protein 106 [Source:HGNC Symbol;Acc:HGNC:12886]	-0.154094	7.47255	-2.36007	0.0198975	0.601449	-3.63298
CCNY	ENSG00000108100	10	35247025	35572669	+	cyclin Y [Source:HGNC Symbol;Acc:HGNC:23354]	-0.105553	6.56338	-2.34483	0.0206912	0.601449	-3.63308
CS	ENSG00000062485	12	56271699	56300392	-	citrate synthase [Source:HGNC Symbol;Acc:HGNC:2422]	-0.129124	6.99934	-2.35195	0.0203169	0.601449	-3.63493
ZNF77	ENSG00000175691	19	2933218	2944971	-	zinc finger protein 77 [Source:HGNC Symbol;Acc:HGNC:13150]	0.221584	2.23847	2.12825	0.0353773	0.653512	-3.63577
THAP7-AS1	ENSG00000230513	22	21001886	21010342	+	THAP7 antisense RNA 1 [Source:HGNC Symbol;Acc:HGNC:41013]	0.297826	1.90139	2.11837	0.036223	0.658582	-3.63615
EAF1-AS1	ENSG00000249786	3	15436171	15451602	-	EAF1 antisense RNA 1 [Source:HGNC Symbol;Acc:HGNC:42328]	-0.143727	4.19853	-2.23546	0.0272513	0.630091	-3.63675
MECR	ENSG00000116353	1	29192873	29230942	-	mitochondrial trans-2-enoyl-CoA reductase [Source:HGNC Symbol;Acc:HGNC:19691]	0.190531	2.63196	2.14351	0.0341064	0.649543	-3.63747
LY75-CD302	ENSG00000248672	2	159771851	159904710	-	LY75-CD302 readthrough [Source:HGNC Symbol;Acc:HGNC:38828]	-0.127439	6.72229	-2.34565	0.0206479	0.601449	-3.63808
RP11-535A5.1	ENSG00000273348	18	22347846	22348252	-	novel transcript	0.623612	0.117639	2.14204	0.0342269	0.650228	-3.64014
RP1-86C11.7	ENSG00000272468	6	27122657	27123221	-	novel transcript	-0.715429	-0.854817	-2.24674	0.0264997	0.628332	-3.64178
DPYSL2	ENSG00000092964	8	26514275	26658178	+	dihydropyrimidinase like 2 [Source:HGNC Symbol;Acc:HGNC:3014]	-0.22735	6.21305	-2.33187	0.0213879	0.603548	-3.6418
CABLES2	ENSG00000149679	20	62388632	62407285	-	Cdk5 and Abl enzyme substrate 2 [Source:HGNC Symbol;Acc:HGNC:16143]	-0.171526	3.93113	-2.21166	0.028899	0.632655	-3.64316
SH3D21	ENSG00000214193	1	36306387	36324886	+	SH3 domain containing 21 [Source:HGNC Symbol;Acc:HGNC:26236]	-0.856445	-0.495507	-2.21404	0.0287305	0.632655	-3.64388
RP11-390B4.3	ENSG00000229190	10	17695709	17700232	-	novel transcript	-0.343648	0.487184	-2.12968	0.0352572	0.652654	-3.64468
YTHDF1	ENSG00000149658	20	63195429	63216234	-	YTH N6-methyladenosine RNA binding protein 1 [Source:HGNC Symbol;Acc:HGNC:15867]	-0.100776	5.30487	-2.29769	0.0233252	0.612931	-3.64497
PIGC	ENSG00000135845	1	172370189	172444086	-	phosphatidylinositol glycan anchor biosynthesis class C [Source:HGNC Symbol;Acc:HGNC:8960]	0.275243	5.48054	2.30792	0.02273	0.612605	-3.64692
TFPI	ENSG00000003436	2	187464230	187565760	-	tissue factor pathway inhibitor [Source:HGNC Symbol;Acc:HGNC:11760]	-0.967022	0.866114	-2.1111	0.0368554	0.662723	-3.64891
CIAO1	ENSG00000144021	2	96266132	96273349	+	cytosolic iron-sulfur assembly component 1 [Source:HGNC Symbol;Acc:HGNC:14280]	-0.11756	6.05263	-2.3237	0.0218376	0.605792	-3.64922
ZNF777	ENSG00000196453	7	149431363	149461123	-	zinc finger protein 777 [Source:HGNC Symbol;Acc:HGNC:22213]	-0.277679	3.54646	-2.18102	0.0311473	0.640042	-3.65012
RP11-114F3.4	ENSG00000277895	12	64451591	64452901	-	novel transcript, antisense to TBK1	0.30488	1.71893	2.10551	0.0373483	0.666706	-3.65216
ANKRD40	ENSG00000154945	17	50693190	50707924	-	ankyrin repeat domain 40 [Source:HGNC Symbol;Acc:HGNC:28233]	-0.122374	5.96592	-2.31923	0.0220872	0.609695	-3.65372
PLEKHH1	ENSG00000054690	14	67533301	67589612	+	pleckstrin homology, MyTH4 and FERM domain containing H1 [Source:HGNC Symbol;Acc:HGNC:17733]	0.291057	2.73746	2.1404	0.0343621	0.650228	-3.65487
CLP1	ENSG00000172409	11	57648992	57661868	+	cleavage factor polyribonucleotide kinase subunit 1 [Source:HGNC Symbol;Acc:HGNC:16999]	-0.203872	2.36466	-2.11596	0.0364317	0.658911	-3.6563
RP4-591C20.9	ENSG00000268858	20	63861212	63864293	-	novel transcript, antisense to ABHD16B	0.206672	5.27716	2.29266	0.0236229	0.613178	-3.66016
AC113189.5	ENSG00000233223	17	7581964	7584072	-	novel transcript, antisense to MPDU1 and CD68	-0.292047	2.22382	-2.10818	0.037112	0.66457	-3.66081
CTD-3234P18.2	ENSG00000266935	19	36628793	36630190	+		0.660883	-1.22865	2.21501	0.0286617	0.632655	-3.66125
NIPSNAP1	ENSG00000184117	22	29554808	29581337	-	nipsnap homolog 1 [Source:HGNC Symbol;Acc:HGNC:7827]	-0.144439	4.10488	-2.21622	0.028577	0.632655	-3.66152
TNS2	ENSG00000111077	12	53046969	53064372	+	tensin 2 [Source:HGNC Symbol;Acc:HGNC:19737]	0.345538	1.82265	2.10164	0.0376931	0.669215	-3.66284
RP11-707P17.1	ENSG00000259678	15	51414097	51498833	+	novel transcript, antisense to DMXL2	-0.273787	2.45667	-2.1161	0.0364192	0.658911	-3.66286
CTD-2014D20.1	ENSG00000279786	8	140820599	140822414	-	TEC	0.857825	-1.27298	2.23041	0.0275938	0.632655	-3.66355
RNF20	ENSG00000155827	9	101533851	101563344	+	ring finger protein 20 [Source:HGNC Symbol;Acc:HGNC:10062]	-0.149794	5.28934	-2.2881	0.023896	0.613178	-3.66369
SKAP2	ENSG00000005020	7	26667062	26995239	-	src kinase associated phosphoprotein 2 [Source:HGNC Symbol;Acc:HGNC:15687]	-0.209471	6.44296	-2.32685	0.021663	0.605763	-3.66408
RP11-471B22.3	ENSG00000275198	14	90383365	90387973	+	novel transcript	0.74099	-0.821303	2.19421	0.0301614	0.637064	-3.66602
CHMP2B	ENSG00000083937	3	87227271	87255548	+	charged multivesicular body protein 2B [Source:HGNC Symbol;Acc:HGNC:24537]	-0.179087	5.76389	-2.30607	0.0228363	0.612605	-3.66683
SORL1-AS1	ENSG00000246790	11	121447331	121453013	-	SORL1 antisense RNA 1 [Source:HGNC Symbol;Acc:HGNC:55594]	0.245065	4.07253	2.21957	0.028342	0.632655	-3.66844
TRAJ9	ENSG00000211880	14	22535554	22535614	+	T cell receptor alpha joining 9 [Source:HGNC Symbol;Acc:HGNC:12097]	0.280183	0.037448	2.12589	0.0355784	0.653512	-3.66875
DHDDS-AS1	ENSG00000225891	1	26462756	26467282	-	DHDDS antisense RNA 1 [Source:HGNC Symbol;Acc:HGNC:40925]	0.233733	1.6621	2.09366	0.0384127	0.6734	-3.67017
CTSL	ENSG00000135047	9	87725519	87731393	+	cathepsin L [Source:HGNC Symbol;Acc:HGNC:2537]	-0.502103	2.62329	-2.11357	0.036639	0.661252	-3.6704
SP1	ENSG00000185591	12	53380176	53416446	+	Sp1 transcription factor [Source:HGNC Symbol;Acc:HGNC:11205]	-0.114748	8.23116	-2.35105	0.0203642	0.601449	-3.67332
RP11-144G6.12	ENSG00000254929	10	47517816	47553514	-	novel transcript	0.274717	3.47482	2.1727	0.0317839	0.640042	-3.67344
PPP1R15B	ENSG00000158615	1	204403387	204411791	-	protein phosphatase 1 regulatory subunit 15B [Source:HGNC Symbol;Acc:HGNC:14951]	0.102694	8.25384	2.35067	0.0203837	0.601449	-3.67532
SF3B2	ENSG00000087365	11	66050729	66069308	+	splicing factor 3b subunit 2 [Source:HGNC Symbol;Acc:HGNC:10769]	-0.213053	6.69663	-2.32685	0.0216633	0.605763	-3.67583
RP4-559A3.7	ENSG00000255835	1	225886696	225924278	-	novel protein	-0.229069	4.72967	-2.24795	0.0264198	0.628332	-3.67677
ATP2B3	ENSG00000067842	X	153517676	153582939	+	ATPase plasma membrane Ca2+ transporting 3 [Source:HGNC Symbol;Acc:HGNC:816]	1.12407	-2.90866	2.45658	0.015469	0.592943	-3.67714
PGK1	ENSG00000102144	X	78065188	78129296	+	phosphoglycerate kinase 1 [Source:HGNC Symbol;Acc:HGNC:8896]	-0.114757	7.37553	-2.33792	0.0210599	0.601948	-3.67828
CTC-563A5.2	ENSG00000249412	5	179963615	179964419	+	novel transcript	0.557901	-0.581977	2.16624	0.0322855	0.641952	-3.67838
SERHL2	ENSG00000183569	22	42553617	42574382	+	serine hydrolase like 2 [Source:HGNC Symbol;Acc:HGNC:29446]	0.213129	2.39627	2.10944	0.0370009	0.66457	-3.67928
ZNF446	ENSG00000083838	19	58474017	58481230	+	zinc finger protein 446 [Source:HGNC Symbol;Acc:HGNC:21036]	0.188891	4.34557	2.22946	0.0276586	0.632655	-3.67969
LINC00862	ENSG00000203721	1	200342544	200374354	-	long intergenic non-protein coding RNA 862 [Source:HGNC Symbol;Acc:HGNC:21901]	-0.894073	-1.58145	-2.3018	0.0230846	0.612605	-3.67983
GSK3B	ENSG00000082701	3	119821323	120094417	-	glycogen synthase kinase 3 beta [Source:HGNC Symbol;Acc:HGNC:4617]	-0.110157	7.51184	-2.33907	0.0209982	0.601948	-3.68072
SLK	ENSG00000065613	10	103967201	104029233	+	STE20 like kinase [Source:HGNC Symbol;Acc:HGNC:11088]	-0.163639	6.87961	-2.32847	0.0215742	0.605763	-3.68148
CTC-281F24.1	ENSG00000261996	17	6653464	6655009	-	novel transcript	0.331192	2.09719	2.09769	0.0380477	0.67037	-3.68217
EPB41L3	ENSG00000082397	18	5392381	5630700	-	erythrocyte membrane protein band 4.1 like 3 [Source:HGNC Symbol;Acc:HGNC:3380]	-0.327467	4.88935	-2.25371	0.0260442	0.62548	-3.68277
YTHDF2	ENSG00000198492	1	28736621	28769775	+	YTH N6-methyladenosine RNA binding protein 2 [Source:HGNC Symbol;Acc:HGNC:31675]	-0.0946005	6.00564	-2.30599	0.0228409	0.612605	-3.68508
AC002401.1	ENSG00000236472	17	50135586	50146176	+	novel transcript, antisense to PPP1R9B	-0.286137	1.79363	-2.08229	0.0394574	0.67619	-3.68821
STAC3	ENSG00000185482	12	57243453	57251193	-	SH3 and cysteine rich domain 3 [Source:HGNC Symbol;Acc:HGNC:28423]	-0.489068	1.65444	-2.07798	0.0398605	0.677822	-3.69078
HYPK	ENSG00000242028	15	43796142	43803043	+	huntingtin interacting protein K [Source:HGNC Symbol;Acc:HGNC:18418]	0.153195	4.69621	2.24506	0.0266102	0.628799	-3.69234
CKMT2	ENSG00000131730	5	81233285	81266397	+	creatine kinase, mitochondrial 2 [Source:HGNC Symbol;Acc:HGNC:1996]	0.395035	1.09511	2.0763	0.0400178	0.677822	-3.6931
CRTC3-AS1	ENSG00000259736	15	90620007	90717141	-	CRTC3 antisense RNA 1 [Source:HGNC Symbol;Acc:HGNC:51433]	-0.213326	1.29038	-2.07603	0.0400435	0.677822	-3.69325
TRAV1-2	ENSG00000256553	14	21642889	21643578	+	T cell receptor alpha variable 1-2 [Source:HGNC Symbol;Acc:HGNC:12102]	-0.76138	-1.5102	-2.27873	0.0244652	0.618044	-3.69346
FAHD2A	ENSG00000115042	2	95402721	95416616	+	fumarylacetoacetate hydrolase domain containing 2A [Source:HGNC Symbol;Acc:HGNC:24252]	0.149611	4.34905	2.22192	0.0281787	0.632655	-3.69421
KIAA0895	ENSG00000164542	7	36324221	36390125	-	KIAA0895 [Source:HGNC Symbol;Acc:HGNC:22206]	-1.08144	-1.35226	-2.27875	0.0244637	0.618044	-3.69487
RP11-147L13.2	ENSG00000265100	17	68246629	68247938	-	novel transcript, antisense to AMZ2	0.268785	1.86548	2.08099	0.039579	0.67619	-3.69678
HOXD3	ENSG00000128652	2	176136612	176173102	+	homeobox D3 [Source:HGNC Symbol;Acc:HGNC:5137]	1.27703	-2.72371	2.41513	0.0172505	0.594356	-3.69691
SYNM	ENSG00000182253	15	99098217	99135593	+	synemin [Source:HGNC Symbol;Acc:HGNC:24466]	0.901226	1.01013	2.0725	0.0403769	0.678844	-3.69954
SNHG17	ENSG00000196756	20	38420588	38435353	-	small nucleolar RNA host gene 17 [Source:HGNC Symbol;Acc:HGNC:48600]	0.199879	4.2081	2.20807	0.0291549	0.632655	-3.70152
ARHGAP44	ENSG00000006740	17	12789539	12991643	+	Rho GTPase activating protein 44 [Source:HGNC Symbol;Acc:HGNC:29096]	0.239706	2.68653	2.11111	0.0368543	0.662723	-3.70172
BTNL9	ENSG00000165810	5	181040225	181061523	+	butyrophilin like 9 [Source:HGNC Symbol;Acc:HGNC:24176]	1.1704	-2.00202	2.30114	0.0231231	0.612605	-3.7026
YAE1	ENSG00000241127	7	39566376	39610320	+	YAE1 maturation factor of ABCE1 [Source:HGNC Symbol;Acc:HGNC:24857]	0.242247	3.44509	2.15571	0.033118	0.643401	-3.70263
SYBU	ENSG00000147642	8	109573978	109691791	-	syntabulin [Source:HGNC Symbol;Acc:HGNC:26011]	0.676445	-0.317707	2.11952	0.0361237	0.657385	-3.70297
CADM4	ENSG00000105767	19	43622368	43639839	-	cell adhesion molecule 4 [Source:HGNC Symbol;Acc:HGNC:30825]	0.288835	1.97687	2.07962	0.0397068	0.676254	-3.70386
RP11-504P24.9	ENSG00000278467	1	223994262	223995196	+	novel transcript	0.333407	2.77498	2.1165	0.0363847	0.658911	-3.70407
LINC00937	ENSG00000226091	12	8295986	8396803	-	long intergenic non-protein coding RNA 937 [Source:HGNC Symbol;Acc:HGNC:48629]	-0.990181	0.0150512	-2.12605	0.0355648	0.653512	-3.70416
KPNB1-DT	ENSG00000263766	17	47603860	47649420	-	KPNB1 divergent transcript [Source:HGNC Symbol;Acc:HGNC:55336]	-0.160764	3.67531	-2.16478	0.0324	0.641952	-3.7044
P3R3URF-PIK3R3	ENSG00000278139	1	46043661	46176488	-	P3R3URF-PIK3R3 readthrough [Source:HGNC Symbol;Acc:HGNC:54999]	-0.484646	0.830714	-2.07612	0.0400352	0.677822	-3.70525
RP1-149A16.3	ENSG00000230736	22	32376664	32384343	+	novel transcript	0.537026	0.0912357	2.08914	0.0388254	0.6735	-3.7066
FAM86B1	ENSG00000186523	8	12182096	12194133	-	family with sequence similarity 86 member B1 [Source:HGNC Symbol;Acc:HGNC:28268]	0.91738	-1.23452	2.193	0.0302508	0.637245	-3.70932
GATAD2B	ENSG00000143614	1	153804725	153922975	-	GATA zinc finger domain containing 2B [Source:HGNC Symbol;Acc:HGNC:30778]	-0.562093	1.72522	-2.06614	0.0409846	0.679317	-3.71015
C3orf52	ENSG00000114529	3	112086335	112131004	+	chromosome 3 open reading frame 52 [Source:HGNC Symbol;Acc:HGNC:26255]	0.232452	4.34874	2.21745	0.0284905	0.632655	-3.71027
RP11-147L13.14	ENSG00000278740	17	68188547	68189165	+	novel transcript	0.614817	1.40828	2.06497	0.0410964	0.679317	-3.71211
RAD23B	ENSG00000119318	9	107283137	107332194	+	RAD23 homolog B, nucleotide excision repair protein [Source:HGNC Symbol;Acc:HGNC:9813]	-0.130422	7.33225	-2.32118	0.0219779	0.60753	-3.71344
CTC-379B2.4	ENSG00000267557	19	32666298	32673210	+	novel transcript, antisense to ANKRD27	0.541934	-1.2266	2.19089	0.030407	0.638258	-3.71387
SAMHD1	ENSG00000101347	20	36890229	36951843	-	SAM and HD domain containing deoxynucleoside triphosphate triphosphohydrolase 1 [Source:HGNC Symbol;Acc:HGNC:15925]	-0.162875	9.20793	-2.34067	0.0209127	0.601948	-3.71497
RPS19BP1	ENSG00000187051	22	39529093	39532855	-	ribosomal protein S19 binding protein 1 [Source:HGNC Symbol;Acc:HGNC:28749]	0.173201	4.03992	2.18663	0.0307247	0.639558	-3.71571
RP11-509J21.2	ENSG00000237359	9	3647335	3648338	+	novel transcript	0.564707	-0.278529	2.10333	0.0375424	0.66714	-3.71678
EPRS1	ENSG00000136628	1	219968601	220046658	-	glutamyl-prolyl-tRNA synthetase 1 [Source:HGNC Symbol;Acc:HGNC:3418]	-0.151171	6.67706	-2.30761	0.0227479	0.612605	-3.71708
PTPN6	ENSG00000111679	12	6946468	6961316	+	protein tyrosine phosphatase non-receptor type 6 [Source:HGNC Symbol;Acc:HGNC:9658]	-0.206952	7.8374	-2.32561	0.0217317	0.605763	-3.71782
PPP1R12B	ENSG00000077157	1	202348699	202592706	+	protein phosphatase 1 regulatory subunit 12B [Source:HGNC Symbol;Acc:HGNC:7619]	0.147513	6.33615	2.30182	0.0230833	0.612605	-3.71821
RP11-523O18.7	ENSG00000241577	10	48883955	48935213	-	novel transcript, sense intronic to LRRC18	0.322763	1.26186	2.05943	0.0416329	0.682447	-3.71857
RP11-96D1.11	ENSG00000262160	16	68225969	68229145	-	novel transcript, antisense to NFATC3	-0.136121	5.99964	-2.28973	0.023798	0.613178	-3.71956
C5orf51	ENSG00000205765	5	41904188	41921636	+	chromosome 5 open reading frame 51 [Source:HGNC Symbol;Acc:HGNC:27750]	-0.167972	5.98951	-2.28894	0.0238454	0.613178	-3.72009
LINC01259	ENSG00000249667	4	38509767	38518056	+	long intergenic non-protein coding RNA 1259 [Source:HGNC Symbol;Acc:HGNC:49899]	0.331063	2.27733	2.08157	0.0395244	0.67619	-3.72081
VWA5A	ENSG00000110002	11	124115362	124147721	+	von Willebrand factor A domain containing 5A [Source:HGNC Symbol;Acc:HGNC:6658]	-0.272154	2.37055	-2.07636	0.0400124	0.677822	-3.72193
CKAP4	ENSG00000136026	12	106237877	106304279	-	cytoskeleton associated protein 4 [Source:HGNC Symbol;Acc:HGNC:16991]	-0.249946	4.9985	-2.24255	0.0267768	0.628799	-3.72234
DUSP28	ENSG00000188542	2	240560054	240564014	+	dual specificity phosphatase 28 [Source:HGNC Symbol;Acc:HGNC:33237]	0.156177	5.27141	2.26143	0.0255479	0.62548	-3.72267
MGC16275	ENSG00000246731	17	74209980	74213342	-	uncharacterized protein MGC16275 [Source:NCBI gene (formerly Entrezgene);Acc:85001]	0.175212	3.95855	2.1794	0.0312707	0.640042	-3.72281
RP11-1102P22.3	ENSG00000279410	16	17192863	17194232	-	novel transcript	0.226522	2.40491	2.08321	0.0393725	0.67619	-3.72323
PTGES3L-AARSD1	ENSG00000108825	17	42950526	42980528	-	PTGES3L-AARSD1 readthrough [Source:HGNC Symbol;Acc:HGNC:43946]	-0.238239	2.20674	-2.07108	0.0405117	0.679317	-3.72364
IKZF3	ENSG00000161405	17	39757721	39864188	-	IKAROS family zinc finger 3 [Source:HGNC Symbol;Acc:HGNC:13178]	-0.138098	9.01195	-2.3346	0.0212393	0.601948	-3.72466
MANEAL	ENSG00000185090	1	37793802	37801137	+	mannosidase endo-alpha like [Source:HGNC Symbol;Acc:HGNC:26452]	-0.579399	0.145695	-2.09017	0.0387305	0.6735	-3.72468
CCDC89	ENSG00000179071	11	85684866	85686277	-	coiled-coil domain containing 89 [Source:HGNC Symbol;Acc:HGNC:26762]	0.775779	-1.57469	2.20561	0.0293315	0.632967	-3.72868
CHURC1	ENSG00000258289	14	64914361	64944591	+	churchill domain containing 1 [Source:HGNC Symbol;Acc:HGNC:20099]	0.174121	7.40246	2.31564	0.0222892	0.609705	-3.72963
SSH1	ENSG00000084112	12	108778192	108857590	-	slingshot protein phosphatase 1 [Source:HGNC Symbol;Acc:HGNC:30579]	-0.157156	6.1288	-2.28806	0.0238981	0.613178	-3.73053
LINC02325	ENSG00000246084	14	97458816	97581601	+	long intergenic non-protein coding RNA 2325 [Source:HGNC Symbol;Acc:HGNC:53245]	0.249576	3.46474	2.14446	0.0340284	0.649543	-3.73159
MCM2	ENSG00000073111	3	127598223	127622436	+	minichromosome maintenance complex component 2 [Source:HGNC Symbol;Acc:HGNC:6944]	-0.328287	3.9714	-2.16398	0.0324629	0.642523	-3.73163
GDF11	ENSG00000135414	12	55743280	55757278	+	growth differentiation factor 11 [Source:HGNC Symbol;Acc:HGNC:4216]	0.13655	5.5209	2.26908	0.0250642	0.624587	-3.73189
GUCY1A1	ENSG00000164116	4	155666711	155732349	+	guanylate cyclase 1 soluble subunit alpha 1 [Source:HGNC Symbol;Acc:HGNC:4685]	-0.327748	3.293	-2.12419	0.035723	0.653803	-3.73218
CFAP161	ENSG00000156206	15	81007033	81149175	+	cilia and flagella associated protein 161 [Source:HGNC Symbol;Acc:HGNC:26782]	-0.719148	-0.309054	-2.10763	0.037161	0.66457	-3.73322
ARFGAP3	ENSG00000242247	22	42796502	42858106	-	ADP ribosylation factor GTPase activating protein 3 [Source:HGNC Symbol;Acc:HGNC:661]	-0.122478	5.71117	-2.27264	0.0248415	0.62275	-3.73357
TMEM14B-DT	ENSG00000272097	6	10743324	10747663	-	TMEM14B divergent transcript [Source:HGNC Symbol;Acc:HGNC:55230]	0.332602	1.08746	2.04859	0.0427007	0.686775	-3.73516
RP11-296A16.1	ENSG00000262560	15	43772617	43799133	-	novel protein	0.149466	3.32149	2.12816	0.035385	0.653512	-3.73572
DDN-AS1	ENSG00000257913	12	48998367	49019235	+	DDN and PRKAG1 antisense RNA 1 [Source:HGNC Symbol;Acc:HGNC:53464]	0.215951	2.31057	2.07078	0.0405407	0.679317	-3.73738
CTD-2540B15.7	ENSG00000267727	19	33301279	33301940	+	novel transcript	-0.690896	0.257408	-2.08034	0.039639	0.67619	-3.73844
WDR88	ENSG00000166359	19	33132090	33175795	+	WD repeat domain 88 [Source:HGNC Symbol;Acc:HGNC:26999]	0.293411	1.17528	2.04621	0.0429384	0.687467	-3.73845
THNSL2	ENSG00000144115	2	88170295	88186636	+	threonine synthase like 2 [Source:HGNC Symbol;Acc:HGNC:25602]	1.03584	-0.933475	2.13569	0.0347527	0.652654	-3.73851
APLP2	ENSG00000084234	11	130069837	130144811	+	amyloid beta precursor like protein 2 [Source:HGNC Symbol;Acc:HGNC:598]	-0.23349	7.72544	-2.31417	0.0223724	0.609705	-3.7399
UBTF	ENSG00000108312	17	44205033	44221626	-	upstream binding transcription factor [Source:HGNC Symbol;Acc:HGNC:12511]	-0.12531	6.7201	-2.29766	0.0233272	0.612931	-3.74112
SUPT6H	ENSG00000109111	17	28662091	28702684	+	SPT6 homolog, histone chaperone and transcription elongation factor [Source:HGNC Symbol;Acc:HGNC:11470]	-0.176661	6.41132	-2.29053	0.0237501	0.613178	-3.74123
FBXW2	ENSG00000119402	9	120751978	120793412	-	F-box and WD repeat domain containing 2 [Source:HGNC Symbol;Acc:HGNC:13608]	-0.121193	6.84119	-2.29987	0.023197	0.612605	-3.74174
NFIB	ENSG00000147862	9	14081843	14398983	-	nuclear factor I B [Source:HGNC Symbol;Acc:HGNC:7785]	-1.21864	-2.83111	-2.45876	0.0153797	0.592943	-3.74248
PSAT1	ENSG00000135069	9	78297143	78330093	+	phosphoserine aminotransferase 1 [Source:HGNC Symbol;Acc:HGNC:19129]	-0.256702	3.04126	-2.09849	0.0379758	0.67037	-3.7444
MIR4453HG	ENSG00000268471	4	152536264	152539263	+	MIR4453 host gene [Source:HGNC Symbol;Acc:HGNC:25288]	0.257684	3.76144	2.15586	0.0331061	0.643401	-3.74658
ANKRD61	ENSG00000157999	7	6031376	6036386	+	ankyrin repeat domain 61 [Source:HGNC Symbol;Acc:HGNC:22467]	0.255678	1.11142	2.04039	0.0435233	0.692077	-3.74735
GEMIN5	ENSG00000082516	5	154887416	154938209	-	gem nuclear organelle associated protein 5 [Source:HGNC Symbol;Acc:HGNC:20043]	-0.130906	5.0375	-2.23491	0.0272884	0.630091	-3.74736
SHISA8	ENSG00000234965	22	41909554	41914667	-	shisa family member 8 [Source:HGNC Symbol;Acc:HGNC:18351]	0.971112	-1.83479	2.25212	0.0261472	0.62548	-3.74852
MYO5B	ENSG00000167306	18	49822813	50195093	-	myosin VB [Source:HGNC Symbol;Acc:HGNC:7603]	0.285438	4.40767	2.2032	0.0295056	0.632967	-3.74859
PLBD1-AS1	ENSG00000256751	12	14567750	14619755	+	PLBD1 antisense RNA 1 [Source:HGNC Symbol;Acc:HGNC:51143]	-0.500736	0.422189	-2.05015	0.0425451	0.686775	-3.75154
RP5-1039K5.12	ENSG00000278948	22	37943050	37944898	+	TEC	0.240677	1.7562	2.04414	0.0431451	0.68848	-3.75155
FOXN3-AS1	ENSG00000258920	14	89417354	89419793	+	FOXN3 antisense RNA 1 [Source:HGNC Symbol;Acc:HGNC:44290]	0.251513	1.53118	2.0391	0.0436542	0.693036	-3.75283
RP11-242D8.1	ENSG00000267002	17	43164183	43170403	-	novel transcript	0.16903	2.71368	2.08025	0.039648	0.67619	-3.75346
CCRL2	ENSG00000121797	3	46407163	46412997	+	C-C motif chemokine receptor like 2 [Source:HGNC Symbol;Acc:HGNC:1612]	0.252752	2.71665	2.08045	0.0396295	0.67619	-3.75361
POLR1B	ENSG00000125630	2	112541915	112577150	+	RNA polymerase I subunit B [Source:HGNC Symbol;Acc:HGNC:20454]	-0.116157	5.56632	-2.25533	0.0259392	0.62548	-3.75771
TRIM17	ENSG00000162931	1	228407940	228416861	-	tripartite motif containing 17 [Source:HGNC Symbol;Acc:HGNC:13430]	0.223348	4.60417	2.2082	0.0291456	0.632655	-3.75778
RP11-382A20.7	ENSG00000260608	15	83012661	83061845	+	novel transcript, antisense to BTBD1	0.463679	0.803972	2.03484	0.0440873	0.693672	-3.75878
RP11-568J23.6	ENSG00000270159	16	85792415	85792933	+	novel transcript, antisense to COX4NB	0.467926	-0.306481	2.07261	0.0403667	0.678844	-3.76012
GTSF1L	ENSG00000124196	20	43726164	43726998	-	gametocyte specific factor 1 like [Source:HGNC Symbol;Acc:HGNC:16198]	0.601666	0.0793201	2.05332	0.0422318	0.68634	-3.76091
FOXP1-AS1	ENSG00000244203	3	71289769	71305853	+	FOXP1 antisense RNA 1 [Source:HGNC Symbol;Acc:HGNC:41942]	0.257799	1.16942	2.03078	0.0445047	0.694519	-3.76151
FKBP1A	ENSG00000088832	20	1368978	1393172	-	FKBP prolyl isomerase 1A [Source:HGNC Symbol;Acc:HGNC:3711]	-0.144702	7.71435	-2.30336	0.0229933	0.612605	-3.76315
LIPT1	ENSG00000144182	2	99154955	99163157	+	lipoyltransferase 1 [Source:HGNC Symbol;Acc:HGNC:29569]	0.215995	3.50074	2.12619	0.0355524	0.653512	-3.76322
PRMT5-AS1	ENSG00000237054	14	22919456	22926900	+	PRMT5 antisense RNA 1 [Source:HGNC Symbol;Acc:HGNC:40533]	-0.243485	2.26248	-2.04664	0.042895	0.687467	-3.76375
RMI2	ENSG00000175643	16	11249619	11351762	+	RecQ mediated genome instability 2 [Source:HGNC Symbol;Acc:HGNC:28349]	-0.319248	2.60632	-2.06262	0.0413234	0.680209	-3.76393
ZNF775	ENSG00000196456	7	150368790	150412470	+	zinc finger protein 775 [Source:HGNC Symbol;Acc:HGNC:28501]	0.161131	4.90236	2.22117	0.0282303	0.632655	-3.76481
AC106782.20	ENSG00000262721	16	30875766	30895216	-	novel transcript	0.320015	1.26649	2.02783	0.0448098	0.6951	-3.76625
PTGFRN	ENSG00000134247	1	116910057	116990358	+	prostaglandin F2 receptor inhibitor [Source:HGNC Symbol;Acc:HGNC:9601]	-0.596856	0.796005	-2.03455	0.0441177	0.693672	-3.7665
ENDOU	ENSG00000111405	12	47709734	47725567	-	endonuclease, poly(U) specific [Source:HGNC Symbol;Acc:HGNC:14369]	0.237133	2.70313	2.07409	0.0402262	0.678631	-3.76771
ADD2	ENSG00000075340	2	70607618	70768225	-	adducin 2 [Source:HGNC Symbol;Acc:HGNC:244]	0.257561	4.33531	2.18534	0.0308216	0.640042	-3.7686
INE1	ENSG00000224975	X	47204921	47205865	+	inactivation escape 1 [Source:HGNC Symbol;Acc:HGNC:6060]	0.50982	-0.0840588	2.053	0.0422632	0.68634	-3.76885
RP11-16K12.2	ENSG00000279235	15	78906127	78906809	+	tec	0.271244	1.85544	2.03548	0.0440221	0.693321	-3.77181
ZNF701	ENSG00000167562	19	52555822	52587174	+	zinc finger protein 701 [Source:HGNC Symbol;Acc:HGNC:25597]	0.145205	6.0129	2.26584	0.0252679	0.625418	-3.77528
EMP1	ENSG00000134531	12	13196716	13219939	+	epithelial membrane protein 1 [Source:HGNC Symbol;Acc:HGNC:3333]	-0.897499	-0.257718	-2.06853	0.040755	0.679317	-3.77621
LINC00544	ENSG00000122043	13	29935905	29950488	+	long intergenic non-protein coding RNA 544 [Source:HGNC Symbol;Acc:HGNC:43679]	0.618768	-0.889335	2.10413	0.0374711	0.66714	-3.77775
RP11-585P4.5	ENSG00000257497	12	75483454	75489820	-	novel transcript, antisense to GLIPR1	0.19727	3.46732	2.11583	0.0364423	0.658911	-3.77818
WNT7A	ENSG00000154764	3	13816258	13880121	-	Wnt family member 7A [Source:HGNC Symbol;Acc:HGNC:12786]	0.682439	0.4027	2.02962	0.0446244	0.694973	-3.77834
MAP3K20-AS1	ENSG00000238133	2	173166446	173282036	-	MAP3K20 antisense RNA 1 [Source:HGNC Symbol;Acc:HGNC:27935]	-0.543682	0.527665	-2.03058	0.044525	0.694519	-3.77907
TMEM248	ENSG00000106609	7	66921225	66958551	+	transmembrane protein 248 [Source:HGNC Symbol;Acc:HGNC:25476]	-0.0868452	7.4667	-2.29267	0.0236224	0.613178	-3.77943
RP11-4B16.4	ENSG00000278330	18	77112602	77115726	+	novel transcript, antisense to MBP	0.186295	5.32879	2.23825	0.0270635	0.630091	-3.77955
CH507-9B2.4	ENSG00000276612	21	5116343	5133805	-	novel protein	-0.92946	1.33594	-2.01925	0.0457074	0.698166	-3.77986
RP11-77K12.3	ENSG00000261476	16	75458252	75460017	-	novel transcript	0.305716	1.6373	2.02451	0.0451556	0.697163	-3.78014
PMAIP1	ENSG00000141682	18	59899948	59904306	+	phorbol-12-myristate-13-acetate-induced protein 1 [Source:HGNC Symbol;Acc:HGNC:9108]	0.289626	3.61569	2.12408	0.0357325	0.653803	-3.78128
SMARCC1	ENSG00000173473	3	47585272	47782106	-	SWI/SNF related, matrix associated, actin dependent regulator of chromatin subfamily c member 1 [Source:HGNC Symbol;Acc:HGNC:11104]	-0.108931	6.90733	-2.28213	0.0242574	0.615963	-3.78207
RP11-678G14.2	ENSG00000268081	19	21554640	21569237	-	novel transcript, antisense to ZNF429	-0.756356	-0.940159	-2.13626	0.0347055	0.652654	-3.78279
FBN2	ENSG00000138829	5	128257909	128659185	-	fibrillin 2 [Source:HGNC Symbol;Acc:HGNC:3604]	-0.438158	2.79917	-2.06284	0.0413023	0.680209	-3.78408
CTC-543D15.7	ENSG00000276483	19	9523224	9524640	-		-0.333053	2.32138	-2.03575	0.0439946	0.693321	-3.78484
RP11-25K21.1	ENSG00000234211	1	161671978	161674824	-	novel transcript, antisense to FCGR2B	0.49896	-0.664153	2.07664	0.0399857	0.677822	-3.78491
SFT2D2	ENSG00000213064	1	168225938	168253025	+	SFT2 domain containing 2 [Source:HGNC Symbol;Acc:HGNC:25140]	-0.167665	8.25514	-2.29893	0.0232524	0.612605	-3.7863
OGDH	ENSG00000105953	7	44606572	44709066	+	oxoglutarate dehydrogenase [Source:HGNC Symbol;Acc:HGNC:8124]	-0.178705	6.68841	-2.27518	0.024684	0.621691	-3.78664
ECE2	ENSG00000145194	3	184249650	184293031	+	endothelin converting enzyme 2 [Source:HGNC Symbol;Acc:HGNC:13275]	-0.490977	1.11204	-2.01438	0.0462232	0.698824	-3.78766
LINC00266-1	ENSG00000149656	20	64290385	64313132	+	long intergenic non-protein coding RNA 266-1 [Source:HGNC Symbol;Acc:HGNC:16202]	0.710432	-1.03568	2.09185	0.0385773	0.6735	-3.78885
ALDH6A1	ENSG00000119711	14	74056850	74084493	-	aldehyde dehydrogenase 6 family member A1 [Source:HGNC Symbol;Acc:HGNC:7179]	-0.189806	5.01541	-2.21378	0.0287488	0.632655	-3.79007
SND1-IT1	ENSG00000279078	7	127997597	128000077	+	SND1 intronic transcript 1 [Source:HGNC Symbol;Acc:HGNC:24158]	0.179673	4.09892	2.15851	0.0328954	0.643401	-3.79011
LARP1	ENSG00000155506	5	154712902	154817607	+	La ribonucleoprotein 1, translational regulator [Source:HGNC Symbol;Acc:HGNC:29531]	-0.168095	7.60387	-2.28858	0.0238669	0.613178	-3.7913
FSTL1	ENSG00000163430	3	120392293	120451253	-	follistatin like 1 [Source:HGNC Symbol;Acc:HGNC:3972]	-1.20254	-0.634028	-2.0981	0.0380107	0.67037	-3.79463
NKD1	ENSG00000140807	16	50548330	50640739	+	NKD inhibitor of WNT signaling pathway 1 [Source:HGNC Symbol;Acc:HGNC:17045]	0.268562	3.20702	2.0931	0.0384629	0.6734	-3.79487
MIR29B2CHG	ENSG00000203709	1	207801518	207869150	-	MIR29B2 and MIR29C host gene [Source:HGNC Symbol;Acc:HGNC:32018]	0.179123	6.26462	2.26285	0.0254571	0.625418	-3.79606
RP11-481J2.4	ENSG00000276259	16	58522970	58523842	+	novel transcript, antisense to CNOT1	-0.144085	2.97857	-2.06775	0.0408296	0.679317	-3.79656
C1orf220	ENSG00000213057	1	178542752	178548889	+	chromosome 1 putative open reading frame 220 [Source:HGNC Symbol;Acc:HGNC:33805]	0.220895	3.83978	2.13414	0.0348822	0.652654	-3.79699
CTB-96E2.10	ENSG00000277450	17	28373256	28373562	+	novel transcript, sense intronic to transcript readthrough between TMEM199 and SARM1	0.609251	-1.73324	2.15075	0.0335166	0.648362	-3.79705
MSN	ENSG00000147065	X	65588377	65741931	+	moesin [Source:HGNC Symbol;Acc:HGNC:7373]	-0.235771	9.45423	-2.30427	0.0229407	0.612605	-3.79741
RP4-734P14.4	ENSG00000256566	20	2467212	2508907	-	novel protein	-0.161336	3.91543	-2.13132	0.0351189	0.652654	-3.79768
NTN1	ENSG00000065320	17	9021542	9244000	+	netrin 1 [Source:HGNC Symbol;Acc:HGNC:8029]	0.305013	2.09818	2.02722	0.0448728	0.695383	-3.79953
CYSLTR1	ENSG00000173198	X	78271464	78327691	-	cysteinyl leukotriene receptor 1 [Source:HGNC Symbol;Acc:HGNC:17451]	0.166668	5.95974	2.25267	0.0261118	0.62548	-3.8006
MYO1E	ENSG00000157483	15	59132434	59372900	-	myosin IE [Source:HGNC Symbol;Acc:HGNC:7599]	-0.205491	4.51951	-2.17422	0.0316666	0.640042	-3.80215
ACOX2	ENSG00000168306	3	58505136	58537319	-	acyl-CoA oxidase 2 [Source:HGNC Symbol;Acc:HGNC:120]	-0.785471	-1.48883	-2.18628	0.0307511	0.639558	-3.80225
MCHR1	ENSG00000128285	22	40678750	40682814	+	melanin concentrating hormone receptor 1 [Source:HGNC Symbol;Acc:HGNC:4479]	0.757272	0.0348039	2.01704	0.0459408	0.698166	-3.80312
HKDC1	ENSG00000156510	10	69220303	69267559	+	hexokinase domain containing 1 [Source:HGNC Symbol;Acc:HGNC:23302]	-0.714248	0.175018	-2.02292	0.0453213	0.697694	-3.8034
RP11-203L2.4	ENSG00000236733	9	68822403	68843275	-	novel transcript	0.335454	0.485038	2.00908	0.0467902	0.700391	-3.80345
DUT-AS1	ENSG00000259488	15	48312353	48331856	-	DUT antisense RNA 1 [Source:HGNC Symbol;Acc:HGNC:55420]	0.195763	3.58501	2.1111	0.0368551	0.662723	-3.80377
ATP1B3-AS1	ENSG00000244124	3	141918252	141919021	-	ATP1B3 antisense RNA 1 [Source:HGNC Symbol;Acc:HGNC:40088]	-0.729419	-1.62218	-2.19979	0.0297527	0.635028	-3.80392
SBF2-AS1	ENSG00000246273	11	9758292	9811319	+	SBF2 antisense RNA 1 [Source:HGNC Symbol;Acc:HGNC:27438]	-0.243646	3.04126	-2.0684	0.0407672	0.679317	-3.80397
NSD1	ENSG00000165671	5	177133025	177300215	+	nuclear receptor binding SET domain protein 1 [Source:HGNC Symbol;Acc:HGNC:14234]	-0.0807075	7.81004	-2.2851	0.0240767	0.614116	-3.80502
RP11-434H6.7	ENSG00000273437	3	129163606	129163940	-	novel transcript	-0.489234	-0.676108	-2.08485	0.0392206	0.676176	-3.80513
PSMD8	ENSG00000099341	19	38374536	38383824	+	proteasome 26S subunit, non-ATPase 8 [Source:HGNC Symbol;Acc:HGNC:9566]	-0.15737	5.64972	-2.23453	0.0273144	0.630091	-3.80672
RP11-415F23.4	ENSG00000272529	3	16345126	16346440	+	novel transcript, antisense to RFTN1	0.230335	2.8988	2.06503	0.0410908	0.679317	-3.80676
ZNF229	ENSG00000278318	19	44417519	44448578	-	zinc finger protein 229 [Source:HGNC Symbol;Acc:HGNC:13022]	-0.561362	1.41707	-1.99991	0.0477861	0.706147	-3.80813
WDR44	ENSG00000131725	X	118346073	118449961	+	WD repeat domain 44 [Source:HGNC Symbol;Acc:HGNC:30512]	-0.133198	5.27725	-2.21665	0.0285465	0.632655	-3.80976
MAP3K1	ENSG00000095015	5	56815574	56896152	+	mitogen-activated protein kinase kinase kinase 1 [Source:HGNC Symbol;Acc:HGNC:6848]	-0.148576	9.07207	-2.29579	0.0234375	0.613056	-3.80992
CERS2	ENSG00000143418	1	150960583	150975004	-	ceramide synthase 2 [Source:HGNC Symbol;Acc:HGNC:14076]	-0.12546	6.71377	-2.26502	0.0253194	0.625418	-3.81007
SCAT2	ENSG00000257596	12	54262615	54279063	+	S-phase cancer associated transcript 2 [Source:HGNC Symbol;Acc:HGNC:53976]	0.21726	2.49629	2.03713	0.0438541	0.693321	-3.81046
AL157871.2	ENSG00000259052	14	100279959	100291456	-	novel transcript, sense overlapping to SLC25A29	-0.209113	1.4872	-1.99948	0.0478336	0.706147	-3.81113
PORCN	ENSG00000102312	X	48508962	48520814	+	porcupine O-acyltransferase [Source:HGNC Symbol;Acc:HGNC:17652]	0.237088	2.50265	2.03545	0.0440249	0.693321	-3.81372
SEL1L	ENSG00000071537	14	81471549	81533861	-	SEL1L adaptor subunit of ERAD E3 ubiquitin ligase [Source:HGNC Symbol;Acc:HGNC:10717]	-0.147305	7.14945	-2.27126	0.0249272	0.624102	-3.81384
LIX1L	ENSG00000271601	1	145933423	145958001	-	limb and CNS expressed 1 like [Source:HGNC Symbol;Acc:HGNC:28715]	-0.148744	6.63047	-2.26147	0.0255451	0.62548	-3.81418
MIR4313	ENSG00000261043	15	75759501	75762405	-	novel transcript	0.757063	-1.45474	2.11223	0.0367563	0.662723	-3.81688
ANXA2	ENSG00000182718	15	60347134	60402883	-	annexin A2 [Source:HGNC Symbol;Acc:HGNC:537]	-0.209454	7.37976	-2.27274	0.0248355	0.62275	-3.81698
RP11-370I10.12	ENSG00000269514	12	48198387	48202031	+	novel transcript, antisense to OR10AD1	0.244973	4.92789	2.19852	0.0298456	0.635049	-3.8176
ARL17A	ENSG00000185829	17	46516702	46579722	-	ADP ribosylation factor like GTPase 17A [Source:HGNC Symbol;Acc:HGNC:24096]	-1.18106	-0.521877	-2.05209	0.0423532	0.68634	-3.81944
SMARCC2	ENSG00000139613	12	56162983	56189567	-	SWI/SNF related, matrix associated, actin dependent regulator of chromatin subfamily c member 2 [Source:HGNC Symbol;Acc:HGNC:11105]	-0.141524	6.70121	-2.25943	0.0256754	0.62548	-3.82136
MCM3	ENSG00000112118	6	52264009	52284881	-	minichromosome maintenance complex component 3 [Source:HGNC Symbol;Acc:HGNC:6945]	-0.173398	5.31792	-2.20898	0.0290898	0.632655	-3.8243
SOCS7	ENSG00000274211	17	38352228	38405593	+	suppressor of cytokine signaling 7 [Source:HGNC Symbol;Acc:HGNC:29846]	-1.32338	-2.12552	-2.24252	0.0267785	0.628799	-3.82496
RP3-468K18.5	ENSG00000257065	6	143807092	143844617	+	novel protein	-0.270984	1.52793	-1.98883	0.0490131	0.706752	-3.8269
CEP192-DT	ENSG00000266969	18	12984694	12991173	-	CEP192 divergent transcript [Source:HGNC Symbol;Acc:HGNC:55313]	-0.21283	1.72804	-1.99215	0.0486425	0.7064	-3.82841
RNF182	ENSG00000180537	6	13924446	13980302	+	ring finger protein 182 [Source:HGNC Symbol;Acc:HGNC:28522]	-1.72812	0.874546	-1.98501	0.0494421	0.708778	-3.83036
CRNKL1	ENSG00000101343	20	20034368	20056046	-	crooked neck pre-mRNA splicing factor 1 [Source:HGNC Symbol;Acc:HGNC:15762]	-0.101838	5.82492	-2.22995	0.0276254	0.632655	-3.83249
LRRC37A2	ENSG00000238083	17	46511511	46555650	+	leucine rich repeat containing 37 member A2 [Source:HGNC Symbol;Acc:HGNC:32404]	-0.842809	2.51803	-2.01672	0.0459745	0.698166	-3.83253
RP11-1017G21.4	ENSG00000258959	14	102036315	102066228	-	novel pseudogene, ortholog of 1700001K19Rik (M. musculus)	-0.198915	2.26965	-2.00636	0.0470834	0.702528	-3.83428
FSTL4	ENSG00000053108	5	133196455	133612564	-	follistatin like 4 [Source:HGNC Symbol;Acc:HGNC:21389]	0.877691	-1.40116	2.06738	0.0408654	0.679317	-3.83434
ALDH2	ENSG00000111275	12	111766887	111809985	+	aldehyde dehydrogenase 2 family member [Source:HGNC Symbol;Acc:HGNC:404]	-0.32066	4.47255	-2.15424	0.0332364	0.644846	-3.83436
SETD4	ENSG00000185917	21	36034541	36079389	-	SET domain containing 4 [Source:HGNC Symbol;Acc:HGNC:1258]	0.124566	4.22276	2.14026	0.034374	0.650228	-3.83515
BBS5	ENSG00000163093	2	169479178	169506655	+	Bardet-Biedl syndrome 5 [Source:HGNC Symbol;Acc:HGNC:970]	0.530699	0.528022	1.98239	0.0497381	0.709532	-3.83754
ARHGEF35	ENSG00000213214	7	144186083	144195655	-	Rho guanine nucleotide exchange factor 35 [Source:HGNC Symbol;Acc:HGNC:33846]	-0.643972	-0.0939604	-2.00736	0.046976	0.70157	-3.84129
ZCCHC24	ENSG00000165424	10	79382325	79445627	-	zinc finger CCHC-type containing 24 [Source:HGNC Symbol;Acc:HGNC:26911]	-0.511097	2.00072	-1.98901	0.0489935	0.706752	-3.84146
ACTN4	ENSG00000130402	19	38647649	38731583	+	actinin alpha 4 [Source:HGNC Symbol;Acc:HGNC:166]	-0.272413	7.13645	-2.25607	0.0258911	0.62548	-3.844
RSPH9	ENSG00000172426	6	43645046	43672599	+	radial spoke head component 9 [Source:HGNC Symbol;Acc:HGNC:21057]	0.155126	3.72179	2.09743	0.0380707	0.67037	-3.84473
RP11-611O2.1	ENSG00000256325	12	68828118	68828553	+	novel transcript	0.360378	-0.123718	1.99474	0.0483554	0.706147	-3.84918
OSCP1	ENSG00000116885	1	36415827	36450451	-	organic solute carrier partner 1 [Source:HGNC Symbol;Acc:HGNC:29971]	-0.6087	-0.0162452	-2.00143	0.0476202	0.70582	-3.84955
RP11-56B16.6	ENSG00000274954	15	51833134	51833426	+	novel transcript	0.419705	-0.0382155	1.98501	0.0494418	0.708778	-3.85028
ACSF3	ENSG00000176715	16	89088375	89155846	+	acyl-CoA synthetase family member 3 [Source:HGNC Symbol;Acc:HGNC:27288]	0.168578	6.69501	2.24671	0.0265013	0.628332	-3.8508
TMC3-AS1	ENSG00000259343	15	81324377	81362037	+	TMC3 antisense RNA 1 [Source:HGNC Symbol;Acc:HGNC:51424]	0.512857	-0.174785	1.99722	0.0480812	0.706147	-3.85103
PERP	ENSG00000112378	6	138088505	138107511	-	p53 apoptosis effector related to PMP22 [Source:HGNC Symbol;Acc:HGNC:17637]	-0.490904	1.78147	-1.97622	0.0504423	0.71106	-3.85131
VWA5B1	ENSG00000158816	1	20290919	20354894	+	von Willebrand factor A domain containing 5B1 [Source:HGNC Symbol;Acc:HGNC:26538]	1.07739	-2.66255	2.22154	0.0282049	0.632655	-3.85187
KCTD12	ENSG00000178695	13	76880166	76886390	-	potassium channel tetramerization domain containing 12 [Source:HGNC Symbol;Acc:HGNC:14678]	-0.223687	7.29124	-2.2547	0.0259797	0.62548	-3.85248
EIF4H	ENSG00000106682	7	74174245	74197101	+	eukaryotic translation initiation factor 4H [Source:HGNC Symbol;Acc:HGNC:12741]	-0.155641	6.61167	-2.24204	0.0268105	0.628799	-3.85261
ZKSCAN2-DT	ENSG00000274925	16	25257952	25261066	+	ZKSCAN2 divergent transcript [Source:HGNC Symbol;Acc:HGNC:53912]	0.174428	4.25634	2.13698	0.0346457	0.652654	-3.85269
RP11-230C9.4	ENSG00000271265	6	156774217	156774662	-	novel transcript	0.485929	-0.0844683	1.98916	0.0489766	0.706752	-3.85361
NEK11	ENSG00000114670	3	131026850	131350465	+	NIMA related kinase 11 [Source:HGNC Symbol;Acc:HGNC:18593]	0.71557	-0.374954	1.9953	0.0482933	0.706147	-3.85424
RP11-534L20.5	ENSG00000261000	1	206503948	206504456	+	novel transcript	0.385858	-0.0466555	1.9861	0.0493201	0.70855	-3.85484
TMEM37	ENSG00000171227	2	119429901	119438520	+	transmembrane protein 37 [Source:HGNC Symbol;Acc:HGNC:18216]	0.902189	-1.44037	2.08003	0.0396686	0.67619	-3.85646
AGAP4	ENSG00000188234	10	45825594	45853875	-	ArfGAP with GTPase domain, ankyrin repeat and PH domain 4 [Source:HGNC Symbol;Acc:HGNC:23459]	0.191582	3.69869	2.09256	0.0385126	0.673422	-3.85686
POLR2J3	ENSG00000168255	7	102537918	102572656	-	RNA polymerase II subunit J3 [Source:HGNC Symbol;Acc:HGNC:33853]	0.241162	5.24446	2.19483	0.0301159	0.637064	-3.85834
EIF4G1	ENSG00000114867	3	184314495	184335358	+	eukaryotic translation initiation factor 4 gamma 1 [Source:HGNC Symbol;Acc:HGNC:3296]	-0.246403	6.83045	-2.24321	0.0267331	0.628799	-3.85914
ATXN7L3	ENSG00000087152	17	44191805	44200113	-	ataxin 7 like 3 [Source:HGNC Symbol;Acc:HGNC:25416]	-0.165368	5.40862	-2.19764	0.0299096	0.635507	-3.85975
RP1-253P7.4	ENSG00000197815	17	17858227	17860041	+	novel transcript, antisense to TOM1L2	0.218002	2.72741	2.02248	0.0453675	0.697694	-3.8602
DDX17	ENSG00000100201	22	38483440	38507660	-	DEAD-box helicase 17 [Source:HGNC Symbol;Acc:HGNC:2740]	0.10901	11.2117	2.28393	0.0241479	0.61477	-3.86033
RP11-540O11.1	ENSG00000251161	15	40906811	40910337	+	novel transcript	0.821162	-1.9212	2.12361	0.0357722	0.653803	-3.86057
KRBOX4	ENSG00000147121	X	46446857	46497422	+	KRAB box domain containing 4 [Source:HGNC Symbol;Acc:HGNC:26007]	0.155602	3.5354	2.07419	0.0402175	0.678631	-3.86408
AL133245.2	ENSG00000272754	2	32321638	32323002	+	novel transcript	0.523205	-0.220206	1.98579	0.0493541	0.70855	-3.86423
NCAPH	ENSG00000121152	2	96335787	96373845	+	non-SMC condensin I complex subunit H [Source:HGNC Symbol;Acc:HGNC:1112]	-0.484392	2.68391	-1.99848	0.047943	0.706147	-3.86491
RP11-536C5.7	ENSG00000227741	1	160202199	160208869	-	novel transcript	0.376146	1.08583	1.95948	0.052393	0.713662	-3.86521
STK32B	ENSG00000152953	4	5051442	5500998	+	serine/threonine kinase 32B [Source:HGNC Symbol;Acc:HGNC:14217]	-0.858943	-1.24847	-2.06953	0.0406593	0.679317	-3.8662
HNRNPA3	ENSG00000170144	2	177212563	177223958	+	heterogeneous nuclear ribonucleoprotein A3 [Source:HGNC Symbol;Acc:HGNC:24941]	-0.133667	8.15719	-2.26009	0.0256333	0.62548	-3.86658
TSSK6	ENSG00000178093	19	19512418	19515685	-	testis specific serine kinase 6 [Source:HGNC Symbol;Acc:HGNC:30410]	0.366854	1.61195	1.96616	0.0516073	0.712684	-3.86696
ST3GAL3	ENSG00000126091	1	43705824	43931165	+	ST3 beta-galactoside alpha-2,3-sialyltransferase 3 [Source:HGNC Symbol;Acc:HGNC:10866]	0.176969	2.7917	2.02311	0.0453015	0.697694	-3.86709
FGFBP3	ENSG00000174721	10	91906589	91909483	-	fibroblast growth factor binding protein 3 [Source:HGNC Symbol;Acc:HGNC:23428]	0.342807	1.11708	1.95829	0.0525349	0.713662	-3.8676
PPP3CA	ENSG00000138814	4	101023409	101348278	-	protein phosphatase 3 catalytic subunit alpha [Source:HGNC Symbol;Acc:HGNC:9314]	-0.152029	7.07392	-2.24426	0.0266632	0.628799	-3.86794
RP1-56K13.3	ENSG00000265784	17	38918801	38921769	-	novel transcript, antisense to LASP1	-0.168716	4.60451	-2.14629	0.0338789	0.649543	-3.8693
SNHG21	ENSG00000250988	15	82750564	82757206	+	small nucleolar RNA host gene 21 [Source:HGNC Symbol;Acc:HGNC:50284]	0.26652	1.63228	1.96576	0.0516542	0.712684	-3.8693
CTD-2260A17.1	ENSG00000248734	5	96784777	96785999	+	novel transcript	0.168237	3.36228	2.05639	0.04193	0.686119	-3.87001
BOLA3-DT	ENSG00000225439	2	74148009	74150061	+	BOLA3 divergent transcript [Source:HGNC Symbol;Acc:HGNC:42922]	0.244485	1.57114	1.96526	0.0517125	0.712684	-3.87031
MAGI2-AS3	ENSG00000234456	7	79452877	79471208	+	MAGI2 antisense RNA 3 [Source:HGNC Symbol;Acc:HGNC:40862]	-1.23539	-1.57668	-2.13377	0.0349131	0.652654	-3.87035
ZNRD2-DT	ENSG00000260233	11	65568482	65570423	-	ZNRD2 divergent transcript [Source:HGNC Symbol;Acc:HGNC:27384]	0.207799	3.07137	2.03788	0.0437773	0.693321	-3.87063
RP11-290F24.6	ENSG00000267940	11	6201901	6203253	-	novel transcript	-0.636665	-0.520915	-2.01001	0.0466903	0.700391	-3.87193
TMEM147-AS1	ENSG00000236144	19	35540738	35546029	-	TMEM147 antisense RNA 1 [Source:HGNC Symbol;Acc:HGNC:51273]	0.18232	4.16793	2.11398	0.036604	0.661226	-3.87492
DNAJA2-DT	ENSG00000261173	16	46973989	46978983	+	DNAJA2 divergent transcript [Source:HGNC Symbol;Acc:HGNC:55375]	0.395857	0.104631	1.96539	0.0516977	0.712684	-3.87495
RP11-282K24.3	ENSG00000253284	12	19147074	19154659	+	novel transcript	-0.91025	-1.7775	-2.12432	0.0357119	0.653803	-3.87602
HAR1A	ENSG00000274915	20	63102205	63104386	+		0.639134	-0.317313	1.97112	0.0510296	0.712154	-3.87639
CHURC1-FNTB	ENSG00000125954	14	64914485	65061803	+	CHURC1-FNTB readthrough [Source:HGNC Symbol;Acc:HGNC:42960]	0.16303	4.80946	2.15976	0.0327958	0.643401	-3.8781
RP11-1024P17.1	ENSG00000261468	3	30697661	30699576	+	novel transcript	0.250473	5.76422	2.20959	0.0290466	0.632655	-3.87915
LINC02576	ENSG00000232613	2	65030727	65053017	+	long intergenic non-protein coding RNA 2576 [Source:HGNC Symbol;Acc:HGNC:53748]	0.324957	1.44361	1.95443	0.0529949	0.713662	-3.88002
POLH-AS1	ENSG00000203362	6	43588230	43591362	-	POLH antisense RNA 1 [Source:HGNC Symbol;Acc:HGNC:40459]	-0.463399	0.182883	-1.96689	0.0515224	0.712684	-3.8804
CTD-3137H5.1	ENSG00000268199	19	18441419	18443597	+	novel transcript, antisense to ELL	-0.493949	-0.0302055	-1.97303	0.0508096	0.711148	-3.88116
CXADR	ENSG00000154639	21	17512382	17593579	+	CXADR Ig-like cell adhesion molecule [Source:HGNC Symbol;Acc:HGNC:2559]	-0.86896	-0.961375	-2.03736	0.0438309	0.693321	-3.88196
RBM12B-AS1	ENSG00000279331	8	93740121	93740773	+	RBM12B antisense RNA 1 [Source:HGNC Symbol;Acc:HGNC:28818]	0.171396	3.51464	2.06434	0.0411575	0.679385	-3.88199
LCMT1-AS1	ENSG00000260448	16	25085592	25111555	-	LCMT1 antisense RNA 1 [Source:HGNC Symbol;Acc:HGNC:51177]	0.311031	0.385536	1.95066	0.0534469	0.713662	-3.88257
MMP8	ENSG00000118113	11	102711795	102727050	-	matrix metallopeptidase 8 [Source:HGNC Symbol;Acc:HGNC:7175]	-1.08611	-0.00269631	-1.9773	0.0503181	0.710454	-3.88257
HNRNPU	ENSG00000153187	1	244851166	244864542	-	heterogeneous nuclear ribonucleoprotein U [Source:HGNC Symbol;Acc:HGNC:5048]	-0.1359	8.19314	-2.25193	0.0261598	0.62548	-3.88479
MRPL20-DT	ENSG00000272455	1	1409096	1410618	+	MRPL20 divergent transcript [Source:HGNC Symbol;Acc:HGNC:54814]	0.301221	1.56342	1.95159	0.0533352	0.713662	-3.88691
PSMC4	ENSG00000013275	19	39971005	39981441	+	proteasome 26S subunit, ATPase 4 [Source:HGNC Symbol;Acc:HGNC:9551]	-0.135971	4.75376	-2.14572	0.033925	0.649543	-3.88884
ORM2	ENSG00000228278	9	114329869	114333252	+	orosomucoid 2 [Source:HGNC Symbol;Acc:HGNC:8499]	0.420806	-1.05617	2.01719	0.0459244	0.698166	-3.88936
ARIH2OS	ENSG00000221883	3	48917788	48919385	-	ARIH2 opposite strand lncRNA [Source:HGNC Symbol;Acc:HGNC:34425]	0.265546	1.9387	1.9608	0.0522378	0.713469	-3.89108
KMT5B	ENSG00000110066	11	68154863	68213828	-	lysine methyltransferase 5B [Source:HGNC Symbol;Acc:HGNC:24283]	-0.121262	6.47683	-2.22095	0.0282455	0.632655	-3.89174
RP11-20I23.6	ENSG00000261140	16	2569043	2571936	-	novel transcript, antisense to PDPK1	0.63783	-1.18142	2.03391	0.0441829	0.694014	-3.89191
C4BPA	ENSG00000123838	1	207104262	207144972	+	complement component 4 binding protein alpha [Source:HGNC Symbol;Acc:HGNC:1325]	-1.13204	-0.467348	-1.97409	0.0506866	0.71106	-3.89258
TRIP12	ENSG00000153827	2	229763838	229923239	-	thyroid hormone receptor interactor 12 [Source:HGNC Symbol;Acc:HGNC:12306]	-0.166181	8.9049	-2.25514	0.0259517	0.62548	-3.89303
GNA13	ENSG00000120063	17	65010715	65056839	-	G protein subunit alpha 13 [Source:HGNC Symbol;Acc:HGNC:4381]	-0.158599	8.22887	-2.24801	0.0264162	0.628332	-3.89364
NIT2	ENSG00000114021	3	100334701	100356866	+	nitrilase family member 2 [Source:HGNC Symbol;Acc:HGNC:29878]	0.143809	4.50323	2.13167	0.0350895	0.652654	-3.89467
FNDC10	ENSG00000228594	1	1598011	1600096	-	fibronectin type III domain containing 10 [Source:HGNC Symbol;Acc:HGNC:42951]	-0.488324	1.45019	-1.94113	0.0546058	0.714053	-3.89474
RP11-25G10.2	ENSG00000232739	10	15237492	15241767	+	novel transcript	-0.534608	-0.908312	-2.01646	0.0460021	0.698166	-3.89537
CTD-2619J13.16	ENSG00000268543	19	58418560	58419310	+	novel transcript	-0.539119	-0.756015	-2.00844	0.0468596	0.700897	-3.89855
ISOC1	ENSG00000066583	5	129094751	129114028	+	isochorismatase domain containing 1 [Source:HGNC Symbol;Acc:HGNC:24254]	-0.240066	4.06585	-2.0862	0.0390951	0.675455	-3.89903
CPSF3	ENSG00000119203	2	9423568	9473101	+	cleavage and polyadenylation specific factor 3 [Source:HGNC Symbol;Acc:HGNC:2326]	-0.128241	5.59944	-2.18766	0.0306478	0.638761	-3.89904
CHD4	ENSG00000111642	12	6570083	6607476	-	chromodomain helicase DNA binding protein 4 [Source:HGNC Symbol;Acc:HGNC:1919]	-0.209606	7.00662	-2.22645	0.0278653	0.632655	-3.90174
TMEM220-AS1	ENSG00000263400	17	10729777	10815164	+	TMEM220 antisense RNA 1 [Source:HGNC Symbol;Acc:HGNC:44357]	0.684852	-1.71826	2.04909	0.042651	0.686775	-3.90181
CTD-2647L4.4	ENSG00000259366	8	29055935	29056685	+	novel transcript, sense intronic to HMBOX1	0.257662	1.80146	1.95019	0.0535042	0.713662	-3.90238
RP11-81A1.6	ENSG00000278600	15	79920195	79922455	-	novel transcript, sense intronic to ST20	0.184937	4.97094	2.15832	0.0329099	0.643401	-3.90347
OSTF1	ENSG00000134996	9	75088543	75147265	+	osteoclast stimulating factor 1 [Source:HGNC Symbol;Acc:HGNC:8510]	-0.123804	6.2059	-2.20647	0.0292699	0.632861	-3.9052
ADPGK	ENSG00000159322	15	72751369	72785846	-	ADP dependent glucokinase [Source:HGNC Symbol;Acc:HGNC:25250]	0.0879951	7.20416	2.22883	0.0277019	0.632655	-3.90677
ARNT	ENSG00000143437	1	150809705	150876768	-	aryl hydrocarbon receptor nuclear translocator [Source:HGNC Symbol;Acc:HGNC:700]	-0.115304	6.26493	-2.2073	0.0292102	0.632655	-3.90817
RPN2	ENSG00000118705	20	37178410	37241623	+	ribophorin II [Source:HGNC Symbol;Acc:HGNC:10382]	-0.131598	6.96236	-2.22275	0.0281206	0.632655	-3.90826
PEBP1	ENSG00000089220	12	118135858	118145584	+	phosphatidylethanolamine binding protein 1 [Source:HGNC Symbol;Acc:HGNC:8630]	-0.157838	5.35772	-2.17043	0.0319596	0.641565	-3.90885
TUBB3	ENSG00000198211	16	89919165	89938761	+	novel protein (MC1R-TUBB3 readthrough)	-0.760079	-0.16888	-1.96108	0.0522042	0.713469	-3.911
COL6A3	ENSG00000163359	2	237324003	237414375	-	collagen type VI alpha 3 chain [Source:HGNC Symbol;Acc:HGNC:2213]	-0.58555	1.54012	-1.93249	0.055674	0.718933	-3.91106
RP11-807G9.2	ENSG00000241326	1	9983141	9984568	+	novel transcript	-0.512217	-0.635619	-1.97953	0.0500641	0.709532	-3.91225
SLC13A4	ENSG00000164707	7	135681237	135729258	-	solute carrier family 13 member 4 [Source:HGNC Symbol;Acc:HGNC:15827]	0.23135	2.77159	1.99311	0.0485359	0.7064	-3.91267
PLIN2	ENSG00000147872	9	19108375	19149290	-	perilipin 2 [Source:HGNC Symbol;Acc:HGNC:248]	-0.167806	5.00878	-2.14902	0.0336566	0.649543	-3.91296
SCN9A	ENSG00000169432	2	166195185	166375993	-	sodium voltage-gated channel alpha subunit 9 [Source:HGNC Symbol;Acc:HGNC:10597]	-0.710612	1.56161	-1.92797	0.0562395	0.721025	-3.91316
EEF1A1-AS1	ENSG00000229862	6	73523618	73570596	+	EEF1A1 antisense RNA 1 [Source:HGNC Symbol;Acc:HGNC:40206]	0.537363	-0.277455	1.94373	0.0542873	0.713662	-3.9135
RP11-950C14.7	ENSG00000259138	14	75127153	75136930	+	novel transcript, antisense to NEK9 and TMED10	0.355848	0.596409	1.92433	0.056699	0.723612	-3.91392
ZBTB40-IT1	ENSG00000237200	1	22517474	22519708	+	ZBTB40 intronic transcript 1 [Source:HGNC Symbol;Acc:HGNC:41493]	0.351504	-0.227546	1.9447	0.0541688	0.713662	-3.915
GYG1	ENSG00000163754	3	148991341	149027632	+	glycogenin 1 [Source:HGNC Symbol;Acc:HGNC:4699]	-0.227223	4.9681	-2.14381	0.0340816	0.649543	-3.91525
RP11-196G18.24	ENSG00000272993	1	149845816	149846486	+		0.233526	3.49343	2.04482	0.043077	0.68848	-3.91623
TEF	ENSG00000167074	22	41367333	41399326	+	TEF transcription factor, PAR bZIP family member [Source:HGNC Symbol;Acc:HGNC:11722]	-0.267185	2.45424	-1.96266	0.0520174	0.713469	-3.91637
C1orf112	ENSG00000000460	1	169662007	169854080	+	chromosome 1 open reading frame 112 [Source:HGNC Symbol;Acc:HGNC:25565]	0.14873	5.26936	2.16619	0.0322893	0.641952	-3.91743
MCMBP	ENSG00000197771	10	119829404	119892556	-	minichromosome maintenance complex binding protein [Source:HGNC Symbol;Acc:HGNC:25782]	-0.108727	6.67193	-2.212	0.0288747	0.632655	-3.91898
RP11-535C21.3	ENSG00000236896	9	97986551	97987656	-	novel transcript	0.311011	0.666357	1.92055	0.0571801	0.725705	-3.91898
LIN7B	ENSG00000104863	19	49114324	49118460	+	lin-7 homolog B, crumbs cell polarity complex component [Source:HGNC Symbol;Acc:HGNC:17788]	0.526216	-0.158019	1.94442	0.0542037	0.713662	-3.91929
RP11-459F6.3	ENSG00000260927	16	58129529	58159133	+	novel transcript, antisense to CSNK2A2	0.548697	-1.40832	2.01217	0.0464591	0.699699	-3.91998
SCUBE3	ENSG00000146197	6	35214419	35253079	+	signal peptide, CUB domain and EGF like domain containing 3 [Source:HGNC Symbol;Acc:HGNC:13655]	0.188715	3.55536	2.04733	0.0428258	0.687467	-3.91999
CEP70	ENSG00000114107	3	138494344	138594538	-	centrosomal protein 70 [Source:HGNC Symbol;Acc:HGNC:29972]	0.400508	2.75506	1.98838	0.049064	0.706968	-3.92027
CTD-2126E3.3	ENSG00000269091	19	50043196	50051062	-	novel transcript, antisense to ZNF473	0.32308	-0.354718	1.94493	0.0541407	0.713662	-3.92084
NUP133	ENSG00000069248	1	229440260	229508341	-	nucleoporin 133 [Source:HGNC Symbol;Acc:HGNC:18016]	-0.108144	6.03636	-2.19335	0.0302252	0.637245	-3.92151
RP11-296I10.3	ENSG00000247228	16	70156340	70173448	-	novel transcript, antisense to PDPR & CLEC18C	0.18592	4.99184	2.14769	0.0337648	0.649543	-3.92175
RP11-338I21.1	ENSG00000271933	10	84138420	84140582	-	novel transcript, antisense to GHITM	0.204195	2.20875	1.95264	0.0532086	0.713662	-3.922
RP11-946P6.6	ENSG00000277595	12	110032245	110032803	+	novel transcript, sense intronic to ANKRD13A	0.249885	1.42573	1.92626	0.0564556	0.722382	-3.92208
RP11-359J14.2	ENSG00000256973	12	22460519	22463914	-	novel transcript	0.248804	1.87597	1.93961	0.0547921	0.714114	-3.92419
GTF2I	ENSG00000263001	7	74657667	74760692	+	general transcription factor IIi [Source:HGNC Symbol;Acc:HGNC:4659]	-0.199624	6.40555	-2.20083	0.0296775	0.634691	-3.92667
DIP2C	ENSG00000151240	10	274190	689743	-	disco interacting protein 2 homolog C [Source:HGNC Symbol;Acc:HGNC:29150]	0.284006	3.37214	2.03149	0.0444319	0.694519	-3.92696
EFNB2	ENSG00000125266	13	106489731	106535114	-	ephrin B2 [Source:HGNC Symbol;Acc:HGNC:3227]	-0.796274	-1.52213	-2.05289	0.042274	0.68634	-3.92789
MYCL	ENSG00000116990	1	39895426	39902256	-	MYCL proto-oncogene, bHLH transcription factor [Source:HGNC Symbol;Acc:HGNC:7555]	-0.44828	3.19317	-1.99477	0.0483518	0.706147	-3.93021
COA7	ENSG00000162377	1	52684451	52698366	-	cytochrome c oxidase assembly factor 7 [Source:HGNC Symbol;Acc:HGNC:25716]	0.153003	4.20609	2.08948	0.038794	0.6735	-3.93159
RASA2-IT1	ENSG00000250170	3	141525133	141526121	+	RASA2 intronic transcript 1 [Source:HGNC Symbol;Acc:HGNC:41376]	-0.31722	0.896881	-1.90952	0.0586009	0.728047	-3.93322
CD81-AS1	ENSG00000238184	11	2328749	2377992	-	CD81 antisense RNA 1 [Source:HGNC Symbol;Acc:HGNC:49384]	-0.359471	0.365311	-1.91683	0.0576562	0.727334	-3.93323
COQ3	ENSG00000132423	6	99369400	99394204	-	coenzyme Q3, methyltransferase [Source:HGNC Symbol;Acc:HGNC:18175]	-0.388829	0.985563	-1.90915	0.0586499	0.728047	-3.93371
SCAT8	ENSG00000236345	6	63806836	63822642	+	S-phase cancer associated transcript 8 [Source:HGNC Symbol;Acc:HGNC:40967]	-0.803819	-1.79596	-2.07323	0.0403078	0.678844	-3.93451
RCC2-AS1	ENSG00000227751	1	17406760	17407382	+	RCC2 antisense RNA 1 [Source:HGNC Symbol;Acc:HGNC:41262]	-0.226718	1.49232	-1.91483	0.0579136	0.727771	-3.93479
SNRK	ENSG00000163788	3	43286512	43424764	+	SNF related kinase [Source:HGNC Symbol;Acc:HGNC:30598]	-0.102321	8.17313	-2.22746	0.0277956	0.632655	-3.93596
NRDE2	ENSG00000119720	14	90267856	90332137	-	NRDE-2, necessary for RNA interference, domain containing [Source:HGNC Symbol;Acc:HGNC:20186]	0.0875877	6.27119	2.19487	0.030113	0.637064	-3.93609
PSRC1	ENSG00000134222	1	109279556	109283186	-	proline and serine rich coiled-coil 1 [Source:HGNC Symbol;Acc:HGNC:24472]	-0.590707	0.280225	-1.92043	0.0571956	0.725705	-3.9362
TIMP2	ENSG00000035862	17	78852977	78925387	-	TIMP metallopeptidase inhibitor 2 [Source:HGNC Symbol;Acc:HGNC:11821]	-0.266989	5.85735	-2.17867	0.0313264	0.640042	-3.9396
KIAA1671-AS1	ENSG00000203280	22	25102433	25112692	-	KIAA1671 antisense RNA 1 [Source:HGNC Symbol;Acc:HGNC:41238]	-0.623555	-1.11934	-1.99478	0.0483509	0.706147	-3.93979
XIAP	ENSG00000101966	X	123859724	123913979	+	X-linked inhibitor of apoptosis [Source:HGNC Symbol;Acc:HGNC:592]	-0.149845	7.31344	-2.21325	0.028786	0.632655	-3.94102
WDR36	ENSG00000134987	5	111091716	111130502	+	WD repeat domain 36 [Source:HGNC Symbol;Acc:HGNC:30696]	-0.18569	6.3069	-2.19212	0.0303159	0.637932	-3.94106
ATP5F1B	ENSG00000110955	12	56638175	56646068	-	ATP synthase F1 subunit beta [Source:HGNC Symbol;Acc:HGNC:830]	-0.160174	7.32646	-2.21278	0.0288193	0.632655	-3.94156
ERGIC3	ENSG00000125991	20	35542021	35557634	+	ERGIC and golgi 3 [Source:HGNC Symbol;Acc:HGNC:15927]	-0.118355	6.21362	-2.18835	0.0305965	0.638369	-3.94209
ZNF350-AS1	ENSG00000269235	19	51949134	51981367	+	ZNF350 antisense RNA 1 [Source:HGNC Symbol;Acc:HGNC:48598]	0.299028	1.00158	1.90346	0.0593948	0.73232	-3.94277
FAM3B	ENSG00000183844	21	41304212	41357431	+	FAM3 metabolism regulating signaling molecule B [Source:HGNC Symbol;Acc:HGNC:1253]	-1.05386	-2.52342	-2.16692	0.0322322	0.641952	-3.94415
MPLKIP	ENSG00000168303	7	40126023	40134659	-	M-phase specific PLK1 interacting protein [Source:HGNC Symbol;Acc:HGNC:16002]	0.14477	5.92148	2.18017	0.0312119	0.640042	-3.94522
RBM22	ENSG00000086589	5	150690794	150701107	-	RNA binding motif protein 22 [Source:HGNC Symbol;Acc:HGNC:25503]	-0.0792836	6.4553	-2.194	0.0301774	0.637064	-3.94564
RP11-893F2.13	ENSG00000253730	17	50158333	50161276	-	novel transcript	0.554282	-1.51418	1.99256	0.0485967	0.7064	-3.94568
CTD-2270P14.5	ENSG00000276791	16	2777319	2780568	+	novel transcript	0.21941	4.00755	2.06718	0.0408845	0.679317	-3.94604
OR10G2	ENSG00000255582	14	21633836	21634940	-	olfactory receptor family 10 subfamily G member 2 [Source:HGNC Symbol;Acc:HGNC:8170]	0.677655	-1.86102	2.02893	0.0446955	0.694973	-3.94667
RP11-197N18.8	ENSG00000280381	12	123087256	123092821	-	novel transcript	0.319932	2.31488	1.95179	0.053311	0.713662	-3.94686
CTC-425O23.2	ENSG00000205041	19	40273489	40275479	-	novel transcript, sense intronic to AKT2	0.280767	2.01564	1.93105	0.0558537	0.719937	-3.94719
RP11-236P24.3	ENSG00000234019	X	53093710	53094858	-	novel transcript	0.661829	-1.52241	1.99689	0.0481184	0.706147	-3.94733
ATP6AP2	ENSG00000182220	X	40580908	40606637	+	ATPase H+ transporting accessory protein 2 [Source:HGNC Symbol;Acc:HGNC:18305]	-0.137525	6.1455	-2.18399	0.0309233	0.640042	-3.94766
CORO2A	ENSG00000106789	9	98120975	98192640	-	coronin 2A [Source:HGNC Symbol;Acc:HGNC:2255]	-0.219159	3.61698	-2.02927	0.0446608	0.694973	-3.94872
RP11-271M24.2	ENSG00000260509	13	25300124	25301438	-	novel transcript, antisense to NUPL1	0.788243	-1.99648	2.0477	0.0427887	0.687467	-3.9488
AGPAT1	ENSG00000204310	6	32168212	32178096	-	1-acylglycerol-3-phosphate O-acyltransferase 1 [Source:HGNC Symbol;Acc:HGNC:324]	-1.70352	-1.4334	-2.03089	0.044493	0.694519	-3.94889
TPR	ENSG00000047410	1	186311652	186375693	-	translocated promoter region, nuclear basket protein [Source:HGNC Symbol;Acc:HGNC:12017]	-0.160823	7.7829	-2.21566	0.0286163	0.632655	-3.94984
JRK	ENSG00000234616	8	142657460	142681968	-	Jrk helix-turn-helix protein [Source:HGNC Symbol;Acc:HGNC:6199]	0.108204	5.94873	2.17829	0.0313549	0.640042	-3.94996
CTD-2292M16.8	ENSG00000258768	14	20260480	20264308	-	novel transcript	-0.792075	-0.260857	-1.92845	0.0561803	0.720737	-3.95012
TDRP	ENSG00000180190	8	489792	545781	-	testis development related protein [Source:HGNC Symbol;Acc:HGNC:26951]	-0.552314	0.473051	-1.89949	0.0599191	0.733282	-3.95017
EIF1AX-AS1	ENSG00000225037	X	20139968	20140444	+	EIF1AX antisense RNA 1 [Source:HGNC Symbol;Acc:HGNC:40208]	0.420937	0.842182	1.89791	0.0601294	0.734027	-3.95031
SPCS3-AS1	ENSG00000248980	4	176308268	176320458	-	SPCS3 antisense RNA 1 [Source:HGNC Symbol;Acc:HGNC:54818]	0.262905	2.54302	1.95584	0.0528257	0.713662	-3.95083
RAB5A	ENSG00000144566	3	19947079	19985175	+	RAB5A, member RAS oncogene family [Source:HGNC Symbol;Acc:HGNC:9783]	-0.117725	6.65419	-2.19603	0.0300279	0.636643	-3.9518
NRBP1	ENSG00000115216	2	27427790	27442259	+	nuclear receptor binding protein 1 [Source:HGNC Symbol;Acc:HGNC:7993]	-0.161358	5.87358	-2.1722	0.0318228	0.640168	-3.95205
HIRIP3	ENSG00000149929	16	29992321	29996436	-	HIRA interacting protein 3 [Source:HGNC Symbol;Acc:HGNC:4917]	-0.346562	2.65939	-1.9503	0.05349	0.713662	-3.95366
FAM184B	ENSG00000047662	4	17629306	17781512	-	family with sequence similarity 184 member B [Source:HGNC Symbol;Acc:HGNC:29235]	0.138997	5.67771	2.16818	0.0321347	0.641952	-3.95376
VDAC3	ENSG00000078668	8	42391624	42405897	+	voltage dependent anion channel 3 [Source:HGNC Symbol;Acc:HGNC:12674]	-0.112801	5.22167	-2.14076	0.0343323	0.650228	-3.95546
RP11-111M22.4	ENSG00000272301	11	76389648	76390128	+		0.466828	0.469324	1.8925	0.0608524	0.734219	-3.95652
LINC00896	ENSG00000236499	22	20206397	20208524	+	long intergenic non-protein coding RNA 896 [Source:HGNC Symbol;Acc:HGNC:26519]	0.299743	2.80676	1.96813	0.0513777	0.712684	-3.95677
AC005606.15	ENSG00000260107	16	1997654	1998374	+	novel transcript	-0.255239	1.19537	-1.89344	0.0607261	0.734219	-3.95779
CPQ	ENSG00000104324	8	96645227	97149654	+	carboxypeptidase Q [Source:HGNC Symbol;Acc:HGNC:16910]	-0.255945	4.05474	-2.05903	0.0416723	0.682523	-3.95842
CTC-512J12.4	ENSG00000267188	19	44392439	44448452	-	novel transcript	-0.499672	-1.44244	-1.99667	0.048142	0.706147	-3.96046
CTB-52I2.7	ENSG00000279172	19	18009440	18009881	-	TEC	-0.452552	-0.135705	-1.91202	0.0582761	0.727929	-3.96061
RNF212	ENSG00000178222	4	1056250	1113562	-	ring finger protein 212 [Source:HGNC Symbol;Acc:HGNC:27729]	-0.600216	0.958304	-1.88898	0.0613266	0.736294	-3.96158
CD4	ENSG00000010610	12	6786858	6820808	+	CD4 molecule [Source:HGNC Symbol;Acc:HGNC:1678]	-0.21049	7.10165	-2.19972	0.0297578	0.635028	-3.96168
SH3PXD2B	ENSG00000174705	5	172325181	172454523	-	SH3 and PX domains 2B [Source:HGNC Symbol;Acc:HGNC:29242]	-0.946427	-0.655731	-1.93389	0.0554992	0.718502	-3.9621
RP11-90P5.2	ENSG00000253356	8	38148741	38163772	+	novel transcript	0.199701	3.0308	1.97882	0.0501445	0.709532	-3.96254
UMODL1	ENSG00000177398	21	42062959	42143453	+	uromodulin like 1 [Source:HGNC Symbol;Acc:HGNC:12560]	0.849948	-0.738309	1.93019	0.0559617	0.720282	-3.9641
ALDH18A1	ENSG00000059573	10	95605929	95656706	-	aldehyde dehydrogenase 18 family member A1 [Source:HGNC Symbol;Acc:HGNC:9722]	-0.138525	4.70813	-2.10367	0.0375122	0.66714	-3.96481
AARSD1	ENSG00000266967	17	42950526	42964498	-	alanyl-tRNA synthetase domain containing 1 [Source:HGNC Symbol;Acc:HGNC:28417]	-0.194572	2.52166	-1.94013	0.0547282	0.714114	-3.96483
SRP68	ENSG00000167881	17	76038775	76072653	-	signal recognition particle 68 [Source:HGNC Symbol;Acc:HGNC:11302]	-0.123059	6.09631	-2.17398	0.0316857	0.640042	-3.96514
ADAMTSL5	ENSG00000185761	19	1505018	1513604	-	ADAMTS like 5 [Source:HGNC Symbol;Acc:HGNC:27912]	0.708367	-0.778065	1.93355	0.0555418	0.718502	-3.96534
CAMTA1-DT	ENSG00000237436	1	6783892	6784843	-	CAMTA1 divergent transcript [Source:HGNC Symbol;Acc:HGNC:53020]	0.418116	-0.655214	1.91956	0.0573061	0.725705	-3.9654
AVIL	ENSG00000135407	12	57797376	57818704	-	advillin [Source:HGNC Symbol;Acc:HGNC:14188]	0.201623	3.3881	2.01017	0.0466728	0.700391	-3.96621
RP11-215G15.5	ENSG00000272016	5	10654220	10657816	+		-0.247415	2.91385	-1.96229	0.0520618	0.713469	-3.96681
EXOSC10	ENSG00000171824	1	11066618	11099881	-	exosome component 10 [Source:HGNC Symbol;Acc:HGNC:9138]	-0.093968	6.18419	-2.17496	0.0316097	0.640042	-3.96885
CA14	ENSG00000118298	1	150257159	150265078	+	carbonic anhydrase 14 [Source:HGNC Symbol;Acc:HGNC:1372]	0.42668	0.522848	1.88292	0.062151	0.738776	-3.96905
RP11-468E2.5	ENSG00000259321	14	24139445	24140444	+	novel transcript	-0.382342	0.749905	-1.88277	0.0621724	0.738776	-3.96938
FXYD2	ENSG00000137731	11	117800844	117828698	-	FXYD domain containing ion transport regulator 2 [Source:HGNC Symbol;Acc:HGNC:4026]	0.504997	0.344181	1.88234	0.0622303	0.739018	-3.96988
RP11-407G23.4	ENSG00000260038	16	57247350	57248492	+	novel transcript, sense to intronic to ARL2BP	0.348639	-0.0534246	1.89305	0.0607788	0.734219	-3.97055
KCNJ14	ENSG00000182324	19	48455509	48466980	+	potassium inwardly rectifying channel subfamily J member 14 [Source:HGNC Symbol;Acc:HGNC:6260]	-0.634958	-0.0843279	-1.9075	0.0588642	0.729456	-3.9706
AC006129.1	ENSG00000268355	19	41531206	41532174	+	novel transcript	0.645246	-1.73827	1.99405	0.0484322	0.706147	-3.97119
EIF4A3	ENSG00000141543	17	80135214	80147183	-	eukaryotic translation initiation factor 4A3 [Source:HGNC Symbol;Acc:HGNC:18683]	-0.159876	5.21747	-2.13109	0.0351378	0.652654	-3.97151
DPP3-DT	ENSG00000255517	11	66473490	66480233	-	DPP3 divergent transcript [Source:HGNC Symbol;Acc:HGNC:55494]	0.215108	2.99751	1.97453	0.0506366	0.71106	-3.97171
HMOX1	ENSG00000100292	22	35380361	35394214	+	heme oxygenase 1 [Source:HGNC Symbol;Acc:HGNC:5013]	-0.334447	4.35628	-2.06817	0.0407898	0.679317	-3.97178
RP11-483E17.1	ENSG00000279884	2	174545385	174546335	-	TEC	0.236989	2.39739	1.93535	0.0553188	0.717174	-3.9729
MDH2	ENSG00000146701	7	76048051	76067508	+	malate dehydrogenase 2 [Source:HGNC Symbol;Acc:HGNC:6971]	-0.130368	6.21505	-2.17286	0.0317715	0.640042	-3.9736
RP11-528G1.2	ENSG00000234425	1	160537073	160571458	+	novel transcript	0.605502	-1.1395	1.94459	0.0541825	0.713662	-3.97438
RP11-416N2.4	ENSG00000273108	10	103608619	103610050	+	novel transcript, antisense to SH3PXD2A	-0.348493	1.19811	-1.8807	0.0624559	0.73928	-3.97466
CSMD1	ENSG00000183117	8	2935353	4994972	-	CUB and Sushi multiple domains 1 [Source:HGNC Symbol;Acc:HGNC:14026]	-1.27653	-2.27614	-2.09825	0.0379975	0.67037	-3.97529
TMOD3	ENSG00000138594	15	51829628	51947295	+	tropomodulin 3 [Source:HGNC Symbol;Acc:HGNC:11873]	-0.138438	7.74896	-2.20289	0.0295281	0.632967	-3.97536
CCDC103	ENSG00000167131	17	44899142	44905390	+	coiled-coil domain containing 103 [Source:HGNC Symbol;Acc:HGNC:32700]	-0.759212	-1.4305	-1.99056	0.0488193	0.7064	-3.97719
CTD-3234P18.6	ENSG00000276071	19	36668102	36669404	+	novel transcript	0.219728	2.1679	1.91798	0.0575081	0.726858	-3.97853
ABTB2	ENSG00000166016	11	34150988	34358008	-	ankyrin repeat and BTB domain containing 2 [Source:HGNC Symbol;Acc:HGNC:23842]	0.241679	3.14378	1.98459	0.04949	0.70879	-3.97875
RP11-461L13.3	ENSG00000270750	4	152320544	152321044	-		-0.358945	0.61552	-1.87536	0.0631927	0.740202	-3.97927
AMIGO1	ENSG00000181754	1	109504175	109509738	-	adhesion molecule with Ig like domain 1 [Source:HGNC Symbol;Acc:HGNC:20824]	0.211905	5.39851	2.14393	0.0340719	0.649543	-3.98005
SNORA67	ENSG00000264772	17	7572826	7582024	+	novel transcript	-0.169516	8.91983	-2.2135	0.0287688	0.632655	-3.98011
ABCA13	ENSG00000179869	7	48171458	48647496	+	ATP binding cassette subfamily A member 13 [Source:HGNC Symbol;Acc:HGNC:14638]	-1.28901	-1.11208	-1.96373	0.0518919	0.713469	-3.9804
LGALS9C	ENSG00000171916	17	18476737	18494945	+	galectin 9C [Source:HGNC Symbol;Acc:HGNC:33874]	0.588356	0.74419	1.87265	0.0635696	0.741482	-3.98374
AC092171.4	ENSG00000230733	7	5475804	5479811	+	novel transcript	-0.361568	1.98938	-1.89531	0.0604753	0.734219	-3.98413
RP11-139J15.7	ENSG00000271786	10	18642476	18655194	-		0.252603	1.69061	1.88979	0.061217	0.735877	-3.98424
RP11-64K12.8	ENSG00000259211	15	40464193	40466726	-	novel transcript, antisense to BAHD1	-0.261589	1.52714	-1.88162	0.0623291	0.73928	-3.98477
ANGPT1	ENSG00000154188	8	107249482	107498055	-	angiopoietin 1 [Source:HGNC Symbol;Acc:HGNC:484]	-0.8695	-0.684956	-1.9151	0.0578788	0.727771	-3.98563
ELMOD3	ENSG00000115459	2	85354394	85391752	+	ELMO domain containing 3 [Source:HGNC Symbol;Acc:HGNC:26158]	0.128511	4.618	2.09129	0.0386282	0.6735	-3.9858
PLAT	ENSG00000104368	8	42175233	42207724	-	plasminogen activator, tissue type [Source:HGNC Symbol;Acc:HGNC:9051]	0.483878	-0.200439	1.88007	0.062542	0.73928	-3.98603
INSIG1	ENSG00000186480	7	155297776	155310235	+	insulin induced gene 1 [Source:HGNC Symbol;Acc:HGNC:6083]	-0.131901	6.29407	-2.16866	0.0320972	0.641952	-3.98693
ATIC	ENSG00000138363	2	215311817	215349773	+	5-aminoimidazole-4-carboxamide ribonucleotide formyltransferase/IMP cyclohydrolase [Source:HGNC Symbol;Acc:HGNC:794]	-0.113937	6.14054	-2.16476	0.0324013	0.641952	-3.98718
RP11-804A23.2	ENSG00000255959	11	60835996	60842965	-	novel transcript, antisense to CCDC86	-0.372426	0.315307	-1.87302	0.0635183	0.741482	-3.98816
RP11-264L1.1	ENSG00000279887	16	78525189	78526535	-	TEC	0.761828	-1.54847	1.96498	0.0517452	0.712684	-3.98905
S100Z	ENSG00000171643	5	76850001	76921650	+	S100 calcium binding protein Z [Source:HGNC Symbol;Acc:HGNC:30367]	-0.409813	1.09265	-1.86771	0.064261	0.743738	-3.98997
C9orf85	ENSG00000155621	9	71911510	71986054	+	chromosome 9 open reading frame 85 [Source:HGNC Symbol;Acc:HGNC:28784]	0.179283	3.86503	2.03364	0.0442101	0.694014	-3.99054
CYBB	ENSG00000165168	X	37780011	37813461	+	cytochrome b-245 beta chain [Source:HGNC Symbol;Acc:HGNC:2578]	-0.199948	9.24505	-2.21082	0.028959	0.632655	-3.99158
SCARNA10	ENSG00000239002	12	6510275	6510522	+	small Cajal body-specific RNA 10 [Source:HGNC Symbol;Acc:HGNC:32567]	0.47469	3.31251	1.99061	0.0488143	0.7064	-3.99215
FAM182B	ENSG00000175170	20	25763466	25868225	-	family with sequence similarity 182 member B [Source:HGNC Symbol;Acc:HGNC:34503]	0.879051	-1.89038	1.9748	0.0506049	0.71106	-3.99363
KPNA3	ENSG00000102753	13	49699307	49792921	-	karyopherin subunit alpha 3 [Source:HGNC Symbol;Acc:HGNC:6396]	-0.17438	6.17274	-2.16118	0.0326835	0.643401	-3.99445
SDC3	ENSG00000162512	1	30869467	30908761	-	syndecan 3 [Source:HGNC Symbol;Acc:HGNC:10660]	-0.708721	0.711308	-1.86299	0.0649281	0.745102	-3.9949
LRRN2	ENSG00000170382	1	204617170	204685733	-	leucine rich repeat neuronal 2 [Source:HGNC Symbol;Acc:HGNC:16914]	0.270698	2.62232	1.93665	0.0551581	0.71675	-3.99553
SPIRE1	ENSG00000134278	18	12446512	12658134	-	spire type actin nucleation factor 1 [Source:HGNC Symbol;Acc:HGNC:30622]	-0.5293	1.03287	-1.8631	0.0649117	0.745102	-3.99619
CCNO-DT	ENSG00000251307	5	55233934	55295201	+	CCNO divergent transcript [Source:HGNC Symbol;Acc:HGNC:55543]	-0.369244	0.301233	-1.86609	0.0644899	0.743738	-3.99665
RP11-58E21.4	ENSG00000258946	14	49927571	49961960	-		0.658788	-1.41382	1.93577	0.0552667	0.717114	-3.99792
TIE1	ENSG00000066056	1	43300993	43323108	+	tyrosine kinase with immunoglobulin like and EGF like domains 1 [Source:HGNC Symbol;Acc:HGNC:11809]	-1.10566	-1.98958	-2.04863	0.0426969	0.686775	-3.99977
RP11-428J1.5	ENSG00000272142	6	5029972	5043449	+	novel transcript	0.304155	0.749863	1.85813	0.0656203	0.746276	-4.00086
SAMD13	ENSG00000203943	1	84298366	84389957	+	sterile alpha motif domain containing 13 [Source:HGNC Symbol;Acc:HGNC:24582]	-0.82815	-1.69718	-1.9974	0.0480614	0.706147	-4.00094
PPP1R1A	ENSG00000135447	12	54575387	54588659	-	protein phosphatase 1 regulatory inhibitor subunit 1A [Source:HGNC Symbol;Acc:HGNC:9286]	-0.679029	-0.575359	-1.89901	0.0599836	0.733614	-4.00098
WSCD2	ENSG00000075035	12	108129471	108250537	+	WSC domain containing 2 [Source:HGNC Symbol;Acc:HGNC:29117]	0.96374	-2.46196	2.0412	0.0434409	0.691326	-4.0016
PLS3	ENSG00000102024	X	115561174	115650861	+	plastin 3 [Source:HGNC Symbol;Acc:HGNC:9091]	-0.765779	0.380623	-1.86179	0.065098	0.745281	-4.00166
GMEB2	ENSG00000101216	20	63587602	63627041	-	glucocorticoid modulatory element binding protein 2 [Source:HGNC Symbol;Acc:HGNC:4371]	-0.159967	4.46031	-2.06593	0.0410046	0.679317	-4.00273
FBXW11	ENSG00000072803	5	171861549	172006873	-	F-box and WD repeat domain containing 11 [Source:HGNC Symbol;Acc:HGNC:13607]	-0.0984239	6.14104	-2.1564	0.0330634	0.643401	-4.00396
ATP6AP1	ENSG00000071553	X	154428632	154436516	+	ATPase H+ transporting accessory protein 1 [Source:HGNC Symbol;Acc:HGNC:868]	-0.184795	5.56154	-2.13349	0.0349367	0.652654	-4.00399
EFR3A	ENSG00000132294	8	131904088	132013642	+	EFR3 homolog A [Source:HGNC Symbol;Acc:HGNC:28970]	-0.159722	7.44236	-2.18451	0.0308838	0.640042	-4.00401
RP11-403A21.3	ENSG00000265204	18	24076794	24099320	-	novel transcript, antisense to TTC39C	-0.413454	-0.541093	-1.89238	0.060869	0.734219	-4.00402
TCEA3	ENSG00000204219	1	23381061	23424740	-	transcription elongation factor A3 [Source:HGNC Symbol;Acc:HGNC:11615]	0.248941	2.8022	1.94018	0.0547217	0.714114	-4.00441
RCOR1	ENSG00000089902	14	102592661	102730576	+	REST corepressor 1 [Source:HGNC Symbol;Acc:HGNC:17441]	-0.158845	6.24972	-2.15924	0.0328369	0.643401	-4.0047
DNAH3	ENSG00000158486	16	20933111	21159441	-	dynein axonemal heavy chain 3 [Source:HGNC Symbol;Acc:HGNC:2949]	0.917014	-2.56301	2.0551	0.0420568	0.68634	-4.00524
RP11-182N22.9	ENSG00000279608	9	35038625	35044326	-	TEC	0.199406	3.15815	1.96871	0.0513095	0.712684	-4.00525
MVK	ENSG00000110921	12	109573255	109598117	+	mevalonate kinase [Source:HGNC Symbol;Acc:HGNC:7530]	0.181423	3.51898	1.99357	0.0484848	0.70639	-4.00569
RP11-92K15.3	ENSG00000272264	8	80032724	80033300	-	novel transcript	0.423988	0.14314	1.85606	0.0659172	0.746276	-4.00778
ROR2	ENSG00000169071	9	91563091	91950162	-	receptor tyrosine kinase like orphan receptor 2 [Source:HGNC Symbol;Acc:HGNC:10257]	1.03101	-1.94098	1.98124	0.0498689	0.709532	-4.01058
CORT	ENSG00000241563	1	10449719	10451902	+	cortistatin [Source:HGNC Symbol;Acc:HGNC:2257]	0.604626	-1.2545	1.91527	0.0578563	0.727771	-4.01251
PLD1	ENSG00000075651	3	171600405	171810950	-	phospholipase D1 [Source:HGNC Symbol;Acc:HGNC:9067]	-0.420731	2.646	-1.91349	0.0580859	0.727929	-4.01365
RP11-977G19.14	ENSG00000258260	12	56267793	56270104	-	novel transcript, antisense to COQ10A	0.472055	-0.589488	1.87288	0.063537	0.741482	-4.01421
DNAJC15	ENSG00000120675	13	43023203	43114224	+	DnaJ heat shock protein family (Hsp40) member C15 [Source:HGNC Symbol;Acc:HGNC:20325]	0.174682	5.66149	2.13533	0.0347829	0.652654	-4.01597
RP11-454F8.3	ENSG00000280227	16	53227146	53227694	+	novel transcript	-0.445529	0.474224	-1.84781	0.0671116	0.750968	-4.01626
RP11-78I14.1	ENSG00000273090	2	36513255	36513732	-	novel transcript	-0.482126	-0.369532	-1.87332	0.0634757	0.741482	-4.01706
RP11-81A22.4	ENSG00000280254	17	4787057	4789162	+	TEC	0.534195	-0.20234	1.85672	0.0658233	0.746276	-4.01738
GDF10	ENSG00000266524	10	47300386	47313547	+	growth differentiation factor 10 [Source:HGNC Symbol;Acc:HGNC:4215]	0.829476	-1.64884	1.94325	0.0543459	0.713662	-4.01799
CYFIP1	ENSG00000273749	15	22867052	22981063	-	cytoplasmic FMR1 interacting protein 1 [Source:HGNC Symbol;Acc:HGNC:13759]	-0.158801	5.49898	-2.12336	0.0357939	0.653803	-4.01818
KIAA1328	ENSG00000150477	18	36829106	37232172	+	KIAA1328 [Source:HGNC Symbol;Acc:HGNC:29248]	0.18867	4.16002	2.04339	0.0432211	0.688891	-4.01857
C9orf64	ENSG00000165118	9	83938311	83956986	-	chromosome 9 open reading frame 64 [Source:HGNC Symbol;Acc:HGNC:28144]	-0.159989	3.3784	-1.9677	0.0514278	0.712684	-4.02042
VIM	ENSG00000026025	10	17228259	17237593	+	vimentin [Source:HGNC Symbol;Acc:HGNC:12692]	-0.183479	9.47864	-2.19838	0.0298558	0.635049	-4.02087
TRIM52	ENSG00000183718	5	181254417	181261139	-	tripartite motif containing 52 [Source:HGNC Symbol;Acc:HGNC:19024]	0.166531	7.00954	2.17004	0.0319901	0.641565	-4.02101
CITED2	ENSG00000164442	6	139371807	139374620	-	Cbp/p300 interacting transactivator with Glu/Asp rich carboxy-terminal domain 2 [Source:HGNC Symbol;Acc:HGNC:1987]	-0.13133	6.48949	-2.15765	0.0329638	0.643401	-4.02136
AXL	ENSG00000167601	19	41219203	41261766	+	AXL receptor tyrosine kinase [Source:HGNC Symbol;Acc:HGNC:905]	-0.762919	-0.543178	-1.87629	0.0630634	0.739969	-4.0216
RP11-37C7.3	ENSG00000261136	15	39782571	39785617	+	novel transcript, antisense to FSIP1	0.249484	3.86514	2.0158	0.0460723	0.698328	-4.02161
PARP4	ENSG00000102699	13	24420926	24512810	-	poly(ADP-ribose) polymerase family member 4 [Source:HGNC Symbol;Acc:HGNC:271]	-0.1171	7.36174	-2.17417	0.0316708	0.640042	-4.0228
RP11-229P13.25	ENSG00000260190	9	136937169	136937988	-	novel transcript, overlapping FBXW5	0.462976	-0.359484	1.85861	0.0655521	0.746276	-4.02312
CAVIN2-AS1	ENSG00000233766	2	191846539	192044183	+	CAVIN2 and TMEFF2 antisense RNA 1 [Source:HGNC Symbol;Acc:HGNC:40517]	-0.8687	-1.47282	-1.93425	0.0554548	0.718464	-4.02341
ZNF212	ENSG00000170260	7	149239651	149255609	+	zinc finger protein 212 [Source:HGNC Symbol;Acc:HGNC:13004]	-0.308561	2.63061	-1.9066	0.0589818	0.729993	-4.02344
IRGM	ENSG00000237693	5	150846523	150900736	+	immunity related GTPase M [Source:HGNC Symbol;Acc:HGNC:29597]	0.737607	-1.93653	1.95407	0.053038	0.713662	-4.02415
RP3-508I15.18	ENSG00000244491	22	38734725	38738765	+	novel transcript, antisense to SUN2	-0.161865	6.14534	-2.1461	0.0338941	0.649543	-4.02452
LA16c-366D1.3	ENSG00000261691	16	547185	553847	-	novel transcript, antisense to SOLH	-0.548306	0.786521	-1.83834	0.068505	0.753255	-4.02588
PARP15	ENSG00000173200	3	122577602	122639047	+	poly(ADP-ribose) polymerase family member 15 [Source:HGNC Symbol;Acc:HGNC:26876]	0.165871	7.57151	2.17656	0.0314877	0.640042	-4.02604
RP4-614O4.13	ENSG00000279253	20	35262727	35264187	-	novel transcript	0.262962	2.62238	1.91682	0.0576568	0.727334	-4.02649
ZNF652	ENSG00000198740	17	49289206	49362473	-	zinc finger protein 652 [Source:HGNC Symbol;Acc:HGNC:29147]	-0.131977	7.04155	-2.16667	0.0322518	0.641952	-4.027
DCAF1	ENSG00000145041	3	51395867	51500002	-	DDB1 and CUL4 associated factor 1 [Source:HGNC Symbol;Acc:HGNC:30911]	-0.100081	6.18343	-2.14494	0.0339895	0.649543	-4.02938
SEBOX	ENSG00000274529	17	28364268	28365244	-	SEBOX homeobox [Source:HGNC Symbol;Acc:HGNC:32942]	0.605215	-1.56311	1.90931	0.0586284	0.728047	-4.02973
CDC45	ENSG00000093009	22	19479459	19520612	+	cell division cycle 45 [Source:HGNC Symbol;Acc:HGNC:1739]	-0.574367	0.763344	-1.83458	0.0690639	0.755625	-4.03065
AC010149.4	ENSG00000235419	2	230520594	230580006	-	novel transcript, antisense to SP100	0.193991	1.44287	1.85061	0.0667041	0.748981	-4.03096
SIDT1	ENSG00000072858	3	113532296	113629578	+	SID1 transmembrane family member 1 [Source:HGNC Symbol;Acc:HGNC:25967]	0.0973757	6.59597	2.15684	0.0330283	0.643401	-4.03099
DCTN1	ENSG00000204843	2	74361154	74392087	-	dynactin subunit 1 [Source:HGNC Symbol;Acc:HGNC:2711]	-0.197679	5.81067	-2.12971	0.035254	0.652654	-4.03184
PPP1R32	ENSG00000162148	11	61481120	61490931	+	protein phosphatase 1 regulatory subunit 32 [Source:HGNC Symbol;Acc:HGNC:28869]	0.346497	1.13309	1.83978	0.0682912	0.753118	-4.03321
PER3	ENSG00000049246	1	7784320	7845177	+	period circadian regulator 3 [Source:HGNC Symbol;Acc:HGNC:8847]	-0.431417	3.32579	-1.94196	0.0545033	0.713662	-4.03353
TRBJ2-7	ENSG00000211771	7	142797456	142797502	+	T cell receptor beta joining 2-7 [Source:HGNC Symbol;Acc:HGNC:12175]	-0.414601	0.945799	-1.83274	0.0693395	0.755851	-4.03394
DUSP7	ENSG00000164086	3	52048919	52056550	-	dual specificity phosphatase 7 [Source:HGNC Symbol;Acc:HGNC:3073]	-0.174204	5.85023	-2.13011	0.0352202	0.652654	-4.03438
ALX3	ENSG00000156150	1	110059994	110070700	-	ALX homeobox 3 [Source:HGNC Symbol;Acc:HGNC:449]	0.610333	-0.575224	1.851	0.0666473	0.748981	-4.0348
RASSF3	ENSG00000153179	12	64610513	64697567	+	Ras association domain family member 3 [Source:HGNC Symbol;Acc:HGNC:14271]	-0.119456	7.82873	-2.17504	0.0316041	0.640042	-4.03503
L3MBTL1	ENSG00000185513	20	43507680	43550950	+	L3MBTL histone methyl-lysine binding protein 1 [Source:HGNC Symbol;Acc:HGNC:15905]	0.2079	3.10487	1.94208	0.0544894	0.713662	-4.03594
ESPL1	ENSG00000135476	12	53268299	53293643	+	extra spindle pole bodies like 1, separase [Source:HGNC Symbol;Acc:HGNC:16856]	-0.648508	0.969399	-1.83037	0.0696962	0.757485	-4.03597
CDK16	ENSG00000102225	X	47217860	47229997	+	cyclin dependent kinase 16 [Source:HGNC Symbol;Acc:HGNC:8749]	0.169819	5.04845	2.0935	0.0384268	0.6734	-4.03696
ASIC3	ENSG00000213199	7	151048292	151052756	+	acid sensing ion channel subunit 3 [Source:HGNC Symbol;Acc:HGNC:101]	0.762877	-0.952176	1.86884	0.0641029	0.743738	-4.03917
LRP1-AS	ENSG00000259125	12	57144620	57147619	-	LRP1 antisense RNA [Source:HGNC Symbol;Acc:HGNC:51694]	-0.484411	-0.116242	-1.84035	0.0682065	0.753118	-4.03918
ZNF8-DT	ENSG00000268516	19	58257270	58278808	-	ZNF8 divergent transcript [Source:HGNC Symbol;Acc:HGNC:55280]	0.17779	4.4795	2.05428	0.0421379	0.68634	-4.04094
MCC	ENSG00000171444	5	113022099	113488830	-	MCC regulator of WNT signaling pathway [Source:HGNC Symbol;Acc:HGNC:6935]	0.184869	5.23871	2.10374	0.0375059	0.66714	-4.04099
RP1-47M23.3	ENSG00000280135	6	107697299	107700218	-	TEC	0.151227	4.25376	2.0356	0.0440097	0.693321	-4.04108
GASK1B-AS1	ENSG00000248429	4	158170752	158202877	+	GASK1B antisense RNA 1 [Source:HGNC Symbol;Acc:HGNC:53132]	-0.401154	2.95155	-1.91819	0.0574809	0.726858	-4.04132
RP4-781K5.2	ENSG00000228830	1	234607008	234609483	+	novel transcript	-0.137029	5.9291	-2.13027	0.0352067	0.652654	-4.04155
C22orf23	ENSG00000128346	22	37943050	37953669	-	chromosome 22 open reading frame 23 [Source:HGNC Symbol;Acc:HGNC:18589]	0.205098	1.68893	1.85133	0.0666002	0.748981	-4.04176
SLC52A1	ENSG00000132517	17	5032600	5052009	-	solute carrier family 52 member 1 [Source:HGNC Symbol;Acc:HGNC:30225]	0.602542	-0.0972073	1.82755	0.0701216	0.759323	-4.04383
SSRP1	ENSG00000149136	11	57325985	57335877	-	structure specific recognition protein 1 [Source:HGNC Symbol;Acc:HGNC:11327]	-0.189798	5.51706	-2.10793	0.0371343	0.66457	-4.04647
CTC-326K19.6	ENSG00000269179	19	49909501	49958391	-	novel protein	-0.283637	2.76927	-1.90178	0.0596156	0.73232	-4.04658
YWHAZ	ENSG00000164924	8	100916525	100953388	-	tyrosine 3-monooxygenase/tryptophan 5-monooxygenase activation protein zeta [Source:HGNC Symbol;Acc:HGNC:12855]	-0.124959	10.0243	-2.18953	0.0305082	0.638369	-4.04684
HIPK1	ENSG00000163349	1	113929192	113977804	+	homeodomain interacting protein kinase 1 [Source:HGNC Symbol;Acc:HGNC:19006]	-0.15816	8.38824	-2.1756	0.031561	0.640042	-4.04754
SMARCD1	ENSG00000066117	12	50084972	50100712	+	SWI/SNF related, matrix associated, actin dependent regulator of chromatin, subfamily d, member 1 [Source:HGNC Symbol;Acc:HGNC:11106]	-0.0928191	6.10618	-2.13279	0.0349953	0.652654	-4.04832
RPH3A	ENSG00000089169	12	112570380	112898881	+	rabphilin 3A [Source:HGNC Symbol;Acc:HGNC:17056]	-1.00449	0.817876	-1.82064	0.0711728	0.766062	-4.04948
RP11-10A14.3	ENSG00000254340	8	9141424	9145435	+	novel transcript	-0.325012	2.19229	-1.86537	0.0645914	0.744127	-4.0501
HIPK3	ENSG00000110422	11	33256672	33357023	+	homeodomain interacting protein kinase 3 [Source:HGNC Symbol;Acc:HGNC:4915]	-0.16324	8.43045	-2.1741	0.0316759	0.640042	-4.05134
PKD1L1	ENSG00000158683	7	47774652	47948491	-	polycystin 1 like 1, transient receptor potential channel interacting [Source:HGNC Symbol;Acc:HGNC:18053]	0.522797	0.359444	1.81787	0.0715976	0.769083	-4.05139
METRNL	ENSG00000176845	17	83079691	83095119	+	meteorin like, glial cell differentiation regulator [Source:HGNC Symbol;Acc:HGNC:27584]	-1.14858	-2.07935	-1.96466	0.0517835	0.712712	-4.05167
RP11-173P15.9	ENSG00000277423	12	120703867	120704282	+	novel transcript	0.545015	-1.61576	1.89709	0.0602377	0.734219	-4.05183
AARS1	ENSG00000090861	16	70252295	70289543	-	alanyl-tRNA synthetase 1 [Source:HGNC Symbol;Acc:HGNC:20]	-0.184033	5.08145	-2.08105	0.0395729	0.67619	-4.05379
SAP30L	ENSG00000164576	5	154445957	154461054	+	SAP30 like [Source:HGNC Symbol;Acc:HGNC:25663]	-0.0902936	5.88793	-2.12235	0.0358806	0.654779	-4.0543
AAR2	ENSG00000131043	20	36236459	36270918	+	AAR2 splicing factor [Source:HGNC Symbol;Acc:HGNC:15886]	-0.134001	4.66074	-2.05315	0.042249	0.68634	-4.05486
SYNE4	ENSG00000181392	19	36003307	36008793	-	spectrin repeat containing nuclear envelope family member 4 [Source:HGNC Symbol;Acc:HGNC:26703]	0.629722	-1.08903	1.86279	0.0649559	0.745102	-4.05559
C12orf60	ENSG00000182993	12	14803572	14906586	+	chromosome 12 open reading frame 60 [Source:HGNC Symbol;Acc:HGNC:28726]	0.258021	1.9419	1.85852	0.065565	0.746276	-4.05577
PAPPA-AS1	ENSG00000256040	9	116398157	116400606	-	PAPPA antisense RNA 1 [Source:HGNC Symbol;Acc:HGNC:35152]	0.700227	-1.86302	1.89981	0.0598766	0.733282	-4.05585
NSUN6	ENSG00000241058	10	18545561	18651622	-	NOP2/Sun RNA methyltransferase 6 [Source:HGNC Symbol;Acc:HGNC:23529]	0.153993	4.59507	2.05287	0.0422768	0.68634	-4.05652
RP11-618P17.4	ENSG00000266953	19	34396315	34409364	+	novel protein, readthrough between GPI and PDCD2	-0.155082	3.28986	-1.94142	0.0545701	0.714053	-4.05653
ILDR2	ENSG00000143195	1	166895711	166975482	-	immunoglobulin like domain containing receptor 2 [Source:HGNC Symbol;Acc:HGNC:18131]	-0.84771	-1.6605	-1.91378	0.0580485	0.727929	-4.05732
WAPL	ENSG00000062650	10	86435256	86521815	-	WAPL cohesin release factor [Source:HGNC Symbol;Acc:HGNC:23293]	-0.116606	7.42752	-2.15809	0.0329283	0.643401	-4.05746
RFT1	ENSG00000163933	3	53088483	53130462	-	RFT1 homolog [Source:HGNC Symbol;Acc:HGNC:30220]	0.107224	4.59722	2.0521	0.0423521	0.68634	-4.05792
RP11-192H23.5	ENSG00000265168	17	28573117	28574243	+	novel transcript, antisense to ALDOC	-0.397333	-0.404507	-1.83418	0.0691239	0.755625	-4.05833
SUPV3L1	ENSG00000156502	10	69180232	69209099	+	Suv3 like RNA helicase [Source:HGNC Symbol;Acc:HGNC:11471]	-0.118209	4.58828	-2.04605	0.0429536	0.687467	-4.0586
RP11-499P20.2	ENSG00000240291	10	18513115	18545651	-	novel transcript, antisense to CACNB2	0.269682	1.86984	1.84837	0.06703	0.75074	-4.05861
LINC01800	ENSG00000234572	2	64846130	64863626	-	long intergenic non-protein coding RNA 1800 [Source:HGNC Symbol;Acc:HGNC:52590]	0.315639	1.75086	1.84382	0.0676955	0.751936	-4.05937
CEP19	ENSG00000174007	3	196706277	196712293	-	centrosomal protein 19 [Source:HGNC Symbol;Acc:HGNC:28209]	-0.261424	3.83482	-1.9815	0.0498398	0.709532	-4.05966
C8orf82	ENSG00000213563	8	144525733	144529132	-	chromosome 8 open reading frame 82 [Source:HGNC Symbol;Acc:HGNC:33826]	0.194101	3.43373	1.953	0.0531656	0.713662	-4.06197
UNC45B	ENSG00000141161	17	35147817	35189345	+	unc-45 myosin chaperone B [Source:HGNC Symbol;Acc:HGNC:14304]	-0.736654	-0.837547	-1.8458	0.067405	0.751581	-4.06263
DKC1	ENSG00000130826	X	154762742	154777689	+	dyskerin pseudouridine synthase 1 [Source:HGNC Symbol;Acc:HGNC:2890]	-0.115148	4.90732	-2.066	0.0409981	0.679317	-4.06357
RP11-532F6.3	ENSG00000272463	6	708592	711405	-	novel transcript	0.341699	1.74168	1.83963	0.0683129	0.753118	-4.06383
AFMID	ENSG00000183077	17	78187317	78207701	+	arylformamidase [Source:HGNC Symbol;Acc:HGNC:20910]	-0.337435	1.22547	-1.81228	0.0724621	0.771613	-4.06495
CHL1	ENSG00000134121	3	196596	409417	+	cell adhesion molecule L1 like [Source:HGNC Symbol;Acc:HGNC:1939]	-1.07077	-2.48528	-1.99933	0.0478502	0.706147	-4.06561
ITIH3	ENSG00000162267	3	52794768	52809009	+	inter-alpha-trypsin inhibitor heavy chain 3 [Source:HGNC Symbol;Acc:HGNC:6168]	-1.02768	-2.34705	-1.9754	0.0505367	0.71106	-4.06764
TRNAU1AP	ENSG00000180098	1	28553085	28578545	+	tRNA selenocysteine 1 associated protein 1 [Source:HGNC Symbol;Acc:HGNC:30813]	0.140315	3.97169	1.99675	0.0481333	0.706147	-4.06765
NUTM1	ENSG00000184507	15	34343315	34357737	+	NUT midline carcinoma family member 1 [Source:HGNC Symbol;Acc:HGNC:29919]	-0.779537	-1.32905	-1.89063	0.0611047	0.735426	-4.06854
RP11-567L7.3	ENSG00000278863	17	59362665	59363278	+	TEC	0.288504	0.378712	1.8036	0.0738225	0.773607	-4.06894
RP11-17G12.2	ENSG00000256897	11	47220218	47221751	-	novel transcript	-0.576509	-1.01949	-1.84697	0.0672338	0.75123	-4.06908
PPP2CA-DT	ENSG00000270177	5	134226410	134227827	+	PPP2CA divergent transcript [Source:HGNC Symbol;Acc:HGNC:55266]	0.360817	1.07214	1.81116	0.0726369	0.771613	-4.07021
RP11-505P4.6	ENSG00000223821	6	73492025	73492742	-		0.186323	1.52477	1.82333	0.0707612	0.762886	-4.07083
RP3-402G11.26	ENSG00000273253	22	50199090	50200837	-	novel transcript, antisense TRABD	-0.33608	1.31215	-1.80982	0.0728453	0.771613	-4.07162
CDKL1	ENSG00000100490	14	50329592	50416461	-	cyclin dependent kinase like 1 [Source:HGNC Symbol;Acc:HGNC:1781]	0.195857	4.47688	2.0366	0.0439079	0.693321	-4.07193
SLC25A29	ENSG00000197119	14	100291111	100306547	-	solute carrier family 25 member 29 [Source:HGNC Symbol;Acc:HGNC:20116]	0.342468	3.90651	1.99116	0.0487534	0.7064	-4.07268
ZNF365	ENSG00000138311	10	62374192	62672011	+	zinc finger protein 365 [Source:HGNC Symbol;Acc:HGNC:18194]	0.845161	-2.22421	1.92973	0.0560192	0.720551	-4.07292
ZBTB20	ENSG00000181722	3	114338094	115147271	-	zinc finger and BTB domain containing 20 [Source:HGNC Symbol;Acc:HGNC:13503]	0.1346	5.47224	2.09855	0.0379701	0.67037	-4.07304
RP11-509A17.3	ENSG00000258654	15	20344736	20359166	+	novel transcript	0.860635	-1.18104	1.84705	0.0672232	0.75123	-4.07338
CTD-2235C13.3	ENSG00000271815	5	75363760	75364242	+		0.409638	0.16233	1.80029	0.0743469	0.77383	-4.07348
PSMD11	ENSG00000108671	17	32444261	32483318	+	proteasome 26S subunit, non-ATPase 11 [Source:HGNC Symbol;Acc:HGNC:9556]	-0.109743	5.99905	-2.11607	0.0364219	0.658911	-4.07368
HIKESHI	ENSG00000149196	11	86302211	86345931	+	heat shock protein nuclear import factor hikeshi [Source:HGNC Symbol;Acc:HGNC:26938]	0.121162	4.30354	2.01853	0.045783	0.698166	-4.07396
BX322557.10	ENSG00000215447	21	45288052	45291738	+		0.183557	2.97578	1.90897	0.0586733	0.728047	-4.07428
SPG21	ENSG00000090487	15	64963021	64990310	-	SPG21 abhydrolase domain containing, maspardin [Source:HGNC Symbol;Acc:HGNC:20373]	-0.0986034	6.46403	-2.13027	0.0352067	0.652654	-4.07466
PRSS53	ENSG00000151006	16	31083425	31089628	-	serine protease 53 [Source:HGNC Symbol;Acc:HGNC:34407]	0.213922	2.52721	1.87663	0.0630172	0.739969	-4.07473
FMNL3	ENSG00000161791	12	49636499	49708165	-	formin like 3 [Source:HGNC Symbol;Acc:HGNC:23698]	0.136197	6.99215	2.14227	0.0342078	0.650228	-4.07652
CTD-2002H8.2	ENSG00000258682	14	58264662	58269681	+	novel transcript, sense overlapping PSMA3	0.193382	3.04949	1.9169	0.0576472	0.727334	-4.07656
DOCK8-AS2	ENSG00000227155	9	454304	492112	-	DOCK8 antisense RNA 2 [Source:HGNC Symbol;Acc:HGNC:55822]	0.151821	4.40321	2.02856	0.0447341	0.695023	-4.07779
GAPDH	ENSG00000111640	12	6533927	6538374	+	glyceraldehyde-3-phosphate dehydrogenase [Source:HGNC Symbol;Acc:HGNC:4141]	-0.176609	8.89377	-2.16533	0.0323573	0.641952	-4.07799
TMEM177	ENSG00000144120	2	119679167	119686507	+	transmembrane protein 177 [Source:HGNC Symbol;Acc:HGNC:28143]	0.27552	2.76845	1.8945	0.0605839	0.734219	-4.07847
SORT1	ENSG00000134243	1	109309568	109397951	-	sortilin 1 [Source:HGNC Symbol;Acc:HGNC:11186]	-0.333706	5.72049	-2.10002	0.0378382	0.67037	-4.07864
RBFADN	ENSG00000261126	18	80046900	80095482	+	RBFA downstream neighbor [Source:HGNC Symbol;Acc:HGNC:48591]	0.486545	0.22799	1.79567	0.0750836	0.77383	-4.07874
IPPK	ENSG00000127080	9	92613184	92670265	-	inositol-pentakisphosphate 2-kinase [Source:HGNC Symbol;Acc:HGNC:14645]	0.125111	4.09455	2.00172	0.047588	0.70582	-4.07875
RP11-109P14.10	ENSG00000230955	1	37860697	37861580	+	novel transcript	-0.305688	0.619106	-1.79454	0.0752635	0.774466	-4.07983
MIRLET7A1HG	ENSG00000269929	9	94176458	94177892	+	miRlet-7a-1/let-7f-1/let-7d cluster host gene [Source:HGNC Symbol;Acc:HGNC:53970]	0.215142	4.63108	2.04402	0.043157	0.68848	-4.08048
BMP2K-DT	ENSG00000260278	4	78773654	78775973	-	BMP2K divergent transcript [Source:HGNC Symbol;Acc:HGNC:55396]	0.657898	-1.08864	1.82935	0.0698499	0.757798	-4.08097
PUM2	ENSG00000055917	2	20248691	20352234	-	pumilio RNA binding family member 2 [Source:HGNC Symbol;Acc:HGNC:14958]	-0.135645	8.53948	-2.1607	0.0327213	0.643401	-4.08114
RP11-464F9.20	ENSG00000268584	10	73625996	73626790	+	novel transcript, antisense to USP54	0.489258	-0.345279	1.80555	0.0735159	0.773078	-4.08117
KLHL15	ENSG00000174010	X	23983720	24027186	-	kelch like family member 15 [Source:HGNC Symbol;Acc:HGNC:29347]	-0.184013	5.01435	-2.06311	0.0412763	0.680209	-4.08123
CTD-2647L4.5	ENSG00000259607	8	29067279	29068454	+	novel transcript, antisense to KIF13B	-0.293579	0.625946	-1.79304	0.0755046	0.77463	-4.08182
AC004447.2	ENSG00000269131	19	18990893	18993610	+		0.148568	4.12953	2.00158	0.0476033	0.70582	-4.08263
C2orf68	ENSG00000168887	2	85606654	85612066	-	chromosome 2 open reading frame 68 [Source:HGNC Symbol;Acc:HGNC:34353]	0.115028	6.45703	2.12718	0.0354688	0.653512	-4.08267
TPP1	ENSG00000166340	11	6612763	6619461	-	tripeptidyl peptidase 1 [Source:HGNC Symbol;Acc:HGNC:2073]	-0.201559	7.52335	-2.14652	0.0338599	0.649543	-4.08299
LRFN2	ENSG00000156564	6	40391586	40587465	-	leucine rich repeat and fibronectin type III domain containing 2 [Source:HGNC Symbol;Acc:HGNC:21226]	0.826161	-0.465704	1.80369	0.0738087	0.773607	-4.08385
CTD-2540B15.13	ENSG00000273420	19	33207129	33207639	+	novel transcript	-0.749846	-1.09159	-1.84633	0.0673273	0.751581	-4.08399
LASP1	ENSG00000002834	17	38869859	38921770	+	LIM and SH3 protein 1 [Source:HGNC Symbol;Acc:HGNC:6513]	-0.143014	8.26025	-2.15594	0.0331001	0.643401	-4.0843
ZNF331	ENSG00000130844	19	53520981	53580269	+	zinc finger protein 331 [Source:HGNC Symbol;Acc:HGNC:15489]	0.134657	4.49478	2.0293	0.044657	0.694973	-4.08608
KLHL31	ENSG00000124743	6	53647901	53665708	-	kelch like family member 31 [Source:HGNC Symbol;Acc:HGNC:21353]	0.861644	-2.44906	1.94865	0.0536892	0.713662	-4.08692
RP11-358L22.3	ENSG00000276007	16	78123243	78124332	+	novel transcript, antisense WWOX	-0.293368	1.41605	-1.80474	0.0736425	0.773223	-4.08856
TMEM216	ENSG00000187049	11	61391687	61398863	+	transmembrane protein 216 [Source:HGNC Symbol;Acc:HGNC:25018]	0.149316	3.47721	1.94282	0.054398	0.713662	-4.08867
MMP21	ENSG00000154485	10	125766453	125775821	-	matrix metallopeptidase 21 [Source:HGNC Symbol;Acc:HGNC:14357]	0.377027	0.0686856	1.78818	0.0762909	0.77696	-4.08875
KY	ENSG00000174611	3	134603138	134651636	-	kyphoscoliosis peptidase [Source:HGNC Symbol;Acc:HGNC:26576]	0.455552	3.02181	1.91218	0.0582555	0.727929	-4.08909
AC005943.6	ENSG00000279009	19	1576939	1577086	+	TEC	-0.368168	-0.335091	-1.80348	0.0738418	0.773607	-4.08981
FLJ46284	ENSG00000248858	8	92699742	92879502	-	uncharacterized LOC441369 [Source:NCBI gene (formerly Entrezgene);Acc:441369]	-0.956046	-1.2183	-1.85201	0.0665013	0.748981	-4.08989
HBEGF	ENSG00000113070	5	140332843	140346631	-	heparin binding EGF like growth factor [Source:HGNC Symbol;Acc:HGNC:3059]	-0.566445	-0.40597	-1.80082	0.0742619	0.77383	-4.09032
SERPIND1	ENSG00000099937	22	20773879	20787720	+	serpin family D member 1 [Source:HGNC Symbol;Acc:HGNC:4838]	0.184688	2.49388	1.86593	0.0645124	0.743738	-4.09033
SLC10A1	ENSG00000100652	14	69775417	69797289	-	solute carrier family 10 member 1 [Source:HGNC Symbol;Acc:HGNC:10905]	0.226551	3.09839	1.91262	0.0581994	0.727929	-4.09176
MRPL17	ENSG00000158042	11	6680782	6683401	-	mitochondrial ribosomal protein L17 [Source:HGNC Symbol;Acc:HGNC:14053]	0.132934	3.60302	1.95163	0.0533305	0.713662	-4.09192
GPR61	ENSG00000156097	1	109539872	109548406	+	G protein-coupled receptor 61 [Source:HGNC Symbol;Acc:HGNC:13300]	0.337867	1.64037	1.81252	0.072426	0.771613	-4.09329
RP11-1391J7.1	ENSG00000250397	11	856880	859795	-	novel transcript	0.773261	-1.317	1.83847	0.0684855	0.753255	-4.09481
RUFY1	ENSG00000176783	5	179550558	179610026	+	RUN and FYVE domain containing 1 [Source:HGNC Symbol;Acc:HGNC:19760]	-0.159979	5.53925	-2.08567	0.0391444	0.675455	-4.09559
SMG7-AS1	ENSG00000232860	1	183460874	183472265	-	SMG7 antisense RNA 1 [Source:HGNC Symbol;Acc:HGNC:24518]	0.522056	-0.255746	1.78683	0.0765091	0.77696	-4.09636
UTP4	ENSG00000141076	16	69131291	69231130	+	UTP4 small subunit processome component [Source:HGNC Symbol;Acc:HGNC:1983]	-0.334983	2.77783	-1.86696	0.0643667	0.743738	-4.09683
MGC12916	ENSG00000266709	17	14303854	14305505	+	novel transcript	0.184003	3.05825	1.90411	0.0593087	0.732194	-4.09719
CTD-2666L21.1	ENSG00000234773	19	12195015	12237767	+	novel zinc finger protein pseudogene	0.366893	0.631741	1.78086	0.0774847	0.778969	-4.09803
SP2-DT	ENSG00000264920	17	47891255	47895812	-	SP2 divergent transcript [Source:HGNC Symbol;Acc:HGNC:55330]	0.207818	3.01317	1.8999	0.0598649	0.733282	-4.09827
RP11-358B23.5	ENSG00000267758	17	42268587	42269807	+	novel transcript	-0.336025	1.03139	-1.78507	0.0767967	0.777494	-4.09848
INPP5F	ENSG00000198825	10	119726097	119829278	+	inositol polyphosphate-5-phosphatase F [Source:HGNC Symbol;Acc:HGNC:17054]	0.115438	4.90969	2.05138	0.0424234	0.68634	-4.09965
RP11-278C7.5	ENSG00000275854	12	32736930	32737660	-	novel transcript, sense intronic to YARS2	0.238951	2.40642	1.85287	0.0663773	0.748981	-4.10065
TRAV36DV7	ENSG00000211815	14	22226746	22227254	+	T cell receptor alpha variable 36/delta variable 7 [Source:HGNC Symbol;Acc:HGNC:12135]	-0.380848	0.664714	-1.7772	0.0780893	0.780538	-4.10089
AC073130.3	ENSG00000243243	7	116237929	116327896	-	novel transcript	0.166909	2.81803	1.88411	0.0619884	0.738656	-4.10094
RP3-492J12.2	ENSG00000274961	20	59123404	59147026	+		0.324288	1.38938	1.79541	0.0751255	0.773856	-4.10268
ETS2	ENSG00000157557	21	38805307	38824955	+	ETS proto-oncogene 2, transcription factor [Source:HGNC Symbol;Acc:HGNC:3489]	-0.219316	4.88098	-2.04307	0.0432529	0.688891	-4.10333
NME9	ENSG00000181322	3	138261437	138329886	-	NME/NM23 family member 9 [Source:HGNC Symbol;Acc:HGNC:21343]	0.392629	1.35251	1.79622	0.0749958	0.77383	-4.1037
CLCF1	ENSG00000175505	11	67364168	67374177	-	cardiotrophin like cytokine factor 1 [Source:HGNC Symbol;Acc:HGNC:17412]	0.31035	3.30308	1.92083	0.0571438	0.725705	-4.1042
ALCAM	ENSG00000170017	3	105366909	105576900	+	activated leukocyte cell adhesion molecule [Source:HGNC Symbol;Acc:HGNC:400]	-0.307415	4.66866	-2.02003	0.0456244	0.698166	-4.10515
NID1	ENSG00000116962	1	235975830	236065162	-	nidogen 1 [Source:HGNC Symbol;Acc:HGNC:7821]	-0.379045	2.9181	-1.87879	0.0627183	0.739969	-4.10564
RP11-126K1.8	ENSG00000224645	1	151340648	151341966	+	novel transcript	-0.171129	2.47082	-1.84832	0.0670372	0.75074	-4.10577
MYO1B	ENSG00000128641	2	191245185	191425389	+	myosin IB [Source:HGNC Symbol;Acc:HGNC:7596]	-0.929516	0.359793	-1.77358	0.0786889	0.781876	-4.1058
SF3A3	ENSG00000183431	1	37956975	37990921	-	splicing factor 3a subunit 3 [Source:HGNC Symbol;Acc:HGNC:10767]	-0.096929	5.96685	-2.09791	0.0380276	0.67037	-4.10786
JOSD1	ENSG00000100221	22	38685543	38701556	-	Josephin domain containing 1 [Source:HGNC Symbol;Acc:HGNC:28953]	-0.116681	5.28134	-2.06515	0.0410791	0.679317	-4.10928
AC002985.3	ENSG00000268193	19	18907013	18934397	-	novel transcript	-0.203786	3.82419	-1.95209	0.053275	0.713662	-4.10985
RP11-700F16.3	ENSG00000255348	11	134178824	134186166	+	novel transcript	0.265548	-0.134872	1.77251	0.0788671	0.782322	-4.11007
CLPX	ENSG00000166855	15	65148219	65185342	-	caseinolytic mitochondrial matrix peptidase chaperone subunit X [Source:HGNC Symbol;Acc:HGNC:2088]	-0.123357	5.80318	-2.08951	0.0387907	0.6735	-4.11093
RP11-195E2.4	ENSG00000254353	5	71033168	71034400	-		0.95335	-1.26993	1.80894	0.0729841	0.771613	-4.11111
RP11-326C3.12	ENSG00000255328	11	327171	330122	+	novel transcript	-0.647826	-0.489171	-1.78344	0.0770616	0.777608	-4.11138
ZSCAN21	ENSG00000166529	7	100049774	100065038	+	zinc finger and SCAN domain containing 21 [Source:HGNC Symbol;Acc:HGNC:13104]	0.149625	2.84584	1.87597	0.0631076	0.740046	-4.11164
KIF3C	ENSG00000084731	2	25926596	25982749	-	kinesin family member 3C [Source:HGNC Symbol;Acc:HGNC:6321]	-0.410549	2.19275	-1.82071	0.0711618	0.766062	-4.11191
RP11-173A16.1	ENSG00000267560	18	62300036	62300998	-	novel transcript, antisense to KIAA1468	-0.394087	0.0588911	-1.76988	0.0793063	0.782322	-4.11273
ZNF394	ENSG00000160908	7	99486519	99500324	-	zinc finger protein 394 [Source:HGNC Symbol;Acc:HGNC:18832]	0.134332	6.2347	2.10586	0.0373177	0.666706	-4.11276
RP11-44F14.9	ENSG00000279741	16	53389886	53390563	+	novel transcript	0.493246	0.712942	1.77144	0.0790465	0.782322	-4.11302
PSME1	ENSG00000092010	14	24136158	24138967	+	proteasome activator subunit 1 [Source:HGNC Symbol;Acc:HGNC:9568]	-0.152614	6.37399	-2.10808	0.0371212	0.66457	-4.11317
MRC1	ENSG00000260314	10	17809344	17911170	+	mannose receptor C-type 1 [Source:HGNC Symbol;Acc:HGNC:7228]	-0.849641	-2.48909	-1.9232	0.0568428	0.724339	-4.11486
AC003973.3	ENSG00000279377	19	21965708	21968529	-	TEC	-0.795107	-2.02303	-1.87533	0.0631963	0.740202	-4.11501
DTNB	ENSG00000138101	2	25377198	25673647	-	dystrobrevin beta [Source:HGNC Symbol;Acc:HGNC:3058]	0.145554	4.09956	1.98164	0.049823	0.709532	-4.11551
GOT1	ENSG00000120053	10	99396870	99430624	-	glutamic-oxaloacetic transaminase 1 [Source:HGNC Symbol;Acc:HGNC:4432]	-0.175723	3.14939	-1.89257	0.060843	0.734219	-4.11573
SERBP1	ENSG00000142864	1	67407810	67430415	-	SERPINE1 mRNA binding protein 1 [Source:HGNC Symbol;Acc:HGNC:17860]	-0.118575	7.96599	-2.13603	0.0347249	0.652654	-4.11684
SORD	ENSG00000140263	15	45023104	45077185	+	sorbitol dehydrogenase [Source:HGNC Symbol;Acc:HGNC:11184]	-0.409288	2.14855	-1.81594	0.0718965	0.770476	-4.11709
AHRR	ENSG00000063438	5	304176	438291	+	aryl-hydrocarbon receptor repressor [Source:HGNC Symbol;Acc:HGNC:346]	-0.334282	1.31094	-1.77625	0.0782452	0.780625	-4.11738
AC068039.4	ENSG00000228389	2	171773482	171775844	+		0.3172	0.922755	1.77073	0.0791651	0.782322	-4.11806
RP11-294J22.7	ENSG00000278963	17	50722074	50724224	+	TEC	0.169844	3.68389	1.94738	0.0538437	0.713662	-4.11838
RP4-680D5.8	ENSG00000272510	1	15565611	15565956	-	novel transcript, antisense to DNAJC16	-0.17241	0.451362	-1.76203	0.0806302	0.78639	-4.11882
ATXN7L3-AS1	ENSG00000267394	17	44198882	44216565	+	ATXN7L3 antisense RNA 1 [Source:HGNC Symbol;Acc:HGNC:55298]	-0.154768	2.32022	-1.8302	0.0697207	0.757485	-4.11944
SON	ENSG00000159140	21	33542618	33577481	+	SON DNA and RNA binding protein [Source:HGNC Symbol;Acc:HGNC:11183]	-0.0996383	8.83748	-2.14458	0.0340189	0.649543	-4.12
RP5-1142A6.10	ENSG00000278341	16	88708956	88710437	-	novel transcript, antisense to CTU2	0.591146	-0.67217	1.77659	0.0781892	0.780538	-4.12019
WTIP	ENSG00000142279	19	34481638	34512304	+	WT1 interacting protein [Source:HGNC Symbol;Acc:HGNC:20964]	0.982856	-1.61032	1.80978	0.0728525	0.771613	-4.12021
PSME3	ENSG00000131467	17	42824385	42843758	+	proteasome activator subunit 3 [Source:HGNC Symbol;Acc:HGNC:9570]	-0.107941	6.51253	-2.10821	0.0371099	0.66457	-4.12021
DPP4-DT	ENSG00000230918	2	162073256	162075169	+	DPP4 divergent transcript [Source:HGNC Symbol;Acc:HGNC:40191]	0.288139	0.266689	1.75985	0.0810018	0.787142	-4.12089
NSMAF	ENSG00000035681	8	58583504	58659844	-	neutral sphingomyelinase activation associated factor [Source:HGNC Symbol;Acc:HGNC:8017]	-0.119518	5.92716	-2.08933	0.0388076	0.6735	-4.12158
RP11-327P2.5	ENSG00000231856	13	51803838	51813832	+	novel transcript	0.179441	4.37292	2.00361	0.047382	0.70582	-4.12295
AGBL5	ENSG00000084693	2	27042364	27070622	+	AGBL carboxypeptidase 5 [Source:HGNC Symbol;Acc:HGNC:26147]	0.180455	5.83602	2.08728	0.0389959	0.67467	-4.12386
WDR35	ENSG00000118965	2	19910260	19990131	-	WD repeat domain 35 [Source:HGNC Symbol;Acc:HGNC:29250]	-0.289766	3.58668	-1.91982	0.0572725	0.725705	-4.12388
ZNF398	ENSG00000197024	7	149126416	149182802	+	zinc finger protein 398 [Source:HGNC Symbol;Acc:HGNC:18373]	0.108183	5.86429	2.08767	0.0389602	0.674647	-4.12426
CTD-2330K9.3	ENSG00000228008	3	49903845	49916937	+	novel transcript, antisense to MON1A	0.53066	-0.548353	1.76855	0.0795298	0.782322	-4.1243
CPAMD8	ENSG00000160111	19	16892947	17026815	-	C3 and PZP like alpha-2-macroglobulin domain containing 8 [Source:HGNC Symbol;Acc:HGNC:23228]	0.613851	0.63026	1.76182	0.0806662	0.78639	-4.12484
EDA	ENSG00000158813	X	69616067	70039469	+	ectodysplasin A [Source:HGNC Symbol;Acc:HGNC:3157]	0.818435	-2.48873	1.86115	0.0651888	0.745329	-4.12532
GPR63	ENSG00000112218	6	96794126	96837463	-	G protein-coupled receptor 63 [Source:HGNC Symbol;Acc:HGNC:13302]	0.829097	-1.42375	1.80702	0.0732837	0.771886	-4.12636
RP3-468O1.6	ENSG00000277558	20	34476205	34476787	+	novel transcript, sense intronic to ITCH	0.366518	0.211698	1.75527	0.0817843	0.787466	-4.12637
HELZ-AS1	ENSG00000266473	17	67244837	67245806	+	HELZ antisense RNA 1 [Source:HGNC Symbol;Acc:HGNC:55319]	0.358753	0.0993598	1.75506	0.0818214	0.787466	-4.12665
RP11-449H3.3	ENSG00000275740	5	146203550	146339251	+	novel readthrough transcript	-0.111704	6.24688	-2.09712	0.0380993	0.67037	-4.128
SARDH	ENSG00000123453	9	133663560	133739955	-	sarcosine dehydrogenase [Source:HGNC Symbol;Acc:HGNC:10536]	-0.505073	1.62838	-1.78338	0.0770723	0.777608	-4.12822
NLRP14	ENSG00000158077	11	7020446	7071308	+	NLR family pyrin domain containing 14 [Source:HGNC Symbol;Acc:HGNC:22939]	0.802525	-2.42859	1.86587	0.0645199	0.743738	-4.12828
AF127936.5	ENSG00000226751	21	14761710	14763090	-		0.590661	-1.37125	1.79661	0.0749323	0.77383	-4.12881
LINC00899	ENSG00000231711	22	46039907	46044853	-	long intergenic non-protein coding RNA 899 [Source:HGNC Symbol;Acc:HGNC:48583]	0.724748	-0.72764	1.77201	0.0789503	0.782322	-4.12925
DIP2A-IT1	ENSG00000223692	21	46462471	46469306	+	DIP2A intronic transcript 1 [Source:HGNC Symbol;Acc:HGNC:41430]	0.319749	0.0185982	1.75273	0.082223	0.787466	-4.12943
EGR2	ENSG00000122877	10	62811996	62919900	-	early growth response 2 [Source:HGNC Symbol;Acc:HGNC:3239]	-0.326847	1.36669	-1.76862	0.0795173	0.782322	-4.13026
RP11-890B15.3	ENSG00000255455	11	130866254	130870247	-	novel transcript	0.161855	4.50925	2.0061	0.0471116	0.702528	-4.13323
RP11-65L3.2	ENSG00000270277	2	178548884	178550681	+	novel transcript, antisense to titin	0.172532	4.17454	1.98014	0.0499938	0.709532	-4.1334
CAPN2	ENSG00000162909	1	223701593	223776018	+	calpain 2 [Source:HGNC Symbol;Acc:HGNC:1479]	-0.146265	7.61087	-2.12193	0.0359164	0.654825	-4.13471
PPM1D	ENSG00000170836	17	60600183	60666280	+	protein phosphatase, Mg2+/Mn2+ dependent 1D [Source:HGNC Symbol;Acc:HGNC:9277]	-0.104405	5.24224	-2.05097	0.0424641	0.68634	-4.13473
STK36	ENSG00000163482	2	218672026	218702716	+	serine/threonine kinase 36 [Source:HGNC Symbol;Acc:HGNC:17209]	-0.284245	2.10358	-1.79937	0.0744926	0.77383	-4.13554
CD1E	ENSG00000158488	1	158353696	158357553	+	CD1e molecule [Source:HGNC Symbol;Acc:HGNC:1638]	-0.704469	-1.39046	-1.79861	0.0746138	0.77383	-4.13556
PKM	ENSG00000067225	15	72199029	72231822	-	pyruvate kinase M1/2 [Source:HGNC Symbol;Acc:HGNC:9021]	-0.204842	7.6309	-2.12126	0.035974	0.655267	-4.13616
COA1	ENSG00000106603	7	43608456	43729717	-	cytochrome c oxidase assembly factor 1 [Source:HGNC Symbol;Acc:HGNC:21868]	0.144411	7.28101	2.11743	0.0363039	0.658911	-4.13637
RP11-732A19.8	ENSG00000254400	11	6603642	6604420	-	novel transcript	-0.316717	2.26641	-1.8091	0.0729579	0.771613	-4.13755
ECM1	ENSG00000143369	1	150508062	150513789	+	extracellular matrix protein 1 [Source:HGNC Symbol;Acc:HGNC:3153]	-0.758923	-1.77156	-1.84329	0.0677735	0.751974	-4.13783
SMAGP	ENSG00000170545	12	51244558	51270890	-	small cell adhesion glycoprotein [Source:HGNC Symbol;Acc:HGNC:26918]	0.161649	3.89703	1.9499	0.0535384	0.713662	-4.13909
FAM227A	ENSG00000184949	22	38578120	38656629	-	family with sequence similarity 227 member A [Source:HGNC Symbol;Acc:HGNC:44197]	0.788646	-1.12431	1.77182	0.078982	0.782322	-4.13931
CTC-351M12.1	ENSG00000280187	5	69186359	69189452	-	TEC	-0.753784	-2.06297	-1.86145	0.0651467	0.745281	-4.14009
HDAC2-AS2	ENSG00000228624	6	113969701	114471705	+	HDAC2 and HS3ST5 antisense RNA 2 [Source:HGNC Symbol;Acc:HGNC:43590]	-0.669953	-0.962452	-1.77103	0.0791145	0.782322	-4.14124
RP1-149A16.17	ENSG00000241954	22	32383786	32385631	+	novel transcript	0.560782	-1.52403	1.79297	0.0755159	0.77463	-4.14127
PLP2	ENSG00000102007	X	49171926	49175239	+	proteolipid protein 2 [Source:HGNC Symbol;Acc:HGNC:9087]	-0.161669	5.58708	-2.06421	0.0411696	0.679385	-4.14142
EPB41L2	ENSG00000079819	6	130839347	131063322	-	erythrocyte membrane protein band 4.1 like 2 [Source:HGNC Symbol;Acc:HGNC:3379]	-0.260508	4.64338	-2.00277	0.0474741	0.70582	-4.14157
TMEM252	ENSG00000181778	9	68536580	68540867	-	transmembrane protein 252 [Source:HGNC Symbol;Acc:HGNC:28537]	-0.540677	0.518175	-1.7422	0.0840563	0.788594	-4.14231
RP1-93H18.7	ENSG00000272403	6	116444160	116444860	+		-0.734903	-1.81402	-1.83976	0.0682949	0.753118	-4.14365
ANXA7	ENSG00000138279	10	73375101	73414076	-	annexin A7 [Source:HGNC Symbol;Acc:HGNC:545]	-0.179622	6.42527	-2.09295	0.038477	0.6734	-4.14491
ZNF784	ENSG00000179922	19	55620742	55624601	-	zinc finger protein 784 [Source:HGNC Symbol;Acc:HGNC:33111]	-0.428141	1.9179	-1.77933	0.0777376	0.779212	-4.1453
TENM4	ENSG00000149256	11	78652831	79440948	-	teneurin transmembrane protein 4 [Source:HGNC Symbol;Acc:HGNC:29945]	1.04059	-1.14155	1.76403	0.0802917	0.785101	-4.14627
ISYNA1	ENSG00000105655	19	18434388	18438301	-	inositol-3-phosphate synthase 1 [Source:HGNC Symbol;Acc:HGNC:29821]	-0.268024	2.7196	-1.83363	0.0692057	0.75565	-4.14902
KNG1	ENSG00000113889	3	186717276	186743954	+	kininogen 1 [Source:HGNC Symbol;Acc:HGNC:6383]	0.745235	-2.37471	1.84021	0.0682277	0.753118	-4.15
PID1	ENSG00000153823	2	228850526	229271285	-	phosphotyrosine interaction domain containing 1 [Source:HGNC Symbol;Acc:HGNC:26084]	-0.317423	3.28696	-1.88453	0.0619318	0.738656	-4.15002
SYNGR3	ENSG00000127561	16	1989660	1994275	+	synaptogyrin 3 [Source:HGNC Symbol;Acc:HGNC:11501]	-0.8228	-1.08222	-1.77885	0.0778165	0.779212	-4.15034
PRKCB	ENSG00000166501	16	23836001	24220611	+	protein kinase C beta [Source:HGNC Symbol;Acc:HGNC:9395]	-0.0951691	8.90293	-2.12957	0.035266	0.652654	-4.15145
TMEM18-DT	ENSG00000233296	2	677186	697371	+	TMEM18 divergent transcript [Source:HGNC Symbol;Acc:HGNC:54481]	0.547175	0.862884	1.74222	0.0840523	0.788594	-4.15174
OLFM4	ENSG00000102837	13	53028759	53052057	+	olfactomedin 4 [Source:HGNC Symbol;Acc:HGNC:17190]	-1.15473	-0.444217	-1.74436	0.0836774	0.787809	-4.1524
EFR3B	ENSG00000084710	2	25042130	25159137	+	EFR3 homolog B [Source:HGNC Symbol;Acc:HGNC:29155]	0.339945	2.68568	1.83793	0.0685648	0.753255	-4.15317
BCL2L2-PABPN1	ENSG00000258643	14	23306835	23325369	+	BCL2L2-PABPN1 readthrough [Source:HGNC Symbol;Acc:HGNC:42959]	-0.140332	4.41248	-1.9798	0.0500325	0.709532	-4.1534
RP11-16C1.3	ENSG00000265987	17	75344405	75373662	+	novel transcript, antisense to GRB2	-0.314163	0.925958	-1.7378	0.084831	0.790555	-4.15533
ZBTB32	ENSG00000011590	19	35704527	35717038	+	zinc finger and BTB domain containing 32 [Source:HGNC Symbol;Acc:HGNC:16763]	0.200299	3.1355	1.87112	0.0637825	0.743083	-4.15536
RP11-80P20.3	ENSG00000280399	3	138482065	138485755	+	TEC	0.575695	-0.974381	1.74743	0.0831417	0.787809	-4.15589
RP11-229E13.4	ENSG00000274630	17	41867581	41867736	+	novel transcript, antisense to ACLY	-0.185155	3.01978	-1.85665	0.0658325	0.746276	-4.15602
RP11-219D15.3	ENSG00000272656	3	139349024	139349371	-	novel transcript, antisense to MRPS22	0.401647	-0.382002	1.73278	0.0857235	0.790555	-4.15675
DSP	ENSG00000096696	6	7541575	7586717	+	desmoplakin [Source:HGNC Symbol;Acc:HGNC:3052]	1.57536	-1.88822	1.80773	0.0731728	0.771886	-4.1574
WDR73	ENSG00000177082	15	84639281	84654343	-	WD repeat domain 73 [Source:HGNC Symbol;Acc:HGNC:25928]	0.126099	6.18762	2.08118	0.0395609	0.67619	-4.15812
CTB-102L5.7	ENSG00000269653	19	38184376	38186265	+	novel transcript, sense intronic to SIPA1L3	0.272479	2.08186	1.79496	0.0751974	0.774191	-4.15843
AC093818.1	ENSG00000225205	2	172480840	172556596	-	novel transcript	0.138699	4.01506	1.94997	0.0535298	0.713662	-4.15871
AL450226.2	ENSG00000225084	17	2232680	2233610	+	novel transcript, antisense to SMG6	-0.513774	-0.566	-1.74074	0.0843124	0.789904	-4.15875
CYFIP2	ENSG00000055163	5	157266079	157395598	+	cytoplasmic FMR1 interacting protein 2 [Source:HGNC Symbol;Acc:HGNC:13760]	-0.109977	9.0689	-2.12744	0.0354462	0.653512	-4.15876
CAPN10-DT	ENSG00000260942	2	240582700	240586699	-	CAPN10 divergent transcript [Source:HGNC Symbol;Acc:HGNC:48839]	0.154742	3.40751	1.89311	0.0607706	0.734219	-4.159
SPATA13-AS1	ENSG00000227213	13	24252749	24254439	-	SPATA13 antisense RNA 1 [Source:HGNC Symbol;Acc:HGNC:39905]	0.327346	-0.23145	1.72879	0.0864392	0.790555	-4.15941
ENTPD3-AS1	ENSG00000223797	3	40313802	40453329	-	ENTPD3 antisense RNA 1 [Source:HGNC Symbol;Acc:HGNC:26710]	0.303394	0.850547	1.73705	0.084964	0.790555	-4.1599
TSACC	ENSG00000163467	1	156337314	156346995	+	TSSK6 activating cochaperone [Source:HGNC Symbol;Acc:HGNC:30636]	0.267779	1.0519	1.73924	0.0845761	0.790377	-4.16113
GIMAP8	ENSG00000171115	7	150450630	150479392	+	GTPase, IMAP family member 8 [Source:HGNC Symbol;Acc:HGNC:21792]	-0.157218	6.85233	-2.09579	0.0382192	0.671278	-4.16122
RP4-555D20.1	ENSG00000280435	3	44115818	44117487	-	TEC	0.68903	-1.78168	1.78481	0.0768381	0.777494	-4.16171
DENND5B-AS1	ENSG00000255867	12	31589923	31615666	+	DENND5B antisense RNA 1 [Source:HGNC Symbol;Acc:HGNC:42517]	0.532621	-1.23431	1.75846	0.0812392	0.78737	-4.16172
PHACTR3	ENSG00000087495	20	59577509	59847711	+	phosphatase and actin regulator 3 [Source:HGNC Symbol;Acc:HGNC:15833]	0.785214	-2.06208	1.79992	0.0744049	0.77383	-4.16204
SH3BP4	ENSG00000130147	2	234951973	235055714	+	SH3 domain binding protein 4 [Source:HGNC Symbol;Acc:HGNC:10826]	-0.468394	1.7797	-1.7616	0.0807042	0.78639	-4.16224
PLAC9	ENSG00000189129	10	80131682	80145359	+	placenta associated 9 [Source:HGNC Symbol;Acc:HGNC:19255]	0.245719	1.54193	1.75977	0.0810144	0.787142	-4.16231
C7orf61	ENSG00000185955	7	100456615	100464271	-	chromosome 7 open reading frame 61 [Source:HGNC Symbol;Acc:HGNC:22135]	-0.476554	-0.540874	-1.73374	0.0855535	0.790555	-4.16268
TELO2	ENSG00000100726	16	1493344	1510457	+	telomere maintenance 2 [Source:HGNC Symbol;Acc:HGNC:29099]	-0.295063	2.94466	-1.83957	0.0683224	0.753118	-4.1632
CLEC3B	ENSG00000163815	3	45001548	45036071	+	C-type lectin domain family 3 member B [Source:HGNC Symbol;Acc:HGNC:11891]	-0.330982	0.135203	-1.72227	0.087617	0.795025	-4.1639
LMNB1	ENSG00000113368	5	126776623	126837020	+	lamin B1 [Source:HGNC Symbol;Acc:HGNC:6637]	-0.22955	5.92141	-2.06576	0.0410207	0.679317	-4.16407
SRR	ENSG00000167720	17	2303383	2325260	+	serine racemase [Source:HGNC Symbol;Acc:HGNC:14398]	-0.135313	4.13204	-1.94952	0.0535847	0.713662	-4.16409
COX5B	ENSG00000135940	2	97646040	97648383	+	cytochrome c oxidase subunit 5B [Source:HGNC Symbol;Acc:HGNC:2269]	0.236728	3.29188	1.88144	0.0623541	0.73928	-4.16458
LINC00649	ENSG00000237945	21	33915534	33977691	+	long intergenic non-protein coding RNA 649 [Source:HGNC Symbol;Acc:HGNC:44305]	0.166693	6.63864	2.09005	0.0387413	0.6735	-4.16569
PDE1B	ENSG00000123360	12	54549350	54579239	+	phosphodiesterase 1B [Source:HGNC Symbol;Acc:HGNC:8775]	-0.410117	2.30195	-1.7837	0.0770203	0.777608	-4.16636
CDC20	ENSG00000117399	1	43358955	43363203	+	cell division cycle 20 [Source:HGNC Symbol;Acc:HGNC:1723]	-0.463274	2.5505	-1.79723	0.0748335	0.77383	-4.16672
TRIM65	ENSG00000141569	17	75880335	75897003	-	tripartite motif containing 65 [Source:HGNC Symbol;Acc:HGNC:27316]	-0.181393	3.96043	-1.93291	0.0556216	0.71873	-4.16702
MRPL27	ENSG00000108826	17	50367857	50373214	-	mitochondrial ribosomal protein L27 [Source:HGNC Symbol;Acc:HGNC:14483]	0.158019	4.36858	1.97422	0.0506719	0.71106	-4.16717
C8orf76	ENSG00000189376	8	123219957	123241398	-	chromosome 8 open reading frame 76 [Source:HGNC Symbol;Acc:HGNC:25924]	0.139701	3.56863	1.90203	0.0595833	0.73232	-4.16784
AC005104.3	ENSG00000223374	2	241351340	241353104	-	novel transcript	-0.24883	1.23958	-1.73602	0.0851475	0.790555	-4.16798
CTB-96E2.2	ENSG00000273171	17	28364288	28368012	-	novel protein, readthrough between VTN and SEBOX	0.563432	-1.15884	1.74104	0.0842591	0.789904	-4.16865
GPR52	ENSG00000203737	1	174448111	174449198	+	G protein-coupled receptor 52 [Source:HGNC Symbol;Acc:HGNC:4508]	-0.475981	0.777627	-1.72071	0.0879004	0.795815	-4.16921
CTC-429P9.1	ENSG00000269427	19	16630743	16643942	+	novel transcript, antisense C19orf42	-0.305658	0.468162	-1.71821	0.0883582	0.795815	-4.16968
LIX1-AS1	ENSG00000251513	5	97089075	97437217	+	LIX1 and RIOK2 antisense RNA 1 [Source:HGNC Symbol;Acc:HGNC:52976]	0.219358	2.99761	1.85311	0.0663422	0.748981	-4.1712
ZNF658	ENSG00000274349	9	66856426	66932141	+	zinc finger protein 658 [Source:HGNC Symbol;Acc:HGNC:25226]	0.366406	2.36738	1.8007	0.0742814	0.77383	-4.17143
GTF2H2C	ENSG00000183474	5	69560208	69594723	+	GTF2H2 family member C [Source:HGNC Symbol;Acc:HGNC:31394]	-0.9423	-2.05116	-1.79825	0.0746707	0.77383	-4.17166
ARHGEF33	ENSG00000214694	2	38889880	38975449	+	Rho guanine nucleotide exchange factor 33 [Source:HGNC Symbol;Acc:HGNC:37252]	0.369527	1.41339	1.74721	0.0831794	0.787809	-4.1718
ARNILA	ENSG00000235072	2	25369136	25375845	-	androgen receptor negatively regulated lncRNA [Source:HGNC Symbol;Acc:HGNC:54484]	0.237801	1.62002	1.75426	0.0819584	0.787466	-4.17292
AL022393.9	ENSG00000280107	6	28170845	28172521	+	TEC	0.612636	-0.907068	1.72663	0.086827	0.792982	-4.17343
APP	ENSG00000142192	21	25880550	26171128	-	amyloid beta precursor protein [Source:HGNC Symbol;Acc:HGNC:620]	-0.219633	5.22354	-2.02803	0.0447886	0.6951	-4.17371
PCF11-AS1	ENSG00000269939	11	83185521	83187036	-	PCF11 antisense RNA 1 [Source:HGNC Symbol;Acc:HGNC:52263]	0.231288	2.98451	1.85056	0.066712	0.748981	-4.17401
PRPS1	ENSG00000147224	X	107628424	107651026	+	phosphoribosyl pyrophosphate synthetase 1 [Source:HGNC Symbol;Acc:HGNC:9462]	-0.10109	5.40144	-2.03807	0.0437581	0.693321	-4.17474
RP5-997D24.3	ENSG00000225632	1	54285405	54287371	+	novel transcript	0.374676	0.558237	1.71436	0.0890637	0.798519	-4.17623
SEMA3C	ENSG00000075223	7	80742538	80922359	-	semaphorin 3C [Source:HGNC Symbol;Acc:HGNC:10725]	-0.387169	2.21333	-1.77584	0.0783134	0.780858	-4.17639
C19orf67	ENSG00000188032	19	14081619	14085875	-	chromosome 19 open reading frame 67 [Source:HGNC Symbol;Acc:HGNC:34354]	0.588459	-1.47156	1.75071	0.0825706	0.787809	-4.17788
RP11-874J12.4	ENSG00000266401	18	3653410	3656282	+	novel transcript, antisense to DLGAP1	-0.730984	-1.73794	-1.77421	0.0785844	0.781876	-4.1786
RP11-302F12.10	ENSG00000250541	4	25770266	25773577	+	novel transcript	0.461136	-0.454263	1.71162	0.0895707	0.799465	-4.17886
LCMT2	ENSG00000168806	15	43323649	43330605	-	leucine carboxyl methyltransferase 2 [Source:HGNC Symbol;Acc:HGNC:17558]	0.166692	4.27354	1.96116	0.0521944	0.713469	-4.17966
RP11-46D6.1	ENSG00000261512	16	46622861	46624451	-	novel transcript	-0.581064	2.37922	-1.78604	0.0766377	0.777212	-4.17993
LUC7L2	ENSG00000146963	7	139340359	139423457	+	LUC7 like 2, pre-mRNA splicing factor [Source:HGNC Symbol;Acc:HGNC:21608]	-0.0920857	6.77187	-2.08436	0.0392655	0.67619	-4.18002
RP11-571M6.17	ENSG00000270039	12	57803838	57804415	+	novel transcript	-0.375996	0.235059	-1.70721	0.0903894	0.801869	-4.18041
RERE-AS1	ENSG00000232912	1	8424645	8434838	+	RERE antisense RNA 1 [Source:HGNC Symbol;Acc:HGNC:40501]	0.177689	1.57532	1.74748	0.0831325	0.787809	-4.18113
LINC01624	ENSG00000227508	6	170272474	170279887	+	long intergenic non-protein coding RNA 1624 [Source:HGNC Symbol;Acc:HGNC:52051]	0.752033	-2.13837	1.77872	0.0778377	0.779212	-4.18124
LMNA	ENSG00000160789	1	156082573	156140089	+	lamin A/C [Source:HGNC Symbol;Acc:HGNC:6636]	-0.67	1.77013	-1.74609	0.0833743	0.787809	-4.18159
RP3-467L1.4	ENSG00000236266	1	7810242	7827342	-	novel transcript	-0.425114	0.499436	-1.70683	0.0904612	0.801869	-4.18161
RP11-326C3.11	ENSG00000251661	11	318640	325631	+	novel transcript, antisense to IFITM3	0.292197	3.50255	1.89436	0.0606032	0.734219	-4.1819
CNTNAP1	ENSG00000108797	17	42682613	42699814	+	contactin associated protein 1 [Source:HGNC Symbol;Acc:HGNC:8011]	0.224371	2.5516	1.80943	0.0729074	0.771613	-4.18279
H3-5	ENSG00000188375	12	31791185	31792241	-	H3.5 histone [Source:HGNC Symbol;Acc:HGNC:33164]	-0.613408	-1.58369	-1.75458	0.0819037	0.787466	-4.18443
RP11-92C4.3	ENSG00000267026	9	98847229	98872415	-	novel transcript, antisense to GALNT12	-0.43554	0.601105	-1.70629	0.0905602	0.801869	-4.18535
FGF13	ENSG00000129682	X	138631574	139222777	-	fibroblast growth factor 13 [Source:HGNC Symbol;Acc:HGNC:3670]	-0.894237	-1.75538	-1.75856	0.0812212	0.78737	-4.18566
KCTD1	ENSG00000134504	18	26454910	26657401	-	potassium channel tetramerization domain containing 1 [Source:HGNC Symbol;Acc:HGNC:18249]	-0.312539	1.53339	-1.73873	0.0846662	0.790513	-4.18631
RLN1	ENSG00000107018	9	5334969	5339873	-	relaxin 1 [Source:HGNC Symbol;Acc:HGNC:10026]	0.452999	-0.483565	1.70164	0.0914325	0.802173	-4.1878
ZNF385C	ENSG00000187595	17	42025576	42065365	-	zinc finger protein 385C [Source:HGNC Symbol;Acc:HGNC:33722]	0.490958	0.306904	1.70211	0.0913449	0.802173	-4.18797
BOLL	ENSG00000152430	2	197726879	197786762	-	boule homolog, RNA binding protein [Source:HGNC Symbol;Acc:HGNC:14273]	0.60831	-0.948427	1.7181	0.0883783	0.795815	-4.18812
RP11-406H21.2	ENSG00000273153	10	17137336	17137585	-	novel transcript	-0.481571	-1.03615	-1.72389	0.0873239	0.794411	-4.18813
ERAL1	ENSG00000132591	17	28854938	28861067	+	Era like 12S mitochondrial rRNA chaperone 1 [Source:HGNC Symbol;Acc:HGNC:3424]	-0.130726	4.14206	-1.93668	0.0551533	0.71675	-4.18854
HLA-F	ENSG00000204642	6	29722775	29738528	+	major histocompatibility complex, class I, F [Source:HGNC Symbol;Acc:HGNC:4963]	1.31868	0.27758	1.69994	0.0917533	0.802188	-4.18963
RP11-817G13.3	ENSG00000276063	14	69154311	69154804	+	novel transcript	0.520057	-1.39877	1.73159	0.085936	0.790555	-4.18996
SYCE1	ENSG00000171772	10	133553901	133569835	-	synaptonemal complex central element protein 1 [Source:HGNC Symbol;Acc:HGNC:28852]	0.915321	-2.99861	1.8487	0.0669813	0.75074	-4.19039
SUPT5H	ENSG00000196235	19	39436156	39476670	+	SPT5 homolog, DSIF elongation factor subunit [Source:HGNC Symbol;Acc:HGNC:11469]	-0.237393	5.31678	-2.02293	0.0453204	0.697694	-4.19041
CTD-2012K14.2	ENSG00000261396	16	67538557	67540106	-	novel transcript, antisense to FAM65A	-0.330525	1.32813	-1.71903	0.0882085	0.795815	-4.19113
OVCH1	ENSG00000187950	12	29412474	29497686	-	ovochymase 1 [Source:HGNC Symbol;Acc:HGNC:23080]	-0.958506	-2.10338	-1.78182	0.0773273	0.777784	-4.19175
IL23R	ENSG00000162594	1	67166400	67259979	+	interleukin 23 receptor [Source:HGNC Symbol;Acc:HGNC:19100]	-0.602712	0.050981	-1.69592	0.0925137	0.804153	-4.19253
EIF2S3B	ENSG00000180574	12	10505602	10523135	+	eukaryotic translation initiation factor 2 subunit gamma B [Source:HGNC Symbol;Acc:HGNC:43863]	-0.568806	-0.151069	-1.69616	0.0924689	0.804153	-4.19272
ZNF32-AS1	ENSG00000226245	10	43643872	43645047	+	ZNF32 antisense RNA 1 [Source:HGNC Symbol;Acc:HGNC:23577]	0.289613	0.801431	1.70612	0.0905931	0.801869	-4.19292
RPL7L1	ENSG00000146223	6	42879618	42889925	+	ribosomal protein L7 like 1 [Source:HGNC Symbol;Acc:HGNC:21370]	-0.0751901	6.74398	-2.07533	0.0401093	0.677822	-4.19617
RP11-197M22.2	ENSG00000225213	10	16721352	16748377	-	novel transcript, sense intronic to RSU1	-0.438208	-0.34691	-1.6963	0.0924416	0.804153	-4.19643
YWHAH-AS1	ENSG00000128254	22	31933521	31945518	-	YWHAH antisense RNA 1 [Source:HGNC Symbol;Acc:HGNC:23051]	0.596139	-1.49589	1.72859	0.0864754	0.790555	-4.19653
AP000282.2	ENSG00000227757	21	32913649	33071104	-	novel transcript	0.687178	-1.88808	1.75166	0.0824078	0.787466	-4.1977
RP11-337C18.10	ENSG00000273071	1	147173186	147252659	+		0.189545	1.8743	1.75175	0.0823918	0.787466	-4.19791
PDPR	ENSG00000090857	16	70113626	70162537	+	pyruvate dehydrogenase phosphatase regulatory subunit [Source:HGNC Symbol;Acc:HGNC:30264]	0.164088	6.64455	2.07259	0.0403683	0.678844	-4.19798
DPPA4	ENSG00000121570	3	109326141	109337572	-	developmental pluripotency associated 4 [Source:HGNC Symbol;Acc:HGNC:19200]	-0.352635	2.66011	-1.79606	0.0750206	0.77383	-4.19853
ABRAXAS2	ENSG00000165660	10	124801785	124836670	+	abraxas 2, BRISC complex subunit [Source:HGNC Symbol;Acc:HGNC:28975]	-0.128838	5.0116	-2.00068	0.0477017	0.705971	-4.19983
AMZ1	ENSG00000174945	7	2679522	2775500	+	archaelysin family metallopeptidase 1 [Source:HGNC Symbol;Acc:HGNC:22231]	0.210519	2.59437	1.80241	0.0740113	0.77383	-4.19997
OARD1	ENSG00000124596	6	41033627	41097787	-	O-acyl-ADP-ribose deacylase 1 [Source:HGNC Symbol;Acc:HGNC:21257]	0.112195	5.20964	2.01688	0.0459571	0.698166	-4.20008
LINC02561	ENSG00000224034	10	5266033	5271236	-	long intergenic non-protein coding RNA 2561 [Source:HGNC Symbol;Acc:HGNC:53601]	0.712167	-2.35281	1.78209	0.0772841	0.777748	-4.20041
TRAJ35	ENSG00000211854	14	22506644	22506702	+	T cell receptor alpha joining 35 (non-functional) [Source:HGNC Symbol;Acc:HGNC:12065]	0.281737	0.241811	1.68967	0.0937084	0.807783	-4.20074
COQ7	ENSG00000167186	16	19067599	19080095	+	coenzyme Q7, hydroxylase [Source:HGNC Symbol;Acc:HGNC:2244]	-0.106692	3.97668	-1.91554	0.0578215	0.727771	-4.20131
AC008079.10	ENSG00000280007	22	18110759	18131154	-	novel transcript, antisense to TUBA8	0.174194	3.84805	1.91408	0.0580101	0.727929	-4.2016
FCGR3B	ENSG00000162747	1	161623196	161631963	-	Fc fragment of IgG receptor IIIb [Source:HGNC Symbol;Acc:HGNC:3620]	-0.825295	8.5014	-2.0985	0.0379746	0.67037	-4.20162
DHDDS	ENSG00000117682	1	26432282	26471294	+	dehydrodolichyl diphosphate synthase subunit [Source:HGNC Symbol;Acc:HGNC:20603]	0.13588	5.39036	2.02581	0.0450195	0.695608	-4.20163
LSM1	ENSG00000175324	8	38163321	38176730	-	LSM1 homolog, mRNA degradation associated [Source:HGNC Symbol;Acc:HGNC:20472]	0.181887	4.26643	1.94519	0.0541091	0.713662	-4.20179
TCHP	ENSG00000139437	12	109900264	109983841	+	trichoplein keratin filament binding [Source:HGNC Symbol;Acc:HGNC:28135]	-0.0952746	6.54693	-2.06749	0.0408544	0.679317	-4.20232
THOP1	ENSG00000172009	19	2785460	2815807	+	thimet oligopeptidase 1 [Source:HGNC Symbol;Acc:HGNC:11793]	-0.29165	2.57731	-1.78668	0.0765338	0.77696	-4.20246
ULK2	ENSG00000083290	17	19770829	19867936	-	unc-51 like autophagy activating kinase 2 [Source:HGNC Symbol;Acc:HGNC:13480]	-0.150472	4.87669	-1.98965	0.0489212	0.706752	-4.2036
ABCF2	ENSG00000033050	7	151207837	151227230	-	ATP binding cassette subfamily F member 2 [Source:HGNC Symbol;Acc:HGNC:71]	-0.110248	4.93741	-1.99276	0.0485743	0.7064	-4.20406
RP11-104O19.4	ENSG00000274363	17	4267691	4268430	+	novel transcript	0.497331	-0.73643	1.69049	0.0935511	0.807489	-4.20489
GPR89A	ENSG00000117262	1	145607990	145670648	+	G protein-coupled receptor 89A [Source:HGNC Symbol;Acc:HGNC:31984]	0.209479	3.78518	1.90256	0.0595132	0.73232	-4.20512
NDUFAF1	ENSG00000137806	15	41387349	41402519	-	NADH:ubiquinone oxidoreductase complex assembly factor 1 [Source:HGNC Symbol;Acc:HGNC:18828]	-0.175338	3.18912	-1.84175	0.068	0.752942	-4.20541
ZNF567	ENSG00000189042	19	36687612	36727701	+	zinc finger protein 567 [Source:HGNC Symbol;Acc:HGNC:28696]	0.202266	4.78542	1.98696	0.0492226	0.70855	-4.20576
BCL2L14	ENSG00000121380	12	12049844	12211084	+	BCL2 like 14 [Source:HGNC Symbol;Acc:HGNC:16657]	-0.841174	-1.73516	-1.74987	0.0827165	0.787809	-4.2059
CYP2E1	ENSG00000130649	10	133520406	133561220	+	cytochrome P450 family 2 subfamily E member 1 [Source:HGNC Symbol;Acc:HGNC:2631]	0.862194	-2.27167	1.75772	0.0813649	0.78737	-4.20651
STK38	ENSG00000112079	6	36493892	36547470	-	serine/threonine kinase 38 [Source:HGNC Symbol;Acc:HGNC:17847]	-0.0783173	8.42562	-2.09599	0.0382009	0.671278	-4.20838
MED9	ENSG00000141026	17	17476986	17493226	+	mediator complex subunit 9 [Source:HGNC Symbol;Acc:HGNC:25487]	0.131742	3.82563	1.90274	0.0594889	0.73232	-4.20892
SMARCD2	ENSG00000108604	17	63832081	63843065	-	SWI/SNF related, matrix associated, actin dependent regulator of chromatin, subfamily d, member 2 [Source:HGNC Symbol;Acc:HGNC:11107]	-0.158226	5.43523	-2.02076	0.0455475	0.698166	-4.20892
WDR18	ENSG00000065268	19	984271	998438	+	WD repeat domain 18 [Source:HGNC Symbol;Acc:HGNC:17956]	-0.229618	3.08932	-1.82697	0.0702082	0.759841	-4.20959
ARHGAP24	ENSG00000138639	4	85475114	86002670	+	Rho GTPase activating protein 24 [Source:HGNC Symbol;Acc:HGNC:25361]	-0.233947	4.72956	-1.97507	0.050574	0.71106	-4.20974
LINC00861	ENSG00000245164	8	125922308	125951249	-	long intergenic non-protein coding RNA 861 [Source:HGNC Symbol;Acc:HGNC:45133]	0.209306	9.25535	2.10406	0.0374776	0.66714	-4.20993
TNFSF13	ENSG00000161955	17	7558292	7561608	+	TNF superfamily member 13 [Source:HGNC Symbol;Acc:HGNC:11928]	-0.210371	4.73699	-1.97286	0.0508291	0.711148	-4.21015
RP11-504I13.2	ENSG00000280205	18	76385642	76389406	-	TEC	-0.687753	-0.184505	-1.68085	0.0954145	0.808931	-4.21055
CNTD1	ENSG00000176563	17	42798792	42811587	+	cyclin N-terminal domain containing 1 [Source:HGNC Symbol;Acc:HGNC:26847]	-0.14875	4.97487	-1.99172	0.0486906	0.7064	-4.21111
RP11-18I14.11	ENSG00000273262	10	102483039	102483559	+	novel transcript, antisense to ACTR1A	0.251639	1.46117	1.71789	0.0884165	0.795815	-4.21119
HDAC4-AS1	ENSG00000222020	2	239401436	239402364	+	HDAC4 antisense RNA 1 [Source:HGNC Symbol;Acc:HGNC:54064]	0.363829	0.160429	1.67902	0.0957703	0.810276	-4.21168
RP11-147L13.8	ENSG00000267731	17	68189884	68192802	+	novel transcript	0.527866	3.18748	1.85068	0.0666943	0.748981	-4.21185
RP11-513D5.2	ENSG00000254898	8	38335981	38337551	+	novel transcript, antisense to NSD3	-0.109211	3.41148	-1.85887	0.0655142	0.746276	-4.21189
GTF3C2-AS2	ENSG00000234072	2	27356246	27367622	+	GTF3C2 antisense RNA 2 [Source:HGNC Symbol;Acc:HGNC:55699]	0.128156	3.50926	1.873	0.063521	0.741482	-4.21202
MIR10A	ENSG00000257178	17	48579630	48582259	-	novel transcript, sense intronic to HOXB3	0.668227	-1.15228	1.69573	0.0925509	0.804153	-4.21213
NOB1	ENSG00000141101	16	69741867	69754940	-	NIN1 (RPN12) binding protein 1 homolog [Source:HGNC Symbol;Acc:HGNC:29540]	-0.134952	5.34982	-2.01455	0.0462055	0.698824	-4.21255
LHFPL4	ENSG00000156959	3	9498361	9553802	-	LHFPL tetraspan subfamily member 4 [Source:HGNC Symbol;Acc:HGNC:29568]	0.774289	-1.31325	1.70704	0.0904206	0.801869	-4.21322
SNCB	ENSG00000074317	5	176620084	176630556	-	synuclein beta [Source:HGNC Symbol;Acc:HGNC:11140]	0.816648	-2.12349	1.75093	0.0825334	0.787809	-4.21351
AC130469.1	ENSG00000279396	19	8575079	8576170	-		0.242174	3.00723	1.82757	0.0701183	0.759323	-4.21531
COX17	ENSG00000138495	3	119654513	119677454	-	cytochrome c oxidase copper chaperone COX17 [Source:HGNC Symbol;Acc:HGNC:2264]	0.144455	3.70016	1.88634	0.0616848	0.738656	-4.21579
FUCA1	ENSG00000179163	1	23845077	23868294	-	alpha-L-fucosidase 1 [Source:HGNC Symbol;Acc:HGNC:4006]	-0.169786	3.88204	-1.89965	0.0598986	0.733282	-4.21651
ST7-OT4	ENSG00000214188	7	116953899	117098806	+	ST7 overlapping transcript 4 [Source:HGNC Symbol;Acc:HGNC:18835]	-0.553776	-0.977499	-1.69654	0.0923967	0.804153	-4.21683
SLC25A5	ENSG00000005022	X	119468400	119471319	+	solute carrier family 25 member 5 [Source:HGNC Symbol;Acc:HGNC:10991]	-0.114125	7.35985	-2.07539	0.0401036	0.677822	-4.21829
UBR5	ENSG00000104517	8	102253012	102412841	-	ubiquitin protein ligase E3 component n-recognin 5 [Source:HGNC Symbol;Acc:HGNC:16806]	-0.103808	7.94727	-2.08399	0.0392998	0.67619	-4.21961
RIOK1	ENSG00000124784	6	7389496	7418037	+	RIO kinase 1 [Source:HGNC Symbol;Acc:HGNC:18656]	-0.106404	4.77991	-1.97346	0.0507596	0.711148	-4.21964
RP11-97O12.6	ENSG00000271997	15	88501944	88505787	-		0.264155	1.99354	1.74755	0.0831204	0.787809	-4.21979
B3GNT9	ENSG00000237172	16	67148105	67151214	-	UDP-GlcNAc:betaGal beta-1,3-N-acetylglucosaminyltransferase 9 [Source:HGNC Symbol;Acc:HGNC:28714]	-0.265103	2.00436	-1.73424	0.0854631	0.790555	-4.22006
HAR1B	ENSG00000231133	20	63095493	63102319	-	highly accelerated region 1B [Source:HGNC Symbol;Acc:HGNC:33118]	0.612437	-0.875715	1.67772	0.0960242	0.810855	-4.22007
NDUFA4L2	ENSG00000185633	12	57234903	57240715	-	NDUFA4 mitochondrial complex associated like 2 [Source:HGNC Symbol;Acc:HGNC:29836]	-0.717049	-1.04281	-1.69304	0.0930624	0.805618	-4.22015
ACTG1P25	ENSG00000234996	1	202861754	202875241	+	actin gamma 1 pseudogene 25 [Source:HGNC Symbol;Acc:HGNC:54872]	-0.620469	-1.49386	-1.71166	0.0895625	0.799465	-4.22024
RP11-506K6.4	ENSG00000272320	6	3311662	3313650	+	novel transcript, antisense to SLC22A23	0.380379	0.965731	1.69472	0.0927416	0.805098	-4.22045
SLITRK5	ENSG00000165300	13	87672615	87696272	+	SLIT and NTRK like family member 5 [Source:HGNC Symbol;Acc:HGNC:20295]	-1.02102	-2.38727	-1.77655	0.0781967	0.780538	-4.22071
STPG4	ENSG00000239605	2	47045538	47155378	-	sperm-tail PG-rich repeat containing 4 [Source:HGNC Symbol;Acc:HGNC:26850]	0.250364	1.24778	1.69998	0.0917451	0.802188	-4.22082
SLC12A6	ENSG00000140199	15	34229996	34338060	-	solute carrier family 12 member 6 [Source:HGNC Symbol;Acc:HGNC:10914]	-0.128253	8.35927	-2.08828	0.0389043	0.674272	-4.22188
ZBED3-AS1	ENSG00000250802	5	77086740	77166909	+	ZBED3 antisense RNA 1 [Source:HGNC Symbol;Acc:HGNC:44188]	0.665919	-2.06788	1.71962	0.0880998	0.795815	-4.22193
NCOA2	ENSG00000140396	8	70109762	70403805	-	nuclear receptor coactivator 2 [Source:HGNC Symbol;Acc:HGNC:7669]	-0.113239	7.85197	-2.08152	0.0395295	0.67619	-4.22213
RBM17	ENSG00000134453	10	6088987	6117457	+	RNA binding motif protein 17 [Source:HGNC Symbol;Acc:HGNC:16944]	-0.0981518	5.11765	-1.99425	0.0484099	0.706147	-4.22366
RIN1	ENSG00000174791	11	66330242	66336840	-	Ras and Rab interactor 1 [Source:HGNC Symbol;Acc:HGNC:18749]	-0.829718	0.684948	-1.67139	0.0972712	0.812481	-4.2241
DLG4	ENSG00000132535	17	7189890	7219702	-	discs large MAGUK scaffold protein 4 [Source:HGNC Symbol;Acc:HGNC:2903]	-0.314125	2.83466	-1.79363	0.0754097	0.77463	-4.22411
EPHB2	ENSG00000133216	1	22710839	22915325	+	EPH receptor B2 [Source:HGNC Symbol;Acc:HGNC:3393]	-0.645647	0.630906	-1.6732	0.0969142	0.811794	-4.22461
PRKCI	ENSG00000163558	3	170222365	170305981	+	protein kinase C iota [Source:HGNC Symbol;Acc:HGNC:9404]	-0.185163	4.99782	-1.98405	0.0495511	0.70879	-4.22532
LINC02288	ENSG00000246548	14	77041064	77069503	+	long intergenic non-protein coding RNA 2288 [Source:HGNC Symbol;Acc:HGNC:27505]	0.620751	-0.405673	1.66433	0.0986755	0.815929	-4.2261
RP11-512M8.5	ENSG00000256861	12	122207779	122266423	-	novel protein	-0.0974516	5.5257	-2.0152	0.0461354	0.698572	-4.22693
SGPP2	ENSG00000163082	2	222424517	222560948	+	sphingosine-1-phosphate phosphatase 2 [Source:HGNC Symbol;Acc:HGNC:19953]	-0.361234	1.78612	-1.71303	0.0893096	0.798586	-4.22788
PSAP	ENSG00000197746	10	71816298	71851369	-	prosaposin [Source:HGNC Symbol;Acc:HGNC:9498]	-0.32106	9.06541	-2.09124	0.0386332	0.6735	-4.22913
ARHGAP30	ENSG00000186517	1	161046946	161069970	-	Rho GTPase activating protein 30 [Source:HGNC Symbol;Acc:HGNC:27414]	-0.164294	7.76202	-2.07607	0.0400396	0.677822	-4.22962
DPYD	ENSG00000188641	1	97077743	97921049	-	dihydropyrimidine dehydrogenase [Source:HGNC Symbol;Acc:HGNC:3012]	-0.168537	6.88945	-2.06035	0.0415434	0.681548	-4.23134
SIRT3	ENSG00000142082	11	215458	236931	-	sirtuin 3 [Source:HGNC Symbol;Acc:HGNC:14931]	0.18746	2.88294	1.80471	0.0736478	0.773223	-4.23187
RP11-15L13.4	ENSG00000272910	3	179583262	179583762	-	novel transcript, antisense to ACTL6A	0.202179	1.79142	1.7197	0.0880861	0.795815	-4.23287
XXbac-B476C20.13	ENSG00000234913	22	18004270	18007308	-	novel transcript	-0.750351	-2.2472	-1.74992	0.0827084	0.787809	-4.23383
PGM5	ENSG00000154330	9	68328308	68531061	+	phosphoglucomutase 5 [Source:HGNC Symbol;Acc:HGNC:8908]	-0.629578	1.18474	-1.68151	0.0952848	0.808931	-4.23396
RP4-583P15.16	ENSG00000274501	20	63730072	63730377	-	novel transcript, antisense to ZGPAT	-0.500731	-1.11933	-1.67968	0.0956413	0.809532	-4.23565
SPTAN1	ENSG00000197694	9	128552558	128633665	+	spectrin alpha, non-erythrocytic 1 [Source:HGNC Symbol;Acc:HGNC:11273]	-0.191435	7.68247	-2.07167	0.0404559	0.679317	-4.2357
MTPN	ENSG00000105887	7	135926761	135977353	-	myotrophin [Source:HGNC Symbol;Acc:HGNC:15667]	-0.147968	8.82049	-2.08587	0.0391263	0.675455	-4.23583
H2BC20P	ENSG00000261716	1	149844498	149849024	-	H2B clustered histone 20, pseudogene [Source:HGNC Symbol;Acc:HGNC:20516]	0.180618	6.25929	2.04404	0.0431552	0.68848	-4.23615
TRIM35	ENSG00000104228	8	27284887	27311319	-	tripartite motif containing 35 [Source:HGNC Symbol;Acc:HGNC:16285]	0.0806262	5.62436	2.01857	0.0457784	0.698166	-4.23633
GLT8D1	ENSG00000016864	3	52694485	52706083	-	glycosyltransferase 8 domain containing 1 [Source:HGNC Symbol;Acc:HGNC:24870]	-0.105264	4.86521	-1.9706	0.0510907	0.712154	-4.23647
DIAPH1	ENSG00000131504	5	141515016	141619055	-	diaphanous related formin 1 [Source:HGNC Symbol;Acc:HGNC:2876]	-0.173359	7.50616	-2.06868	0.0407412	0.679317	-4.23655
GPI	ENSG00000105220	19	34359480	34402156	+	glucose-6-phosphate isomerase [Source:HGNC Symbol;Acc:HGNC:4458]	-0.163877	6.02543	-2.03261	0.0443158	0.694519	-4.23659
LARGE-AS1	ENSG00000224973	22	33725014	33750843	+	LARGE antisense RNA 1 [Source:HGNC Symbol;Acc:HGNC:40336]	0.686866	-1.96477	1.70405	0.0909799	0.801869	-4.23702
GP5	ENSG00000178732	3	194394821	194398354	-	glycoprotein V platelet [Source:HGNC Symbol;Acc:HGNC:4443]	-0.340818	1.95906	-1.7179	0.0884142	0.795815	-4.23751
CTA-345G4.1	ENSG00000279276	16	23962951	23963351	+	novel transcript	-0.533855	-1.08095	-1.67315	0.0969229	0.811794	-4.23767
SV2A	ENSG00000159164	1	149903318	149917882	-	synaptic vesicle glycoprotein 2A [Source:HGNC Symbol;Acc:HGNC:20566]	-0.648626	-0.627312	-1.6601	0.0995251	0.81878	-4.23798
ZNF652-AS1	ENSG00000248714	17	49361165	49369998	+	ZNF652 antisense RNA 1 [Source:HGNC Symbol;Acc:HGNC:55582]	0.183864	1.53371	1.70186	0.0913915	0.802173	-4.23832
BCDIN3D	ENSG00000186666	12	49836039	49843129	-	BCDIN3 domain containing RNA methyltransferase [Source:HGNC Symbol;Acc:HGNC:27050]	0.154681	3.98088	1.89835	0.0600709	0.734027	-4.23904
BRI3BP	ENSG00000184992	12	124993700	125031231	+	BRI3 binding protein [Source:HGNC Symbol;Acc:HGNC:14251]	-0.151862	4.95328	-1.97186	0.0509439	0.711621	-4.23936
PGD	ENSG00000142657	1	10398592	10420144	+	phosphogluconate dehydrogenase [Source:HGNC Symbol;Acc:HGNC:8891]	-0.291829	5.65051	-2.01316	0.0463532	0.699699	-4.2404
HLA-F-AS1	ENSG00000214922	6	29726601	29749049	-	HLA-F antisense RNA 1 [Source:HGNC Symbol;Acc:HGNC:26645]	0.940369	-2.04831	1.71482	0.0889793	0.798512	-4.24071
FHIT	ENSG00000189283	3	59749310	61251459	-	fragile histidine triad diadenosine triphosphatase [Source:HGNC Symbol;Acc:HGNC:3701]	0.23391	4.52006	1.94884	0.0536672	0.713662	-4.2413
KIAA0100	ENSG00000007202	17	28614440	28645454	-	KIAA0100 [Source:HGNC Symbol;Acc:HGNC:28960]	-0.111798	7.18005	-2.0607	0.0415102	0.681548	-4.24148
ACOT1	ENSG00000184227	14	73537114	73543794	+	acyl-CoA thioesterase 1 [Source:HGNC Symbol;Acc:HGNC:33128]	-0.684503	-1.81527	-1.70272	0.0912298	0.801892	-4.24166
ADGRG2	ENSG00000173698	X	18989309	19122637	-	adhesion G protein-coupled receptor G2 [Source:HGNC Symbol;Acc:HGNC:4516]	0.564498	1.02821	1.68238	0.0951164	0.808931	-4.24184
COMT	ENSG00000093010	22	19941607	19969975	+	catechol-O-methyltransferase [Source:HGNC Symbol;Acc:HGNC:2228]	-0.13787	4.83089	-1.96284	0.0519972	0.713469	-4.24342
AC005481.5	ENSG00000222012	7	157614023	157618765	+	novel transcript, antisense to PTPRN2	-0.695237	-1.70448	-1.6889	0.0938567	0.808352	-4.24426
TMEM134	ENSG00000172663	11	67461710	67469272	-	transmembrane protein 134 [Source:HGNC Symbol;Acc:HGNC:26142]	0.182175	4.15094	1.91072	0.0584447	0.727929	-4.24428
STAT5B	ENSG00000173757	17	42199168	42276707	-	signal transducer and activator of transcription 5B [Source:HGNC Symbol;Acc:HGNC:11367]	-0.131829	7.80276	-2.06929	0.0406825	0.679317	-4.24463
CTD-3222D19.12	ENSG00000269399	19	16542746	16544814	+	novel transcript	0.266872	1.34972	1.68643	0.0943318	0.808931	-4.24471
CTD-2600H12.2	ENSG00000280067	16	48343755	48346058	-	novel transcript	0.297182	3.33946	1.84313	0.0677978	0.751974	-4.24521
CTDSPL	ENSG00000144677	3	37861960	37984469	+	CTD small phosphatase like [Source:HGNC Symbol;Acc:HGNC:16890]	-0.461662	3.20315	-1.81707	0.0717213	0.769438	-4.24592
CTD-3162L10.3	ENSG00000266973	19	36378028	36378832	+	novel transcript, antisense to ZFP14	0.483535	-1.44756	1.66466	0.0986097	0.815929	-4.2464
ZMYM4-AS1	ENSG00000227409	1	35358822	35366077	-	ZMYM4 antisense RNA 1 [Source:HGNC Symbol;Acc:HGNC:40624]	-0.269234	1.11959	-1.66729	0.0980849	0.815646	-4.24698
EPB41L4A-AS1	ENSG00000224032	5	112160526	112164276	+	EPB41L4A antisense RNA 1 [Source:HGNC Symbol;Acc:HGNC:30749]	0.132147	3.85228	1.88351	0.0620713	0.738656	-4.24763
CMB9-22P13.1	ENSG00000173727	11	65455258	65466720	+	Finkel-Biskis-Reilly murine sarcoma virus (FBR-MuSV) ubiquitously expressed (FAU) pseudogene	0.497078	-0.841667	1.64539	0.102526	0.821801	-4.24837
RP11-394B2.1	ENSG00000279569	16	70661667	70665836	+	novel transcript	-0.63484	0.620006	-1.64949	0.101684	0.821062	-4.24895
PSD3	ENSG00000156011	8	18527301	19084730	-	pleckstrin and Sec7 domain containing 3 [Source:HGNC Symbol;Acc:HGNC:19093]	-0.354081	2.46947	-1.74327	0.0838683	0.787929	-4.24927
BRF2	ENSG00000104221	8	37843268	37849904	-	BRF2 RNA polymerase III transcription initiation factor subunit [Source:HGNC Symbol;Acc:HGNC:17298]	0.143133	3.46356	1.84571	0.0674182	0.751581	-4.2493
KCNE5	ENSG00000176076	X	109623700	109625172	-	potassium voltage-gated channel subfamily E regulatory subunit 5 [Source:HGNC Symbol;Acc:HGNC:6241]	0.625222	-1.56319	1.66071	0.0994022	0.818454	-4.24963
TRPC1	ENSG00000144935	3	142724074	142807888	+	transient receptor potential cation channel subfamily C member 1 [Source:HGNC Symbol;Acc:HGNC:12333]	0.666286	-0.90691	1.64631	0.102337	0.821801	-4.24964
C17orf99	ENSG00000187997	17	78146353	78166177	+	chromosome 17 open reading frame 99 [Source:HGNC Symbol;Acc:HGNC:34490]	0.802589	-2.53635	1.73339	0.0856151	0.790555	-4.24991
CRYBG1	ENSG00000112297	6	106511855	106570451	+	crystallin beta-gamma domain containing 1 [Source:HGNC Symbol;Acc:HGNC:356]	-0.132317	7.46522	-2.06117	0.0414641	0.681384	-4.25001
RP11-762H8.1	ENSG00000259322	15	78293286	78296049	+	novel transcript, antisense to WDR61	-0.324245	-0.468149	-1.64185	0.103259	0.821801	-4.25193
ITGA9	ENSG00000144668	3	37452115	37823514	+	integrin subunit alpha 9 [Source:HGNC Symbol;Acc:HGNC:6145]	-0.69653	-1.01397	-1.65201	0.101168	0.820615	-4.25204
RP11-488C13.6	ENSG00000259081	14	76774284	76781518	-	novel transcript	0.364067	0.193813	1.64149	0.103335	0.821801	-4.25362
PCDHGA11	ENSG00000253873	5	141421047	141512979	+	protocadherin gamma subfamily A, 11 [Source:HGNC Symbol;Acc:HGNC:8698]	0.496258	0.708695	1.65518	0.100521	0.819952	-4.25374
H4C11	ENSG00000197238	6	27824108	27824480	+	H4 clustered histone 11 [Source:HGNC Symbol;Acc:HGNC:4785]	0.254428	2.07571	1.71899	0.088215	0.795815	-4.25421
OXSM	ENSG00000151093	3	25782917	25794534	+	3-oxoacyl-ACP synthase, mitochondrial [Source:HGNC Symbol;Acc:HGNC:26063]	0.154924	3.19131	1.81297	0.0723564	0.771613	-4.25466
LINC01918	ENSG00000226508	2	105144113	105145424	+	long intergenic non-protein coding RNA 1918 [Source:HGNC Symbol;Acc:HGNC:52737]	0.441651	0.137508	1.64007	0.103631	0.821801	-4.25474
CTD-2083E4.4	ENSG00000260774	5	213898	217279	-	novel transcript	0.206911	2.16204	1.73381	0.0855394	0.790555	-4.25478
RP11-159F24.3	ENSG00000249492	5	43483959	43509356	+	novel transcript	0.197797	1.61239	1.69316	0.0930395	0.805618	-4.25524
ZP3	ENSG00000188372	7	76397518	76442071	+	zona pellucida glycoprotein 3 [Source:HGNC Symbol;Acc:HGNC:13189]	-0.440718	-0.270727	-1.63587	0.104507	0.822907	-4.25549
NUPR1	ENSG00000176046	16	28532708	28539174	-	nuclear protein 1, transcriptional regulator [Source:HGNC Symbol;Acc:HGNC:29990]	-0.862655	-2.77573	-1.75221	0.0823114	0.787466	-4.25578
PI16	ENSG00000164530	6	36948263	36964837	+	peptidase inhibitor 16 [Source:HGNC Symbol;Acc:HGNC:21245]	0.426518	1.22815	1.67506	0.0965466	0.811602	-4.25595
CUL4B	ENSG00000158290	X	120524609	120575794	-	cullin 4B [Source:HGNC Symbol;Acc:HGNC:2555]	-0.137532	7.07035	-2.05125	0.0424366	0.68634	-4.256
PROS1	ENSG00000184500	3	93873033	93974066	-	protein S [Source:HGNC Symbol;Acc:HGNC:9456]	-0.70032	0.43823	-1.64159	0.103313	0.821801	-4.25617
NUFIP1	ENSG00000083635	13	44939249	44989483	-	nuclear FMR1 interacting protein 1 [Source:HGNC Symbol;Acc:HGNC:8057]	-0.208435	2.74877	-1.76733	0.0797341	0.783155	-4.25639
PCP4L1	ENSG00000248485	1	161258727	161285450	+	Purkinje cell protein 4 like 1 [Source:HGNC Symbol;Acc:HGNC:20448]	-0.613803	-1.98083	-1.69693	0.0923233	0.804153	-4.25661
DICER1	ENSG00000100697	14	95086228	95158010	-	dicer 1, ribonuclease III [Source:HGNC Symbol;Acc:HGNC:17098]	-0.161218	7.71094	-2.06153	0.0414292	0.68138	-4.25675
RP11-510M2.2	ENSG00000247324	16	71462278	71465941	+	novel transcript, antisense to ZNF23	0.438248	-0.0132657	1.635	0.10469	0.823357	-4.25804
AGR2	ENSG00000106541	7	16791811	16833433	-	anterior gradient 2, protein disulphide isomerase family member [Source:HGNC Symbol;Acc:HGNC:328]	0.578053	-0.428794	1.63217	0.105286	0.823485	-4.25882
RP11-646I6.5	ENSG00000269921	4	56387625	56388153	+	novel transcript	0.424403	-0.172902	1.6315	0.105427	0.823485	-4.26036
CTD-3025N20.3	ENSG00000272010	8	65591850	65592472	-	novel transcript	-0.592024	-0.417803	-1.63242	0.105232	0.823485	-4.26073
IWS1	ENSG00000163166	2	127436207	127526886	-	interacts with SUPT6H, CTD assembly factor 1 [Source:HGNC Symbol;Acc:HGNC:25467]	-0.104711	5.94781	-2.01757	0.0458842	0.698166	-4.26168
SETBP1-DT	ENSG00000267414	18	44676927	44679717	-	SETBP1 divergent transcript [Source:HGNC Symbol;Acc:HGNC:54819]	-0.521251	-0.515699	-1.63125	0.105481	0.823485	-4.26236
BMX	ENSG00000102010	X	15464246	15556529	+	BMX non-receptor tyrosine kinase [Source:HGNC Symbol;Acc:HGNC:1079]	-0.71439	0.0153589	-1.62949	0.105853	0.823502	-4.26279
ZNF7	ENSG00000147789	8	144827464	144847509	+	zinc finger protein 7 [Source:HGNC Symbol;Acc:HGNC:13139]	0.116436	5.27396	1.98621	0.0493067	0.70855	-4.26299
PIP5K1A	ENSG00000143398	1	151197949	151249536	+	phosphatidylinositol-4-phosphate 5-kinase type 1 alpha [Source:HGNC Symbol;Acc:HGNC:8994]	-0.0886266	5.96055	-2.0166	0.0459872	0.698166	-4.26317
RP11-307N16.6	ENSG00000273167	13	23979700	24321031	+	novel transcript	-0.12368	5.97697	-2.01727	0.0459166	0.698166	-4.26364
HERC2	ENSG00000128731	15	28111040	28322152	-	HECT and RLD domain containing E3 ubiquitin protein ligase 2 [Source:HGNC Symbol;Acc:HGNC:4868]	-0.288128	5.65894	-1.99754	0.0480463	0.706147	-4.26402
GUCY1B1	ENSG00000061918	4	155758992	155807591	+	guanylate cyclase 1 soluble subunit beta 1 [Source:HGNC Symbol;Acc:HGNC:4687]	-0.412717	3.20848	-1.80056	0.0743037	0.77383	-4.26436
RP11-452L6.7	ENSG00000260625	16	31508471	31509256	+	novel transcript, antisense to C16orf58	0.497793	-0.824677	1.63033	0.105674	0.823485	-4.26466
P2RY4	ENSG00000186912	X	70258170	70259764	-	pyrimidinergic receptor P2Y4 [Source:HGNC Symbol;Acc:HGNC:8542]	0.664454	-2.02815	1.66143	0.0992571	0.817995	-4.26469
RP11-799M12.2	ENSG00000273133	4	15563698	15564253	-	novel transcript, antisense to CC2D2A	-0.476424	0.377369	-1.6309	0.105553	0.823485	-4.26523
RP11-55K13.1	ENSG00000260495	16	81310731	81313423	-	novel transcript, antisense to GAN	0.40306	1.96579	1.71381	0.0891666	0.798586	-4.26542
LRRC29	ENSG00000125122	16	67207139	67227048	-	leucine rich repeat containing 29 [Source:HGNC Symbol;Acc:HGNC:13605]	0.192849	2.28541	1.72968	0.0862781	0.790555	-4.26652
GOT2	ENSG00000125166	16	58707131	58734357	-	glutamic-oxaloacetic transaminase 2 [Source:HGNC Symbol;Acc:HGNC:4433]	-0.138152	5.10252	-1.96919	0.0512536	0.712684	-4.26672
TSC22D1-AS1	ENSG00000278156	13	44575893	44580432	+	TSC22D1 antisense RNA 1 [Source:HGNC Symbol;Acc:HGNC:43684]	0.136247	3.42258	1.83115	0.0695784	0.756776	-4.26702
SLC12A5	ENSG00000124140	20	46021717	46060150	+	solute carrier family 12 member 5 [Source:HGNC Symbol;Acc:HGNC:13818]	0.594216	-0.124175	1.62458	0.106896	0.823569	-4.26714
SMCO3	ENSG00000179256	12	14804650	14814182	-	single-pass membrane protein with coiled-coil domains 3 [Source:HGNC Symbol;Acc:HGNC:34401]	0.551046	-0.688328	1.62547	0.106706	0.823569	-4.26754
RP11-193F5.1	ENSG00000258892	14	60879714	60982585	+	novel transcript	-0.240147	0.0890813	-1.62481	0.106847	0.823569	-4.26755
HTR6	ENSG00000158748	1	19665287	19679562	+	5-hydroxytryptamine receptor 6 [Source:HGNC Symbol;Acc:HGNC:5301]	0.714756	-1.61547	1.64933	0.101716	0.821062	-4.26779
EIF5B	ENSG00000158417	2	99337353	99401326	+	eukaryotic translation initiation factor 5B [Source:HGNC Symbol;Acc:HGNC:30793]	-0.170033	6.3169	-2.02635	0.0449633	0.695608	-4.26796
TPBGL	ENSG00000261594	11	75240905	75243697	+	trophoblast glycoprotein like [Source:HGNC Symbol;Acc:HGNC:44159]	0.759789	-2.97349	1.7264	0.0868696	0.793003	-4.26799
RP11-876N24.5	ENSG00000263013	16	10938886	10940044	-		0.220161	2.60827	1.75577	0.0816991	0.787466	-4.26891
CCDC170	ENSG00000120262	6	151494030	151621193	+	coiled-coil domain containing 170 [Source:HGNC Symbol;Acc:HGNC:21177]	-0.565631	0.919684	-1.64173	0.103284	0.821801	-4.26905
CTC-457L16.1	ENSG00000279825	17	19030857	19033529	+	novel transcript	0.193649	4.16887	1.90118	0.0596953	0.732824	-4.26923
GNS	ENSG00000135677	12	64713445	64759447	-	glucosamine (N-acetyl)-6-sulfatase [Source:HGNC Symbol;Acc:HGNC:4422]	-0.21772	7.39806	-2.04963	0.042597	0.686775	-4.26949
CFAP57	ENSG00000243710	1	43172149	43254358	+	cilia and flagella associated protein 57 [Source:HGNC Symbol;Acc:HGNC:26485]	-0.713634	-1.96693	-1.68153	0.0952812	0.808931	-4.26959
CGREF1	ENSG00000138028	2	27098889	27119115	-	cell growth regulator with EF-hand domain 1 [Source:HGNC Symbol;Acc:HGNC:16962]	0.604075	-1.69091	1.65164	0.101242	0.820878	-4.27041
AL022328.1	ENSG00000279216	22	50275674	50275921	+		-0.45619	0.893994	-1.63809	0.104044	0.821801	-4.27045
RP1-101A2.1	ENSG00000273893	20	46681676	46682375	-	novel transcript, sense intronic to SLC13A3	0.27096	1.96778	1.70304	0.0911687	0.801869	-4.27143
EML6	ENSG00000214595	2	54723499	54972025	+	EMAP like 6 [Source:HGNC Symbol;Acc:HGNC:35412]	0.187723	4.23356	1.9043	0.0592847	0.732194	-4.27148
ROCK1	ENSG00000067900	18	20946906	21111851	-	Rho associated coiled-coil containing protein kinase 1 [Source:HGNC Symbol;Acc:HGNC:10251]	-0.135824	7.85891	-2.05607	0.0419617	0.686119	-4.27166
CDC5L	ENSG00000096401	6	44387525	44450426	+	cell division cycle 5 like [Source:HGNC Symbol;Acc:HGNC:1743]	-0.111601	6.6014	-2.03249	0.044329	0.694519	-4.27172
TNFSF12-TNFSF13	ENSG00000248871	17	7549099	7561601	+	TNFSF12-TNFSF13 readthrough [Source:HGNC Symbol;Acc:HGNC:33537]	-0.188778	4.92158	-1.95266	0.0532062	0.713662	-4.27205
LINC02481	ENSG00000246526	4	6687448	6690519	-	long intergenic non-protein coding RNA 2481 [Source:HGNC Symbol;Acc:HGNC:27958]	0.335299	2.39415	1.73393	0.085518	0.790555	-4.27226
RP11-348F1.2	ENSG00000226530	X	51396511	51465661	+	novel transcript	0.439162	-0.371982	1.61775	0.108362	0.827999	-4.27317
CTD-3014M21.1	ENSG00000279602	17	43360041	43361361	-	TEC	0.50445	1.6385	1.6775	0.0960679	0.810855	-4.27326
STUM	ENSG00000203685	1	226548800	226609214	+	stum, mechanosensory transduction mediator homolog [Source:HGNC Symbol;Acc:HGNC:30491]	0.78918	-1.6213	1.64257	0.10311	0.821801	-4.2733
RP11-17E13.2	ENSG00000272864	1	74698769	74699333	-	novel transcript	-0.64929	-2.06453	-1.68762	0.0941013	0.808931	-4.27335
EIF3C	ENSG00000184110	16	28688558	28735730	+	eukaryotic translation initiation factor 3 subunit C [Source:HGNC Symbol;Acc:HGNC:3279]	-0.776721	-1.23697	-1.63363	0.104978	0.823485	-4.27383
CH507-9B2.5	ENSG00000275464	21	5130871	5154734	-	novel protein, similar to PWP2 periodic tryptophan protein homolog (yeast) PWP2	-1.09843	-0.983253	-1.63818	0.104023	0.821801	-4.27434
JMJD1C-AS1	ENSG00000272767	10	63465229	63466563	+	JMJD1C antisense RNA 1 [Source:HGNC Symbol;Acc:HGNC:28222]	-0.553198	-0.0109033	-1.6169	0.108545	0.828164	-4.27435
AP001437.1	ENSG00000273210	21	37365477	37365932	-	novel transcript, antisense to DYRK1A	0.407466	-1.19253	1.63015	0.105712	0.823485	-4.27453
RP11-325K4.2	ENSG00000261114	16	56941028	56941726	+	novel transcript, sense intronic to HERPUD1	0.224384	1.66535	1.68047	0.0954879	0.808931	-4.275
SEC31A	ENSG00000138674	4	82818661	82901166	-	SEC31 homolog A, COPII coat complex component [Source:HGNC Symbol;Acc:HGNC:17052]	-0.091477	7.3786	-2.04633	0.0429257	0.687467	-4.27622
TMEM30A	ENSG00000112697	6	75252924	75284968	-	transmembrane protein 30A [Source:HGNC Symbol;Acc:HGNC:16667]	-0.139881	7.54278	-2.04863	0.0426967	0.686775	-4.27648
RP11-630A13.4	ENSG00000280285	4	56662469	56665694	-	TEC	0.701744	-2.72184	1.70492	0.0908173	0.801869	-4.27651
AC012613.2	ENSG00000253406	5	149216523	149276805	-	novel transcript, antisense to ABLIM3	-0.783847	-2.37492	-1.69576	0.0925454	0.804153	-4.27732
AC000403.4	ENSG00000278727	13	76887551	76891135	+	novel transcript	-0.720051	-1.79841	-1.65701	0.100149	0.819952	-4.2784
COL23A1	ENSG00000050767	5	178237618	178590555	-	collagen type XXIII alpha 1 chain [Source:HGNC Symbol;Acc:HGNC:22990]	0.835614	-2.76918	1.70512	0.0907804	0.801869	-4.27843
C17orf58	ENSG00000186665	17	67991101	67993649	-	chromosome 17 open reading frame 58 [Source:HGNC Symbol;Acc:HGNC:27568]	0.318868	0.981012	1.64132	0.10337	0.821801	-4.27847
CTD-2007L18.5	ENSG00000260808	11	68612899	68616711	-	novel transcript	0.113979	2.99239	1.78209	0.0772828	0.777748	-4.27853
PSEN2	ENSG00000143801	1	226870184	226896102	+	presenilin 2 [Source:HGNC Symbol;Acc:HGNC:9509]	-0.368522	1.51635	-1.65686	0.100181	0.819952	-4.27855
CCDC144NL-AS1	ENSG00000233098	17	20868433	21002276	+	CCDC144NL antisense RNA 1 [Source:HGNC Symbol;Acc:HGNC:51340]	-0.170981	3.1993	-1.79334	0.0754576	0.77463	-4.28058
TPRKB	ENSG00000144034	2	73729104	73737400	-	TP53RK binding protein [Source:HGNC Symbol;Acc:HGNC:24259]	0.267553	3.82111	1.86073	0.0652497	0.745592	-4.28064
PRKCE-AS1	ENSG00000228481	2	45674701	45675476	-	PRKCE antisense RNA 1 [Source:HGNC Symbol;Acc:HGNC:40474]	0.370783	-0.44104	1.60945	0.110165	0.831094	-4.2811
C6orf226	ENSG00000221821	6	42890265	42890816	-	chromosome 6 open reading frame 226 [Source:HGNC Symbol;Acc:HGNC:34431]	-0.362846	-0.0667957	-1.60923	0.110214	0.831094	-4.282
CTD-2501E16.2	ENSG00000259274	15	60529973	60545159	+	novel transcript, antisense to RORA	0.351376	-0.28321	1.6081	0.110463	0.831094	-4.28291
TSNAX-DISC1	ENSG00000270106	1	231528653	231819244	+	TSNAX-DISC1 readthrough (NMD candidate) [Source:HGNC Symbol;Acc:HGNC:49177]	-0.107028	5.37739	-1.98008	0.0500005	0.709532	-4.28305
TPM2	ENSG00000198467	9	35681992	35691020	-	tropomyosin 2 [Source:HGNC Symbol;Acc:HGNC:12011]	-0.688436	0.668223	-1.61704	0.108516	0.828164	-4.28425
CTD-2095E4.5	ENSG00000277511	17	32127595	32128454	+	novel transcript	0.479444	1.30034	1.65784	0.099982	0.819794	-4.28467
HSP90AB1	ENSG00000096384	6	44246166	44253888	+	heat shock protein 90 alpha family class B member 1 [Source:HGNC Symbol;Acc:HGNC:5258]	-0.173749	8.13543	-2.05205	0.0423573	0.68634	-4.28629
IGF2BP3	ENSG00000136231	7	23310209	23470467	-	insulin like growth factor 2 mRNA binding protein 3 [Source:HGNC Symbol;Acc:HGNC:28868]	-0.147608	5.44757	-1.98032	0.0499741	0.709532	-4.28642
RP5-956O18.2	ENSG00000227006	1	230258694	230268483	-	novel transcript	0.320821	0.0484713	1.60714	0.110673	0.831094	-4.28726
DUSP15	ENSG00000149599	20	31847637	31870747	-	dual specificity phosphatase 15 [Source:HGNC Symbol;Acc:HGNC:16236]	0.857332	-2.964	1.70736	0.0903606	0.801869	-4.28729
CHRM5	ENSG00000184984	15	33968720	34067457	+	cholinergic receptor muscarinic 5 [Source:HGNC Symbol;Acc:HGNC:1954]	-0.483718	0.907247	-1.62277	0.107284	0.82398	-4.28747
C1orf74	ENSG00000162757	1	209779208	209784559	-	chromosome 1 open reading frame 74 [Source:HGNC Symbol;Acc:HGNC:26319]	0.118927	6.15717	2.01248	0.0464254	0.699699	-4.28804
ZC3H12C	ENSG00000149289	11	110093361	110171841	+	zinc finger CCCH-type containing 12C [Source:HGNC Symbol;Acc:HGNC:29362]	-0.658668	0.829028	-1.62242	0.107359	0.82408	-4.28842
EHD2	ENSG00000024422	19	47713343	47743134	+	EH domain containing 2 [Source:HGNC Symbol;Acc:HGNC:3243]	-0.795104	-1.69689	-1.63679	0.104314	0.822707	-4.28881
RP11-434P11.1	ENSG00000280037	2	73761269	73761781	-	TEC	0.30652	0.910161	1.62996	0.105753	0.823485	-4.29007
ATP6V0D1-DT	ENSG00000270049	16	67481314	67487250	+	ATP6V0D1 divergent transcript [Source:HGNC Symbol;Acc:HGNC:55268]	0.153928	3.13514	1.78963	0.0760558	0.776779	-4.29052
LINC02289	ENSG00000258819	14	77069180	77076344	-	long intergenic non-protein coding RNA 2289 [Source:HGNC Symbol;Acc:HGNC:53205]	0.707796	-0.189749	1.60433	0.11129	0.831705	-4.2906
RP11-444E17.6	ENSG00000272442	6	44273194	44378957	+	novel protein, TMEM151B-SPATS1 readtrough	-0.594038	-1.15892	-1.61324	0.109339	0.829352	-4.29137
RP11-165D6.1	ENSG00000278462	13	46717423	46717688	+	novel transcript, sense intronic to LRCH1	-0.486348	-1.05421	-1.60747	0.1106	0.831094	-4.29291
ADAM10	ENSG00000137845	15	58588807	58749978	-	ADAM metallopeptidase domain 10 [Source:HGNC Symbol;Acc:HGNC:188]	-0.122945	8.3707	-2.05165	0.0423966	0.68634	-4.29311
RP5-906A24.1	ENSG00000280177	17	39165073	39167849	+	TEC	-0.768397	-2.45905	-1.68991	0.093662	0.807783	-4.29318
ITCH	ENSG00000078747	20	34363235	34511393	+	itchy E3 ubiquitin protein ligase [Source:HGNC Symbol;Acc:HGNC:13890]	-0.118463	7.51614	-2.03947	0.0436164	0.692997	-4.29354
DOC2A	ENSG00000149927	16	30005509	30023270	-	double C2 domain alpha [Source:HGNC Symbol;Acc:HGNC:2985]	-0.28544	2.23265	-1.6937	0.092936	0.805618	-4.29411
TRAJ32	ENSG00000211857	14	22509341	22509406	+	T cell receptor alpha joining 32 [Source:HGNC Symbol;Acc:HGNC:12062]	0.229742	-0.308162	1.59598	0.113145	0.835004	-4.29429
CCDC194	ENSG00000269720	19	17391429	17392284	-	coiled-coil domain containing 194 [Source:HGNC Symbol;Acc:HGNC:53438]	0.604064	-1.57915	1.61307	0.109376	0.829352	-4.29467
LINC00852	ENSG00000231177	3	10284419	10285746	+	long intergenic non-protein coding RNA 852 [Source:HGNC Symbol;Acc:HGNC:29904]	0.199656	3.12265	1.78875	0.076197	0.776779	-4.29525
HNRNPD	ENSG00000138668	4	82352498	82374503	-	heterogeneous nuclear ribonucleoprotein D [Source:HGNC Symbol;Acc:HGNC:5036]	-0.0919484	7.44492	-2.0372	0.0438469	0.693321	-4.29588
CTNND1	ENSG00000198561	11	57753243	57819546	+	catenin delta 1 [Source:HGNC Symbol;Acc:HGNC:2515]	-0.214921	5.10631	-1.9513	0.0533695	0.713662	-4.2959
CD1A	ENSG00000158477	1	158254137	158258269	+	CD1a molecule [Source:HGNC Symbol;Acc:HGNC:1634]	-0.479241	0.429771	-1.60131	0.111959	0.832866	-4.2965
SNX11	ENSG00000002919	17	48103357	48123074	+	sorting nexin 11 [Source:HGNC Symbol;Acc:HGNC:14975]	0.129242	4.28044	1.89379	0.0606792	0.734219	-4.29719
ALDH7A1	ENSG00000164904	5	126541841	126595418	-	aldehyde dehydrogenase 7 family member A1 [Source:HGNC Symbol;Acc:HGNC:877]	0.653982	-1.57563	1.6098	0.110091	0.831094	-4.29779
LINC00638	ENSG00000258701	14	104821201	104823718	+	long intergenic non-protein coding RNA 638 [Source:HGNC Symbol;Acc:HGNC:28325]	0.413286	1.11054	1.63464	0.104766	0.823485	-4.29863
MIR1539	ENSG00000265496	18	49487339	49491878	+	microRNA 1539	0.238914	0.352697	1.60237	0.111725	0.831705	-4.29865
THUMPD3	ENSG00000134077	3	9362842	9386791	+	THUMP domain containing 3 [Source:HGNC Symbol;Acc:HGNC:24493]	0.135866	6.33463	2.01287	0.046384	0.699699	-4.2988
PKP2	ENSG00000057294	12	32790745	32896840	-	plakophilin 2 [Source:HGNC Symbol;Acc:HGNC:9024]	-0.625936	0.334653	-1.60096	0.112035	0.83312	-4.29892
PTPRJ-AS1	ENSG00000254879	11	48014406	48015855	-	PTPRJ antisense RNA 1 [Source:HGNC Symbol;Acc:HGNC:50634]	-0.452566	-0.955132	-1.59639	0.113052	0.835004	-4.29901
TOM1L2	ENSG00000175662	17	17843511	17972422	-	target of myb1 like 2 membrane trafficking protein [Source:HGNC Symbol;Acc:HGNC:11984]	0.138556	5.19391	1.96356	0.051912	0.713469	-4.29918
RP11-97C16.1	ENSG00000271870	3	3152942	3153435	+	novel transcript, antisense to CRBN	0.192376	2.97974	1.77184	0.0789794	0.782322	-4.29942
EHHADH	ENSG00000113790	3	185190624	185281990	-	enoyl-CoA hydratase and 3-hydroxyacyl CoA dehydrogenase [Source:HGNC Symbol;Acc:HGNC:3247]	-0.421157	1.2895	-1.63315	0.105078	0.823485	-4.29963
RP11-242C19.2	ENSG00000241886	X	30698207	30721932	+	novel transcript, sense intronic to GK	-0.347253	0.741807	-1.61359	0.109264	0.829352	-4.2999
CCDC38	ENSG00000165972	12	95867048	95942974	-	coiled-coil domain containing 38 [Source:HGNC Symbol;Acc:HGNC:26843]	0.501986	-0.211933	1.59263	0.113894	0.835004	-4.29996
FOXD4L1	ENSG00000184492	2	113498665	113501155	+	forkhead box D4 like 1 [Source:HGNC Symbol;Acc:HGNC:18521]	0.656293	-1.3819	1.60284	0.11162	0.831705	-4.30052
FBLN2	ENSG00000163520	3	13549131	13638422	+	fibulin 2 [Source:HGNC Symbol;Acc:HGNC:3601]	-0.283231	2.52451	-1.72231	0.0876097	0.795025	-4.30098
TSPOAP1-AS1	ENSG00000265148	17	58325450	58415766	+	TSPOAP1, SUPT4H1 and RNF43 antisense RNA 1 [Source:HGNC Symbol;Acc:HGNC:44148]	0.10835	6.41398	2.01247	0.0464271	0.699699	-4.30294
RP11-480A16.1	ENSG00000260261	3	195949188	195952695	-	programmed cell death 6 (PDCD6) pseudogene	0.180079	3.19829	1.78971	0.0760418	0.776779	-4.30328
AHR	ENSG00000106546	7	17298622	17346152	+	aryl hydrocarbon receptor [Source:HGNC Symbol;Acc:HGNC:348]	-0.203741	7.14183	-2.02697	0.0448988	0.695383	-4.3041
SYS1	ENSG00000204070	20	45361937	45376798	+	SYS1 golgi trafficking protein [Source:HGNC Symbol;Acc:HGNC:16162]	0.0947627	5.57048	1.97946	0.0500717	0.709532	-4.30425
OTULINL	ENSG00000145569	5	14581775	14615007	+	OTU deubiquitinase with linear linkage specificity like [Source:HGNC Symbol;Acc:HGNC:25629]	-0.132338	4.92486	-1.93792	0.0550009	0.715982	-4.30435
ARHGAP21	ENSG00000107863	10	24583609	24723668	-	Rho GTPase activating protein 21 [Source:HGNC Symbol;Acc:HGNC:23725]	-0.131904	5.63344	-1.97895	0.0501301	0.709532	-4.30547
NQO1-DT	ENSG00000262136	16	69727013	69742563	+	NQO1 divergent transcript [Source:HGNC Symbol;Acc:HGNC:55344]	-0.167882	2.74797	-1.7366	0.085044	0.790555	-4.30625
TNFRSF9	ENSG00000049249	1	7915894	7943165	-	TNF receptor superfamily member 9 [Source:HGNC Symbol;Acc:HGNC:11924]	-0.564647	0.683468	-1.6028	0.111629	0.831705	-4.30645
UQCRC1	ENSG00000010256	3	48599002	48610976	-	ubiquinol-cytochrome c reductase core protein 1 [Source:HGNC Symbol;Acc:HGNC:12585]	-0.191099	4.42637	-1.89313	0.060768	0.734219	-4.30661
ANGPTL7	ENSG00000171819	1	11189341	11195981	+	angiopoietin like 7 [Source:HGNC Symbol;Acc:HGNC:24078]	0.220811	1.87603	1.67256	0.0970391	0.811794	-4.30685
RP11-401P9.7	ENSG00000278909	16	50555355	50558719	+	novel transcript	0.564281	-0.421416	1.58359	0.115939	0.836547	-4.30728
CHRND	ENSG00000135902	2	232525993	232536667	+	cholinergic receptor nicotinic delta subunit [Source:HGNC Symbol;Acc:HGNC:1965]	0.68149	-1.37237	1.59004	0.114477	0.835004	-4.30849
USF1	ENSG00000158773	1	161039251	161045977	-	upstream transcription factor 1 [Source:HGNC Symbol;Acc:HGNC:12593]	-0.120227	5.42368	-1.96597	0.0516295	0.712684	-4.30933
THSD1	ENSG00000136114	13	52377167	52406494	-	thrombospondin type 1 domain containing 1 [Source:HGNC Symbol;Acc:HGNC:17754]	-0.536571	-0.643924	-1.57978	0.11681	0.836547	-4.30963
CCR2	ENSG00000121807	3	46353734	46360928	+	C-C motif chemokine receptor 2 [Source:HGNC Symbol;Acc:HGNC:1603]	-0.20645	5.97329	-1.9912	0.0487483	0.7064	-4.30973
RP11-53I6.3	ENSG00000265008	18	32091295	32092119	-	novel transcript, antisense to RNF138	0.419448	-0.219307	1.5813	0.116461	0.836547	-4.30989
CTD-2036P10.6	ENSG00000274403	15	42726583	42727211	+	novel transcript, antisense to CDAN1	0.462801	-0.888759	1.57976	0.116815	0.836547	-4.30999
CTB-12A17.3	ENSG00000269292	19	46609277	46610779	-	novel transcript, antisense to CALM3	-0.166117	5.64371	-1.97774	0.0502682	0.71026	-4.31021
PIK3CG	ENSG00000105851	7	106865278	106907145	+	phosphatidylinositol-4,5-bisphosphate 3-kinase catalytic subunit gamma [Source:HGNC Symbol;Acc:HGNC:8978]	-0.0980561	7.52215	-2.0306	0.0445236	0.694519	-4.31096
ARPC1A	ENSG00000241685	7	99325898	99388164	+	actin related protein 2/3 complex subunit 1A [Source:HGNC Symbol;Acc:HGNC:703]	-0.0988771	6.57276	-2.01079	0.0466073	0.700321	-4.31128
RP11-452H21.2	ENSG00000254649	11	78388061	78392405	+	novel transcript	-0.535075	-1.01864	-1.58467	0.115693	0.836547	-4.31154
RP11-638I2.6	ENSG00000258504	14	100291117	100294656	+	novel transcript	0.356473	-0.032078	1.58167	0.116378	0.836547	-4.31239
RP11-286O18.1	ENSG00000258843	14	50821880	50823501	+	novel transcript, antisense to NIN	0.154435	1.51482	1.64347	0.102923	0.821801	-4.31241
KDM3B	ENSG00000120733	5	138352596	138437028	+	lysine demethylase 3B [Source:HGNC Symbol;Acc:HGNC:1337]	-0.113559	7.1267	-2.0226	0.045355	0.697694	-4.31279
HADHA	ENSG00000084754	2	26190635	26244726	-	hydroxyacyl-CoA dehydrogenase trifunctional multienzyme complex subunit alpha [Source:HGNC Symbol;Acc:HGNC:4801]	-0.0931141	6.8025	-2.01569	0.0460838	0.698328	-4.31279
CCDC7	ENSG00000216937	10	32446140	32882874	+	coiled-coil domain containing 7 [Source:HGNC Symbol;Acc:HGNC:26533]	0.350016	4.8678	1.93335	0.0555675	0.718502	-4.31379
ADSS1	ENSG00000185100	14	104724186	104747325	+	adenylosuccinate synthase 1 [Source:HGNC Symbol;Acc:HGNC:20093]	-0.727284	-0.948261	-1.58128	0.116467	0.836547	-4.3143
GID8	ENSG00000101193	20	62938119	62948475	+	GID complex subunit 8 homolog [Source:HGNC Symbol;Acc:HGNC:15857]	-0.149148	6.15381	-1.99633	0.0481799	0.706147	-4.31441
RP11-58E21.5	ENSG00000273065	14	50039145	50089195	-		0.18475	1.94247	1.67281	0.0969897	0.811794	-4.31502
KCTD20	ENSG00000112078	6	36442767	36491143	+	potassium channel tetramerization domain containing 20 [Source:HGNC Symbol;Acc:HGNC:21052]	-0.0919431	6.91644	-2.01696	0.0459492	0.698166	-4.3154
PPRC1	ENSG00000148840	10	102132994	102150331	+	PPARG related coactivator 1 [Source:HGNC Symbol;Acc:HGNC:30025]	-0.151315	5.38179	-1.95984	0.0523507	0.713662	-4.31597
SUMF1	ENSG00000144455	3	3700814	4467281	-	sulfatase modifying factor 1 [Source:HGNC Symbol;Acc:HGNC:20376]	-0.163544	4.07457	-1.85553	0.065994	0.746716	-4.31623
RP11-424N24.2	ENSG00000271937	3	44337941	44338552	-	novel transcript, antisense to TCAIM	-0.444687	-1.34048	-1.58775	0.114996	0.836157	-4.31704
EDC3	ENSG00000179151	15	74630558	74696292	-	enhancer of mRNA decapping 3 [Source:HGNC Symbol;Acc:HGNC:26114]	0.112005	5.63574	1.97614	0.0504516	0.71106	-4.31741
TRIM21	ENSG00000132109	11	4384897	4393696	-	tripartite motif containing 21 [Source:HGNC Symbol;Acc:HGNC:11312]	-0.1861	5.29576	-1.95449	0.0529875	0.713662	-4.31782
NSF	ENSG00000073969	17	46590669	46757464	+	N-ethylmaleimide sensitive factor, vesicle fusing ATPase [Source:HGNC Symbol;Acc:HGNC:8016]	-0.744212	-2.66132	-1.64188	0.103253	0.821801	-4.31817
FICD	ENSG00000198855	12	108515185	108525837	+	FIC domain protein adenylyltransferase [Source:HGNC Symbol;Acc:HGNC:18416]	0.123871	4.27658	1.88092	0.0624254	0.73928	-4.31875
KLHL7-DT	ENSG00000230658	7	23101228	23105703	-	KLHL7 divergent transcript [Source:HGNC Symbol;Acc:HGNC:43431]	0.626939	-1.1682	1.57059	0.118932	0.839425	-4.31884
JHY	ENSG00000109944	11	122882528	122959798	+	junctional cadherin complex regulator [Source:HGNC Symbol;Acc:HGNC:26288]	-0.36958	1.63164	-1.63234	0.10525	0.823485	-4.31918
ECH1	ENSG00000104823	19	38815422	38832005	-	enoyl-CoA hydratase 1 [Source:HGNC Symbol;Acc:HGNC:3149]	-0.145681	6.07604	-1.99034	0.0488449	0.7064	-4.31963
NCKAP1L	ENSG00000123338	12	54497711	54548238	+	NCK associated protein 1 like [Source:HGNC Symbol;Acc:HGNC:4862]	-0.114164	7.89404	-2.03143	0.0444372	0.694519	-4.31974
NBL1	ENSG00000158747	1	19640554	19658456	+	NBL1, DAN family BMP antagonist [Source:HGNC Symbol;Acc:HGNC:7650]	-0.507862	0.714092	-1.58412	0.11582	0.836547	-4.32009
EPDR1	ENSG00000086289	7	37683843	37951941	+	ependymin related 1 [Source:HGNC Symbol;Acc:HGNC:17572]	-0.336334	0.788137	-1.59335	0.113732	0.835004	-4.32091
CTD-2306A12.1	ENSG00000273972	15	45702640	45703183	+	novel transcript	0.587483	-1.71639	1.58053	0.116639	0.836547	-4.321
SETSIP	ENSG00000230667	1	92074533	92075441	-	SET like protein [Source:HGNC Symbol;Acc:HGNC:42937]	-0.63956	-1.40595	-1.58107	0.116514	0.836547	-4.3212
RP11-474C8.8	ENSG00000274124	12	48152817	48153128	+	novel transcript, antisense to ASB8	0.396544	-0.676894	1.56616	0.119965	0.839952	-4.32168
WDR47	ENSG00000085433	1	108970214	109042113	-	WD repeat domain 47 [Source:HGNC Symbol;Acc:HGNC:29141]	-0.172611	3.99849	-1.84367	0.0677179	0.751936	-4.32252
CTSW	ENSG00000172543	11	65879809	65883741	+	cathepsin W [Source:HGNC Symbol;Acc:HGNC:2546]	-0.342115	5.17206	-1.94245	0.0544441	0.713662	-4.32289
MIR181A2HG	ENSG00000224020	9	124658467	124698631	+	MIR181A2 host gene [Source:HGNC Symbol;Acc:HGNC:37188]	0.350282	0.607048	1.59294	0.113826	0.835004	-4.32313
CTD-2095E4.3	ENSG00000280033	17	32159311	32160371	+	TEC	-0.41675	0.666046	-1.58708	0.115146	0.83633	-4.32328
EXOSC4	ENSG00000178896	8	144078626	144080647	+	exosome component 4 [Source:HGNC Symbol;Acc:HGNC:18189]	-0.217089	2.71127	-1.71596	0.0887698	0.797751	-4.32368
SEPHS1	ENSG00000086475	10	13317424	13348298	-	selenophosphate synthetase 1 [Source:HGNC Symbol;Acc:HGNC:19685]	-0.102398	5.39149	-1.95596	0.0528117	0.713662	-4.32415
THBS2	ENSG00000186340	6	169215780	169254044	-	thrombospondin 2 [Source:HGNC Symbol;Acc:HGNC:11786]	0.326106	1.0166	1.60656	0.1108	0.831094	-4.32436
ELP1	ENSG00000070061	9	108867517	108934116	-	elongator acetyltransferase complex subunit 1 [Source:HGNC Symbol;Acc:HGNC:5959]	-0.12472	5.412	-1.95761	0.0526158	0.713662	-4.32437
SDC4	ENSG00000124145	20	45325288	45348424	-	syndecan 4 [Source:HGNC Symbol;Acc:HGNC:10661]	-0.511784	0.413928	-1.57526	0.117851	0.836791	-4.32448
AC093732.1	ENSG00000233845	2	47035279	47040524	-	novel transcript	-0.307572	0.139462	-1.57052	0.118948	0.839425	-4.32464
TGM3	ENSG00000125780	20	2296001	2341078	+	transglutaminase 3 [Source:HGNC Symbol;Acc:HGNC:11779]	-0.758561	-1.8709	-1.5936	0.113677	0.835004	-4.32479
AC007283.5	ENSG00000234431	2	201166965	201167546	+	novel transcript	-0.173352	3.93796	-1.84475	0.0675596	0.751936	-4.32527
RGL1	ENSG00000143344	1	183636085	183928531	+	ral guanine nucleotide dissociation stimulator like 1 [Source:HGNC Symbol;Acc:HGNC:30281]	-0.357381	1.8824	-1.64999	0.101581	0.821062	-4.32529
RRS1	ENSG00000179041	8	66429028	66430733	+	ribosome biogenesis regulator 1 homolog [Source:HGNC Symbol;Acc:HGNC:17083]	-0.165944	3.49925	-1.79417	0.075324	0.77463	-4.32559
AC006116.19	ENSG00000267298	19	56311928	56312486	-	novel transcript, sense intronic to ZSCAN5A	0.359396	1.55934	1.63907	0.103838	0.821801	-4.32671
CTC-487M23.6	ENSG00000279522	5	112894933	112896531	+		0.194426	2.66151	1.7237	0.087358	0.794411	-4.32712
SCRN1	ENSG00000136193	7	29920103	29990289	-	secernin 1 [Source:HGNC Symbol;Acc:HGNC:22192]	-0.200583	4.99534	-1.92434	0.0566987	0.723612	-4.32866
TMEM86A	ENSG00000151117	11	18693122	18704785	+	transmembrane protein 86A [Source:HGNC Symbol;Acc:HGNC:26890]	0.352679	1.43959	1.62471	0.106869	0.823569	-4.32871
RP3-508I15.20	ENSG00000273096	22	38736610	38736792	-	novel transcript, sense intronic to SUN2	0.243274	0.383801	1.57653	0.117556	0.836547	-4.32902
UBE2C	ENSG00000175063	20	45812576	45816957	+	ubiquitin conjugating enzyme E2 C [Source:HGNC Symbol;Acc:HGNC:15937]	-0.351935	2.00546	-1.6464	0.102319	0.821801	-4.32972
CFAP36	ENSG00000163001	2	55519604	55545879	+	cilia and flagella associated protein 36 [Source:HGNC Symbol;Acc:HGNC:30540]	0.179723	4.1364	1.86263	0.0649794	0.745102	-4.33009
ME1	ENSG00000065833	6	83210389	83431071	-	malic enzyme 1 [Source:HGNC Symbol;Acc:HGNC:6983]	-0.650421	-1.9334	-1.58863	0.114795	0.835004	-4.33036
RP11-83B20.2	ENSG00000279527	12	124529722	124530228	-	novel transcript	0.428573	-0.00211449	1.56577	0.120055	0.839952	-4.33067
ELAC1	ENSG00000141642	18	50967991	50988121	+	elaC ribonuclease Z 1 [Source:HGNC Symbol;Acc:HGNC:14197]	0.188611	3.69047	1.81936	0.071369	0.767754	-4.33074
AC105760.3	ENSG00000124835	2	237048599	237056167	-	novel transcript	0.54047	-1.93258	1.57668	0.117522	0.836547	-4.33077
ZNF662	ENSG00000182983	3	42905731	42917641	+	zinc finger protein 662 [Source:HGNC Symbol;Acc:HGNC:31930]	0.57776	-0.52256	1.55665	0.122208	0.84119	-4.33094
TRBV5-4	ENSG00000230099	7	142462916	142463581	+	T cell receptor beta variable 5-4 [Source:HGNC Symbol;Acc:HGNC:12221]	-0.470753	0.392282	-1.56793	0.119551	0.839952	-4.33143
CTD-2140B24.4	ENSG00000256825	12	133130984	133202369	+	novel protein	0.186873	3.11854	1.76136	0.0807437	0.78639	-4.33145
SRI-AS1	ENSG00000254003	7	88216660	88219226	+	SRI antisense RNA 1 [Source:HGNC Symbol;Acc:HGNC:40564]	0.238878	0.758602	1.58546	0.115513	0.83633	-4.33147
LINC01970	ENSG00000265692	17	82290046	82292814	-	long intergenic non-protein coding RNA 1970 [Source:HGNC Symbol;Acc:HGNC:52796]	0.412665	-0.145459	1.56252	0.12082	0.839952	-4.33167
LETM1	ENSG00000168924	4	1811479	1856247	-	leucine zipper and EF-hand containing transmembrane protein 1 [Source:HGNC Symbol;Acc:HGNC:6556]	-0.152629	5.24638	-1.94239	0.0544516	0.713662	-4.33175
RFESD	ENSG00000175449	5	95646754	95684773	+	Rieske Fe-S domain containing [Source:HGNC Symbol;Acc:HGNC:29587]	0.310308	2.67654	1.72388	0.0873246	0.794411	-4.33204
RAB27A	ENSG00000069974	15	55202966	55319113	-	RAB27A, member RAS oncogene family [Source:HGNC Symbol;Acc:HGNC:9766]	-0.180558	7.0807	-2.01103	0.0465813	0.700321	-4.33245
KCNH2	ENSG00000055118	7	150944961	150978315	-	potassium voltage-gated channel subfamily H member 2 [Source:HGNC Symbol;Acc:HGNC:6251]	0.389662	1.83341	1.65919	0.0997087	0.818837	-4.33256
LTO1	ENSG00000149716	11	69653076	69675416	-	LTO1 maturation factor of ABCE1 [Source:HGNC Symbol;Acc:HGNC:17589]	0.121191	4.97445	1.92876	0.0561411	0.720737	-4.33272
ACOT4	ENSG00000177465	14	73591706	73596496	+	acyl-CoA thioesterase 4 [Source:HGNC Symbol;Acc:HGNC:19748]	-0.594554	-1.27645	-1.56524	0.120182	0.839952	-4.33334
LINC00487	ENSG00000205837	2	6728177	6770311	-	long intergenic non-protein coding RNA 487 [Source:HGNC Symbol;Acc:HGNC:42947]	0.685156	-1.78486	1.56931	0.11923	0.839912	-4.33349
RP5-855D21.3	ENSG00000272812	8	233119	233692	+	novel transcript, sense intronic to ZNF596	0.274823	2.19757	1.68165	0.0952575	0.808931	-4.33357
ACVRL1	ENSG00000139567	12	51906908	51923361	+	activin A receptor like type 1 [Source:HGNC Symbol;Acc:HGNC:175]	-0.806425	-1.82696	-1.5807	0.116599	0.836547	-4.33374
CTD-3193O13.12	ENSG00000214248	19	7898804	7903542	-	novel transcript, antisense to LRRC8E	0.454682	1.2188	1.6077	0.11055	0.831094	-4.33447
XPNPEP2	ENSG00000122121	X	129738974	129769538	+	X-prolyl aminopeptidase 2 [Source:HGNC Symbol;Acc:HGNC:12823]	0.581369	-0.101091	1.55957	0.121516	0.84042	-4.33449
RP11-600F24.7	ENSG00000260285	14	103525010	103529072	-	novel transcript, antisense to TRMT61A	0.235176	2.8624	1.73647	0.0850669	0.790555	-4.33479
SMS	ENSG00000102172	X	21940573	21994835	+	spermine synthase [Source:HGNC Symbol;Acc:HGNC:11123]	-0.111734	5.17253	-1.93568	0.0552777	0.717114	-4.3348
RRP12	ENSG00000052749	10	97356358	97426076	-	ribosomal RNA processing 12 homolog [Source:HGNC Symbol;Acc:HGNC:29100]	-0.250261	4.30187	-1.86674	0.0643974	0.743738	-4.33488
PXDN	ENSG00000130508	2	1631887	1744852	-	peroxidasin [Source:HGNC Symbol;Acc:HGNC:14966]	-0.479696	1.86324	-1.63932	0.103786	0.821801	-4.33552
OTULIN-DT	ENSG00000261360	5	14661808	14664604	-	OTULIN divergent transcript [Source:HGNC Symbol;Acc:HGNC:55368]	0.246662	2.34953	1.6884	0.0939528	0.808825	-4.33564
HMGN1	ENSG00000205581	21	39342315	39349647	-	high mobility group nucleosome binding domain 1 [Source:HGNC Symbol;Acc:HGNC:4984]	0.0975345	7.04299	2.00919	0.046779	0.700391	-4.33586
UXS1	ENSG00000115652	2	106093303	106194339	-	UDP-glucuronate decarboxylase 1 [Source:HGNC Symbol;Acc:HGNC:17729]	0.11476	6.04881	1.98296	0.0496738	0.709532	-4.3362
NCOA1	ENSG00000084676	2	24491914	24770702	+	nuclear receptor coactivator 1 [Source:HGNC Symbol;Acc:HGNC:7668]	-0.135451	7.58123	-2.01826	0.0458111	0.698166	-4.33635
AC074366.3	ENSG00000232518	2	38668688	38671421	-	novel transcript	0.331395	-0.293473	1.55349	0.12296	0.84119	-4.3364
RP11-583F2.2	ENSG00000265912	17	64943262	64951054	+	novel transcript	0.586636	-1.43724	1.55737	0.122036	0.84119	-4.3364
EIF4ENIF1	ENSG00000184708	22	31436977	31496108	-	eukaryotic translation initiation factor 4E nuclear import factor 1 [Source:HGNC Symbol;Acc:HGNC:16687]	0.07191	5.16948	1.94022	0.0547176	0.714114	-4.33661
SYT17	ENSG00000103528	16	19167971	19268334	+	synaptotagmin 17 [Source:HGNC Symbol;Acc:HGNC:24119]	0.291541	2.23699	1.68201	0.0951882	0.808931	-4.33688
TRAJ31	ENSG00000211858	14	22510968	22511024	+	T cell receptor alpha joining 31 [Source:HGNC Symbol;Acc:HGNC:12061]	0.221645	0.382876	1.56866	0.119382	0.839952	-4.33711
ANO6	ENSG00000177119	12	45215987	45440404	+	anoctamin 6 [Source:HGNC Symbol;Acc:HGNC:25240]	-0.140736	7.02537	-2.0076	0.0469496	0.70157	-4.33724
GTF2F1	ENSG00000125651	19	6379569	6393981	-	general transcription factor IIF subunit 1 [Source:HGNC Symbol;Acc:HGNC:4652]	-0.175019	4.32338	-1.86847	0.0641542	0.743738	-4.33821
RP11-211G3.3	ENSG00000228804	3	187702313	187733849	+	novel transcript, antisense to RTP2 and BCL6	-0.367958	2.44271	-1.68176	0.0952361	0.808931	-4.33848
ENKUR	ENSG00000151023	10	24981979	25062279	-	enkurin, TRPC channel interacting protein [Source:HGNC Symbol;Acc:HGNC:28388]	-0.426283	1.38529	-1.61508	0.10894	0.828735	-4.33859
CTD-2368P22.1	ENSG00000176593	19	58002061	58011232	+	novel transcript, antisense to ZNF606	0.139179	5.25059	1.94522	0.0541058	0.713662	-4.33887
MN1	ENSG00000169184	22	27748277	27801498	-	MN1 proto-oncogene, transcriptional regulator [Source:HGNC Symbol;Acc:HGNC:7180]	-0.737005	0.214197	-1.55462	0.12269	0.84119	-4.33931
SLC27A2	ENSG00000140284	15	50182196	50236395	+	solute carrier family 27 member 2 [Source:HGNC Symbol;Acc:HGNC:10996]	-0.492751	0.295552	-1.55379	0.122889	0.84119	-4.34019
PRPF19	ENSG00000110107	11	60890730	60906588	-	pre-mRNA processing factor 19 [Source:HGNC Symbol;Acc:HGNC:17896]	-0.150136	5.81996	-1.96874	0.0513066	0.712684	-4.34025
RP11-121L10.2	ENSG00000280367	11	90223153	90226538	+	novel transcript	0.583296	1.67305	1.63233	0.105252	0.823485	-4.3415
SAMD15	ENSG00000100583	14	77376689	77391497	+	sterile alpha motif domain containing 15 [Source:HGNC Symbol;Acc:HGNC:18631]	-0.580115	-1.61869	-1.56353	0.120582	0.839952	-4.34153
RP11-264J4.8	ENSG00000279951	13	20092632	20094144	+	TEC	-0.469182	-0.68739	-1.54401	0.125239	0.84119	-4.34162
TRAJ3	ENSG00000211886	14	22543179	22543240	+	T cell receptor alpha joining 3 [Source:HGNC Symbol;Acc:HGNC:12059]	0.192852	0.142786	1.55743	0.122021	0.84119	-4.3419
SMARCA5	ENSG00000153147	4	143513463	143557486	+	SWI/SNF related, matrix associated, actin dependent regulator of chromatin, subfamily a, member 5 [Source:HGNC Symbol;Acc:HGNC:11101]	-0.136883	7.36281	-2.01111	0.0465728	0.700321	-4.34214
ZNF418	ENSG00000196724	19	57921884	57935393	-	zinc finger protein 418 [Source:HGNC Symbol;Acc:HGNC:20647]	-0.273449	2.62681	-1.70061	0.0916274	0.802188	-4.3425
CTD-2526A2.2	ENSG00000260369	17	80453735	80454729	-	novel transcript	0.539474	-0.0141517	1.55181	0.123362	0.84119	-4.34272
LA16c-380F5.3	ENSG00000280231	16	1553655	1554130	-	tec	0.305126	0.860218	1.58102	0.116525	0.836547	-4.34302
WDR53	ENSG00000185798	3	196554177	196568674	-	WD repeat domain 53 [Source:HGNC Symbol;Acc:HGNC:28786]	0.187427	2.82881	1.72304	0.087477	0.794627	-4.34316
KCNIP2-AS1	ENSG00000226009	10	101819078	101828779	+	KCNIP2 antisense RNA 1 [Source:HGNC Symbol;Acc:HGNC:48680]	0.341214	-0.578468	1.54147	0.125855	0.84126	-4.34466
KIF5B	ENSG00000170759	10	32009010	32056431	-	kinesin family member 5B [Source:HGNC Symbol;Acc:HGNC:6324]	-0.112102	7.32015	-2.0091	0.0467888	0.700391	-4.34493
RP11-285G1.14	ENSG00000273363	10	44958917	44959458	-	novel transcript	0.382549	0.435539	1.56664	0.119853	0.839952	-4.34575
LRRC37A	ENSG00000176681	17	46292733	46337794	+	leucine rich repeat containing 37A [Source:HGNC Symbol;Acc:HGNC:29069]	-0.621863	2.58268	-1.69451	0.0927832	0.805104	-4.34602
RP4-677H15.4	ENSG00000228988	1	70218589	70221023	-	novel transcript	0.30005	0.0729452	1.55007	0.123778	0.84119	-4.34618
TTC9B	ENSG00000174521	19	40216058	40218399	-	tetratricopeptide repeat domain 9B [Source:HGNC Symbol;Acc:HGNC:26395]	0.728045	-2.60168	1.57999	0.116761	0.836547	-4.34649
TTC28	ENSG00000100154	22	27978014	28679865	-	tetratricopeptide repeat domain 28 [Source:HGNC Symbol;Acc:HGNC:29179]	-0.263844	3.36349	-1.76618	0.0799283	0.783699	-4.34652
RP11-170K4.2	ENSG00000279311	3	158869898	158871821	+	TEC	-0.547561	-1.2959	-1.54615	0.124723	0.84119	-4.34667
DARS2	ENSG00000117593	1	173824503	173858546	+	aspartyl-tRNA synthetase 2, mitochondrial [Source:HGNC Symbol;Acc:HGNC:25538]	-0.115336	4.73057	-1.89589	0.0603979	0.734219	-4.34691
SRGAP2-AS1	ENSG00000230806	1,1	121360156,206378864	121398806,206381599	-,-	SRGAP2 antisense RNA 1 [Source:HGNC Symbol;Acc:HGNC:40902]	-0.646042	-1.47587	-1.55136	0.123471	0.84119	-4.34696
AC010761.6	ENSG00000265073	17	28732963	28743102	-	novel transcript, antisense to NEK8	-0.397499	0.393681	-1.55184	0.123354	0.84119	-4.3472
RP11-507J18.5	ENSG00000279665	15	50742702	50743276	-	TEC	0.48346	-1.56711	1.5461	0.124734	0.84119	-4.3477
CTD-2033A16.1	ENSG00000261602	16	69709874	69710583	+	novel transcript	0.406156	-1.16583	1.53906	0.126443	0.841616	-4.34776
EPHB3	ENSG00000182580	3	184561784	184582409	+	EPH receptor B3 [Source:HGNC Symbol;Acc:HGNC:3394]	-0.829734	-1.92339	-1.57158	0.118701	0.83859	-4.34781
AC092535.3	ENSG00000227189	4	1151372	1153701	+	novel transcript	-0.472322	0.373052	-1.55216	0.123279	0.84119	-4.34815
B3GAT2	ENSG00000112309	6	70856679	70957038	-	beta-1,3-glucuronyltransferase 2 [Source:HGNC Symbol;Acc:HGNC:922]	-0.104657	5.06388	-1.92266	0.0569109	0.724434	-4.34835
LMNB2	ENSG00000176619	19	2427638	2456996	-	lamin B2 [Source:HGNC Symbol;Acc:HGNC:6638]	-0.336564	3.34726	-1.75742	0.0814172	0.78737	-4.34949
RARRES2	ENSG00000106538	7	150338317	150341674	-	retinoic acid receptor responder 2 [Source:HGNC Symbol;Acc:HGNC:9868]	0.5134	-0.862729	1.53475	0.127499	0.842762	-4.34957
CINP	ENSG00000100865	14	102341102	102362916	-	cyclin dependent kinase 2 interacting protein [Source:HGNC Symbol;Acc:HGNC:23789]	0.104251	5.04347	1.92492	0.0566247	0.723604	-4.3496
ZNF2	ENSG00000275111	2	95165432	95184317	+	zinc finger protein 2 [Source:HGNC Symbol;Acc:HGNC:12991]	0.119415	3.32583	1.77131	0.0790681	0.782322	-4.35002
SNX19	ENSG00000120451	11	130875436	130916509	-	sorting nexin 19 [Source:HGNC Symbol;Acc:HGNC:21532]	0.0819763	7.02906	2.00193	0.0475651	0.70582	-4.35005
SLC22A23	ENSG00000137266	6	3268962	3457022	-	solute carrier family 22 member 23 [Source:HGNC Symbol;Acc:HGNC:21106]	0.139281	5.65116	1.95993	0.0523401	0.713662	-4.35038
RP4-575N6.5	ENSG00000260940	1	101243158	101243749	+		0.343777	2.61469	1.70321	0.0911376	0.801869	-4.3505
MTSS2	ENSG00000132613	16	70661204	70686066	-	MTSS I-BAR domain containing 2 [Source:HGNC Symbol;Acc:HGNC:25094]	-0.540011	1.2064	-1.58149	0.116418	0.836547	-4.35075
ARHGAP18	ENSG00000146376	6	129576132	129710225	-	Rho GTPase activating protein 18 [Source:HGNC Symbol;Acc:HGNC:21035]	-0.190914	5.17099	-1.92668	0.0564023	0.72217	-4.35093
OSBPL8	ENSG00000091039	12	76351797	76559809	-	oxysterol binding protein like 8 [Source:HGNC Symbol;Acc:HGNC:16396]	-0.203619	8.81355	-2.02603	0.0449965	0.695608	-4.35162
ITGB1-DT	ENSG00000229656	10	32958845	33082102	+	ITGB1 divergent transcript [Source:HGNC Symbol;Acc:HGNC:53718]	0.512904	-1.6012	1.53888	0.126487	0.841616	-4.35262
ZMYND15	ENSG00000141497	17	4740015	4746119	+	zinc finger MYND-type containing 15 [Source:HGNC Symbol;Acc:HGNC:20997]	-0.640553	-0.621952	-1.53101	0.128419	0.844877	-4.35279
TRAV12-2	ENSG00000211789	14	21887857	21888502	+	T cell receptor alpha variable 12-2 [Source:HGNC Symbol;Acc:HGNC:12106]	-0.343392	1.48826	-1.60237	0.111724	0.831705	-4.35442
CEP83-DT	ENSG00000278916	12	94460003	94462484	+	CEP83 divergent transcript [Source:HGNC Symbol;Acc:HGNC:27055]	0.558221	-1.17386	1.53112	0.128392	0.844877	-4.35459
ADIPOR2	ENSG00000006831	12	1688574	1788678	+	adiponectin receptor 2 [Source:HGNC Symbol;Acc:HGNC:24041]	-0.105344	5.67827	-1.95485	0.0529447	0.713662	-4.35495
ZNF473	ENSG00000142528	19	50025714	50053414	+	zinc finger protein 473 [Source:HGNC Symbol;Acc:HGNC:23239]	0.134527	4.23629	1.85634	0.065877	0.746276	-4.35497
PPARGC1B	ENSG00000155846	5	149730298	149855022	+	PPARG coactivator 1 beta [Source:HGNC Symbol;Acc:HGNC:30022]	0.150057	4.76436	1.90055	0.0597791	0.733282	-4.35502
GGA1	ENSG00000100083	22	37608475	37633564	+	golgi associated, gamma adaptin ear containing, ARF binding protein 1 [Source:HGNC Symbol;Acc:HGNC:17842]	0.173512	5.58774	1.95243	0.0532346	0.713662	-4.35514
RP11-799B12.1	ENSG00000279332	18	24135468	24135829	-	TEC	0.315606	-0.326881	1.53283	0.127972	0.843162	-4.35517
RP11-112J3.15	ENSG00000228843	9	35756712	35757940	-	novel transcript	-0.318052	0.154598	-1.53858	0.12656	0.841616	-4.35533
PITX1-AS1	ENSG00000224186	5	135033280	135358219	+	PITX1 antisense RNA 1 [Source:HGNC Symbol;Acc:HGNC:48332]	0.122179	6.91902	1.99671	0.0481377	0.706147	-4.35602
LYPD3	ENSG00000124466	19	43460787	43465660	-	LY6/PLAUR domain containing 3 [Source:HGNC Symbol;Acc:HGNC:24880]	0.678975	-2.02121	1.54679	0.124568	0.84119	-4.35606
MED13L	ENSG00000123066	12	115953872	116277338	-	mediator complex subunit 13L [Source:HGNC Symbol;Acc:HGNC:22962]	-0.103561	8.38292	-2.01835	0.0458024	0.698166	-4.35756
APOBEC2	ENSG00000124701	6	41053304	41064511	+	apolipoprotein B mRNA editing enzyme catalytic subunit 2 [Source:HGNC Symbol;Acc:HGNC:605]	0.24571	1.55081	1.61149	0.109722	0.830369	-4.35777
[truncated: 17,655 more rows]

## Sheet: ΔNP
GeneSymbol	EnsemblID	Chromosome	Start	End	Probe.Strand	descripton_new	logFC	AveExpr	t	P.Value	adj.P.Val	B
TMPO-AS1	ENSG00000257167	12	98512973	98516422	-	TMPO antisense RNA 1 [Source:HGNC Symbol;Acc:HGNC:44158]	0.351096	5.10549	4.15935	6.05196e-05	0.473503	1.60278
PPM1N	ENSG00000213889	19	45488777	45502510	+	protein phosphatase, Mg2+/Mn2+ dependent 1N (putative) [Source:HGNC Symbol;Acc:HGNC:26845]	0.722993	2.11031	4.31412	3.32695e-05	0.473503	1.32937
PSMG3	ENSG00000157778	7	1567330	1571005	-	proteasome assembly chaperone 3 [Source:HGNC Symbol;Acc:HGNC:22420]	0.43495	2.71335	3.85022	0.000191418	0.532131	0.251647
STK4	ENSG00000101109	20	44966474	45079959	+	serine/threonine kinase 4 [Source:HGNC Symbol;Acc:HGNC:11408]	-0.175535	9.3606	-3.70828	0.000318299	0.532131	0.123424
MXRA7	ENSG00000182534	17	76672551	76711016	-	matrix remodeling associated 7 [Source:HGNC Symbol;Acc:HGNC:7541]	0.72838	3.30192	3.70143	0.000326098	0.532131	-0.00767371
RP11-536K7.3	ENSG00000232807	10	5934270	5945900	-	novel transcript, antisense to FBXO18	-0.264739	3.57336	-3.67977	0.000351974	0.532131	-0.0605538
AC007283.5	ENSG00000234431	2	201166965	201167546	+	novel transcript	-0.403421	3.93796	-3.60385	0.000458864	0.5843	-0.229993
ALDH6A1	ENSG00000119711	14	74056850	74084493	-	aldehyde dehydrogenase 6 family member A1 [Source:HGNC Symbol;Acc:HGNC:7179]	-0.359218	5.01541	-3.55303	0.000546833	0.59708	-0.315919
BATF	ENSG00000156127	14	75522425	75547015	+	basic leucine zipper ATF-like transcription factor [Source:HGNC Symbol;Acc:HGNC:958]	0.71988	1.97242	3.72547	0.000299491	0.532131	-0.347563
C1QBP	ENSG00000108561	17	5432777	5448830	-	complement C1q binding protein [Source:HGNC Symbol;Acc:HGNC:1243]	0.304682	6.00651	3.50911	0.000635451	0.635072	-0.45888
RNF38	ENSG00000137075	9	36336396	36487548	-	ring finger protein 38 [Source:HGNC Symbol;Acc:HGNC:18052]	-0.197452	7.31683	-3.46573	0.000736119	0.635072	-0.604149
RPS19BP1	ENSG00000187051	22	39529093	39532855	-	ribosomal protein S19 binding protein 1 [Source:HGNC Symbol;Acc:HGNC:28749]	0.305149	4.03992	3.42809	0.000835432	0.635072	-0.694352
HIKESHI	ENSG00000149196	11	86302211	86345931	+	heat shock protein nuclear import factor hikeshi [Source:HGNC Symbol;Acc:HGNC:26938]	0.232913	4.30354	3.4135	0.00087723	0.635072	-0.725591
MPDU1	ENSG00000129255	17	7583529	7592789	+	mannose-P-dolichol utilization defect 1 [Source:HGNC Symbol;Acc:HGNC:7207]	0.288625	5.05402	3.40543	0.000901162	0.635072	-0.746425
CKS2	ENSG00000123975	9	89311198	89316703	+	CDC28 protein kinase regulatory subunit 2 [Source:HGNC Symbol;Acc:HGNC:2000]	0.683512	1.86035	3.56557	0.000523752	0.59708	-0.755208
CYP4F22	ENSG00000171954	19	15508493	15552317	+	cytochrome P450 family 4 subfamily F member 22 [Source:HGNC Symbol;Acc:HGNC:26820]	1.43281	-0.122126	4.0224	0.000101537	0.473503	-0.774606
ACAT2	ENSG00000120437	6	159760328	159779055	+	acetyl-CoA acetyltransferase 2 [Source:HGNC Symbol;Acc:HGNC:94]	0.280204	4.26582	3.39329	0.000938344	0.635072	-0.780853
RP3-461F17.3	ENSG00000268439	12	6970921	6997428	+		0.266839	3.77656	3.38551	0.000962918	0.635072	-0.827607
SS18L2	ENSG00000008324	3	42581840	42595114	+	SS18 like 2 [Source:HGNC Symbol;Acc:HGNC:15593]	0.354564	3.27035	3.40356	0.00090679	0.635072	-0.836467
ARPC5L	ENSG00000136950	9	124862130	124877733	+	actin related protein 2/3 complex subunit 5 like [Source:HGNC Symbol;Acc:HGNC:23366]	0.271861	4.19765	3.37361	0.00100169	0.635072	-0.83859
CD48	ENSG00000117091	1	160678746	160711851	-	CD48 molecule [Source:HGNC Symbol;Acc:HGNC:1683]	0.276091	8.15167	3.3752	0.000996428	0.635072	-0.883142
H2AC4	ENSG00000278463	6	26033176	26033568	-	H2A clustered histone 4 [Source:HGNC Symbol;Acc:HGNC:4734]	0.811666	3.51967	3.35341	0.00107087	0.657713	-0.914729
H4C11	ENSG00000197238	6	27824108	27824480	+	H4 clustered histone 11 [Source:HGNC Symbol;Acc:HGNC:4785]	0.560705	2.07571	3.48216	0.000696341	0.635072	-0.919903
EMILIN1	ENSG00000138080	2	27078567	27086408	+	elastin microfibril interfacer 1 [Source:HGNC Symbol;Acc:HGNC:19880]	1.07344	0.5751	3.76615	0.000259102	0.532131	-0.92521
SERINC3	ENSG00000132824	20	44496221	44522109	-	serine incorporator 3 [Source:HGNC Symbol;Acc:HGNC:11699]	-0.16511	6.63795	-3.31071	0.00123206	0.688808	-1.04666
DTYMK	ENSG00000168393	2	241675742	241686991	-	deoxythymidylate kinase [Source:HGNC Symbol;Acc:HGNC:3061]	0.36865	3.22978	3.31421	0.00121803	0.688808	-1.0681
ITGAE	ENSG00000083457	17	3714628	3801243	-	integrin subunit alpha E [Source:HGNC Symbol;Acc:HGNC:6147]	0.310547	3.35768	3.27828	0.00136936	0.688808	-1.14997
GIMAP4	ENSG00000133574	7	150567277	150573955	+	GTPase, IMAP family member 4 [Source:HGNC Symbol;Acc:HGNC:21872]	-0.231716	9.01345	-3.27407	0.00138816	0.688808	-1.18297
TMEM147-AS1	ENSG00000236144	19	35540738	35546029	-	TMEM147 antisense RNA 1 [Source:HGNC Symbol;Acc:HGNC:51273]	0.312043	4.16793	3.21063	0.00170296	0.750714	-1.28012
RNF144A	ENSG00000151692	2	6917392	7068286	+	ring finger protein 144A [Source:HGNC Symbol;Acc:HGNC:20457]	-0.263249	6.29129	-3.18456	0.00185063	0.768554	-1.39086
SEC11A	ENSG00000140612	15	84669538	84716716	-	SEC11 homolog A, signal peptidase complex subunit [Source:HGNC Symbol;Acc:HGNC:17718]	0.232461	5.26579	3.16464	0.00197143	0.768554	-1.42243
RP11-478C19.2	ENSG00000258210	12	110387463	110445548	-	novel transcript	0.204527	4.59355	3.11038	0.00233854	0.768554	-1.54719
DPM1	ENSG00000000419	20	50934867	50958555	-	dolichyl-phosphate mannosyltransferase subunit 1, catalytic [Source:HGNC Symbol;Acc:HGNC:3005]	0.256256	4.66511	3.11003	0.00234114	0.768554	-1.55094
SFXN4	ENSG00000183605	10	119140767	119165667	-	sideroflexin 4 [Source:HGNC Symbol;Acc:HGNC:16088]	0.305309	3.0745	3.11071	0.00233614	0.768554	-1.5999
ATF6	ENSG00000118217	1	161766294	161964070	+	activating transcription factor 6 [Source:HGNC Symbol;Acc:HGNC:791]	-0.193926	7.01266	-3.11069	0.0023363	0.768554	-1.61126
FMC1-LUC7L2	ENSG00000269955	7	139341360	139422599	+	FMC1-LUC7L2 readthrough [Source:HGNC Symbol;Acc:HGNC:44671]	-0.195592	6.1299	-3.09229	0.00247441	0.768554	-1.64062
RPL26L1	ENSG00000037241	5	172958729	172969771	+	ribosomal protein L26 like 1 [Source:HGNC Symbol;Acc:HGNC:17050]	0.486061	2.3935	3.11841	0.00228051	0.768554	-1.66791
DUT	ENSG00000128951	15	48331011	48343373	+	deoxyuridine triphosphatase [Source:HGNC Symbol;Acc:HGNC:3078]	0.277525	5.20745	3.06295	0.00271047	0.768554	-1.693
WDR82	ENSG00000164091	3	52254421	52288020	-	WD repeat domain 82 [Source:HGNC Symbol;Acc:HGNC:28826]	-0.15473	7.85732	-3.08193	0.00255551	0.768554	-1.70485
C1orf122	ENSG00000197982	1	37806979	37809454	+	chromosome 1 open reading frame 122 [Source:HGNC Symbol;Acc:HGNC:24789]	0.275796	3.15041	3.05633	0.00276653	0.768554	-1.71608
RP11-88E10.5	ENSG00000274922	13	112686769	112689815	-	novel transcript	0.383662	2.88038	3.06386	0.00270285	0.768554	-1.72826
LINC02384	ENSG00000251301	12	68332888	68451663	-	long intergenic non-protein coding RNA 2384 [Source:HGNC Symbol;Acc:HGNC:53308]	0.532223	3.24149	3.04494	0.00286549	0.768554	-1.73153
LRP6	ENSG00000070018	12	12116025	12267012	-	LDL receptor related protein 6 [Source:HGNC Symbol;Acc:HGNC:6698]	-0.948573	2.59356	-3.12031	0.002267	0.768554	-1.75729
CENPN	ENSG00000166451	16	81006498	81033114	+	centromere protein N [Source:HGNC Symbol;Acc:HGNC:30873]	0.452353	3.06227	3.0342	0.00296173	0.768554	-1.77245
MTHFD2	ENSG00000065911	2	74198562	74217565	+	methylenetetrahydrofolate dehydrogenase (NADP+ dependent) 2, methenyltetrahydrofolate cyclohydrolase [Source:HGNC Symbol;Acc:HGNC:7434]	0.273941	5.51288	3.02999	0.00300031	0.768554	-1.79171
CCRL2	ENSG00000121797	3	46407163	46412997	+	C-C motif chemokine receptor like 2 [Source:HGNC Symbol;Acc:HGNC:1612]	0.411391	2.71665	3.04554	0.00286014	0.768554	-1.79477
RP11-404F10.2	ENSG00000228863	1	160670778	160685086	+	novel transcript, antisense to CD48	0.247115	6.35087	3.01274	0.00316319	0.768554	-1.86194
ANXA4	ENSG00000196975	2	69644425	69826464	+	annexin A4 [Source:HGNC Symbol;Acc:HGNC:542]	0.282285	5.69522	3.00265	0.00326221	0.768554	-1.87055
PTRH1	ENSG00000187024	9	127692978	127724873	-	peptidyl-tRNA hydrolase 1 homolog [Source:HGNC Symbol;Acc:HGNC:27039]	0.908226	1.03377	3.18435	0.00185186	0.768554	-1.89952
PRADC1	ENSG00000135617	2	73228006	73233238	-	protease associated domain containing 1 [Source:HGNC Symbol;Acc:HGNC:16047]	0.435901	1.77798	3.08003	0.00257065	0.768554	-1.9113
RP11-629N8.5	ENSG00000280320	12	64696191	64696550	-	novel transcript	-0.368057	5.07928	-2.9729	0.0035711	0.78412	-1.91286
RP11-271K21.12	ENSG00000279147	3	141936707	141938547	-	TEC	1.47746	-1.69182	3.91701	0.000150016	0.491401	-1.91597
CTA-373H7.7	ENSG00000206028	22	26667693	26672654	-	novel transcript	0.544922	3.47021	2.9601	0.00371209	0.78412	-1.92325
LIN7B	ENSG00000104863	19	49114324	49118460	+	lin-7 homolog B, crumbs cell polarity complex component [Source:HGNC Symbol;Acc:HGNC:17788]	0.975602	-0.158019	3.4283	0.000834854	0.635072	-1.94073
HES6	ENSG00000144485	2	238238267	238240662	-	hes family bHLH transcription factor 6 [Source:HGNC Symbol;Acc:HGNC:18254]	1.86852	-2.20138	4.03972	9.51637e-05	0.473503	-1.94393
H2AC15	ENSG00000275221	6	27837947	27838339	-	H2A clustered histone 15 [Source:HGNC Symbol;Acc:HGNC:4726]	0.492757	4.38652	2.95428	0.00377786	0.78412	-1.94531
H2AC7	ENSG00000196866	6	26198851	26199243	-	H2A clustered histone 7 [Source:HGNC Symbol;Acc:HGNC:4729]	0.619352	4.78324	2.95723	0.0037444	0.78412	-1.95598
H4C13	ENSG00000275126	6	27873199	27873510	-	H4 clustered histone 13 [Source:HGNC Symbol;Acc:HGNC:4791]	0.583922	3.90551	2.94475	0.00388789	0.78412	-1.95824
POGLUT2	ENSG00000134901	13	102784281	102799007	-	protein O-glucosyltransferase 2 [Source:HGNC Symbol;Acc:HGNC:19350]	1.01705	0.062716	3.30199	0.00126765	0.688808	-1.95868
RCAN3	ENSG00000117602	1	24502351	24541040	+	RCAN family member 3 [Source:HGNC Symbol;Acc:HGNC:3042]	-0.316138	8.16917	-2.98546	0.00343751	0.78412	-1.96662
DBI	ENSG00000155368	2	119366921	119372560	+	diazepam binding inhibitor, acyl-CoA binding protein [Source:HGNC Symbol;Acc:HGNC:2690]	0.318712	4.72073	2.94288	0.00390983	0.78412	-1.98473
SPPL3	ENSG00000157837	12	120762510	120904371	-	signal peptide peptidase like 3 [Source:HGNC Symbol;Acc:HGNC:30424]	-0.164447	5.72458	-2.95465	0.00377357	0.78412	-1.98808
TTC39C-AS1	ENSG00000264745	18	23994213	24015339	-	TTC39C antisense RNA 1 [Source:HGNC Symbol;Acc:HGNC:51321]	0.949062	-1.07205	3.72265	0.00030251	0.532131	-2.01436
ACTL10	ENSG00000182584	20	33666498	33668525	+		0.535184	1.95599	3.00166	0.00327214	0.768554	-2.02483
RPL39L	ENSG00000163923	3	187120948	187180908	-	ribosomal protein L39 like [Source:HGNC Symbol;Acc:HGNC:17094]	0.803903	0.285154	3.23669	0.00156636	0.715938	-2.05975
H2AC14	ENSG00000276368	6	27814354	27814740	-	H2A clustered histone 14 [Source:HGNC Symbol;Acc:HGNC:4727]	0.795795	4.06898	2.90439	0.00438731	0.795738	-2.06097
LINC02021	ENSG00000249846	3	130112550	130120579	+	long intergenic non-protein coding RNA 2021 [Source:HGNC Symbol;Acc:HGNC:52856]	0.811277	0.756561	3.13968	0.00213307	0.768554	-2.06147
ZNF667	ENSG00000198046	19	56439325	56478065	-	zinc finger protein 667 [Source:HGNC Symbol;Acc:HGNC:28854]	-0.881103	1.95589	-3.04161	0.00289498	0.768554	-2.08989
KAT6A	ENSG00000083168	8	41929479	42051990	-	lysine acetyltransferase 6A [Source:HGNC Symbol;Acc:HGNC:13013]	-0.204816	8.46429	-2.93555	0.00399689	0.787996	-2.10267
ZDHHC12	ENSG00000160446	9	128720869	128724127	-	zinc finger DHHC-type palmitoyltransferase 12 [Source:HGNC Symbol;Acc:HGNC:19159]	0.384769	4.05233	2.88567	0.00463842	0.80818	-2.10299
ARPC3	ENSG00000111229	12	110434825	110450422	-	actin related protein 2/3 complex subunit 3 [Source:HGNC Symbol;Acc:HGNC:706]	0.206455	7.24828	2.91869	0.00420405	0.795738	-2.12909
SLAIN2	ENSG00000109171	4	48341322	48426212	+	SLAIN motif family member 2 [Source:HGNC Symbol;Acc:HGNC:29282]	-0.146322	7.20314	-2.91718	0.00422306	0.795738	-2.12911
TGFBR2	ENSG00000163513	3	30606502	30694142	+	transforming growth factor beta receptor 2 [Source:HGNC Symbol;Acc:HGNC:11773]	-0.150897	9.20549	-2.92816	0.00408655	0.787996	-2.13112
LIX1L	ENSG00000271601	1	145933423	145958001	-	limb and CNS expressed 1 like [Source:HGNC Symbol;Acc:HGNC:28715]	-0.222666	6.63047	-2.90952	0.0043208	0.795738	-2.13483
PAQR4	ENSG00000162073	16	2969245	2973489	+	progestin and adipoQ receptor family member 4 [Source:HGNC Symbol;Acc:HGNC:26386]	0.688996	1.82675	2.93352	0.00402134	0.787996	-2.15325
RP11-314N13.10	ENSG00000274322	20	1317571	1393096	-	novel protein	-0.501723	3.44123	-2.86166	0.00497976	0.815602	-2.16406
ARHGEF6	ENSG00000129675	X	136665547	136782088	-	Rac/Cdc42 guanine nucleotide exchange factor 6 [Source:HGNC Symbol;Acc:HGNC:685]	-0.146619	7.81286	-2.90548	0.0043731	0.795738	-2.17111
EHBP1-AS1	ENSG00000231609	2	63043922	63048640	-	EHBP1 antisense RNA 1 [Source:HGNC Symbol;Acc:HGNC:55766]	-0.812275	0.478601	-3.2944	0.0012994	0.688808	-2.17288
VAMP5	ENSG00000168899	2	85584408	85593412	+	vesicle associated membrane protein 5 [Source:HGNC Symbol;Acc:HGNC:12646]	0.413522	3.4542	2.85003	0.0051533	0.829365	-2.18415
LINC02656	ENSG00000212743	10	6350316	6352762	+	long intergenic non-protein coding RNA 2656 [Source:HGNC Symbol;Acc:HGNC:54142]	-1.06769	1.45267	-3.07639	0.00259985	0.768554	-2.19817
MBD5	ENSG00000204406	2	148021011	148518236	+	methyl-CpG binding domain protein 5 [Source:HGNC Symbol;Acc:HGNC:20444]	-0.193169	6.11801	-2.87632	0.00476872	0.80818	-2.20186
CCZ1	ENSG00000122674	7	5898725	5925974	+	CCZ1 homolog, vacuolar protein trafficking and biogenesis associated [Source:HGNC Symbol;Acc:HGNC:21691]	0.360334	4.50064	2.84759	0.00519039	0.829365	-2.20884
TAB2	ENSG00000055208	6	149218641	149411613	+	TGF-beta activated kinase 1 (MAP3K7) binding protein 2 [Source:HGNC Symbol;Acc:HGNC:17075]	-0.202206	8.34963	-2.88029	0.00471305	0.80818	-2.24371
TRAV8-1	ENSG00000211782	14	21797287	21797886	+	T cell receptor alpha variable 8-1 [Source:HGNC Symbol;Acc:HGNC:12146]	-0.725701	0.433714	-3.24141	0.00154275	0.715938	-2.28589
PKN3	ENSG00000160447	9	128702523	128720918	+	protein kinase N3 [Source:HGNC Symbol;Acc:HGNC:17999]	0.675654	0.550267	3.05646	0.00276544	0.768554	-2.29586
HLA-DRB5	ENSG00000198502	6	32517343	32530287	-	major histocompatibility complex, class II, DR beta 5 [Source:HGNC Symbol;Acc:HGNC:4953]	2.17584	1.62107	2.82789	0.0054988	0.850972	-2.29618
KIF19	ENSG00000196169	17	74326210	74355820	+	kinesin family member 19 [Source:HGNC Symbol;Acc:HGNC:26735]	1.50431	0.169206	3.08173	0.00255713	0.768554	-2.30729
LEF1	ENSG00000138795	4	108047545	108168956	-	lymphoid enhancer binding factor 1 [Source:HGNC Symbol;Acc:HGNC:6551]	-0.281433	8.40419	-2.8554	0.00507246	0.823918	-2.30734
KDM8	ENSG00000155666	16	27203495	27221768	+	lysine demethylase 8 [Source:HGNC Symbol;Acc:HGNC:25840]	0.301936	3.51509	2.78871	0.00616274	0.851754	-2.32529
CDKN2AIPNL	ENSG00000237190	5	134402087	134411898	-	CDKN2A interacting protein N-terminal like [Source:HGNC Symbol;Acc:HGNC:30545]	0.314496	3.77684	2.77895	0.00633928	0.851754	-2.34835
MSRB3	ENSG00000174099	12	65278643	65488244	+	methionine sulfoxide reductase B3 [Source:HGNC Symbol;Acc:HGNC:27375]	-0.872461	1.56936	-2.94578	0.00387585	0.78412	-2.3487
SNRK	ENSG00000163788	3	43286512	43424764	+	SNF related kinase [Source:HGNC Symbol;Acc:HGNC:30598]	-0.151168	8.17313	-2.82921	0.00547761	0.850972	-2.37135
MCRIP1	ENSG00000225663	17	81822361	81833302	-	MAPK regulated corepressor interacting protein 1 [Source:HGNC Symbol;Acc:HGNC:28007]	0.354443	3.08971	2.76931	0.00651786	0.851754	-2.37781
RSPH9	ENSG00000172426	6	43645046	43672599	+	radial spoke head component 9 [Source:HGNC Symbol;Acc:HGNC:21057]	0.231903	3.72179	2.75991	0.00669652	0.851754	-2.39025
MTMR10	ENSG00000166912	15	30938941	30991607	-	myotubularin related protein 10 [Source:HGNC Symbol;Acc:HGNC:25999]	-0.783517	5.26086	-2.77884	0.00634122	0.851754	-2.39039
H2BC15	ENSG00000233822	6	27837760	27865798	+	H2B clustered histone 15 [Source:HGNC Symbol;Acc:HGNC:4749]	0.376407	5.62073	2.79556	0.00604175	0.851754	-2.39349
FKBP5	ENSG00000096060	6	35573585	35728583	-	FKBP prolyl isomerase 5 [Source:HGNC Symbol;Acc:HGNC:3721]	-0.231951	7.39021	-2.8123	0.00575472	0.851754	-2.3992
NAA20	ENSG00000173418	20	20017116	20033655	+	N-alpha-acetyltransferase 20, NatB catalytic subunit [Source:HGNC Symbol;Acc:HGNC:15908]	0.217486	4.15285	2.75829	0.00672775	0.851754	-2.4051
PFDN4	ENSG00000101132	20	54207847	54228052	+	prefoldin subunit 4 [Source:HGNC Symbol;Acc:HGNC:8868]	0.771473	2.36983	2.77316	0.00644599	0.851754	-2.42016
CCDC174	ENSG00000154781	3	14651746	14672659	+	coiled-coil domain containing 174 [Source:HGNC Symbol;Acc:HGNC:28033]	-0.167304	4.94392	-2.76523	0.00659492	0.851754	-2.42032
C8orf82	ENSG00000213563	8	144525733	144529132	-	chromosome 8 open reading frame 82 [Source:HGNC Symbol;Acc:HGNC:33826]	0.30655	3.43373	2.74341	0.00702108	0.851754	-2.42736
APOBEC3H	ENSG00000100298	22	39097224	39104067	+	apolipoprotein B mRNA editing enzyme catalytic subunit 3H [Source:HGNC Symbol;Acc:HGNC:24100]	1.33482	-1.43222	3.40321	0.000907866	0.635072	-2.43024
NAPSA	ENSG00000131400	19	50358477	50365830	-	napsin A aspartic peptidase [Source:HGNC Symbol;Acc:HGNC:13395]	0.487753	1.7477	2.8219	0.00559598	0.851754	-2.43477
CDCA4	ENSG00000170779	14	105009573	105021148	-	cell division cycle associated 4 [Source:HGNC Symbol;Acc:HGNC:14625]	0.291563	3.40246	2.73938	0.0071024	0.851754	-2.43598
EPHA1-AS1	ENSG00000229153	7	143407813	143523449	+	EPHA1 antisense RNA 1 [Source:HGNC Symbol;Acc:HGNC:27799]	-1.48551	0.524891	-3.20773	0.00171884	0.750714	-2.43908
PRDX4	ENSG00000123131	X	23664262	23686399	+	peroxiredoxin 4 [Source:HGNC Symbol;Acc:HGNC:17169]	0.337315	3.31521	2.72912	0.0073135	0.851754	-2.45942
B4GALT1-AS1	ENSG00000233554	9	33166975	33179983	+	B4GALT1 antisense RNA 1 [Source:HGNC Symbol;Acc:HGNC:49910]	0.818092	-0.0786039	3.06994	0.00265245	0.768554	-2.46307
LINC00299	ENSG00000236790	2	8007771	8383621	-	long intergenic non-protein coding RNA 299 [Source:HGNC Symbol;Acc:HGNC:27940]	0.685959	1.92231	2.77504	0.00641105	0.851754	-2.47361
SH3KBP1	ENSG00000147010	X	19533975	19887601	-	SH3 domain containing kinase binding protein 1 [Source:HGNC Symbol;Acc:HGNC:13867]	-0.18831	7.55589	-2.78278	0.00626936	0.851754	-2.47665
RP11-357H14.17	ENSG00000272763	17	48635923	48647023	-	novel transcript	1.82223	-2.58682	3.97648	0.00012046	0.473503	-2.48637
CFAP157	ENSG00000160401	9	127706989	127716002	+	cilia and flagella associated protein 157 [Source:HGNC Symbol;Acc:HGNC:27843]	0.622401	2.06087	2.75938	0.00670684	0.851754	-2.4891
ZPR1	ENSG00000109917	11	116777720	116788050	-	ZPR1 zinc finger [Source:HGNC Symbol;Acc:HGNC:13051]	0.168503	4.67932	2.72241	0.00745475	0.851754	-2.51423
CITF22-1A6.3	ENSG00000273192	22	49902228	49904576	+	novel transcript, antisense to ALG12	-0.212274	4.34138	-2.71113	0.00769753	0.851754	-2.51541
CNPY4	ENSG00000166997	7	100119613	100125511	+	canopy FGF signaling regulator 4 [Source:HGNC Symbol;Acc:HGNC:28631]	0.243851	3.82495	2.70434	0.00784718	0.851754	-2.51754
SERINC5	ENSG00000164300	5	80111651	80256079	-	serine incorporator 5 [Source:HGNC Symbol;Acc:HGNC:18825]	-0.207279	7.37079	-2.76322	0.00663324	0.851754	-2.51992
CHCHD1	ENSG00000172586	10	73782047	73783652	+	coiled-coil-helix-coiled-coil-helix domain containing 1 [Source:HGNC Symbol;Acc:HGNC:23518]	0.277779	3.06909	2.69972	0.00795044	0.851754	-2.53101
RPL41	ENSG00000279483	7,12	137513832,56116586	137514238,56117943	+,+	ribosomal protein L41 (RPL41) pseudogene	0.591343	6.21591	2.74853	0.0069188	0.851754	-2.5342
DNAJC1	ENSG00000136770	10	21756537	22003769	-	DnaJ heat shock protein family (Hsp40) member C1 [Source:HGNC Symbol;Acc:HGNC:20090]	0.221835	4.5467	2.70946	0.00773399	0.851754	-2.53952
C19orf84	ENSG00000262874	19	51388289	51390574	-	chromosome 19 open reading frame 84 [Source:HGNC Symbol;Acc:HGNC:27112]	1.00661	-0.0435234	3.0459	0.00285698	0.768554	-2.5416
IL12A	ENSG00000168811	3	159988750	159996019	+	interleukin 12A [Source:HGNC Symbol;Acc:HGNC:5969]	0.911159	-0.160839	3.03047	0.00299593	0.768554	-2.54317
HMGN1	ENSG00000205581	21	39342315	39349647	-	high mobility group nucleosome binding domain 1 [Source:HGNC Symbol;Acc:HGNC:4984]	0.154376	7.04299	2.74443	0.0070005	0.851754	-2.56186
BPNT1	ENSG00000162813	1	220057482	220090462	-	3'(2'), 5'-bisphosphate nucleotidase 1 [Source:HGNC Symbol;Acc:HGNC:1096]	0.227132	3.61285	2.68021	0.00840018	0.851754	-2.56763
H4C6	ENSG00000274618	6	26240426	26240737	+	H4 clustered histone 6 [Source:HGNC Symbol;Acc:HGNC:4783]	0.673043	5.52855	2.71998	0.00750645	0.851754	-2.57662
CELF6	ENSG00000273025	15	72266746	72320129	-	novel transcript	0.257477	2.83149	2.68303	0.00833393	0.851754	-2.5804
CTD-2561B21.5	ENSG00000261924	17	80966239	80971213	-	novel transcript, antisense to RPTOR	0.427361	2.79786	2.67885	0.00843262	0.851754	-2.58849
SRI-AS1	ENSG00000254003	7	88216660	88219226	+	SRI antisense RNA 1 [Source:HGNC Symbol;Acc:HGNC:40564]	0.481479	0.758602	2.8679	0.00488891	0.811127	-2.59948
AUP1	ENSG00000115307	2	74526645	74529939	-	AUP1 lipid droplet regulating VLDL assembly factor [Source:HGNC Symbol;Acc:HGNC:891]	0.231718	6.12812	2.7169	0.00757227	0.851754	-2.60223
GFER	ENSG00000127554	16	1984207	1987749	+	growth factor, augmenter of liver regeneration [Source:HGNC Symbol;Acc:HGNC:4236]	0.493559	2.57062	2.66688	0.00872083	0.851754	-2.61955
RP11-85A1.3	ENSG00000260475	10	99621055	99621918	+	novel transcript	1.48893	-2.12475	3.60009	0.000464883	0.5843	-2.62226
SHMT1	ENSG00000176974	17	18327860	18363563	-	serine hydroxymethyltransferase 1 [Source:HGNC Symbol;Acc:HGNC:10850]	0.210315	4.11543	2.65866	0.00892391	0.851754	-2.63239
ZNF713	ENSG00000178665	7	55887476	55942225	+	zinc finger protein 713 [Source:HGNC Symbol;Acc:HGNC:22043]	-0.720386	2.40956	-2.69164	0.00813399	0.851754	-2.63966
YDJC	ENSG00000161179	22	21628089	21630064	-	YdjC chitooligosaccharide deacetylase homolog [Source:HGNC Symbol;Acc:HGNC:27158]	0.260696	4.35152	2.65846	0.00892909	0.851754	-2.64434
STKLD1	ENSG00000198870	9	133376367	133406096	+	serine/threonine kinase like domain containing 1 [Source:HGNC Symbol;Acc:HGNC:28669]	0.414239	1.67846	2.70252	0.00788753	0.851754	-2.67641
SNRK-AS1	ENSG00000234617	3	43349644	43351962	-	SNRK antisense RNA 1 [Source:HGNC Symbol;Acc:HGNC:41269]	-0.200639	4.36931	-2.63644	0.00949471	0.851754	-2.68676
MTM1	ENSG00000171100	X	150568619	150673322	+	myotubularin 1 [Source:HGNC Symbol;Acc:HGNC:7448]	-0.163039	5.73466	-2.66675	0.00872394	0.851754	-2.69848
LINC02915	ENSG00000175746	15	39250684	39254845	+	long intergenic non-protein coding RNA 2915 [Source:HGNC Symbol;Acc:HGNC:33797]	-2.24252	-1.00338	-3.59347	0.000475669	0.5843	-2.70639
RAB5A	ENSG00000144566	3	19947079	19985175	+	RAB5A, member RAS oncogene family [Source:HGNC Symbol;Acc:HGNC:9783]	-0.167112	6.65419	-2.67853	0.0084402	0.851754	-2.70791
LEF1-AS1	ENSG00000232021	4	108167525	108256836	+	LEF1 antisense RNA 1 [Source:HGNC Symbol;Acc:HGNC:40339]	-0.316442	4.61253	-2.62887	0.00969656	0.851754	-2.71033
RABL2B	ENSG00000079974	22	50767501	50783663	-	RAB, member of RAS oncogene family like 2B [Source:HGNC Symbol;Acc:HGNC:9800]	0.18996	5.03878	2.64008	0.0093989	0.851754	-2.72795
MIR762HG	ENSG00000260083	16	30875222	30895220	+	MIR762 host gene [Source:HGNC Symbol;Acc:HGNC:51386]	0.310864	2.60117	2.61488	0.0100798	0.851754	-2.73156
RP1-198K11.5	ENSG00000275457	20	21302731	21303704	-	novel transcript, antisense to XRN2	0.617146	0.894755	2.74203	0.00704873	0.851754	-2.74326
GGCT	ENSG00000006625	7	30496621	30551479	-	gamma-glutamylcyclotransferase [Source:HGNC Symbol;Acc:HGNC:21705]	0.232207	3.41298	2.59788	0.0105637	0.851754	-2.74327
ZNF683	ENSG00000176083	1	26361634	26374522	-	zinc finger protein 683 [Source:HGNC Symbol;Acc:HGNC:28495]	0.745701	2.47133	2.59925	0.010524	0.851754	-2.75817
QRICH2	ENSG00000129646	17	76274049	76307680	-	glutamine rich 2 [Source:HGNC Symbol;Acc:HGNC:25326]	0.451764	1.83646	2.64138	0.00936513	0.851754	-2.76318
LINC02918	ENSG00000237950	1	43944370	43946551	-	long intergenic non-protein coding RNA 2918 [Source:HGNC Symbol;Acc:HGNC:55649]	1.04374	-1.50398	3.26498	0.00142969	0.688808	-2.76329
HAUS1	ENSG00000152240	18	46104332	46128333	+	HAUS augmin like complex subunit 1 [Source:HGNC Symbol;Acc:HGNC:25174]	0.33	3.88903	2.59507	0.0106456	0.851754	-2.76352
SLC16A13	ENSG00000174327	17	7036075	7040121	+	solute carrier family 16 member 13 [Source:HGNC Symbol;Acc:HGNC:31037]	0.363513	2.78828	2.57957	0.0111084	0.851754	-2.78644
LRP8	ENSG00000157193	1	53245539	53328070	-	LDL receptor related protein 8 [Source:HGNC Symbol;Acc:HGNC:6700]	0.240478	3.56059	2.57647	0.0112031	0.851754	-2.79074
LGALS8	ENSG00000116977	1	236518000	236552981	+	galectin 8 [Source:HGNC Symbol;Acc:HGNC:6569]	-0.145158	7.38135	-2.64818	0.00918923	0.851754	-2.7988
CTD-2622I13.3	ENSG00000268670	19	4061615	4062749	-	novel transcript, sense intronic to ZBTB7A	0.35971	1.66072	2.63807	0.00945177	0.851754	-2.80077
TNFSF4	ENSG00000117586	1	173183734	173207313	-	TNF superfamily member 4 [Source:HGNC Symbol;Acc:HGNC:11934]	-0.507004	3.08988	-2.56841	0.0114528	0.851754	-2.81276
CTC-564N23.2	ENSG00000250615	5	77073881	77074520	+	novel transcript	-0.766301	0.0775609	-2.9639	0.00366962	0.78412	-2.81319
RP11-229P13.25	ENSG00000260190	9	136937169	136937988	-	novel transcript, overlapping FBXW5	0.792192	-0.359484	2.92791	0.00408953	0.787996	-2.81766
MAML2	ENSG00000184384	11	95976598	96343180	-	mastermind like transcriptional coactivator 2 [Source:HGNC Symbol;Acc:HGNC:16259]	-0.19199	7.32145	-2.63846	0.00944141	0.851754	-2.81952
ETS1	ENSG00000134954	11	128458761	128587558	-	ETS proto-oncogene 1, transcription factor [Source:HGNC Symbol;Acc:HGNC:3488]	-0.236088	10.0639	-2.65449	0.00902857	0.851754	-2.82456
HOXA1	ENSG00000105991	7	27092993	27095996	-	homeobox A1 [Source:HGNC Symbol;Acc:HGNC:5099]	1.2099	-1.04637	3.02099	0.00308436	0.768554	-2.82533
RP11-729L2.2	ENSG00000267699	18	50968019	51058144	+	novel protein	-0.187855	4.34798	-2.57007	0.0114009	0.851754	-2.83135
SMG7	ENSG00000116698	1	183472216	183598246	+	SMG7 nonsense mediated mRNA decay factor [Source:HGNC Symbol;Acc:HGNC:16792]	-0.168068	7.5971	-2.63656	0.00949162	0.851754	-2.83146
RP11-1114A5.4	ENSG00000232611	X	136840931	136847797	-	novel transcript	-0.791056	0.809218	-2.82824	0.00549327	0.850972	-2.83231
MAN1C1	ENSG00000117643	1	25617468	25786207	+	mannosidase alpha class 1C member 1 [Source:HGNC Symbol;Acc:HGNC:19080]	-0.299749	5.76292	-2.60637	0.0103195	0.851754	-2.83501
TOMM22	ENSG00000100216	22	38681948	38685421	+	translocase of outer mitochondrial membrane 22 [Source:HGNC Symbol;Acc:HGNC:18002]	0.184119	5.87999	2.61266	0.0101418	0.851754	-2.83909
RP11-930O11.3	ENSG00000275569	14	56305838	56306394	+	novel transcript	-1.02004	-0.066196	-3.00075	0.00328119	0.768554	-2.83982
LINC00896	ENSG00000236499	22	20206397	20208524	+	long intergenic non-protein coding RNA 896 [Source:HGNC Symbol;Acc:HGNC:26519]	0.435714	2.80676	2.55215	0.0119715	0.851754	-2.84332
SMCO4	ENSG00000166002	11	93478472	93543508	-	single-pass membrane protein with coiled-coil domains 4 [Source:HGNC Symbol;Acc:HGNC:24810]	0.429044	2.37712	2.5573	0.011805	0.851754	-2.84896
NCKAP1	ENSG00000061676	2	182909115	183038858	-	NCK associated protein 1 [Source:HGNC Symbol;Acc:HGNC:7666]	-1.34171	1.97661	-2.6459	0.00924787	0.851754	-2.84898
CTC-518P12.6	ENSG00000267484	19	4838332	4838907	+	novel transcript, antisense to PLIN3	-0.360748	2.50716	-2.56131	0.0116766	0.851754	-2.85161
NCMAP-DT	ENSG00000264443	1	24538802	24556024	-	NCMAP divergent transcript [Source:HGNC Symbol;Acc:HGNC:54327]	-0.322257	5.64478	-2.59714	0.0105855	0.851754	-2.85164
CTB-31O20.2	ENSG00000261526	19	1874871	1876169	-	novel transcript	0.423329	1.75702	2.59748	0.0105753	0.851754	-2.85206
HMSD	ENSG00000221887	18	63949301	63981774	+	histocompatibility minor serpin domain containing [Source:HGNC Symbol;Acc:HGNC:23037]	-0.717813	0.661635	-2.77302	0.00644867	0.851754	-2.85471
GCSAML	ENSG00000169224	1	247507058	247577690	+	germinal center associated signaling and motility like [Source:HGNC Symbol;Acc:HGNC:29583]	-1.56786	0.291198	-2.96883	0.00361536	0.78412	-2.85807
MYO7A	ENSG00000137474	11	77128264	77215239	+	myosin VIIA [Source:HGNC Symbol;Acc:HGNC:7606]	1.55378	-1.1115	2.99026	0.00338773	0.783323	-2.8582
C19orf73	ENSG00000221916	19	49118397	49119140	-	chromosome 19 open reading frame 73 [Source:HGNC Symbol;Acc:HGNC:25534]	0.868687	-0.342772	2.87764	0.00475008	0.80818	-2.85922
HLA-DRB1	ENSG00000196126	6	32552990	32589848	-	major histocompatibility complex, class II, DR beta 1 [Source:HGNC Symbol;Acc:HGNC:4948]	1.60687	3.89087	2.56614	0.0115238	0.851754	-2.86554
PHF5A	ENSG00000100410	22	41459717	41468725	-	PHD finger protein 5A [Source:HGNC Symbol;Acc:HGNC:18000]	0.264035	3.89958	2.54454	0.0122215	0.851754	-2.87335
DSCC1	ENSG00000136982	8	119833976	119856010	-	DNA replication and sister chromatid cohesion 1 [Source:HGNC Symbol;Acc:HGNC:24453]	0.54472	2.16986	2.55069	0.0120189	0.851754	-2.87699
H3C6	ENSG00000274750	6	26225155	26225565	+	H3 clustered histone 6 [Source:HGNC Symbol;Acc:HGNC:4769]	0.486096	1.92146	2.55642	0.0118332	0.851754	-2.88349
MED20	ENSG00000124641	6	41905354	41921139	-	mediator complex subunit 20 [Source:HGNC Symbol;Acc:HGNC:16840]	0.184899	4.3868	2.5488	0.0120807	0.851754	-2.89229
CTD-3014M21.1	ENSG00000279602	17	43360041	43361361	-	TEC	0.825013	1.6385	2.5718	0.011347	0.851754	-2.89312
ACO1	ENSG00000122729	9	32384603	32454769	+	aconitase 1 [Source:HGNC Symbol;Acc:HGNC:117]	-0.334616	6.24939	-2.59048	0.010781	0.851754	-2.89394
RP11-81H14.1	ENSG00000273824	12	68426331	68427737	-	novel transcript	0.800627	1.04659	2.61781	0.00999837	0.851754	-2.89596
RP11-87G24.3	ENSG00000267568	17	76950317	76969156	-	novel transcript	0.916898	-0.570913	2.95073	0.00381851	0.78412	-2.89635
ANKRD54	ENSG00000100124	22	37830855	37849327	-	ankyrin repeat domain 54 [Source:HGNC Symbol;Acc:HGNC:25185]	0.262964	3.36581	2.52206	0.0129874	0.851754	-2.90047
DNAAF2	ENSG00000165506	14	49625174	49635230	-	dynein axonemal assembly factor 2 [Source:HGNC Symbol;Acc:HGNC:20188]	0.197794	4.34426	2.54023	0.0123649	0.851754	-2.9045
CRYBG2	ENSG00000176092	1	26321859	26354130	-	crystallin beta-gamma domain containing 2 [Source:HGNC Symbol;Acc:HGNC:17295]	0.607287	1.17923	2.61045	0.0102039	0.851754	-2.90684
GZMA	ENSG00000145649	5	55102648	55110252	+	granzyme A [Source:HGNC Symbol;Acc:HGNC:4708]	0.500359	5.14465	2.56777	0.0114729	0.851754	-2.91044
RCC1	ENSG00000180198	1	28505943	28539300	+	regulator of chromosome condensation 1 [Source:HGNC Symbol;Acc:HGNC:1913]	0.251632	3.94815	2.52805	0.0127791	0.851754	-2.91069
SPATA3-AS1	ENSG00000238062	2	230984368	230996032	-	SPATA3 antisense RNA 1 (head to head) [Source:HGNC Symbol;Acc:HGNC:28013]	1.49598	-1.45756	3.09543	0.00245036	0.768554	-2.91276
CTD-2006K23.1	ENSG00000261222	17	74599840	74607229	+	novel transcript	0.475478	2.71039	2.51084	0.0133853	0.851754	-2.92443
FOXD4L1	ENSG00000184492	2	113498665	113501155	+	forkhead box D4 like 1 [Source:HGNC Symbol;Acc:HGNC:18521]	1.35382	-1.3819	3.08851	0.00250372	0.768554	-2.9292
KHDC1-AS1	ENSG00000229852	6	73263215	73301401	+	KHDC1 antisense RNA 1 [Source:HGNC Symbol;Acc:HGNC:55468]	0.269726	2.67969	2.5085	0.0134699	0.851754	-2.93667
ASCL2	ENSG00000183734	11	2268495	2270952	-	achaete-scute family bHLH transcription factor 2 [Source:HGNC Symbol;Acc:HGNC:739]	1.08226	0.470117	2.63432	0.00955075	0.851754	-2.93845
RP11-87C12.5	ENSG00000255856	12	122007434	122020063	-	novel transcript	-0.831768	0.339678	-2.80801	0.00582712	0.851754	-2.93989
CTD-2260A17.1	ENSG00000248734	5	96784777	96785999	+	novel transcript	0.231196	3.36228	2.49977	0.0137889	0.851754	-2.94492
NRL	ENSG00000129535	14	24080107	24115014	-	neural retina leucine zipper [Source:HGNC Symbol;Acc:HGNC:8002]	0.503671	1.58429	2.55142	0.011995	0.851754	-2.94766
MRPL47	ENSG00000136522	3	179588285	179604654	-	mitochondrial ribosomal protein L47 [Source:HGNC Symbol;Acc:HGNC:16652]	0.263591	3.61173	2.50196	0.0137082	0.851754	-2.94905
ST6GALNAC2	ENSG00000070731	17	76563710	76586956	-	ST6 N-acetylgalactosaminide alpha-2,6-sialyltransferase 2 [Source:HGNC Symbol;Acc:HGNC:10867]	-0.22338	5.51147	-2.55173	0.0119849	0.851754	-2.95045
EMP1	ENSG00000134531	12	13196716	13219939	+	epithelial membrane protein 1 [Source:HGNC Symbol;Acc:HGNC:3333]	-1.64048	-0.257718	-3.00132	0.0032755	0.768554	-2.95171
TBC1D24	ENSG00000162065	16	2475146	2505734	+	TBC1 domain family member 24 [Source:HGNC Symbol;Acc:HGNC:29203]	0.284258	3.63957	2.50024	0.0137715	0.851754	-2.95395
P2RY12	ENSG00000169313	3	151337380	151384812	-	purinergic receptor P2Y12 [Source:HGNC Symbol;Acc:HGNC:18124]	-0.726419	2.1249	-2.54313	0.012268	0.851754	-2.95682
CHCHD7	ENSG00000170791	8	56211686	56218798	+	coiled-coil-helix-coiled-coil-helix domain containing 7 [Source:HGNC Symbol;Acc:HGNC:28314]	0.176569	4.66735	2.52638	0.0128366	0.851754	-2.95761
SERTAD2	ENSG00000179833	2	64631621	64751005	-	SERTA domain containing 2 [Source:HGNC Symbol;Acc:HGNC:30784]	-0.176095	7.08509	-2.57663	0.0111982	0.851754	-2.9584
SYCE1L	ENSG00000205078	16	77199397	77213215	+	synaptonemal complex central element protein 1 like [Source:HGNC Symbol;Acc:HGNC:37236]	0.543911	1.26408	2.57417	0.0112739	0.851754	-2.96061
GTF2H2	ENSG00000145736	5	71034957	71067689	-	general transcription factor IIH subunit 2 [Source:HGNC Symbol;Acc:HGNC:4656]	1.97621	-0.693015	2.86636	0.00491117	0.811127	-2.96135
FOXN3	ENSG00000053254	14	89124871	89619149	-	forkhead box N3 [Source:HGNC Symbol;Acc:HGNC:1928]	-0.143501	8.166	-2.586	0.0109145	0.851754	-2.96178
RECQL4	ENSG00000160957	8	144511288	144517845	-	RecQ like helicase 4 [Source:HGNC Symbol;Acc:HGNC:9949]	0.436795	2.28284	2.50112	0.0137391	0.851754	-2.96497
PTPMT1	ENSG00000110536	11	47565430	47573461	+	protein tyrosine phosphatase mitochondrial 1 [Source:HGNC Symbol;Acc:HGNC:26965]	0.157621	4.413	2.51473	0.0132461	0.851754	-2.96634
PSMG1	ENSG00000183527	21	39174769	39183851	-	proteasome assembly chaperone 1 [Source:HGNC Symbol;Acc:HGNC:3043]	0.28899	3.07216	2.48699	0.0142679	0.851754	-2.96809
RP11-849F2.5	ENSG00000265749	17	8365563	8381328	+	novel transcript, antisense to KRBA2 and RPL26	0.383756	1.06143	2.60116	0.0104687	0.851754	-2.96952
SYN3	ENSG00000185666	22	32512552	33058372	-	synapsin III [Source:HGNC Symbol;Acc:HGNC:11496]	1.60147	-2.01023	3.26342	0.00143691	0.688808	-2.97006
REX1BD	ENSG00000006015	19	18588685	18592336	+	required for excision 1-B domain containing [Source:HGNC Symbol;Acc:HGNC:26098]	0.325917	3.8336	2.49713	0.0138865	0.851754	-2.97053
MAPRE2	ENSG00000166974	18	34976928	35143470	+	microtubule associated protein RP/EB family member 2 [Source:HGNC Symbol;Acc:HGNC:6891]	-0.115212	7.56754	-2.57475	0.0112558	0.851754	-2.97584
RP11-1143G9.5	ENSG00000274979	12	69326574	69331882	-	novel transcript	-0.874763	1.61544	-2.58627	0.0109062	0.851754	-2.97742
GPRIN1	ENSG00000169258	5	176595802	176610133	-	G protein regulated inducer of neurite outgrowth 1 [Source:HGNC Symbol;Acc:HGNC:24835]	0.896151	-0.0893473	2.72177	0.00746823	0.851754	-2.97906
OVCA2	ENSG00000262664	17	2041936	2043430	+	OVCA2 serine hydrolase domain containing [Source:HGNC Symbol;Acc:HGNC:24203]	0.217136	4.74162	2.51909	0.0130916	0.851754	-2.98102
TAF11	ENSG00000064995	6	34877778	34888089	-	TATA-box binding protein associated factor 11 [Source:HGNC Symbol;Acc:HGNC:11544]	0.219197	3.78936	2.48971	0.0141648	0.851754	-2.98179
AP000640.10	ENSG00000254477	11	59753015	59754975	-	novel transcript	-0.89264	0.386674	-2.79595	0.00603483	0.851754	-2.98636
HJURP	ENSG00000123485	2	233833416	233854566	-	Holliday junction recognition protein [Source:HGNC Symbol;Acc:HGNC:25444]	0.50618	2.58059	2.47939	0.0145602	0.851754	-2.98667
LIG1	ENSG00000105486	19	48115445	48170603	-	DNA ligase 1 [Source:HGNC Symbol;Acc:HGNC:6598]	0.275248	4.33916	2.50396	0.0136349	0.851754	-2.98797
SLC20A1-DT	ENSG00000237753	2	112641832	112645690	-	SLC20A1 divergent transcript [Source:HGNC Symbol;Acc:HGNC:55651]	0.462717	1.62468	2.52843	0.0127659	0.851754	-2.98993
FABP5	ENSG00000164687	8	81280363	81284777	+	fatty acid binding protein 5 [Source:HGNC Symbol;Acc:HGNC:3560]	0.42774	2.03508	2.49576	0.0139376	0.851754	-2.9984
PRAP1	ENSG00000165828	10	133309410	133352683	+	proline rich acidic protein 1 [Source:HGNC Symbol;Acc:HGNC:23304]	0.382228	2.17216	2.49	0.0141537	0.851754	-3.00035
NRCAM	ENSG00000091129	7	108147623	108456717	-	neuronal cell adhesion molecule [Source:HGNC Symbol;Acc:HGNC:7994]	-1.47137	0.637873	-2.74625	0.00696411	0.851754	-3.00127
BAZ2B-AS1	ENSG00000224152	2	159615296	159617082	+	BAZ2B antisense RNA 1 [Source:HGNC Symbol;Acc:HGNC:55862]	-0.407283	2.55264	-2.47968	0.0145488	0.851754	-3.00976
TRIM6	ENSG00000121236	11	5596109	5612958	+	tripartite motif containing 6 [Source:HGNC Symbol;Acc:HGNC:16277]	-1.09793	0.696942	-2.74561	0.00697691	0.851754	-3.01176
RP11-33O4.1	ENSG00000272644	2	219069354	219069809	-		-0.694901	0.312002	-2.75098	0.00687037	0.851754	-3.01303
ADAMTSL5	ENSG00000185761	19	1505018	1513604	-	ADAMTS like 5 [Source:HGNC Symbol;Acc:HGNC:27912]	1.13555	-0.778065	2.87348	0.00480892	0.80818	-3.01303
RP11-212P7.3	ENSG00000273184	7	128455840	128493859	+	novel transcript, readthrough between HILPDA-METTL2B	0.459989	1.56709	2.51148	0.0133625	0.851754	-3.01664
LUC7L2	ENSG00000146963	7	139340359	139423457	+	LUC7 like 2, pre-mRNA splicing factor [Source:HGNC Symbol;Acc:HGNC:21608]	-0.13085	6.77187	-2.54715	0.012135	0.851754	-3.0188
DEPTOR	ENSG00000155792	8	119873717	120050913	+	DEP domain containing MTOR interacting protein [Source:HGNC Symbol;Acc:HGNC:22953]	-1.56482	-1.33105	-3.32754	0.00116599	0.688808	-3.02189
FARP1	ENSG00000152767	13	98142562	98455176	+	FERM, ARH/RhoGEF and pleckstrin domain protein 1 [Source:HGNC Symbol;Acc:HGNC:3591]	-0.130874	6.74087	-2.54318	0.0122665	0.851754	-3.02591
DNAJB11	ENSG00000090520	3	186567403	186597203	+	DnaJ heat shock protein family (Hsp40) member B11 [Source:HGNC Symbol;Acc:HGNC:14889]	0.210441	5.19561	2.51198	0.0133446	0.851754	-3.03116
GFI1	ENSG00000162676	1	92474762	92486876	-	growth factor independent 1 transcriptional repressor [Source:HGNC Symbol;Acc:HGNC:4237]	0.347223	4.14048	2.47704	0.0146515	0.851754	-3.03226
H2AZ1	ENSG00000164032	4	99948086	99950388	-	H2A.Z variant histone 1 [Source:HGNC Symbol;Acc:HGNC:4741]	0.250083	6.0152	2.53084	0.012683	0.851754	-3.03484
CASS4	ENSG00000087589	20	56412112	56460387	+	Cas scaffold protein family member 4 [Source:HGNC Symbol;Acc:HGNC:15878]	-0.296796	4.75494	-2.48752	0.0142479	0.851754	-3.0359
KIAA1958	ENSG00000165185	9	112486847	112669397	+	KIAA1958 [Source:HGNC Symbol;Acc:HGNC:23427]	-0.27777	5.00385	-2.49343	0.0140247	0.851754	-3.03768
APBB2	ENSG00000163697	4	40810027	41216714	-	amyloid beta precursor protein binding family B member 2 [Source:HGNC Symbol;Acc:HGNC:582]	-0.745613	2.2783	-2.48066	0.014511	0.851754	-3.03843
BICRAL	ENSG00000112624	6	42746958	42868560	+	BICRA like chromatin remodeling complex associated protein [Source:HGNC Symbol;Acc:HGNC:21111]	-0.157966	6.80559	-2.53864	0.0124184	0.851754	-3.03928
NFU1	ENSG00000169599	2	69395750	69437628	-	NFU1 iron-sulfur cluster scaffold [Source:HGNC Symbol;Acc:HGNC:16287]	0.213684	3.4642	2.4538	0.015583	0.851754	-3.04144
UQCRB-AS1	ENSG00000254224	8	96235427	96238034	+	UQCRB antisense RNA 1 [Source:HGNC Symbol;Acc:HGNC:55521]	0.482402	-0.0184856	2.7076	0.00777494	0.851754	-3.04374
C12orf74	ENSG00000214215	12	92702843	92708549	+		0.903145	0.0132225	2.66445	0.00878054	0.851754	-3.04793
RTKN	ENSG00000114993	2	74425836	74442422	-	rhotekin [Source:HGNC Symbol;Acc:HGNC:10466]	0.822365	0.139746	2.65721	0.00896015	0.851754	-3.04953
ALKBH6	ENSG00000239382	19	36009120	36014239	-	alkB homolog 6 [Source:HGNC Symbol;Acc:HGNC:28243]	0.326559	3.00454	2.4437	0.016004	0.851754	-3.05288
H3C8	ENSG00000273983	6	26269405	26271815	-	H3 clustered histone 8 [Source:HGNC Symbol;Acc:HGNC:4772]	0.493258	4.64566	2.48665	0.0142812	0.851754	-3.056
AC002116.8	ENSG00000248101	19	36008638	36014235	-	novel transcript	0.494285	1.75422	2.47695	0.014655	0.851754	-3.0588
RAB11A	ENSG00000103769	15	65726054	65891991	+	RAB11A, member RAS oncogene family [Source:HGNC Symbol;Acc:HGNC:9760]	-0.157843	6.86586	-2.53065	0.0126897	0.851754	-3.05889
RP11-278A23.1	ENSG00000226180	16	87693537	87696147	-	novel transcript	0.461515	2.12835	2.45375	0.0155852	0.851754	-3.06094
ZHX1-C8orf76	ENSG00000259305	8	123226189	123274487	-	ZHX1-C8orf76 readthrough [Source:HGNC Symbol;Acc:HGNC:42975]	0.198843	3.10021	2.43897	0.0162047	0.851754	-3.06251
UBE2N	ENSG00000177889	12	93405673	93442262	-	ubiquitin conjugating enzyme E2 N [Source:HGNC Symbol;Acc:HGNC:12492]	0.136092	6.79399	2.52893	0.0127486	0.851754	-3.06377
CREB3	ENSG00000107175	9	35732320	35737007	+	cAMP responsive element binding protein 3 [Source:HGNC Symbol;Acc:HGNC:2347]	0.340779	3.18442	2.43886	0.0162095	0.851754	-3.06505
LINC00910	ENSG00000188825	17	43369845	43389199	-	long intergenic non-protein coding RNA 910 [Source:HGNC Symbol;Acc:HGNC:44361]	0.266543	3.12825	2.43592	0.0163351	0.851754	-3.06869
SPC24	ENSG00000161888	19	11131520	11155808	-	SPC24 component of NDC80 kinetochore complex [Source:HGNC Symbol;Acc:HGNC:26913]	0.495563	1.85746	2.45986	0.0153352	0.851754	-3.07161
H4C3	ENSG00000197061	6	26103876	26104310	+	H4 clustered histone 3 [Source:HGNC Symbol;Acc:HGNC:4787]	0.401287	6.70009	2.52355	0.0129353	0.851754	-3.07649
GAPDHS	ENSG00000105679	19	35533412	35545316	+	glyceraldehyde-3-phosphate dehydrogenase, spermatogenic [Source:HGNC Symbol;Acc:HGNC:24864]	0.399858	1.95005	2.45423	0.0155654	0.851754	-3.08063
H2AC13	ENSG00000196747	6	27808199	27808701	+	H2A clustered histone 13 [Source:HGNC Symbol;Acc:HGNC:4725]	0.426237	5.06771	2.48748	0.0142496	0.851754	-3.08302
JMJD1C	ENSG00000171988	10	63167221	63465881	-	jumonji domain containing 1C [Source:HGNC Symbol;Acc:HGNC:12313]	-0.195747	9.03751	-2.53592	0.01251	0.851754	-3.0909
BCDIN3D	ENSG00000186666	12	49836039	49843129	-	BCDIN3 domain containing RNA methyltransferase [Source:HGNC Symbol;Acc:HGNC:27050]	0.225548	3.98088	2.43958	0.0161785	0.851754	-3.09607
CREB3L4	ENSG00000143578	1	153967534	153974363	+	cAMP responsive element binding protein 3 like 4 [Source:HGNC Symbol;Acc:HGNC:18854]	0.269195	2.13219	2.43793	0.0162491	0.851754	-3.09636
AURKB	ENSG00000178999	17	8204733	8210600	-	aurora kinase B [Source:HGNC Symbol;Acc:HGNC:11390]	0.529249	1.55682	2.46073	0.0152999	0.851754	-3.09867
SCARNA2	ENSG00000278249	1	109100193	109100619	+	small Cajal body-specific RNA 2 [Source:HGNC Symbol;Acc:HGNC:32558]	0.411017	7.84194	2.52452	0.0129015	0.851754	-3.1006
CCT2	ENSG00000166226	12	69585334	69601570	+	chaperonin containing TCP1 subunit 2 [Source:HGNC Symbol;Acc:HGNC:1615]	0.220953	5.81133	2.49537	0.0139521	0.851754	-3.10345
NPIPB15	ENSG00000196436	16	74377878	74392080	+	nuclear pore complex interacting protein family member B15 [Source:HGNC Symbol;Acc:HGNC:34409]	0.71094	0.300187	2.59753	0.010574	0.851754	-3.10392
NAIF1	ENSG00000171169	9	128061233	128068206	-	nuclear apoptosis inducing factor 1 [Source:HGNC Symbol;Acc:HGNC:25446]	0.258437	3.08689	2.41772	0.0171338	0.851754	-3.10433
GRIN3B	ENSG00000116032	19	1000419	1009732	+	glutamate ionotropic receptor NMDA type subunit 3B [Source:HGNC Symbol;Acc:HGNC:16768]	1.08188	-0.493138	2.67866	0.00843709	0.851754	-3.10486
RBMS3	ENSG00000144642	3	29280982	30010391	+	RNA binding motif single stranded interacting protein 3 [Source:HGNC Symbol;Acc:HGNC:13427]	-1.31523	1.19321	-2.57179	0.0113475	0.851754	-3.10542
SP1	ENSG00000185591	12	53380176	53416446	+	Sp1 transcription factor [Source:HGNC Symbol;Acc:HGNC:11205]	-0.143286	8.23116	-2.52417	0.0129135	0.851754	-3.10542
RBAK-RBAKDN	ENSG00000272968	7	4983718	5073221	+	RBAK-RBAKDN readthrough [Source:HGNC Symbol;Acc:HGNC:42971]	0.247552	2.4572	2.42237	0.0169267	0.851754	-3.1056
ENKUR	ENSG00000151023	10	24981979	25062279	-	enkurin, TRPC channel interacting protein [Source:HGNC Symbol;Acc:HGNC:28388]	-0.80314	1.38529	-2.50872	0.0134618	0.851754	-3.10897
MRPL45	ENSG00000278845	17	38297023	38323218	+	mitochondrial ribosomal protein L45 [Source:HGNC Symbol;Acc:HGNC:16651]	0.79486	1.92181	2.42478	0.01682	0.851754	-3.11662
RFX5	ENSG00000143390	1	151340640	151347357	-	regulatory factor X5 [Source:HGNC Symbol;Acc:HGNC:9986]	0.109237	6.21564	2.49611	0.0139246	0.851754	-3.11765
LOXL2	ENSG00000134013	8	23297189	23425328	-	lysyl oxidase like 2 [Source:HGNC Symbol;Acc:HGNC:6666]	0.519862	1.80172	2.43717	0.0162817	0.851754	-3.12062
CDKN3	ENSG00000100526	14	54396849	54420218	+	cyclin dependent kinase inhibitor 3 [Source:HGNC Symbol;Acc:HGNC:1791]	0.522719	1.75379	2.43733	0.0162747	0.851754	-3.12142
ABHD12	ENSG00000100997	20	25294743	25390983	-	abhydrolase domain containing 12, lysophospholipase [Source:HGNC Symbol;Acc:HGNC:15868]	0.255397	3.89402	2.42261	0.0169162	0.851754	-3.12671
CCNB1	ENSG00000134057	5	69167010	69178245	+	cyclin B1 [Source:HGNC Symbol;Acc:HGNC:1579]	0.394208	3.50337	2.41424	0.0172906	0.851754	-3.12724
CTD-3193O13.12	ENSG00000214248	19	7898804	7903542	-	novel transcript, antisense to LRRC8E	0.77174	1.2188	2.47344	0.0147923	0.851754	-3.1289
BOLA1	ENSG00000178096	1	149887890	149900798	+	bolA family member 1 [Source:HGNC Symbol;Acc:HGNC:24263]	0.346426	3.24096	2.40481	0.0177215	0.851754	-3.1336
KCNQ5	ENSG00000185760	6	72621792	73198851	+	potassium voltage-gated channel subfamily Q member 5 [Source:HGNC Symbol;Acc:HGNC:6299]	-0.240294	3.91538	-2.41399	0.0173017	0.851754	-3.13609
ATXN7L3-AS1	ENSG00000267394	17	44198882	44216565	+	ATXN7L3 antisense RNA 1 [Source:HGNC Symbol;Acc:HGNC:55298]	-0.236476	2.32022	-2.41374	0.0173131	0.851754	-3.13733
CTC-490E21.11	ENSG00000279108	19	40840159	40842039	+	TEC	-1.09557	-0.663951	-2.90303	0.00440517	0.795738	-3.13745
AC005606.14	ENSG00000261790	16	1984877	1990357	-	novel transcript	0.564514	0.516336	2.53666	0.0124851	0.851754	-3.14196
PABPC3	ENSG00000151846	13	25095868	25099254	+	poly(A) binding protein cytoplasmic 3 [Source:HGNC Symbol;Acc:HGNC:8556]	-0.881338	1.28868	-2.48849	0.0142112	0.851754	-3.1493
RP11-573D15.9	ENSG00000263826	3	186781780	186784179	-	novel transcript, antisense to eukaryotic translation initiation factor 4A, isoform 2 EIF4A2	0.377697	1.96048	2.41435	0.0172856	0.851754	-3.14948
SRP14	ENSG00000140319	15	40035739	40039188	-	signal recognition particle 14 [Source:HGNC Symbol;Acc:HGNC:11299]	0.207178	6.59594	2.48776	0.0142389	0.851754	-3.15116
HOXB4	ENSG00000182742	17	48575513	48580111	-	homeobox B4 [Source:HGNC Symbol;Acc:HGNC:5115]	0.553967	2.01405	2.40562	0.0176841	0.851754	-3.15398
CD109	ENSG00000156535	6	73695785	73828316	+	CD109 molecule [Source:HGNC Symbol;Acc:HGNC:21685]	-0.823859	1.75761	-2.45724	0.015442	0.851754	-3.15452
COL6A3	ENSG00000163359	2	237324003	237414375	-	collagen type VI alpha 3 chain [Source:HGNC Symbol;Acc:HGNC:2213]	-0.875122	1.54012	-2.46284	0.0152145	0.851754	-3.15498
MAK	ENSG00000111837	6	10762723	10838555	-	male germ cell associated kinase [Source:HGNC Symbol;Acc:HGNC:6816]	-0.292538	4.29913	-2.41297	0.0173481	0.851754	-3.15762
SLC25A15	ENSG00000102743	13	40789412	40810111	+	solute carrier family 25 member 15 [Source:HGNC Symbol;Acc:HGNC:10985]	0.228967	2.74843	2.38888	0.0184708	0.851754	-3.15818
LBHD1	ENSG00000162194	11	62662817	62672255	-	LBH domain containing 1 [Source:HGNC Symbol;Acc:HGNC:28351]	0.189734	4.74798	2.43703	0.0162878	0.851754	-3.15927
SLC2A6	ENSG00000160326	9	133471095	133479137	-	solute carrier family 2 member 6 [Source:HGNC Symbol;Acc:HGNC:11011]	0.378598	4.23604	2.42109	0.0169837	0.851754	-3.15987
ARHGAP24	ENSG00000138639	4	85475114	86002670	+	Rho GTPase activating protein 24 [Source:HGNC Symbol;Acc:HGNC:25361]	-0.334842	4.72956	-2.42698	0.0167235	0.851754	-3.16726
MST1	ENSG00000173531	3	49683947	49689501	-	macrophage stimulating 1 [Source:HGNC Symbol;Acc:HGNC:7380]	0.392274	2.58919	2.38457	0.0186783	0.851754	-3.16855
UBE2S	ENSG00000108106	19	55399745	55407777	-	ubiquitin conjugating enzyme E2 S [Source:HGNC Symbol;Acc:HGNC:17895]	0.518036	3.59997	2.39768	0.0180532	0.851754	-3.16998
MLC1	ENSG00000100427	22	50059391	50085902	-	modulator of VRAC current 1 [Source:HGNC Symbol;Acc:HGNC:17082]	0.507475	2.8344	2.38142	0.0188314	0.851754	-3.17204
MATN1-AS1	ENSG00000186056	1	30718504	30726827	+	MATN1 antisense RNA 1 [Source:HGNC Symbol;Acc:HGNC:40364]	0.316057	2.57863	2.3832	0.0187445	0.851754	-3.17317
DOLK	ENSG00000175283	9	128945530	128947619	-	dolichol kinase [Source:HGNC Symbol;Acc:HGNC:23406]	0.293217	2.92927	2.37697	0.0190493	0.851754	-3.18005
USP7	ENSG00000187555	16	8892094	8964514	-	ubiquitin specific peptidase 7 [Source:HGNC Symbol;Acc:HGNC:12630]	-0.190128	7.7267	-2.48569	0.0143176	0.851754	-3.18263
SYT15	ENSG00000204176	10,10	46578217,47750864	46594173,47763592	+,-	synaptotagmin 15 [Source:HGNC Symbol;Acc:HGNC:17167]	1.14121	-0.0273864	2.59368	0.0106866	0.851754	-3.18456
CD70	ENSG00000125726	19	6583183	6604103	-	CD70 molecule [Source:HGNC Symbol;Acc:HGNC:11937]	1.05403	-1.59352	2.87436	0.00479648	0.80818	-3.19038
RP11-537A6.9	ENSG00000233144	10	73381433	73383496	+	novel transcript	-0.291987	3.26286	-2.37223	0.0192837	0.851754	-3.19197
MRPS24	ENSG00000062582	7	43866558	43869893	-	mitochondrial ribosomal protein S24 [Source:HGNC Symbol;Acc:HGNC:14510]	0.270467	3.80394	2.38805	0.0185105	0.851754	-3.19301
LRP12	ENSG00000147650	8	104489231	104589024	-	LDL receptor related protein 12 [Source:HGNC Symbol;Acc:HGNC:31708]	-0.94744	1.99601	-2.41445	0.0172809	0.851754	-3.19414
DUSP16	ENSG00000111266	12	12474210	12562383	-	dual specificity phosphatase 16 [Source:HGNC Symbol;Acc:HGNC:17909]	-0.143784	5.82183	-2.44875	0.0157923	0.851754	-3.19787
CRIPAK	ENSG00000179979	4	1391552	1395989	+		-0.321537	2.63022	-2.37135	0.0193276	0.851754	-3.19856
TRAV10	ENSG00000211784	14	21825472	21826075	+	T cell receptor alpha variable 10 [Source:HGNC Symbol;Acc:HGNC:12103]	-0.720124	0.117059	-2.67367	0.00855609	0.851754	-3.19912
MRPS5	ENSG00000144029	2	95087207	95149434	-	mitochondrial ribosomal protein S5 [Source:HGNC Symbol;Acc:HGNC:14498]	0.123941	5.29041	2.43551	0.0163528	0.851754	-3.20037
TLE4	ENSG00000106829	9	79571773	79726882	+	TLE family member 4, transcriptional corepressor [Source:HGNC Symbol;Acc:HGNC:11840]	-0.16522	6.90982	-2.46787	0.0150128	0.851754	-3.20079
MYOM1	ENSG00000101605	18	3066807	3220108	-	myomesin 1 [Source:HGNC Symbol;Acc:HGNC:7613]	-0.764416	1.83683	-2.41165	0.017408	0.851754	-3.20161
CHD6	ENSG00000124177	20	41402101	41618494	-	chromodomain helicase DNA binding protein 6 [Source:HGNC Symbol;Acc:HGNC:19057]	-0.141323	6.54274	-2.46075	0.0152991	0.851754	-3.20384
M1AP	ENSG00000159374	2	74557883	74648338	-	meiosis 1 associated protein [Source:HGNC Symbol;Acc:HGNC:25183]	0.878634	-0.732012	2.68167	0.00836575	0.851754	-3.20477
RP11-893F2.18	ENSG00000279792	17	50362967	50365232	-	TEC	0.466296	1.50383	2.40603	0.0176652	0.851754	-3.20589
TIMP2	ENSG00000035862	17	78852977	78925387	-	TIMP metallopeptidase inhibitor 2 [Source:HGNC Symbol;Acc:HGNC:11821]	-0.349981	5.85735	-2.4432	0.0160253	0.851754	-3.20985
RP11-618G20.1	ENSG00000258964	14	61734138	61776260	+	novel transcript	-0.239406	3.97869	-2.37766	0.0190152	0.851754	-3.2138
LRRC8E	ENSG00000171017	19	7888505	7902021	+	leucine rich repeat containing 8 VRAC subunit E [Source:HGNC Symbol;Acc:HGNC:26272]	0.954908	0.107312	2.53857	0.0124208	0.851754	-3.21412
MIAT	ENSG00000225783	22	26646428	26676475	+	myocardial infarction associated transcript [Source:HGNC Symbol;Acc:HGNC:33425]	0.350406	5.92892	2.4486	0.0157984	0.851754	-3.21523
H2AC8	ENSG00000277075	6	26216975	26217367	+	H2A clustered histone 8 [Source:HGNC Symbol;Acc:HGNC:4724]	0.501751	5.32612	2.43354	0.0164379	0.851754	-3.21759
SMUG1	ENSG00000123415	12	54164745	54188994	-	single-strand-selective monofunctional uracil-DNA glycosylase 1 [Source:HGNC Symbol;Acc:HGNC:17148]	0.200616	3.27793	2.35859	0.0199735	0.851754	-3.22067
RFC2	ENSG00000049541	7	74231499	74254458	-	replication factor C subunit 2 [Source:HGNC Symbol;Acc:HGNC:9970]	0.214018	3.5284	2.36268	0.0197647	0.851754	-3.22761
ZFAND3	ENSG00000156639	6	37819499	38154624	+	zinc finger AN1-type containing 3 [Source:HGNC Symbol;Acc:HGNC:18019]	-0.2258	6.64889	-2.45063	0.0157141	0.851754	-3.22989
TRAV19	ENSG00000211799	14	22007512	22008181	+	T cell receptor alpha variable 19 [Source:HGNC Symbol;Acc:HGNC:12115]	-0.34873	2.66761	-2.3499	0.0204241	0.851754	-3.23451
NBPF15	ENSG00000266338	1	144421386	144461674	-	NBPF member 15 [Source:HGNC Symbol;Acc:HGNC:28791]	-0.299023	4.08116	-2.36576	0.0196082	0.851754	-3.23682
GSK3B	ENSG00000082701	3	119821323	120094417	-	glycogen synthase kinase 3 beta [Source:HGNC Symbol;Acc:HGNC:4617]	-0.134659	7.51184	-2.45877	0.0153796	0.851754	-3.23793
MS4A7	ENSG00000166927	11	60378482	60395951	+	membrane spanning 4-domains A7 [Source:HGNC Symbol;Acc:HGNC:13378]	0.335814	6.62104	2.44937	0.0157664	0.851754	-3.23855
KLHL6	ENSG00000172578	3	183487531	183555689	-	kelch like family member 6 [Source:HGNC Symbol;Acc:HGNC:18653]	-0.141087	6.79707	-2.44891	0.0157858	0.851754	-3.23946
C11orf71	ENSG00000180425	11	114391443	114400550	-	chromosome 11 open reading frame 71 [Source:HGNC Symbol;Acc:HGNC:25937]	0.235	3.69343	2.35931	0.0199365	0.851754	-3.24206
RASL10A	ENSG00000100276	22	29312933	29319679	-	RAS like family 10 member A [Source:HGNC Symbol;Acc:HGNC:16954]	1.41352	-1.74176	2.89837	0.00446667	0.798071	-3.24247
ROBO1	ENSG00000169855	3	78597240	79767815	-	roundabout guidance receptor 1 [Source:HGNC Symbol;Acc:HGNC:10249]	-0.675916	2.33772	-2.35913	0.0199455	0.851754	-3.24408
WDR53	ENSG00000185798	3	196554177	196568674	-	WD repeat domain 53 [Source:HGNC Symbol;Acc:HGNC:28786]	0.284806	2.82881	2.34182	0.0208511	0.853767	-3.24491
CERS4	ENSG00000090661	19	8206736	8262421	+	ceramide synthase 4 [Source:HGNC Symbol;Acc:HGNC:23747]	0.252167	4.23491	2.37757	0.0190195	0.851754	-3.24501
NFKB1	ENSG00000109320	4	102501329	102617302	+	nuclear factor kappa B subunit 1 [Source:HGNC Symbol;Acc:HGNC:7794]	-0.175119	6.77647	-2.44573	0.0159185	0.851754	-3.24692
RTF1	ENSG00000137815	15	41408408	41483563	+	RTF1 homolog, Paf1/RNA polymerase II complex component [Source:HGNC Symbol;Acc:HGNC:28996]	-0.146563	5.654	-2.4233	0.0168856	0.851754	-3.24697
RP11-490O6.2	ENSG00000262420	16	11741910	11744506	+	novel transcript, antisense to TXNDC11	0.479852	2.38535	2.3419	0.0208466	0.853767	-3.24777
GPRC5D-AS1	ENSG00000247498	12	12927726	12984645	+	GPRC5D and HEBP1 antisense RNA 1 [Source:HGNC Symbol;Acc:HGNC:53599]	-0.95703	0.608092	-2.54538	0.0121935	0.851754	-3.24913
LINC01336	ENSG00000250889	5	75047719	75052843	-		-0.344163	2.14678	-2.36124	0.0198378	0.851754	-3.24972
H4C9	ENSG00000276180	6	27138588	27139881	+	H4 clustered histone 9 [Source:HGNC Symbol;Acc:HGNC:4793]	0.366174	5.11955	2.4092	0.0175198	0.851754	-3.25455
RP11-474I11.8	ENSG00000264829	17	75679474	75679967	-	novel transcript, antisense to SAP30BP	0.712052	-0.65279	2.66018	0.00888619	0.851754	-3.25708
SAC3D1	ENSG00000168061	11	65040901	65044828	+	SAC3 domain containing 1 [Source:HGNC Symbol;Acc:HGNC:30179]	0.8251	0.320699	2.48319	0.0144135	0.851754	-3.25721
CCDC137	ENSG00000185298	17	81666364	81673904	+	coiled-coil domain containing 137 [Source:HGNC Symbol;Acc:HGNC:33451]	0.273917	3.55819	2.34809	0.0205192	0.851754	-3.2591
RP11-24C3.2	ENSG00000244380	3	48440352	48446656	-	novel transcript, antisense to TMA7	0.595012	1.1761	2.38983	0.0184254	0.851754	-3.25911
VTN	ENSG00000109072	17	28367276	28373091	-	vitronectin [Source:HGNC Symbol;Acc:HGNC:12724]	0.56002	0.708694	2.45067	0.0157122	0.851754	-3.26009
TFPI	ENSG00000003436	2	187464230	187565760	-	tissue factor pathway inhibitor [Source:HGNC Symbol;Acc:HGNC:11760]	-1.43022	0.866114	-2.50053	0.0137608	0.851754	-3.26304
B3GNT4	ENSG00000176383	12	122203543	122208952	+	UDP-GlcNAc:betaGal beta-1,3-N-acetylglucosaminyltransferase 4 [Source:HGNC Symbol;Acc:HGNC:15683]	0.201402	3.83189	2.35231	0.0202981	0.851754	-3.26475
AC004069.2	ENSG00000251259	4	105137280	105140619	-	novel transcript	-0.797875	-0.487877	-2.75659	0.00676068	0.851754	-3.26677
SLAMF7	ENSG00000026751	1	160739057	160754821	+	SLAM family member 7 [Source:HGNC Symbol;Acc:HGNC:21394]	0.359111	6.66375	2.43753	0.0162662	0.851754	-3.26748
RP11-120K18.2	ENSG00000260757	16	31402565	31404699	+	novel transcript	1.32577	-2.48185	3.03291	0.00297353	0.768554	-3.26754
POLN	ENSG00000130997	4	2071918	2242121	-	DNA polymerase nu [Source:HGNC Symbol;Acc:HGNC:18870]	0.256478	2.77112	2.32898	0.0215458	0.858656	-3.2683
FAM238A	ENSG00000233261	10	26589865	26594330	+	family with sequence similarity 238 member A [Source:HGNC Symbol;Acc:HGNC:17776]	0.675488	-0.177928	2.56168	0.0116648	0.851754	-3.2714
RP11-645C24.5	ENSG00000260306	16	21794095	21795759	-	novel transcript	-0.877309	0.41258	-2.56797	0.0114665	0.851754	-3.27586
RP13-514E23.2	ENSG00000273389	4	86000327	86000766	-		-0.465003	1.47244	-2.37887	0.018956	0.851754	-3.27591
RP5-991C6.4	ENSG00000232031	6	81724722	81736353	-	novel transcript	-0.905551	-1.33722	-3.00147	0.00327401	0.768554	-3.27654
FARS2	ENSG00000145982	6	5261044	5771580	+	phenylalanyl-tRNA synthetase 2, mitochondrial [Source:HGNC Symbol;Acc:HGNC:21062]	0.195566	3.89766	2.34751	0.0205496	0.851754	-3.27973
C1QA	ENSG00000173372	1	22636506	22639608	+	complement C1q A chain [Source:HGNC Symbol;Acc:HGNC:1241]	1.10893	0.331259	2.42096	0.0169893	0.851754	-3.28569
NHLRC1	ENSG00000187566	6	18121419	18122606	-	NHL repeat containing E3 ubiquitin protein ligase 1 [Source:HGNC Symbol;Acc:HGNC:21576]	1.14971	-1.23434	2.7382	0.00712646	0.851754	-3.28832
CCDC167	ENSG00000198937	6	37482920	37499922	-	coiled-coil domain containing 167 [Source:HGNC Symbol;Acc:HGNC:21239]	0.311358	2.50268	2.31762	0.0221778	0.858656	-3.29035
RP11-810P12.7	ENSG00000279491	11	61967794	61969490	+	TEC	0.786176	0.350648	2.45336	0.0156012	0.851754	-3.29411
NFE2L1-DT	ENSG00000263412	17	48045141	48048073	-	NFE2L1 divergent transcript [Source:HGNC Symbol;Acc:HGNC:54812]	0.434061	1.71771	2.33467	0.0212356	0.858656	-3.2949
RITA1	ENSG00000139405	12	113185526	113192368	+	RBPJ interacting and tubulin associated 1 [Source:HGNC Symbol;Acc:HGNC:25925]	0.295134	2.75254	2.31379	0.0223941	0.858656	-3.29596
ATP5IF1	ENSG00000130770	1	28236109	28246906	+	ATP synthase inhibitory factor subunit 1 [Source:HGNC Symbol;Acc:HGNC:871]	0.175112	5.63908	2.40019	0.0179357	0.851754	-3.29964
CITF22-49E9.3	ENSG00000278869	22	49933198	49934074	-	novel transcript	0.63903	1.38564	2.35183	0.0203231	0.851754	-3.29986
CXCL5	ENSG00000163735	4	73995642	73998779	-	C-X-C motif chemokine ligand 5 [Source:HGNC Symbol;Acc:HGNC:10642]	-1.15545	2.80803	-2.3159	0.0222744	0.858656	-3.30103
RP11-514O12.4	ENSG00000249141	6	166858094	166956124	-	novel protein	-0.219075	5.70281	-2.39551	0.0181553	0.851754	-3.30515
NUP50	ENSG00000093000	22	45163841	45188015	+	nucleoporin 50 [Source:HGNC Symbol;Acc:HGNC:8065]	-0.135784	7.69517	-2.43053	0.0165681	0.851754	-3.30515
DIABLO	ENSG00000184047	12	122207662	122227534	-	diablo IAP-binding mitochondrial protein [Source:HGNC Symbol;Acc:HGNC:21528]	0.152324	5.28559	2.38734	0.0185446	0.851754	-3.30577
LAG3	ENSG00000089692	12	6772512	6778455	+	lymphocyte activating 3 [Source:HGNC Symbol;Acc:HGNC:6476]	0.863152	2.26981	2.30849	0.0226971	0.858656	-3.30595
ING4	ENSG00000111653	12	6650280	6663148	-	inhibitor of growth family member 4 [Source:HGNC Symbol;Acc:HGNC:19423]	0.192312	3.72032	2.32758	0.021623	0.858656	-3.30608
HSPE1	ENSG00000115541	2	197499994	197503457	+	heat shock protein family E (Hsp10) member 1 [Source:HGNC Symbol;Acc:HGNC:5269]	0.294506	4.73496	2.36878	0.0194564	0.851754	-3.30761
HAX1	ENSG00000143575	1	154272511	154275875	+	HCLS1 associated protein X-1 [Source:HGNC Symbol;Acc:HGNC:16915]	0.213984	5.23466	2.38471	0.0186717	0.851754	-3.30888
POLR2D	ENSG00000144231	2	127846266	127858157	-	RNA polymerase II subunit D [Source:HGNC Symbol;Acc:HGNC:9191]	0.142431	4.99855	2.37541	0.0191261	0.851754	-3.30953
RP11-97O12.7	ENSG00000173867	15	88459717	88512529	-	novel transcript	0.225516	2.5669	2.30404	0.0229539	0.858656	-3.31465
IGF1R	ENSG00000140443	15	98648971	98964530	+	insulin like growth factor 1 receptor [Source:HGNC Symbol;Acc:HGNC:5465]	-0.243836	7.05896	-2.41727	0.0171542	0.851754	-3.31587
PRR25	ENSG00000167945	16	805443	813861	+		1.04946	-1.14062	2.67562	0.00850955	0.851754	-3.31619
COQ2	ENSG00000173085	4	83261536	83284914	-	coenzyme Q2, polyprenyltransferase [Source:HGNC Symbol;Acc:HGNC:25223]	0.17994	3.8282	2.32578	0.0217225	0.858656	-3.31774
PMAIP1	ENSG00000141682	18	59899948	59904306	+	phorbol-12-myristate-13-acetate-induced protein 1 [Source:HGNC Symbol;Acc:HGNC:9108]	0.357323	3.61569	2.31717	0.0222029	0.858656	-3.3187
RP11-182J1.1	ENSG00000254414	15	84631898	84633987	-		0.31218	1.40948	2.33926	0.020988	0.856121	-3.32404
POTEE	ENSG00000188219	2	131218067	131265278	+	POTE ankyrin domain family member E [Source:HGNC Symbol;Acc:HGNC:33895]	-1.34752	-0.994327	-2.77153	0.00647632	0.851754	-3.32862
SMPDL3A	ENSG00000172594	6	122789049	122809720	+	sphingomyelin phosphodiesterase acid like 3A [Source:HGNC Symbol;Acc:HGNC:17389]	0.45622	2.56729	2.29507	0.0234797	0.858656	-3.32935
DFFB	ENSG00000169598	1	3857267	3885429	+	DNA fragmentation factor subunit beta [Source:HGNC Symbol;Acc:HGNC:2773]	0.162031	3.56973	2.30898	0.0226691	0.858656	-3.3298
RP11-481J2.3	ENSG00000276131	16	58392153	58392807	-	novel transcript, antisense to GINS3	0.836692	-0.815064	2.60929	0.0102366	0.851754	-3.33083
RP11-283G6.3	ENSG00000256894	12	26125155	26126617	-	novel transcript, antisense to SSPN	0.787328	-0.7194	2.61387	0.010108	0.851754	-3.33272
RP13-228J13.1	ENSG00000224216	X	155334858	155351957	-	novel transcript	-1.11286	-0.51147	-2.71495	0.00761439	0.851754	-3.33298
HECA	ENSG00000112406	6	139135112	139180802	+	hdc homolog, cell cycle regulator [Source:HGNC Symbol;Acc:HGNC:21041]	-0.124049	8.14997	-2.42108	0.0169838	0.851754	-3.33476
AC018890.6	ENSG00000236449	2	174547141	174774827	+	novel transcript, antisense to WIPF1 and CHRNA1	-0.68863	1.2526	-2.37864	0.0189674	0.851754	-3.33485
RBBP8	ENSG00000101773	18	22798261	23026488	+	RB binding protein 8, endonuclease [Source:HGNC Symbol;Acc:HGNC:9891]	0.28352	4.81325	2.35782	0.0200132	0.851754	-3.33692
TTC36	ENSG00000172425	11	118527472	118531197	+	tetratricopeptide repeat domain 36 [Source:HGNC Symbol;Acc:HGNC:33708]	0.867375	-1.08374	2.67577	0.00850577	0.851754	-3.3382
MGAT3	ENSG00000128268	22	39457344	39492194	+	beta-1,4-mannosyl-glycoprotein 4-beta-N-acetylglucosaminyltransferase [Source:HGNC Symbol;Acc:HGNC:7046]	0.741799	1.9634	2.29164	0.0236839	0.858656	-3.34753
DDB2	ENSG00000134574	11	47214465	47239240	+	damage specific DNA binding protein 2 [Source:HGNC Symbol;Acc:HGNC:2718]	0.216567	4.43568	2.33341	0.0213037	0.858656	-3.3511
ITGA6	ENSG00000091409	2	172427354	172506282	+	integrin subunit alpha 6 [Source:HGNC Symbol;Acc:HGNC:6142]	-0.224877	7.26085	-2.403	0.017805	0.851754	-3.35283
PYURF	ENSG00000145337	4	88520985	88523813	-	PIGY upstream open reading frame [Source:HGNC Symbol;Acc:HGNC:44317]	0.169981	5.28702	2.36394	0.0197005	0.851754	-3.35416
MYCT1	ENSG00000120279	6	152697895	152724567	+	MYC target 1 [Source:HGNC Symbol;Acc:HGNC:23172]	-1.11365	0.436179	-2.50364	0.0136465	0.851754	-3.35708
RP3-329A5.8	ENSG00000272374	6	35220370	35224630	-	novel transcript, antisense to SCUBE3	-0.595948	2.21589	-2.29555	0.0234517	0.858656	-3.35833
SNRPD1	ENSG00000167088	18	21612267	21630456	+	small nuclear ribonucleoprotein D1 polypeptide [Source:HGNC Symbol;Acc:HGNC:11158]	0.314455	3.90682	2.30872	0.0226836	0.858656	-3.3587
OCM	ENSG00000122543	7	5879827	5886362	+	oncomodulin [Source:HGNC Symbol;Acc:HGNC:8105]	-0.923556	-1.41685	-2.90242	0.00441312	0.795738	-3.35913
NDUFB3	ENSG00000119013	2	201071433	201085750	+	NADH:ubiquinone oxidoreductase subunit B3 [Source:HGNC Symbol;Acc:HGNC:7698]	0.295042	3.89189	2.30816	0.0227158	0.858656	-3.35922
SDHB	ENSG00000117118	1	17018722	17054170	-	succinate dehydrogenase complex iron sulfur subunit B [Source:HGNC Symbol;Acc:HGNC:10681]	0.163058	5.36369	2.36377	0.0197092	0.851754	-3.35963
PDE6B	ENSG00000133256	4	625584	670782	+	phosphodiesterase 6B [Source:HGNC Symbol;Acc:HGNC:8786]	0.248517	3.29096	2.28596	0.0240246	0.858656	-3.36072
MELK	ENSG00000165304	9	36572862	36677683	+	maternal embryonic leucine zipper kinase [Source:HGNC Symbol;Acc:HGNC:16870]	0.573498	1.84025	2.28597	0.024024	0.858656	-3.36308
BCL11B	ENSG00000127152	14	99169287	99271524	-	BAF chromatin remodeling complex subunit BCL11B [Source:HGNC Symbol;Acc:HGNC:13222]	-0.209331	7.87394	-2.40376	0.0177697	0.851754	-3.36627
SLC12A4	ENSG00000124067	16	67943474	67969601	-	solute carrier family 12 member 4 [Source:HGNC Symbol;Acc:HGNC:10913]	0.265475	4.22304	2.31558	0.0222929	0.858656	-3.36892
WDR54	ENSG00000005448	2	74421678	74425755	+	WD repeat domain 54 [Source:HGNC Symbol;Acc:HGNC:25770]	0.272513	2.44162	2.26972	0.0250236	0.858656	-3.37523
SH3TC1	ENSG00000125089	4	8182072	8241803	+	SH3 domain and tetratricopeptide repeats 1 [Source:HGNC Symbol;Acc:HGNC:26009]	0.329012	4.82282	2.33912	0.0209957	0.856121	-3.3758
BRAF	ENSG00000157764	7	140719327	140924764	-	B-Raf proto-oncogene, serine/threonine kinase [Source:HGNC Symbol;Acc:HGNC:1097]	-0.160207	7.13049	-2.38859	0.0184845	0.851754	-3.38124
AC106782.20	ENSG00000262721	16	30875766	30895216	-	novel transcript	0.409928	1.26649	2.31235	0.0224759	0.858656	-3.38438
TMEM248	ENSG00000106609	7	66921225	66958551	+	transmembrane protein 248 [Source:HGNC Symbol;Acc:HGNC:25476]	-0.105297	7.4667	-2.39126	0.018357	0.851754	-3.38533
CBLL1	ENSG00000105879	7	107743697	107761667	+	Cbl proto-oncogene like 1 [Source:HGNC Symbol;Acc:HGNC:21225]	-0.136246	6.98864	-2.38475	0.0186697	0.851754	-3.38586
CAPN10-DT	ENSG00000260942	2	240582700	240586699	-	CAPN10 divergent transcript [Source:HGNC Symbol;Acc:HGNC:48839]	0.20991	3.40751	2.27323	0.0248049	0.858656	-3.38892
LINC00920	ENSG00000246898	16	66408524	66412135	+	long intergenic non-protein coding RNA 920 [Source:HGNC Symbol;Acc:HGNC:48611]	-0.795506	1.09992	-2.37736	0.0190302	0.851754	-3.3908
UFSP1	ENSG00000176125	7	100888723	100889718	-	UFM1 specific peptidase 1 (inactive) [Source:HGNC Symbol;Acc:HGNC:33821]	0.721844	0.586281	2.36578	0.0196073	0.851754	-3.39132
PLOD2	ENSG00000152952	3	146069440	146163653	-	procollagen-lysine,2-oxoglutarate 5-dioxygenase 2 [Source:HGNC Symbol;Acc:HGNC:9082]	-1.81718	-1.09132	-2.83904	0.00532218	0.843566	-3.39161
TMEM252-DT	ENSG00000226337	9	68541036	68644442	+	TMEM252 divergent transcript [Source:HGNC Symbol;Acc:HGNC:54377]	-1.47755	-1.96925	-3.07835	0.00258407	0.768554	-3.39525
RAB26	ENSG00000167964	16	2140803	2154165	+	RAB26, member RAS oncogene family [Source:HGNC Symbol;Acc:HGNC:14259]	0.350729	2.09359	2.26326	0.025431	0.858656	-3.39572
GDF9	ENSG00000164404	5	132861181	132866884	-	growth differentiation factor 9 [Source:HGNC Symbol;Acc:HGNC:4224]	0.458086	1.40188	2.28322	0.0241911	0.858656	-3.39974
CCR4	ENSG00000183813	3	32951574	32956349	+	C-C motif chemokine receptor 4 [Source:HGNC Symbol;Acc:HGNC:1605]	-0.297396	5.15378	-2.32842	0.0215765	0.858656	-3.40305
AC005253.4	ENSG00000268983	19	18568506	18569375	-	novel transcript, antisense to KXD1	0.251972	3.38688	2.26604	0.0252555	0.858656	-3.40462
RP3-412A9.16	ENSG00000273387	22	31082156	31083565	-	novel transcript, antisense to SMTN	0.681067	0.281735	2.38628	0.0185958	0.851754	-3.40676
CTD-2583A14.8	ENSG00000269867	19	57867038	57868172	-	novel transcript, sense intronic to ZNF814	-0.195365	2.63497	-2.25156	0.0261838	0.858656	-3.4068
ITPRIPL1	ENSG00000198885	2	96325331	96330517	+	ITPRIP like 1 [Source:HGNC Symbol;Acc:HGNC:29371]	0.350043	2.99796	2.25503	0.0259583	0.858656	-3.40914
AP001429.1	ENSG00000270116	21	37100814	37101343	+	novel transcript, sense intronic to TTC3	-0.776503	0.335595	-2.45902	0.0153693	0.851754	-3.40996
PBLD	ENSG00000108187	10	68282660	68333049	-	phenazine biosynthesis like protein domain containing [Source:HGNC Symbol;Acc:HGNC:23301]	-0.341448	1.89746	-2.26781	0.0251439	0.858656	-3.41134
CHCHD2	ENSG00000106153	7	56101569	56106576	-	coiled-coil-helix-coiled-coil-helix domain containing 2 [Source:HGNC Symbol;Acc:HGNC:21645]	0.241217	6.60518	2.36975	0.0194078	0.851754	-3.41149
AC017104.6	ENSG00000224376	2	231388976	231394991	+	novel transcript	0.50581	1.35586	2.28067	0.0243461	0.858656	-3.41406
PBK	ENSG00000168078	8	27809620	27838095	-	PDZ binding kinase [Source:HGNC Symbol;Acc:HGNC:18282]	0.746531	0.585388	2.32655	0.0216798	0.858656	-3.41524
EMID1	ENSG00000186998	22	29205851	29259597	+	EMI domain containing 1 [Source:HGNC Symbol;Acc:HGNC:18036]	1.46689	-1.84502	2.70771	0.00777248	0.851754	-3.41714
DUT-AS1	ENSG00000259488	15	48312353	48331856	-	DUT antisense RNA 1 [Source:HGNC Symbol;Acc:HGNC:55420]	0.241105	3.58501	2.26236	0.0254885	0.858656	-3.41818
CD52	ENSG00000169442	1	26317957	26320523	+	CD52 molecule [Source:HGNC Symbol;Acc:HGNC:1804]	0.404934	6.01048	2.35585	0.0201148	0.851754	-3.41878
C4BPA	ENSG00000123838	1	207104262	207144972	+	complement component 4 binding protein alpha [Source:HGNC Symbol;Acc:HGNC:1325]	-2.13992	-0.467348	-2.71257	0.00766616	0.851754	-3.42176
C3orf49	ENSG00000163632	3	63819362	63848636	+	chromosome 3 open reading frame 49 [Source:HGNC Symbol;Acc:HGNC:25190]	-0.685726	0.44131	-2.42368	0.0168686	0.851754	-3.42242
P2RX7	ENSG00000089041	12	121132819	121188032	+	purinergic receptor P2X 7 [Source:HGNC Symbol;Acc:HGNC:8537]	0.297473	4.87608	2.31688	0.0222195	0.858656	-3.42423
H4C4	ENSG00000277157	6	26188765	26189076	-	H4 clustered histone 4 [Source:HGNC Symbol;Acc:HGNC:4782]	0.374639	5.92302	2.35055	0.02039	0.851754	-3.42656
IGBP1	ENSG00000089289	X	70133449	70166324	+	immunoglobulin binding protein 1 [Source:HGNC Symbol;Acc:HGNC:5461]	0.137087	6.2655	2.35513	0.0201518	0.851754	-3.42745
OXLD1	ENSG00000204237	17	81665036	81666635	-	oxidoreductase like domain containing 1 [Source:HGNC Symbol;Acc:HGNC:27901]	0.274302	3.29406	2.25063	0.0262445	0.858656	-3.42801
ESRRA	ENSG00000173153	11	64305572	64316743	+	estrogen related receptor alpha [Source:HGNC Symbol;Acc:HGNC:3471]	0.231659	4.38794	2.29476	0.0234985	0.858656	-3.42821
HOPX	ENSG00000171476	4	56647988	56681899	-	HOP homeobox [Source:HGNC Symbol;Acc:HGNC:24961]	0.375762	4.17068	2.28541	0.0240579	0.858656	-3.42837
NBR1	ENSG00000188554	17	43170481	43211689	+	NBR1 autophagy cargo receptor [Source:HGNC Symbol;Acc:HGNC:6746]	-0.14675	7.09225	-2.36626	0.0195829	0.851754	-3.42937
HTRA2	ENSG00000115317	2	74529377	74533348	+	HtrA serine peptidase 2 [Source:HGNC Symbol;Acc:HGNC:14348]	0.273149	4.18679	2.28258	0.02423	0.858656	-3.43041
RP5-1136G13.2	ENSG00000273314	7	148696467	148698664	-	novel transcript, antisense to CUL1	0.489732	0.732572	2.32335	0.0218571	0.858656	-3.43129
RP11-691N7.6	ENSG00000254732	11	57742163	57793243	+	novel protein, C11orf31-CTNND1 readthrough	0.192213	3.15256	2.2434	0.0267203	0.858656	-3.43345
IPCEF1	ENSG00000074706	6	154154496	154356792	-	interaction protein for cytohesin exchange factors 1 [Source:HGNC Symbol;Acc:HGNC:21204]	-0.149542	7.24912	-2.36582	0.0196053	0.851754	-3.43376
YEATS4	ENSG00000127337	12	69359703	69390796	+	YEATS domain containing 4 [Source:HGNC Symbol;Acc:HGNC:24859]	0.244583	4.19329	2.28314	0.0241957	0.858656	-3.43461
RFFL	ENSG00000092871	17	35005990	35089319	-	ring finger and FYVE like domain containing E3 ubiquitin protein ligase [Source:HGNC Symbol;Acc:HGNC:24821]	-0.120861	6.83203	-2.35948	0.0199277	0.851754	-3.43555
AMZ2	ENSG00000196704	17	68247574	68257164	+	archaelysin family metallopeptidase 2 [Source:HGNC Symbol;Acc:HGNC:28041]	0.1334	5.99306	2.34448	0.0207098	0.853767	-3.43601
H3C11	ENSG00000275379	6	27871905	27872315	-	H3 clustered histone 11 [Source:HGNC Symbol;Acc:HGNC:4771]	0.304054	6.21258	2.34989	0.0204247	0.851754	-3.43993
SLC16A2	ENSG00000147100	X	74421461	74533917	+	solute carrier family 16 member 2 [Source:HGNC Symbol;Acc:HGNC:10923]	1.28265	-2.21668	2.82483	0.00554832	0.851754	-3.44004
PSPH	ENSG00000146733	7	56011051	56051604	-	phosphoserine phosphatase [Source:HGNC Symbol;Acc:HGNC:9577]	0.393701	2.2705	2.23159	0.0275138	0.858656	-3.44081
APC2	ENSG00000115266	19	1446302	1473244	+	APC regulator of WNT signaling pathway 2 [Source:HGNC Symbol;Acc:HGNC:24036]	0.400423	3.29766	2.24302	0.0267457	0.858656	-3.44347
RP11-875O11.2	ENSG00000246130	8	23068229	23083619	+	novel transcript	-1.01647	0.372576	-2.42505	0.0168083	0.851754	-3.44474
HNRNPA0	ENSG00000177733	5	137750427	137754376	-	heterogeneous nuclear ribonucleoprotein A0 [Source:HGNC Symbol;Acc:HGNC:5030]	-0.158565	6.30659	-2.34372	0.0207501	0.853767	-3.44941
LINC02649	ENSG00000215244	10	6277687	6335982	+	long intergenic non-protein coding RNA 2649 [Source:HGNC Symbol;Acc:HGNC:54134]	-0.457069	2.60976	-2.22704	0.0278245	0.858656	-3.45008
DBNDD1	ENSG00000003249	16	90004865	90020128	-	dysbindin domain containing 1 [Source:HGNC Symbol;Acc:HGNC:28455]	-0.930154	1.30904	-2.29138	0.023699	0.858656	-3.45382
FCRLB	ENSG00000162746	1	161721563	161728143	+	Fc receptor like B [Source:HGNC Symbol;Acc:HGNC:26431]	0.517149	1.58362	2.24244	0.0267839	0.858656	-3.45506
MOCS3	ENSG00000124217	20	50958826	50963931	+	molybdenum cofactor synthesis 3 [Source:HGNC Symbol;Acc:HGNC:15765]	0.170805	4.28062	2.27353	0.024786	0.858656	-3.45517
NDUFAF2	ENSG00000164182	5	60945129	61153037	+	NADH:ubiquinone oxidoreductase complex assembly factor 2 [Source:HGNC Symbol;Acc:HGNC:28086]	0.292519	1.99212	2.22927	0.0276719	0.858656	-3.45518
XXbac-B476C20.9	ENSG00000225335	22	18076527	18078884	-	novel transcript	0.290714	2.28797	2.21889	0.0283893	0.858656	-3.46416
UQCRFS1	ENSG00000169021	19	29205321	29213541	-	ubiquinol-cytochrome c reductase, Rieske iron-sulfur polypeptide 1 [Source:HGNC Symbol;Acc:HGNC:12587]	0.134219	5.57708	2.3192	0.0220888	0.858656	-3.46727
CIAO2A	ENSG00000166797	15	64072559	64094018	-	cytosolic iron-sulfur assembly component 2A [Source:HGNC Symbol;Acc:HGNC:26235]	0.248508	5.43528	2.31475	0.0223395	0.858656	-3.46934
LINC00899	ENSG00000231711	22	46039907	46044853	-	long intergenic non-protein coding RNA 899 [Source:HGNC Symbol;Acc:HGNC:48583]	1.07885	-0.72764	2.47192	0.0148522	0.851754	-3.47221
ZNF229	ENSG00000278318	19	44417519	44448578	-	zinc finger protein 229 [Source:HGNC Symbol;Acc:HGNC:13022]	-0.724466	1.41707	-2.25643	0.0258681	0.858656	-3.47323
RP11-667K14.4	ENSG00000262533	17	2042900	2043425	-	novel transcript, antisense to DPH1 and OVCA2	0.153376	3.47387	2.22929	0.0276706	0.858656	-3.47452
MTLN	ENSG00000175701	2	110211529	110245420	-	mitoregulin [Source:HGNC Symbol;Acc:HGNC:27339]	0.505145	1.39274	2.23529	0.027263	0.858656	-3.47486
RPS5	ENSG00000083845	19	58386400	58394806	+	ribosomal protein S5 [Source:HGNC Symbol;Acc:HGNC:10426]	0.229403	8.83927	2.36253	0.019772	0.851754	-3.47654
FOXJ3	ENSG00000198815	1	42176539	42335877	-	forkhead box J3 [Source:HGNC Symbol;Acc:HGNC:29178]	-0.123933	7.35448	-2.34683	0.0205853	0.851754	-3.47756
TCERG1L	ENSG00000176769	10	131092391	131311721	-	transcription elongation regulator 1 like [Source:HGNC Symbol;Acc:HGNC:23533]	1.43704	-2.11038	2.7901	0.00613805	0.851754	-3.4784
PRDX3	ENSG00000165672	10	119167703	119178833	-	peroxiredoxin 3 [Source:HGNC Symbol;Acc:HGNC:9354]	0.21916	5.5549	2.3142	0.0223709	0.858656	-3.47912
PLCL1	ENSG00000115896	2	197804702	198572581	+	phospholipase C like 1 (inactive) [Source:HGNC Symbol;Acc:HGNC:9063]	-0.389697	4.54697	-2.26562	0.0252815	0.858656	-3.47979
SPX	ENSG00000134548	12	21526307	21537377	+	spexin hormone [Source:HGNC Symbol;Acc:HGNC:28139]	-0.943812	1.47173	-2.27531	0.0246759	0.858656	-3.48094
PIANP	ENSG00000139200	12	6693792	6700800	-	PILR alpha associated neural protein [Source:HGNC Symbol;Acc:HGNC:25338]	0.721825	0.154285	2.34218	0.0208317	0.853767	-3.48172
PCLAF	ENSG00000166803	15	64364311	64387687	-	PCNA clamp associated factor [Source:HGNC Symbol;Acc:HGNC:28961]	0.661651	1.57193	2.22068	0.0282643	0.858656	-3.48183
METTL2A	ENSG00000087995	17	62423867	62450822	+	methyltransferase 2A, methylcytidine [Source:HGNC Symbol;Acc:HGNC:25755]	0.179266	3.94458	2.2426	0.0267733	0.858656	-3.48615
ANKRD17	ENSG00000132466	4	73073376	73258798	-	ankyrin repeat domain 17 [Source:HGNC Symbol;Acc:HGNC:23575]	-0.132557	8.02114	-2.35	0.0204188	0.851754	-3.48628
PARP3	ENSG00000041880	3	51942345	51948867	+	poly(ADP-ribose) polymerase family member 3 [Source:HGNC Symbol;Acc:HGNC:273]	0.392933	1.76107	2.21607	0.0285875	0.858656	-3.48745
URGCP-MRPS24	ENSG00000270617	7	43866558	43906589	-	URGCP-MRPS24 readthrough [Source:HGNC Symbol;Acc:HGNC:49188]	0.248464	3.63422	2.23029	0.0276018	0.858656	-3.48758
RUNDC3A-AS1	ENSG00000267750	17	44299574	44315315	-	RUNDC3A antisense RNA 1 [Source:HGNC Symbol;Acc:HGNC:51344]	-1.54754	-0.278153	-2.56799	0.0114658	0.851754	-3.48944
KPTN	ENSG00000118162	19	47475144	47484268	-	kaptin, actin binding protein [Source:HGNC Symbol;Acc:HGNC:6404]	0.568588	0.610926	2.28273	0.0242207	0.858656	-3.49121
PGM1	ENSG00000079739	1	63593276	63660245	+	phosphoglucomutase 1 [Source:HGNC Symbol;Acc:HGNC:8905]	-0.266346	4.06845	-2.23774	0.0270976	0.858656	-3.49203
LINC02846	ENSG00000260193	9	136107808	136109424	-	long intergenic non-protein coding RNA 2846 [Source:HGNC Symbol;Acc:HGNC:54381]	0.93704	-1.15223	2.53743	0.0124592	0.851754	-3.49227
NOP16	ENSG00000048162	5	176383938	176388975	-	NOP16 nucleolar protein [Source:HGNC Symbol;Acc:HGNC:26934]	0.22863	4.69833	2.27423	0.024743	0.858656	-3.49239
EIF2S3B	ENSG00000180574	12	10505602	10523135	+	eukaryotic translation initiation factor 2 subunit gamma B [Source:HGNC Symbol;Acc:HGNC:43863]	-1.02647	-0.151069	-2.47108	0.0148857	0.851754	-3.49242
AC104532.2	ENSG00000267314	19	5904841	5914707	+	novel protein, readthrough VMAC-CAPS	0.530195	0.916656	2.26171	0.0255299	0.858656	-3.49469
ITIH2	ENSG00000151655	10	7703269	7749520	+	inter-alpha-trypsin inhibitor heavy chain 2 [Source:HGNC Symbol;Acc:HGNC:6167]	-0.485279	1.7077	-2.22809	0.0277524	0.858656	-3.4952
C1QB	ENSG00000173369	1	22652762	22661538	+	complement C1q B chain [Source:HGNC Symbol;Acc:HGNC:1242]	0.845247	2.17601	2.19929	0.0297896	0.858656	-3.49537
MPPED2	ENSG00000066382	11	30384493	30586872	-	metallophosphoesterase domain containing 2 [Source:HGNC Symbol;Acc:HGNC:1180]	-1.09435	0.417799	-2.36773	0.019509	0.851754	-3.49636
RP11-874J12.4	ENSG00000266401	18	3653410	3656282	+	novel transcript, antisense to DLGAP1	-1.44916	-1.73794	-2.87333	0.00481109	0.80818	-3.49671
RP5-884G6.2	ENSG00000228084	1	99968383	99969864	-	novel transcript	0.956819	-1.92703	2.70222	0.00789421	0.851754	-3.50082
TMC3	ENSG00000188869	15	81331217	81374213	-	transmembrane channel like 3 [Source:HGNC Symbol;Acc:HGNC:22995]	0.802415	-0.345708	2.37398	0.019197	0.851754	-3.50126
TMEM44-AS1	ENSG00000231770	3	194584011	194590260	+	TMEM44 antisense RNA 1 [Source:HGNC Symbol;Acc:HGNC:44272]	0.362247	1.5886	2.21243	0.0288446	0.858656	-3.50249
LHFPL4	ENSG00000156959	3	9498361	9553802	-	LHFPL tetraspan subfamily member 4 [Source:HGNC Symbol;Acc:HGNC:29568]	1.24606	-1.31325	2.5651	0.0115565	0.851754	-3.50413
YWHAB	ENSG00000166913	20	44885676	44908532	+	tyrosine 3-monooxygenase/tryptophan 5-monooxygenase activation protein beta [Source:HGNC Symbol;Acc:HGNC:12849]	-0.188905	8.81224	-2.34738	0.0205566	0.851754	-3.50669
[truncated: 19,169 more rows]

## Sheet: ΔP_v_ΔNP
GeneSymbol	EnsemblID	Chromosome	Start	End	Probe.Strand	descripton_new	logFC	AveExpr	t	P.Value	adj.P.Val	B
[truncated: 19,654 more rows]
