# Supplementary material for: Innate immune activation restricts priming and protective efficacy of the radiation-attenuated PfSPZ malaria vaccine
Source: JCI Insight. 2024 Apr 30;9(11):e167408. doi: 10.1172/jci.insight.167408 (PMC11382880; doi:10.1172/jci.insight.167408)
Supplement: Supplemental table 5 [file jciinsight-9-167408-s114.xlsx]

## Sheet: btm_level
correlation_analysis_type	timepoint_for_features	row	column	n	cor	p	fdr
BTM-level, spearman	baseline	CSP_specific_IgG_postvax	metabolism_in_mitochondria,_peroxisome_(M187)	244	-0.234486	0.000219343	0.000995198
BTM-level, spearman	baseline	time to parasitemia	CSP_specific_IgG_postvax	244	0.225623	0.000382091	0.00164888
BTM-level, spearman	baseline	CSP_specific_IgG_postvax	FACS_CD11c+_of_live_PBMCs	169	0.218969	0.00423284	0.0142732
BTM-level, spearman	baseline	time to parasitemia	adhesion_and_migration,_chemotaxis_(M91)	244	0.177689	0.00537711	0.0175992
BTM-level, spearman	baseline	time to parasitemia	NK_cell_surface_signature_(S1)	244	0.156936	0.0141255	0.0408717
BTM-level, spearman	baseline	time to parasitemia	FACS_Vd2_of_T_cells	213	0.167803	0.014206	0.0410697
BTM-level, spearman	baseline	time to parasitemia	FACS_Vg9+Vd2+_of_T_cells	213	0.163787	0.0167336	0.0471204
BTM-level, spearman	baseline	time to parasitemia	G_protein_coupled_receptors_cluster_(M155)	244	0.152992	0.0167736	0.047216
BTM-level, spearman	baseline	CSP_specific_IgG_postvax	FACS_PBs_of_B_cells	193	0.162776	0.0237118	0.0630967
BTM-level, spearman	baseline	time to parasitemia	enriched_in_G-protein_coupled_receptors_(M130)	244	0.142525	0.0259974	0.0681417
BTM-level, spearman	baseline	time to parasitemia	enriched_in_nuclear_pore_complex_interacting_proteins_(M247)	244	0.142017	0.0265387	0.0693277
BTM-level, spearman	baseline	CSP_specific_IgG_postvax	Hox_cluster_V_(M96)	244	0.137417	0.0318974	0.0809791
BTM-level, spearman	baseline	CSP_specific_IgG_postvax	growth_factor_induced,_enriched_in_nuclear_receptor_subfamily_4_(M94)	244	0.136294	0.0333384	0.0839386
BTM-level, spearman	baseline	time to parasitemia	G_protein_mediated_calcium_signaling_(M159)	244	0.135728	0.0340848	0.0855328
BTM-level, spearman	baseline	CSP_specific_IgG_postvax	T_cell_surface_signature_(S0)	244	-0.134082	0.0363376	0.090206
BTM-level, spearman	baseline	CSP_specific_IgG_postvax	FACS_Plasmablasts_of_live_PBMCs	169	0.159538	0.0382753	0.0942787
BTM-level, spearman	baseline	time to parasitemia	antigen_presentation_(lipids_and_proteins)_(M28)	244	-0.131133	0.0406881	0.0992405
BTM-level, spearman	delta	CSP_specific_IgG_postvax	FACS_CSP-specific_memory_B_cells_of_live_leukocytes	135	0.505503	4.02051e-10	2.38866e-09
BTM-level, spearman	delta	time to parasitemia	CSP_specific_IgG_postvax	244	0.225623	0.000382091	0.0011664
BTM-level, spearman	delta	CSP_specific_IgG_postvax	intracellular_transport_(M147)	230	0.212388	0.00119311	0.00335661
BTM-level, spearman	delta	CSP_specific_IgG_postvax	nuclear_pore,_transport;_mRNA_splicing,_processing_(M143)	230	0.207751	0.00153402	0.00423912
BTM-level, spearman	delta	time to parasitemia	enriched_for_promoter_motif_NATCACGTGAY_(putative_SREBF1_targets)_(M178)	230	0.193463	0.00322013	0.00839716
BTM-level, spearman	delta	time to parasitemia	enriched_in_naive_and_memory_B_cells_(M83)	230	0.192906	0.00331124	0.00861823
BTM-level, spearman	delta	CSP_specific_IgG_postvax	complement_activation_(II)_(M112.1)	230	0.176778	0.0071977	0.0175063
BTM-level, spearman	delta	CSP_specific_IgG_postvax	inositol_phosphate_metabolism_(M129)	230	0.175161	0.00775398	0.0187182
BTM-level, spearman	delta	time to parasitemia	chromosome_Y_linked_(M240)	230	-0.173186	0.00848587	0.0203069
BTM-level, spearman	delta	CSP_specific_IgG_postvax	enriched_for_TF_motif_TNCATNTCCYR_(M232)	230	0.167245	0.0110694	0.0258009
BTM-level, spearman	delta	CSP_specific_IgG_postvax	cytoskeleton/actin_(SRF_transcription_targets)_(M145.1)	230	0.167234	0.0110749	0.0258125
BTM-level, spearman	delta	CSP_specific_IgG_postvax	cytoskeleton/actin_(SRF_transcription_targets)_(M145.0)	230	0.164977	0.0122258	0.0282061
BTM-level, spearman	delta	CSP_specific_IgG_postvax	plasma_membrane,_cell_junction_(M162.0)	230	-0.163825	0.0128527	0.0295007
BTM-level, spearman	delta	time to parasitemia	Naive_B_cell_surface_signature_(S8)	230	0.163705	0.0129196	0.0296296
BTM-level, spearman	delta	CSP_specific_IgG_postvax	nuclear_pore_complex_(mitosis)_(M106.1)	230	0.160344	0.0149221	0.033714
BTM-level, spearman	delta	time to parasitemia	enriched_in_B_cells_(II)_(M47.1)	230	0.158295	0.0162726	0.0364366
BTM-level, spearman	delta	time to parasitemia	Hox_cluster_I_(M17.0)	230	-0.155384	0.0183733	0.0406512
BTM-level, spearman	delta	CSP_specific_IgG_postvax	amino_acid_metabolishm_and_transport_(M154.0)	230	-0.155322	0.0184201	0.0407467
BTM-level, spearman	delta	CSP_specific_IgG_postvax	chromosome_Y_linked_(M240)	230	-0.154945	0.0187096	0.0413323
BTM-level, spearman	delta	CSP_specific_IgG_postvax	respiratory_electron_transport_chain_(mitochondrion)_(M216)	230	-0.153298	0.0200195	0.0438522
BTM-level, spearman	delta	CSP_specific_IgG_postvax	transmembrane_and_ion_transporters_(I)_(M142)	230	-0.151686	0.0213785	0.0465449
BTM-level, spearman	delta	CSP_specific_IgG_postvax	nuclear_pore_complex_(M106.0)	230	0.15061	0.0223293	0.0483896
BTM-level, spearman	delta	CSP_specific_IgG_postvax	cell_cycle,_mitotic_phase_(M230)	230	0.150581	0.0223556	0.0484417
BTM-level, spearman	delta	CSP_specific_IgG_postvax	phosphatidylinositol_signaling_system_(M101)	230	0.150057	0.022832	0.0493692
BTM-level, spearman	delta	time to parasitemia	enriched_in_B_cells_(III)_(M47.2)	230	0.14583	0.0270075	0.0573362
BTM-level, spearman	delta	time to parasitemia	enriched_in_B_cells_(IV)_(M47.3)	230	0.144534	0.0284123	0.0599386
BTM-level, spearman	delta	time to parasitemia	enriched_in_B_cell_differentiation_(M123)	230	0.144504	0.0284455	0.06
BTM-level, spearman	delta	CSP_specific_IgG_postvax	NK_cell_surface_signature_(S1)	230	0.142865	0.0303138	0.0634366
BTM-level, spearman	delta	time to parasitemia	plasma_cells_&_B_cells,_immunoglobulins_(M156.0)	230	0.141334	0.0321514	0.0667865
BTM-level, spearman	delta	CSP_specific_IgG_postvax	cell_adhesion,_membrane_(M133.0)	230	-0.140136	0.0336552	0.0694855
BTM-level, spearman	delta	time to parasitemia	olfactory_receptors_(M228)	230	-0.139221	0.0348429	0.0716474
BTM-level, spearman	delta	time to parasitemia	amino_acid_metabolishm_and_transport_(M154.0)	230	-0.139082	0.0350274	0.0719709
BTM-level, spearman	delta	CSP_specific_IgG_postvax	enriched_in_nuclear_pore_complex_interacting_proteins_(M247)	230	0.138629	0.0356308	0.07304
BTM-level, spearman	delta	time to parasitemia	proinflammatory_dendritic_cell,_myeloid_cell_response_(M86.1)	230	-0.13843	0.0358987	0.0735017
BTM-level, spearman	delta	time to parasitemia	enriched_in_G-protein_coupled_receptors_(M130)	230	0.138009	0.0364725	0.0745371
BTM-level, spearman	delta	CSP_specific_IgG_postvax	heme_biosynthesis_(I)_(M171)	230	0.137943	0.0365625	0.074704
BTM-level, spearman	delta	time to parasitemia	enriched_in_B_cells_(I)_(M47.0)	230	0.136495	0.038597	0.0782478
BTM-level, spearman	delta	CSP_specific_IgG_postvax	heme_biosynthesis_(II)_(M222)	230	0.136321	0.0388471	0.0786978
BTM-level, spearman	delta	time to parasitemia	enriched_in_B_cells_(VI)_(M69)	230	0.134413	0.0416879	0.0837763
BTM-level, spearman	delta	CSP_specific_IgG_postvax	transcription_regulation_in_cell_development_(M49)	230	0.134321	0.0418299	0.084012
BTM-level, spearman	delta	CSP_specific_IgG_postvax	extracellular_matrix,_collagen_(M210)	230	-0.132492	0.0447234	0.0889629
BTM-level, spearman	delta	CSP_specific_IgG_postvax	FACS_CD3+CD8+_of_live_PBMCs	150	-0.162144	0.047437	0.0936505
BTM-level, spearman	delta	time to parasitemia	B_cell_surface_signature_(S2)	230	0.129425	0.0499513	0.0979416
BTM-level, spearman	delta	time to parasitemia	extracellular_matrix_(II)_(M2.1)	230	-0.129396	0.0500027	0.0980217
BTM-level, spearman	postvax	CSP_specific_IgG_postvax	FACS_CSP-specific_memory_B_cells_of_live_leukocytes	150	0.550633	2.8777e-13	3.9798e-12
BTM-level, spearman	postvax	time to parasitemia	CSP_specific_IgG_postvax	244	0.225623	0.000382091	0.00147413
BTM-level, spearman	postvax	time to parasitemia	chemokines_and_receptors_(M38)	243	-0.222639	0.000471053	0.00178285
BTM-level, spearman	postvax	CSP_specific_IgG_postvax	respiratory_electron_transport_chain_(mitochondrion)_(M231)	230	-0.227317	0.000512297	0.00192369
BTM-level, spearman	postvax	CSP_specific_IgG_postvax	cytoskeleton/actin_(SRF_transcription_targets)_(M145.1)	230	0.221972	0.000697836	0.00254849
BTM-level, spearman	postvax	time to parasitemia	extracellular_matrix_(II)_(M2.1)	243	-0.210315	0.000971867	0.00345007
BTM-level, spearman	postvax	time to parasitemia	complement_activation_(I)_(M112.0)	243	-0.207902	0.00111471	0.00390675
BTM-level, spearman	postvax	time to parasitemia	enriched_in_G-protein_coupled_receptors_(M130)	243	0.200157	0.00171363	0.00574369
BTM-level, spearman	postvax	time to parasitemia	FACS_CSP-specific_memory_B_cells_of_live_leukocytes	160	0.240228	0.00221501	0.00724816
BTM-level, spearman	postvax	time to parasitemia	FACS_Vd2_of_T_cells	197	0.204519	0.00394119	0.0121578
BTM-level, spearman	postvax	time to parasitemia	cytokines_-_recepters_cluster_(M115)	243	-0.174323	0.00644361	0.0187954
BTM-level, spearman	postvax	CSP_specific_IgG_postvax	T_cell_surface_signature_(S0)	230	-0.178276	0.00671387	0.0194809
BTM-level, spearman	postvax	time to parasitemia	NK_cell_surface_signature_(S1)	243	0.172433	0.00705329	0.0203644
BTM-level, spearman	postvax	time to parasitemia	FACS_Vg9+Vd2+_of_T_cells	197	0.191004	0.00717499	0.0206771
BTM-level, spearman	postvax	CSP_specific_IgG_postvax	spliceosome_(M250)	230	-0.169537	0.0100003	0.0276944
BTM-level, spearman	postvax	time to parasitemia	enriched_in_NK_cells_(II)_(M61.0)	243	0.163007	0.0109287	0.0299367
BTM-level, spearman	postvax	time to parasitemia	enriched_in_T_cells_(II)_(M223)	243	0.1578	0.0137922	0.0367432
BTM-level, spearman	postvax	CSP_specific_IgG_postvax	respiratory_electron_transport_chain_(mitochondrion)_(M238)	230	-0.154301	0.0192129	0.0490215
BTM-level, spearman	postvax	time to parasitemia	lysosome_(M209)	243	-0.149821	0.0194581	0.0495344
BTM-level, spearman	postvax	CSP_specific_IgG_postvax	platelet_activation_-_actin_binding_(M196)	230	0.15384	0.0195801	0.0498138
BTM-level, spearman	postvax	CSP_specific_IgG_postvax	transcription_regulation_in_cell_development_(M49)	230	0.152612	0.0205888	0.0520113
BTM-level, spearman	postvax	CSP_specific_IgG_postvax	double_positive_thymocytes_(M126)	230	-0.152485	0.0206951	0.0522326
BTM-level, spearman	postvax	CSP_specific_IgG_postvax	cell_movement,_Adhesion_&_Platelet_activation_(M30)	230	0.150683	0.0222641	0.0555489
BTM-level, spearman	postvax	CSP_specific_IgG_postvax	axon_guidance_(M110)	230	-0.15054	0.0223929	0.0558392
BTM-level, spearman	postvax	CSP_specific_IgG_postvax	T_cell_differentiation_(Th2)_(M19)	230	-0.149891	0.0229845	0.0571112
BTM-level, spearman	postvax	time to parasitemia	FACS_CD11c+_of_live_PBMCs	160	0.178799	0.0236866	0.0586476
BTM-level, spearman	postvax	CSP_specific_IgG_postvax	transcription_elongation,_RNA_polymerase_II_(M234)	230	-0.1473	0.0254869	0.0624194
BTM-level, spearman	postvax	CSP_specific_IgG_postvax	cytoskeletal_remodeling_(enriched_for_SRF_targets)_(M34)	230	0.147193	0.0255946	0.0626387
BTM-level, spearman	postvax	time to parasitemia	enriched_for_SMAD2/3_signaling_(M97)	243	0.14119	0.0277624	0.0670369
BTM-level, spearman	postvax	time to parasitemia	cell_cycle_and_transcription_(M4.0)	243	-0.140814	0.0281853	0.06793
BTM-level, spearman	postvax	CSP_specific_IgG_postvax	NK_cell_surface_signature_(S1)	230	0.143314	0.0297921	0.0712019
BTM-level, spearman	postvax	time to parasitemia	enriched_in_monocytes_(IV)_(M118.0)	243	-0.13777	0.03181	0.0753064
BTM-level, spearman	postvax	time to parasitemia	Hox_cluster_V_(M96)	243	-0.137131	0.0326195	0.0769288
BTM-level, spearman	postvax	CSP_specific_IgG_postvax	transmembrane_transport_(SLC_cluster)_(M154.1)	230	-0.140484	0.0332119	0.0780737
BTM-level, spearman	postvax	CSP_specific_IgG_postvax	cytoskeleton/actin_(SRF_transcription_targets)_(M145.0)	230	0.139581	0.0343715	0.0804417
BTM-level, spearman	postvax	CSP_specific_IgG_postvax	respiratory_electron_transport_chain_(mitochondrion)_(M219)	230	-0.13697	0.0379193	0.0873757
BTM-level, spearman	postvax	CSP_specific_IgG_postvax	viral_sensing_&_immunity;_IRF2_targets_network_(II)_(M111.1)	230	-0.135242	0.0404332	0.0922676
BTM-level, spearman	postvax	time to parasitemia	FACS_atypical_memory_of_B_cells	186	-0.148962	0.0424368	0.0960756
BTM-level, spearman	postvax	CSP_specific_IgG_postvax	translation_initiation_factor_3_complex_(M245)	230	-0.133536	0.043051	0.0971756
BTM-level, spearman	postvax	time to parasitemia	enriched_in_NK_cells_(I)_(M7.2)	243	0.129277	0.0440834	0.0991297

## Sheet: gene_level
correlation_analysis_type	timepoint_for_features	row	column	n	cor	p	fdr
gene-level, spearman	baseline	time to parasitemia	CSP_specific_IgG_postvax	244	0.225623	0.000382091	0.00132953
gene-level, spearman	baseline	CSP_specific_IgG_postvax	LINC02520	244	-0.222522	0.000461664	0.00157736
gene-level, spearman	baseline	CSP_specific_IgG_postvax	PLEKHA6	244	0.215849	0.000687629	0.00225947
gene-level, spearman	baseline	time to parasitemia	IRF6	244	0.2041	0.0013479	0.00413487
gene-level, spearman	baseline	CSP_specific_IgG_postvax	COLCA1	244	0.199171	0.00176866	0.00527285
gene-level, spearman	baseline	CSP_specific_IgG_postvax	TRPV3	244	0.197473	0.00193937	0.00572548
gene-level, spearman	baseline	CSP_specific_IgG_postvax	TBXT	244	0.195711	0.00213234	0.00623104
gene-level, spearman	baseline	time to parasitemia	LRRC43	244	0.189847	0.00290695	0.00821087
gene-level, spearman	baseline	CSP_specific_IgG_postvax	LRRC43	244	0.186131	0.00352208	0.00973901
gene-level, spearman	baseline	CSP_specific_IgG_postvax	MAP6	244	0.185452	0.00364641	0.0100437
gene-level, spearman	baseline	CSP_specific_IgG_postvax	FACS_CD11c+_of_live_PBMCs	169	0.218969	0.00423284	0.0114632
gene-level, spearman	baseline	CSP_specific_IgG_postvax	ACOXL	244	0.182493	0.00423578	0.0114703
gene-level, spearman	baseline	CSP_specific_IgG_postvax	DNTT	244	-0.181135	0.00453388	0.0121813
gene-level, spearman	baseline	CSP_specific_IgG_postvax	COL9A3	244	0.178846	0.00507968	0.0134711
gene-level, spearman	baseline	CSP_specific_IgG_postvax	SLC13A5	244	0.174928	0.00615179	0.0159572
gene-level, spearman	baseline	time to parasitemia	GTF2H2	244	0.1741	0.00640262	0.0165292
gene-level, spearman	baseline	CSP_specific_IgG_postvax	KIAA0895	244	-0.17405	0.00641798	0.0165643
gene-level, spearman	baseline	time to parasitemia	IL31RA	244	0.17378	0.00650189	0.0167541
gene-level, spearman	baseline	CSP_specific_IgG_postvax	KLHL33	244	0.173556	0.00657241	0.0169134
gene-level, spearman	baseline	time to parasitemia	AKR1C3	244	0.173061	0.00673041	0.0172703
gene-level, spearman	baseline	time to parasitemia	RP1-80N2.3	244	0.172447	0.00693108	0.0177252
gene-level, spearman	baseline	CSP_specific_IgG_postvax	RAB17	244	0.169909	0.00781856	0.0197002
gene-level, spearman	baseline	CSP_specific_IgG_postvax	F2RL3	244	0.167763	0.00864646	0.0215192
gene-level, spearman	baseline	time to parasitemia	GATA2-AS1	244	-0.167331	0.00882236	0.0219009
gene-level, spearman	baseline	CSP_specific_IgG_postvax	ARMC12	244	-0.167167	0.00888977	0.0220475
gene-level, spearman	baseline	time to parasitemia	CMYA5	244	0.167081	0.00892573	0.022126
gene-level, spearman	baseline	time to parasitemia	PKHD1L1	244	0.166553	0.00914686	0.0226048
gene-level, spearman	baseline	time to parasitemia	TMEM18-DT	244	0.164991	0.0098306	0.0240759
gene-level, spearman	baseline	time to parasitemia	MBOAT7	244	0.164401	0.0101008	0.0246564
gene-level, spearman	baseline	time to parasitemia	IL1RL1	244	0.163565	0.010494	0.0254932
gene-level, spearman	baseline	CSP_specific_IgG_postvax	LINC01993	244	0.163146	0.0106967	0.0259245
gene-level, spearman	baseline	CSP_specific_IgG_postvax	EHD2	244	0.162984	0.0107756	0.0260914
gene-level, spearman	baseline	CSP_specific_IgG_postvax	C9orf163	244	-0.162915	0.0108094	0.0261631
gene-level, spearman	baseline	time to parasitemia	RP11-108L7.15	244	0.162346	0.0110923	0.0267588
gene-level, spearman	baseline	CSP_specific_IgG_postvax	ANKRD1	244	-0.162156	0.0111881	0.0269622
gene-level, spearman	baseline	CSP_specific_IgG_postvax	UBQLN3	244	0.161289	0.0116352	0.0279032
gene-level, spearman	baseline	time to parasitemia	ENPP1	244	0.160854	0.0118654	0.0283857
gene-level, spearman	baseline	CSP_specific_IgG_postvax	BAMBI	244	0.160659	0.0119697	0.0286043
gene-level, spearman	baseline	time to parasitemia	KIRREL3-AS3	244	-0.159115	0.0128257	0.0303805
gene-level, spearman	baseline	CSP_specific_IgG_postvax	AC012613.2	244	0.158832	0.0129887	0.0307161
gene-level, spearman	baseline	CSP_specific_IgG_postvax	AP000654.4	244	-0.158595	0.0131262	0.0310009
gene-level, spearman	baseline	time to parasitemia	PTGER3	244	0.157142	0.0139977	0.0327884
gene-level, spearman	baseline	time to parasitemia	FACS_Vd2_of_T_cells	213	0.167803	0.014206	0.0332103
gene-level, spearman	baseline	CSP_specific_IgG_postvax	PROM1	244	-0.156491	0.0144044	0.0336132
gene-level, spearman	baseline	time to parasitemia	BRME1	244	0.156356	0.0144903	0.0337874
gene-level, spearman	baseline	CSP_specific_IgG_postvax	EZHIP	244	0.156102	0.0146529	0.0341169
gene-level, spearman	baseline	time to parasitemia	USP17L7	244	-0.155648	0.0149465	0.0347078
gene-level, spearman	baseline	time to parasitemia	FSTL4	244	-0.155143	0.0152802	0.03538
gene-level, spearman	baseline	CSP_specific_IgG_postvax	CDH3	244	0.154991	0.0153817	0.035585
gene-level, spearman	baseline	CSP_specific_IgG_postvax	ELFN1	244	0.154927	0.0154247	0.0356719
gene-level, spearman	baseline	CSP_specific_IgG_postvax	DBNDD1	244	0.154873	0.015461	0.0357458
gene-level, spearman	baseline	time to parasitemia	AC019118.3	244	-0.154801	0.0155091	0.0358428
gene-level, spearman	baseline	time to parasitemia	CDCP1	244	0.154765	0.0155336	0.0358915
gene-level, spearman	baseline	CSP_specific_IgG_postvax	COLCA2	244	0.154694	0.0155818	0.0359879
gene-level, spearman	baseline	CSP_specific_IgG_postvax	FOXF2	244	0.153712	0.0162599	0.0373442
gene-level, spearman	baseline	time to parasitemia	LINC01993	244	0.153083	0.0167076	0.0382369
gene-level, spearman	baseline	time to parasitemia	FACS_Vg9+Vd2+_of_T_cells	213	0.163787	0.0167336	0.0382884
gene-level, spearman	baseline	time to parasitemia	VXN	244	0.151928	0.0175584	0.0399209
gene-level, spearman	baseline	time to parasitemia	ADCY10	244	-0.151703	0.0177279	0.0402544
gene-level, spearman	baseline	time to parasitemia	OLFM1	244	-0.151018	0.0182541	0.0412844
gene-level, spearman	baseline	CSP_specific_IgG_postvax	HSPA2	244	0.150709	0.0184965	0.0417585
gene-level, spearman	baseline	CSP_specific_IgG_postvax	HOXA-AS2	244	0.149551	0.0194272	0.043565
gene-level, spearman	baseline	time to parasitemia	DENND2C	244	0.149217	0.0197038	0.0440999
gene-level, spearman	baseline	CSP_specific_IgG_postvax	KNG1	244	-0.148915	0.0199564	0.0445884
gene-level, spearman	baseline	time to parasitemia	SLC6A2	244	-0.148551	0.0202646	0.0451783
gene-level, spearman	baseline	time to parasitemia	GPRACR	244	-0.148401	0.0203922	0.0454257
gene-level, spearman	baseline	time to parasitemia	RP11-70D24.3	244	0.148338	0.020446	0.0455294
gene-level, spearman	baseline	CSP_specific_IgG_postvax	JAKMIP3	244	0.148136	0.0206201	0.0458638
gene-level, spearman	baseline	time to parasitemia	RP11-83N9.6	244	0.147011	0.0216138	0.0477636
gene-level, spearman	baseline	CSP_specific_IgG_postvax	HOXA10	244	0.145821	0.0227092	0.0498404
gene-level, spearman	baseline	CSP_specific_IgG_postvax	KCNK13	244	0.145424	0.0230854	0.0505515
gene-level, spearman	baseline	time to parasitemia	PLOD2	244	0.14487	0.0236192	0.0515561
gene-level, spearman	baseline	CSP_specific_IgG_postvax	FACS_PBs_of_B_cells	193	0.162776	0.0237118	0.05173
gene-level, spearman	baseline	CSP_specific_IgG_postvax	C11orf45	244	0.144359	0.0241208	0.052499
gene-level, spearman	baseline	CSP_specific_IgG_postvax	MARVELD3	244	0.143803	0.0246762	0.0535414
gene-level, spearman	baseline	CSP_specific_IgG_postvax	TMEM191C	244	-0.143541	0.024942	0.054038
gene-level, spearman	baseline	time to parasitemia	B4GALNT3	244	-0.143504	0.0249803	0.0541094
gene-level, spearman	baseline	time to parasitemia	RP11-823P9.4	244	-0.143231	0.0252604	0.0546287
gene-level, spearman	baseline	CSP_specific_IgG_postvax	CLDN5	244	0.14268	0.0258336	0.0556931
gene-level, spearman	baseline	time to parasitemia	CDS1	244	0.142396	0.026134	0.0562483
gene-level, spearman	baseline	CSP_specific_IgG_postvax	SYNM	244	0.142136	0.0264107	0.0567642
gene-level, spearman	baseline	CSP_specific_IgG_postvax	OR52N4	244	-0.141999	0.0265581	0.0570374
gene-level, spearman	baseline	CSP_specific_IgG_postvax	TULP2	244	0.14185	0.0267184	0.0573327
gene-level, spearman	baseline	CSP_specific_IgG_postvax	MAST1	244	0.141462	0.0271408	0.0581084
gene-level, spearman	baseline	CSP_specific_IgG_postvax	COL5A2	244	-0.141017	0.0276329	0.0590067
gene-level, spearman	baseline	CSP_specific_IgG_postvax	IRX3	244	0.141014	0.0276355	0.0590113
gene-level, spearman	baseline	time to parasitemia	WSCD1	244	-0.1403	0.0284411	0.0604832
gene-level, spearman	baseline	time to parasitemia	RP11-754B17.1	244	-0.140291	0.0284511	0.0605024
gene-level, spearman	baseline	CSP_specific_IgG_postvax	HOXD1	244	0.140092	0.0286789	0.0609196
gene-level, spearman	baseline	CSP_specific_IgG_postvax	SLC2A4	244	0.140049	0.0287283	0.0610089
gene-level, spearman	baseline	CSP_specific_IgG_postvax	FZD10-AS1	244	0.139512	0.0293521	0.0621533
gene-level, spearman	baseline	CSP_specific_IgG_postvax	PCDH17	244	0.139351	0.0295418	0.0624981
gene-level, spearman	baseline	time to parasitemia	AC092159.1	244	0.139224	0.0296911	0.0627696
gene-level, spearman	baseline	CSP_specific_IgG_postvax	VWA5B1	244	0.139211	0.0297064	0.0627974
gene-level, spearman	baseline	time to parasitemia	CYP1B1-AS1	244	0.139167	0.0297591	0.0628934
gene-level, spearman	baseline	CSP_specific_IgG_postvax	NR2E3	244	0.138657	0.0303698	0.0639975
gene-level, spearman	baseline	CSP_specific_IgG_postvax	FAM149A	244	0.138641	0.0303891	0.0640315
gene-level, spearman	baseline	time to parasitemia	TRIM29	244	-0.138036	0.0311269	0.0653656
gene-level, spearman	baseline	time to parasitemia	TM4SF2	244	-0.137896	0.0313004	0.0656782
gene-level, spearman	baseline	CSP_specific_IgG_postvax	GRID1	244	0.137597	0.0316724	0.066349
gene-level, spearman	baseline	CSP_specific_IgG_postvax	ANKRD18A	244	-0.137544	0.0317384	0.0664678
gene-level, spearman	baseline	CSP_specific_IgG_postvax	LHX5	244	0.137487	0.0318096	0.0665968
gene-level, spearman	baseline	time to parasitemia	C9orf163	244	-0.13727	0.0320837	0.0670889
gene-level, spearman	baseline	CSP_specific_IgG_postvax	PLEKHA4	244	-0.137263	0.0320918	0.067103
gene-level, spearman	baseline	time to parasitemia	COLGALT2	244	0.136927	0.0325193	0.0678686
gene-level, spearman	baseline	CSP_specific_IgG_postvax	CITF22-92A6.1	244	0.136661	0.0328616	0.0684789
gene-level, spearman	baseline	time to parasitemia	AK4	244	0.136477	0.0330994	0.0689004
gene-level, spearman	baseline	time to parasitemia	LGI4	244	-0.136471	0.0331071	0.0689142
gene-level, spearman	baseline	CSP_specific_IgG_postvax	SIX6	244	0.136415	0.0331804	0.0690459
gene-level, spearman	baseline	time to parasitemia	ADAMTS5	244	0.136366	0.0332447	0.0691603
gene-level, spearman	baseline	CSP_specific_IgG_postvax	PRSS27	244	0.136163	0.0335092	0.0696319
gene-level, spearman	baseline	CSP_specific_IgG_postvax	CTD-2653B5.1	244	-0.136027	0.033689	0.0699488
gene-level, spearman	baseline	CSP_specific_IgG_postvax	KL	244	0.135762	0.0340393	0.0705711
gene-level, spearman	baseline	CSP_specific_IgG_postvax	HLA-C	244	-0.135761	0.0340404	0.0705733
gene-level, spearman	baseline	time to parasitemia	SYCP2L	244	0.135664	0.0341707	0.0708043
gene-level, spearman	baseline	CSP_specific_IgG_postvax	RP11-410E4.1	244	-0.135558	0.034312	0.0710541
gene-level, spearman	baseline	time to parasitemia	AMER3	244	-0.135474	0.0344238	0.0712529
gene-level, spearman	baseline	CSP_specific_IgG_postvax	ZPBP2	244	-0.13538	0.0345508	0.0714773
gene-level, spearman	baseline	time to parasitemia	H2BS1	244	0.135342	0.0346018	0.0715665
gene-level, spearman	baseline	time to parasitemia	AJUBA	244	0.135243	0.0347353	0.0718036
gene-level, spearman	baseline	CSP_specific_IgG_postvax	DRD5	244	0.135152	0.0348591	0.0720213
gene-level, spearman	baseline	CSP_specific_IgG_postvax	DPEP3	244	0.134412	0.0358763	0.0738204
gene-level, spearman	baseline	time to parasitemia	RP11-111A21.1	244	0.134308	0.0360211	0.074073
gene-level, spearman	baseline	CSP_specific_IgG_postvax	LPIN3	244	0.133436	0.0372545	0.0762299
gene-level, spearman	baseline	time to parasitemia	FOXA2	244	-0.133014	0.0378655	0.0772941
gene-level, spearman	baseline	CSP_specific_IgG_postvax	CCR10	244	0.132845	0.0381124	0.0777236
gene-level, spearman	baseline	time to parasitemia	C1orf115	244	0.132751	0.0382497	0.0779641
gene-level, spearman	baseline	CSP_specific_IgG_postvax	FACS_Plasmablasts_of_live_PBMCs	169	0.159538	0.0382753	0.0780078
gene-level, spearman	baseline	CSP_specific_IgG_postvax	TTLL2	244	0.132334	0.0388662	0.0790396
gene-level, spearman	baseline	CSP_specific_IgG_postvax	ADGRD1-AS1	244	0.132285	0.0389393	0.0791664
gene-level, spearman	baseline	time to parasitemia	FSIP1	244	0.13227	0.0389612	0.0792037
gene-level, spearman	baseline	CSP_specific_IgG_postvax	RP11-58E21.4	244	-0.131815	0.0396453	0.0803835
gene-level, spearman	baseline	time to parasitemia	RFPL1S	244	0.131692	0.0398316	0.0807069
gene-level, spearman	baseline	time to parasitemia	ITLN1	244	-0.131637	0.039915	0.0808502
gene-level, spearman	baseline	time to parasitemia	SLC22A18	244	0.13148	0.0401543	0.0812589
gene-level, spearman	baseline	CSP_specific_IgG_postvax	RP11-204N11.2	244	-0.131038	0.0408353	0.0824289
gene-level, spearman	baseline	CSP_specific_IgG_postvax	ADAMTS1	244	0.131032	0.0408452	0.082446
gene-level, spearman	baseline	time to parasitemia	ADAD2	244	-0.130906	0.0410402	0.0827804
gene-level, spearman	baseline	CSP_specific_IgG_postvax	BEND2	244	0.130612	0.0415003	0.083568
gene-level, spearman	baseline	time to parasitemia	C14orf132	244	-0.130503	0.041672	0.0838615
gene-level, spearman	baseline	time to parasitemia	SFRP5	244	0.13005	0.0423934	0.0850945
gene-level, spearman	baseline	CSP_specific_IgG_postvax	XKR9	244	-0.129727	0.0429124	0.0859793
gene-level, spearman	baseline	CSP_specific_IgG_postvax	RP11-264L1.2	244	0.129355	0.0435189	0.0870124
gene-level, spearman	baseline	CSP_specific_IgG_postvax	FOXC1	244	0.129146	0.0438606	0.0875942
gene-level, spearman	baseline	CSP_specific_IgG_postvax	CTD-3035K23.3	244	0.129119	0.0439051	0.0876686
gene-level, spearman	baseline	CSP_specific_IgG_postvax	SLIT3	244	0.129093	0.0439485	0.0877407
gene-level, spearman	baseline	CSP_specific_IgG_postvax	RP6-91H8.5	244	0.129001	0.0441013	0.088
gene-level, spearman	baseline	CSP_specific_IgG_postvax	RASSF10	244	0.128839	0.0443701	0.088453
gene-level, spearman	baseline	CSP_specific_IgG_postvax	ABCA13	244	-0.128495	0.044945	0.0894274
gene-level, spearman	baseline	time to parasitemia	SEMA5A	244	0.12833	0.0452224	0.0898947
gene-level, spearman	baseline	CSP_specific_IgG_postvax	C5orf38	244	0.128305	0.0452659	0.0899666
gene-level, spearman	baseline	time to parasitemia	RP13-580B18.4	244	-0.12826	0.045341	0.0900954
gene-level, spearman	baseline	time to parasitemia	LAMA2	244	0.128177	0.0454823	0.0903331
gene-level, spearman	baseline	time to parasitemia	H3-5	244	0.127979	0.0458202	0.0909057
gene-level, spearman	baseline	CSP_specific_IgG_postvax	PNMA5	244	0.127869	0.0460087	0.0912221
gene-level, spearman	baseline	time to parasitemia	PLEKHH3	244	-0.12785	0.0460401	0.0912746
gene-level, spearman	baseline	time to parasitemia	DKFZp434L192	244	-0.127788	0.0461477	0.0914572
gene-level, spearman	baseline	CSP_specific_IgG_postvax	MIR9-3HG	244	0.127681	0.0463322	0.091771
gene-level, spearman	baseline	CSP_specific_IgG_postvax	NPTX2	244	0.127542	0.0465715	0.0921745
gene-level, spearman	baseline	time to parasitemia	FOXB2	244	-0.127372	0.0468665	0.0926699
gene-level, spearman	baseline	CSP_specific_IgG_postvax	CTA-243E7.1	244	0.127244	0.0470898	0.0930483
gene-level, spearman	baseline	CSP_specific_IgG_postvax	WNT9A	244	0.127125	0.0472981	0.0934018
gene-level, spearman	baseline	CSP_specific_IgG_postvax	PAX1	244	0.126818	0.0478396	0.0943113
gene-level, spearman	baseline	CSP_specific_IgG_postvax	MYO3B	244	-0.126715	0.0480225	0.0946173
gene-level, spearman	baseline	CSP_specific_IgG_postvax	RASL10B	244	0.126397	0.0485902	0.0955623
gene-level, spearman	baseline	time to parasitemia	LRRC73	244	0.126341	0.0486918	0.0957295
gene-level, spearman	baseline	CSP_specific_IgG_postvax	ITGA9-AS1	244	0.126183	0.048977	0.0962008
gene-level, spearman	baseline	CSP_specific_IgG_postvax	DBX1	244	0.125984	0.0493373	0.0967998
gene-level, spearman	baseline	CSP_specific_IgG_postvax	MYO7A	244	0.125952	0.0493954	0.0968981
gene-level, spearman	baseline	CSP_specific_IgG_postvax	GRIN2D	244	0.12582	0.0496364	0.0972997
gene-level, spearman	baseline	CSP_specific_IgG_postvax	RP11-622C24.2	244	0.125761	0.0497433	0.097476
gene-level, spearman	baseline	time to parasitemia	STPG2	244	0.125657	0.0499351	0.0977944
gene-level, spearman	baseline	CSP_specific_IgG_postvax	CTA-390C10.10	244	0.125335	0.0505287	0.0987781
gene-level, spearman	baseline	CSP_specific_IgG_postvax	HOXD12	244	0.125232	0.0507201	0.0990943
gene-level, spearman	baseline	CSP_specific_IgG_postvax	FGF13	244	0.12523	0.0507234	0.0991
gene-level, spearman	baseline	CSP_specific_IgG_postvax	FRMD7	244	-0.125056	0.051048	0.0996386
gene-level, spearman	delta	CSP_specific_IgG_postvax	FACS_CSP-specific_memory_B_cells_of_live_leukocytes	150	0.550633	2.8777e-13	1.92503e-12
gene-level, spearman	delta	time to parasitemia	BNC2	243	0.300422	1.8459e-06	5.77174e-06
gene-level, spearman	delta	time to parasitemia	CEACAM8	243	-0.263101	3.27274e-05	8.71746e-05
gene-level, spearman	delta	time to parasitemia	GPR84	243	-0.250719	7.76741e-05	0.000196601
gene-level, spearman	delta	time to parasitemia	AKR1C3	243	0.234075	0.000232027	0.000548903
gene-level, spearman	delta	CSP_specific_IgG_postvax	RP1-153P14.7	230	-0.240231	0.000235588	0.000556774
gene-level, spearman	delta	time to parasitemia	CSP_specific_IgG_postvax	244	0.225623	0.000382091	0.000875536
gene-level, spearman	delta	CSP_specific_IgG_postvax	OSBP2	230	0.228985	0.000464512	0.00105062
gene-level, spearman	delta	CSP_specific_IgG_postvax	RP11-820I16.4	230	-0.22724	0.000514622	0.00115628
gene-level, spearman	delta	time to parasitemia	CRISP3	243	-0.219094	0.000582548	0.0012984
gene-level, spearman	delta	time to parasitemia	TNFSF11	243	0.214397	0.00076795	0.0016806
gene-level, spearman	delta	CSP_specific_IgG_postvax	RAX2	230	-0.215873	0.000984329	0.0021189
gene-level, spearman	delta	CSP_specific_IgG_postvax	FMN1	230	-0.212848	0.0011634	0.00247568
gene-level, spearman	delta	time to parasitemia	METTL7B	243	-0.206678	0.00119428	0.0025369
gene-level, spearman	delta	time to parasitemia	C1QC	243	-0.203528	0.00142377	0.00298797
gene-level, spearman	delta	CSP_specific_IgG_postvax	ACAN	230	-0.209056	0.00143002	0.00300018
gene-level, spearman	delta	time to parasitemia	NEFL	243	0.202384	0.00151671	0.00316874
gene-level, spearman	delta	time to parasitemia	IL5RA	243	0.2003	0.00170033	0.00352409
gene-level, spearman	delta	CSP_specific_IgG_postvax	TSPAN7	230	0.20486	0.00178945	0.00369557
gene-level, spearman	delta	CSP_specific_IgG_postvax	LINC01484	230	0.204363	0.00183709	0.00378685
gene-level, spearman	delta	time to parasitemia	NECTIN2	243	-0.198251	0.00190039	0.00390762
gene-level, spearman	delta	CSP_specific_IgG_postvax	GJA3	230	-0.203678	0.00190465	0.00391579
gene-level, spearman	delta	time to parasitemia	FACS_CSP-specific_memory_B_cells_of_live_leukocytes	160	0.240228	0.00221501	0.00450516
gene-level, spearman	delta	time to parasitemia	MMP9	243	-0.194785	0.00228832	0.00464327
gene-level, spearman	delta	CSP_specific_IgG_postvax	PCYT1B	230	0.199303	0.00239233	0.00483861
gene-level, spearman	delta	CSP_specific_IgG_postvax	CTC-510F12.2	230	0.198923	0.00243965	0.00492757
gene-level, spearman	delta	time to parasitemia	C1QB	243	-0.193419	0.00246017	0.00496597
gene-level, spearman	delta	time to parasitemia	CFAP45	243	0.19278	0.00254438	0.00512359
gene-level, spearman	delta	CSP_specific_IgG_postvax	TM4SF2	230	0.19768	0.00260036	0.00522809
gene-level, spearman	delta	CSP_specific_IgG_postvax	INSM1	230	-0.196149	0.00281168	0.00562158
gene-level, spearman	delta	CSP_specific_IgG_postvax	RP11-459E5.1	230	-0.194646	0.00303397	0.00603256
gene-level, spearman	delta	CSP_specific_IgG_postvax	SH3TC2	230	0.194597	0.00304147	0.00604645
gene-level, spearman	delta	time to parasitemia	LTF	243	-0.188697	0.00314803	0.00624273
gene-level, spearman	delta	time to parasitemia	NT5DC4	243	-0.187789	0.00329877	0.00651952
gene-level, spearman	delta	CSP_specific_IgG_postvax	SLC5A4-AS1	230	0.19284	0.00332213	0.00656233
gene-level, spearman	delta	CSP_specific_IgG_postvax	TFPI	230	0.192135	0.00344117	0.0067803
gene-level, spearman	delta	CSP_specific_IgG_postvax	TMEM132D	230	-0.191499	0.00355197	0.00698211
gene-level, spearman	delta	CSP_specific_IgG_postvax	CNGA1	230	0.19043	0.00374527	0.00733323
gene-level, spearman	delta	CSP_specific_IgG_postvax	NINL	230	-0.190193	0.00378948	0.00741331
gene-level, spearman	delta	time to parasitemia	IQGAP3	243	-0.184548	0.00389149	0.00759759
gene-level, spearman	delta	CSP_specific_IgG_postvax	TMEM37	230	-0.189524	0.00391661	0.00764276
gene-level, spearman	delta	time to parasitemia	FACS_Vd2_of_T_cells	197	0.204519	0.00394119	0.00768706
gene-level, spearman	delta	CSP_specific_IgG_postvax	CA1	230	0.189004	0.00401792	0.00782525
gene-level, spearman	delta	time to parasitemia	MPO	243	-0.18386	0.00402909	0.0078453
gene-level, spearman	delta	CSP_specific_IgG_postvax	HEPACAM2	230	0.188891	0.00404037	0.00786542
gene-level, spearman	delta	CSP_specific_IgG_postvax	TTLL7	230	0.18771	0.00428078	0.00829798
gene-level, spearman	delta	CSP_specific_IgG_postvax	PLOD2	230	0.187683	0.00428658	0.00830851
gene-level, spearman	delta	CSP_specific_IgG_postvax	HMGA2-AS1	230	0.187527	0.00431923	0.00836724
gene-level, spearman	delta	CSP_specific_IgG_postvax	PTGER3	230	0.186963	0.00443959	0.00858332
gene-level, spearman	delta	CSP_specific_IgG_postvax	RP11-769O8.3	230	-0.186551	0.00452924	0.00874386
gene-level, spearman	delta	time to parasitemia	TMIGD3	243	0.180492	0.00476803	0.00916948
gene-level, spearman	delta	CSP_specific_IgG_postvax	BOC	230	-0.185081	0.00486297	0.00933801
gene-level, spearman	delta	CSP_specific_IgG_postvax	CCDC194	230	-0.184547	0.00498964	0.00956238
gene-level, spearman	delta	time to parasitemia	CYP7B1	243	0.179305	0.00505622	0.00968045
gene-level, spearman	delta	CSP_specific_IgG_postvax	WNT10B	230	-0.184085	0.00510163	0.00976041
gene-level, spearman	delta	time to parasitemia	GPC3	243	0.177323	0.00557236	0.0105891
gene-level, spearman	delta	time to parasitemia	ECM1	243	-0.176828	0.00570848	0.0108285
gene-level, spearman	delta	CSP_specific_IgG_postvax	DKK3	230	-0.180938	0.00592582	0.011209
gene-level, spearman	delta	time to parasitemia	NETO1	243	0.175794	0.00600228	0.0113423
gene-level, spearman	delta	time to parasitemia	FAM227A	243	0.17518	0.00618323	0.0116586
gene-level, spearman	delta	time to parasitemia	FAT4	243	0.17479	0.00630057	0.0118629
gene-level, spearman	delta	time to parasitemia	OR52W1	243	-0.174575	0.00636609	0.0119765
gene-level, spearman	delta	time to parasitemia	RAB3IL1	243	-0.174322	0.00644399	0.0121116
gene-level, spearman	delta	time to parasitemia	CPA3	243	0.173755	0.00662186	0.0124208
gene-level, spearman	delta	time to parasitemia	RHPN1-AS1	243	-0.173471	0.00671257	0.0125778
gene-level, spearman	delta	CSP_specific_IgG_postvax	SHISA2	230	-0.177599	0.00692889	0.0129517
gene-level, spearman	delta	time to parasitemia	MMP8	243	-0.172449	0.00704783	0.0131569
gene-level, spearman	delta	time to parasitemia	ABCA13	243	-0.172191	0.00713495	0.0133067
gene-level, spearman	delta	time to parasitemia	FACS_Vg9+Vd2+_of_T_cells	197	0.191004	0.00717499	0.0133756
gene-level, spearman	delta	time to parasitemia	LAMA2	243	0.171658	0.00731789	0.0136209
gene-level, spearman	delta	time to parasitemia	GRHL1	243	0.170605	0.00769139	0.0142625
gene-level, spearman	delta	CSP_specific_IgG_postvax	GJA4	230	-0.174873	0.00785706	0.0145455
gene-level, spearman	delta	time to parasitemia	MSLN	243	-0.168332	0.00855638	0.0157334
gene-level, spearman	delta	CSP_specific_IgG_postvax	ITGA9	230	0.172528	0.00874266	0.0160485
gene-level, spearman	delta	CSP_specific_IgG_postvax	EHD2	230	0.172324	0.00882403	0.0161859
gene-level, spearman	delta	CSP_specific_IgG_postvax	SKOR1	230	-0.172279	0.00884198	0.0162159
gene-level, spearman	delta	time to parasitemia	RP11-111F5.8	243	0.166658	0.0092471	0.0169001
gene-level, spearman	delta	time to parasitemia	AC092159.1	243	0.165525	0.00974284	0.017733
gene-level, spearman	delta	time to parasitemia	LINC00937	243	-0.165328	0.00983105	0.0178811
gene-level, spearman	delta	CSP_specific_IgG_postvax	XXbac-B476C20.13	230	-0.16932	0.0100975	0.0183263
gene-level, spearman	delta	time to parasitemia	DEFA3	243	-0.164579	0.0101743	0.0184545
gene-level, spearman	delta	time to parasitemia	SPR	243	-0.164571	0.0101781	0.0184607
gene-level, spearman	delta	time to parasitemia	FAM171B	243	0.164294	0.0103076	0.0186769
gene-level, spearman	delta	CSP_specific_IgG_postvax	CAV2	230	0.168533	0.0104569	0.0189251
gene-level, spearman	delta	CSP_specific_IgG_postvax	SMO	230	-0.16846	0.0104906	0.0189811
gene-level, spearman	delta	CSP_specific_IgG_postvax	DLC1	230	0.168342	0.0105458	0.0190731
gene-level, spearman	delta	CSP_specific_IgG_postvax	CALD1	230	0.168279	0.0105753	0.0191225
gene-level, spearman	delta	CSP_specific_IgG_postvax	GDF6	230	-0.168264	0.0105825	0.0191343
gene-level, spearman	delta	CSP_specific_IgG_postvax	TDRD9	230	0.167631	0.0108827	0.0196339
gene-level, spearman	delta	time to parasitemia	XCL1	243	0.162985	0.0109395	0.019728
gene-level, spearman	delta	CSP_specific_IgG_postvax	C1QTNF4	230	-0.167468	0.0109615	0.0197642
gene-level, spearman	delta	CSP_specific_IgG_postvax	RETN	230	-0.167327	0.0110299	0.0198774
gene-level, spearman	delta	CSP_specific_IgG_postvax	KCNC1	230	-0.166954	0.0112124	0.0201798
gene-level, spearman	delta	CSP_specific_IgG_postvax	BEND2	230	0.166138	0.0116213	0.0208547
gene-level, spearman	delta	CSP_specific_IgG_postvax	PLA2G2C	230	-0.165603	0.0118965	0.0213076
gene-level, spearman	delta	CSP_specific_IgG_postvax	F10	230	-0.165581	0.0119079	0.0213265
gene-level, spearman	delta	CSP_specific_IgG_postvax	RP11-442G21.2	230	0.165536	0.0119316	0.0213653
gene-level, spearman	delta	time to parasitemia	ITGA7	243	-0.161056	0.0119334	0.0213681
gene-level, spearman	delta	time to parasitemia	THNSL2	243	0.160634	0.0121612	0.0217421
gene-level, spearman	delta	CSP_specific_IgG_postvax	ASIC4	230	-0.165034	0.0121955	0.0217985
gene-level, spearman	delta	CSP_specific_IgG_postvax	CERS1	230	-0.164989	0.0122193	0.0218375
gene-level, spearman	delta	CSP_specific_IgG_postvax	PROS1	230	0.164892	0.012271	0.0219227
gene-level, spearman	delta	CSP_specific_IgG_postvax	SERPINI2	230	0.164676	0.0123867	0.0221123
gene-level, spearman	delta	time to parasitemia	SYCP2L	243	0.159938	0.0125454	0.0223723
gene-level, spearman	delta	CSP_specific_IgG_postvax	LDHD	230	-0.164322	0.0125789	0.0224274
gene-level, spearman	delta	time to parasitemia	RP4-568C11.4	243	-0.159845	0.0125975	0.0224578
gene-level, spearman	delta	time to parasitemia	SLC12A5-AS1	243	-0.159341	0.0128831	0.0229239
gene-level, spearman	delta	CSP_specific_IgG_postvax	COLEC11	230	-0.163659	0.0129452	0.0230253
gene-level, spearman	delta	time to parasitemia	COLGALT2	243	0.158973	0.0130957	0.0232705
gene-level, spearman	delta	time to parasitemia	SEMA5A	243	0.158352	0.0134605	0.0238652
gene-level, spearman	delta	time to parasitemia	LINC00671	243	-0.158352	0.0134606	0.0238652
gene-level, spearman	delta	CSP_specific_IgG_postvax	SLC6A18	230	-0.162726	0.0134772	0.0238924
gene-level, spearman	delta	CSP_specific_IgG_postvax	AKR1C3	230	0.162542	0.013584	0.0240653
gene-level, spearman	delta	time to parasitemia	RP4-806M20.3	243	-0.158067	0.0136308	0.0241409
gene-level, spearman	delta	CSP_specific_IgG_postvax	LBX1	230	-0.162422	0.0136547	0.0241797
gene-level, spearman	delta	CSP_specific_IgG_postvax	C9orf153	230	0.161417	0.0142555	0.0251537
gene-level, spearman	delta	time to parasitemia	CTD-2527I21.5	243	0.156778	0.0144264	0.0254297
gene-level, spearman	delta	CSP_specific_IgG_postvax	NAT8L	230	-0.160998	0.0145127	0.025569
gene-level, spearman	delta	time to parasitemia	TNFRSF19	243	0.156127	0.0148427	0.026102
gene-level, spearman	delta	time to parasitemia	MBOAT7	243	0.155875	0.0150074	0.0263673
gene-level, spearman	delta	CSP_specific_IgG_postvax	LINC00334	230	-0.160163	0.0150378	0.026416
gene-level, spearman	delta	time to parasitemia	NEUROD2	243	-0.155762	0.0150816	0.0264861
gene-level, spearman	delta	time to parasitemia	GJA4	243	-0.154969	0.0156103	0.0273362
gene-level, spearman	delta	CSP_specific_IgG_postvax	PHOX2A	230	-0.159101	0.0157292	0.0275269
gene-level, spearman	delta	CSP_specific_IgG_postvax	FAM72C	230	0.158281	0.0162816	0.0284113
gene-level, spearman	delta	time to parasitemia	OLFM4	243	-0.153649	0.0165274	0.0288047
gene-level, spearman	delta	CSP_specific_IgG_postvax	SAXO1	230	-0.157361	0.0169223	0.0294333
gene-level, spearman	delta	CSP_specific_IgG_postvax	PIMREG	230	-0.15663	0.0174465	0.0302668
gene-level, spearman	delta	CSP_specific_IgG_postvax	BMP4	230	-0.156572	0.0174885	0.0303337
gene-level, spearman	delta	CSP_specific_IgG_postvax	IFIT1B	230	0.155841	0.0180287	0.0311895
gene-level, spearman	delta	time to parasitemia	C3	243	-0.151507	0.0181158	0.031327
gene-level, spearman	delta	time to parasitemia	MS4A2	243	0.151374	0.0182185	0.0314891
gene-level, spearman	delta	CSP_specific_IgG_postvax	SPX	230	0.155552	0.0182458	0.0315318
gene-level, spearman	delta	CSP_specific_IgG_postvax	PLEKHA6	230	-0.155526	0.0182654	0.0315618
gene-level, spearman	delta	time to parasitemia	ZNF503-AS2	243	-0.151072	0.0184538	0.0318593
gene-level, spearman	delta	CSP_specific_IgG_postvax	DGCR5	230	-0.15477	0.0188446	0.0324768
gene-level, spearman	delta	CSP_specific_IgG_postvax	GAS1	230	-0.154285	0.0192251	0.0330759
gene-level, spearman	delta	time to parasitemia	CLEC4F	243	0.149833	0.0194481	0.0334256
gene-level, spearman	delta	time to parasitemia	MGAT5B	243	-0.149819	0.0194592	0.0334428
gene-level, spearman	delta	time to parasitemia	LYVE1	243	0.149701	0.0195566	0.0335951
gene-level, spearman	delta	CSP_specific_IgG_postvax	CTC-351M12.1	230	-0.153868	0.0195578	0.0335971
gene-level, spearman	delta	time to parasitemia	LDHD	243	-0.149216	0.0199603	0.0342276
gene-level, spearman	delta	CSP_specific_IgG_postvax	MGAT5B	230	-0.153233	0.0200727	0.0344026
gene-level, spearman	delta	time to parasitemia	CGB7	243	-0.148757	0.0203483	0.0348339
gene-level, spearman	delta	CSP_specific_IgG_postvax	ANO7	230	-0.152327	0.020829	0.0355835
gene-level, spearman	delta	time to parasitemia	LIPM	243	-0.148081	0.0209327	0.0357438
gene-level, spearman	delta	CSP_specific_IgG_postvax	MYCN	230	-0.152202	0.0209355	0.0357481
gene-level, spearman	delta	CSP_specific_IgG_postvax	USP17L7	230	-0.152023	0.0210881	0.0359857
gene-level, spearman	delta	CSP_specific_IgG_postvax	AC007952.5	230	-0.151819	0.0212637	0.0362601
gene-level, spearman	delta	CSP_specific_IgG_postvax	ARHGAP22	230	-0.151041	0.0219445	0.0373174
gene-level, spearman	delta	time to parasitemia	SLC6A12	243	-0.146818	0.0220631	0.0375011
gene-level, spearman	delta	time to parasitemia	CEACAM6	243	-0.146736	0.0221384	0.0376178
gene-level, spearman	delta	CSP_specific_IgG_postvax	TRAPPC3L	230	0.150557	0.0223776	0.0379886
gene-level, spearman	delta	CSP_specific_IgG_postvax	GYPA	230	0.149931	0.0229477	0.0388698
gene-level, spearman	delta	time to parasitemia	FEZ1	243	0.145605	0.0231971	0.0392555
gene-level, spearman	delta	CSP_specific_IgG_postvax	EPHB3	230	-0.149473	0.0233737	0.0395276
gene-level, spearman	delta	time to parasitemia	RHPN2	243	0.145394	0.0233997	0.0395669
gene-level, spearman	delta	time to parasitemia	DRD5	243	0.145173	0.0236136	0.0398956
gene-level, spearman	delta	CSP_specific_IgG_postvax	EDA	230	-0.149196	0.0236347	0.0399285
gene-level, spearman	delta	time to parasitemia	RP3-525N10.2	243	0.145111	0.0236743	0.0399891
gene-level, spearman	delta	time to parasitemia	FACS_CD11c+_of_live_PBMCs	160	0.178799	0.0236866	0.0400073
gene-level, spearman	delta	CSP_specific_IgG_postvax	CLEC6A	230	-0.149029	0.0237924	0.0401703
gene-level, spearman	delta	time to parasitemia	SCARA5	243	-0.14498	0.0238017	0.0401845
gene-level, spearman	delta	time to parasitemia	SERPINB10	243	-0.144781	0.0239965	0.0404839
gene-level, spearman	delta	CSP_specific_IgG_postvax	MSLN	230	-0.14847	0.0243291	0.0409953
gene-level, spearman	delta	CSP_specific_IgG_postvax	RP11-20D14.6	230	0.148348	0.0244479	0.0411775
gene-level, spearman	delta	CSP_specific_IgG_postvax	AC005481.5	230	-0.148329	0.024467	0.0412069
gene-level, spearman	delta	CSP_specific_IgG_postvax	SIGLEC11	230	-0.147345	0.0254417	0.0426996
gene-level, spearman	delta	CSP_specific_IgG_postvax	HMX3	230	-0.14699	0.025801	0.0432477
gene-level, spearman	delta	CSP_specific_IgG_postvax	C1orf116	230	0.146961	0.0258311	0.043294
gene-level, spearman	delta	CSP_specific_IgG_postvax	DSCAML1	230	-0.146879	0.0259142	0.0434206
gene-level, spearman	delta	CSP_specific_IgG_postvax	AJUBA	230	-0.146847	0.0259479	0.0434719
gene-level, spearman	delta	time to parasitemia	KL	243	-0.142394	0.0264473	0.0442319
gene-level, spearman	delta	CSP_specific_IgG_postvax	OMD	230	0.145908	0.0269246	0.0449598
gene-level, spearman	delta	time to parasitemia	RP11-648O15.2	243	-0.141393	0.0275369	0.0458894
gene-level, spearman	delta	time to parasitemia	CXCL9	243	-0.141018	0.0279547	0.0465215
gene-level, spearman	delta	time to parasitemia	TSPAN6	243	0.141006	0.0279693	0.0465434
gene-level, spearman	delta	CSP_specific_IgG_postvax	GJB3	230	-0.144741	0.0281839	0.0468679
gene-level, spearman	delta	CSP_specific_IgG_postvax	NRARP	230	0.144173	0.0288148	0.0478205
gene-level, spearman	delta	CSP_specific_IgG_postvax	RGS13	230	0.143948	0.0290677	0.0482033
gene-level, spearman	delta	CSP_specific_IgG_postvax	RP11-475I24.3	230	-0.143652	0.0294041	0.0487091
gene-level, spearman	delta	time to parasitemia	KCNH6	243	-0.139534	0.0296638	0.0491013
gene-level, spearman	delta	time to parasitemia	ZBTB8A	243	0.139427	0.0297901	0.0492912
gene-level, spearman	delta	CSP_specific_IgG_postvax	FGFR3	230	-0.14327	0.0298418	0.0493682
gene-level, spearman	delta	time to parasitemia	CTSG	243	-0.139374	0.0298532	0.0493854
gene-level, spearman	delta	time to parasitemia	DEFA1B	243	-0.138727	0.0306295	0.0505526
gene-level, spearman	delta	time to parasitemia	OPLAH	243	-0.138632	0.0307449	0.0507242
gene-level, spearman	delta	CSP_specific_IgG_postvax	RP1-153P14.5	230	-0.142037	0.0312964	0.0515455
gene-level, spearman	delta	CSP_specific_IgG_postvax	GTF2IP13	230	-0.142019	0.031317	0.0515763
gene-level, spearman	delta	CSP_specific_IgG_postvax	LINC02605	230	0.141965	0.0313821	0.051674
gene-level, spearman	delta	time to parasitemia	ARHGEF17	243	-0.138024	0.0314933	0.05184
gene-level, spearman	delta	CSP_specific_IgG_postvax	FAM171B	230	0.14174	0.031655	0.0520809
gene-level, spearman	delta	CSP_specific_IgG_postvax	CELF4	230	-0.141127	0.0324065	0.0532029
gene-level, spearman	delta	time to parasitemia	INS-IGF2	243	-0.137293	0.0324125	0.0532118
gene-level, spearman	delta	time to parasitemia	MPPED2	243	0.137251	0.0324657	0.0532907
gene-level, spearman	delta	time to parasitemia	MYT1L	243	0.137218	0.0325074	0.0533532
gene-level, spearman	delta	CSP_specific_IgG_postvax	ACHE	230	0.140818	0.0327922	0.0537767
gene-level, spearman	delta	CSP_specific_IgG_postvax	FOXL1	230	-0.140437	0.0332715	0.0544911
gene-level, spearman	delta	time to parasitemia	C1QA	243	-0.136362	0.033616	0.0550066
gene-level, spearman	delta	CSP_specific_IgG_postvax	HOXA7	230	-0.139889	0.0339725	0.0555374
gene-level, spearman	delta	time to parasitemia	BEND2	243	0.136074	0.0339956	0.0555714
gene-level, spearman	delta	time to parasitemia	C5orf38	243	-0.135935	0.0341813	0.0558458
gene-level, spearman	delta	time to parasitemia	CLDN19	243	-0.135925	0.0341938	0.0558641
gene-level, spearman	delta	CSP_specific_IgG_postvax	RP11-54O7.17	230	-0.139515	0.034458	0.0562557
gene-level, spearman	delta	CSP_specific_IgG_postvax	PGF	230	-0.139364	0.0346557	0.0565484
gene-level, spearman	delta	time to parasitemia	CARD17	243	-0.135279	0.0350648	0.0571509
gene-level, spearman	delta	time to parasitemia	EN2	243	-0.134943	0.0355237	0.0578286
gene-level, spearman	delta	time to parasitemia	CCDC194	243	-0.134692	0.0358711	0.0583404
gene-level, spearman	delta	time to parasitemia	A4GALT	243	-0.134674	0.0358965	0.0583773
gene-level, spearman	delta	CSP_specific_IgG_postvax	WASIR2	230	-0.137902	0.0366195	0.0594401
gene-level, spearman	delta	CSP_specific_IgG_postvax	RP5-1031D4.3	230	-0.137396	0.0373195	0.0604698
gene-level, spearman	delta	CSP_specific_IgG_postvax	MROCKI	230	0.137234	0.0375474	0.0608028
gene-level, spearman	delta	CSP_specific_IgG_postvax	LINC00570	230	0.136643	0.0383841	0.0620261
gene-level, spearman	delta	CSP_specific_IgG_postvax	TSPAN10	230	-0.136583	0.038471	0.062154
gene-level, spearman	delta	time to parasitemia	DNAJC5B	243	-0.132396	0.0391795	0.0631883
gene-level, spearman	delta	CSP_specific_IgG_postvax	RP11-428L9.2	230	0.136032	0.0392675	0.0633178
gene-level, spearman	delta	CSP_specific_IgG_postvax	LINC01973	230	-0.135519	0.0400213	0.0644184
gene-level, spearman	delta	CSP_specific_IgG_postvax	IRX2	230	-0.135333	0.0402974	0.0648221
gene-level, spearman	delta	time to parasitemia	RP11-428L9.2	243	0.131638	0.0403276	0.0648653
gene-level, spearman	delta	CSP_specific_IgG_postvax	PRKN	230	0.134917	0.0409213	0.0657282
gene-level, spearman	delta	time to parasitemia	EHD2	243	-0.131105	0.0411499	0.0660609
gene-level, spearman	delta	time to parasitemia	SIGLEC8	243	0.13093	0.0414235	0.0664558
gene-level, spearman	delta	time to parasitemia	USP2	243	-0.130525	0.0420637	0.0673839
gene-level, spearman	delta	time to parasitemia	CLC	243	0.130479	0.0421363	0.0674887
gene-level, spearman	delta	time to parasitemia	PROX1	243	-0.130446	0.0421892	0.0675658
gene-level, spearman	delta	time to parasitemia	FACS_atypical_memory_of_B_cells	186	-0.148962	0.0424368	0.0679236
gene-level, spearman	delta	CSP_specific_IgG_postvax	ACTL9	230	-0.133882	0.0425095	0.0680276
gene-level, spearman	delta	CSP_specific_IgG_postvax	FAM241B	230	-0.133836	0.0425803	0.0681295
gene-level, spearman	delta	time to parasitemia	ENPP3	243	0.130107	0.0427309	0.0683465
gene-level, spearman	delta	time to parasitemia	LRIT3	243	0.130104	0.0427359	0.068354
gene-level, spearman	delta	CSP_specific_IgG_postvax	PPFIA3	230	-0.133601	0.0429488	0.0686611
gene-level, spearman	delta	time to parasitemia	NRN1	243	-0.129723	0.0433531	0.0692449
gene-level, spearman	delta	time to parasitemia	OR1K1	243	-0.129509	0.0437023	0.0697506
gene-level, spearman	delta	CSP_specific_IgG_postvax	MYO15A	230	-0.133118	0.0437148	0.0697685
gene-level, spearman	delta	CSP_specific_IgG_postvax	PHACTR3	230	-0.13308	0.0437757	0.0698557
gene-level, spearman	delta	time to parasitemia	LGALS9B	243	0.129218	0.0441807	0.0704378
gene-level, spearman	delta	CSP_specific_IgG_postvax	C9orf163	230	-0.132583	0.044576	0.071006
gene-level, spearman	delta	CSP_specific_IgG_postvax	TAS2R43	230	0.132395	0.0448811	0.0714452
gene-level, spearman	delta	CSP_specific_IgG_postvax	PPP1R1B	230	-0.132326	0.044994	0.0716063
gene-level, spearman	delta	CSP_specific_IgG_postvax	RP11-697K23.3	230	-0.132272	0.0450821	0.0717335
gene-level, spearman	delta	time to parasitemia	RP11-6O2.4	243	-0.128545	0.045306	0.0720556
gene-level, spearman	delta	CSP_specific_IgG_postvax	DPYSL4	230	-0.132128	0.0453183	0.0720736
gene-level, spearman	delta	CSP_specific_IgG_postvax	TMPRSS15	230	0.131735	0.0459688	0.0730091
gene-level, spearman	delta	CSP_specific_IgG_postvax	SPR	230	-0.131696	0.0460333	0.0731009
gene-level, spearman	delta	CSP_specific_IgG_postvax	SIX2	230	-0.131564	0.046254	0.0734172
gene-level, spearman	delta	CSP_specific_IgG_postvax	ESRRB	230	-0.13133	0.0466472	0.0739784
gene-level, spearman	delta	CSP_specific_IgG_postvax	LGALS4	230	-0.131134	0.0469787	0.0744546
gene-level, spearman	delta	CSP_specific_IgG_postvax	LRFN2	230	-0.130908	0.0473634	0.0750047
gene-level, spearman	delta	CSP_specific_IgG_postvax	COL20A1	230	-0.130807	0.047536	0.0752508
gene-level, spearman	delta	CSP_specific_IgG_postvax	TEPP	230	-0.130489	0.048082	0.0760281
gene-level, spearman	delta	CSP_specific_IgG_postvax	OTOF	230	-0.130364	0.0482992	0.0763367
gene-level, spearman	delta	time to parasitemia	WWTR1	243	0.126794	0.0483469	0.0764044
gene-level, spearman	delta	time to parasitemia	KANSL1	243	0.126467	0.0489331	0.0772365
gene-level, spearman	delta	CSP_specific_IgG_postvax	RP11-379K17.4	230	0.129997	0.0489395	0.0772453
gene-level, spearman	delta	CSP_specific_IgG_postvax	SLC47A2	230	-0.129714	0.049437	0.0779566
gene-level, spearman	delta	CSP_specific_IgG_postvax	GJB4	230	-0.12947	0.0498712	0.0785753
gene-level, spearman	delta	CSP_specific_IgG_postvax	ZDHHC1	230	-0.129408	0.0499812	0.078731
gene-level, spearman	delta	CSP_specific_IgG_postvax	SHISA7	230	0.129384	0.0500231	0.0787908
gene-level, spearman	delta	time to parasitemia	SMAD6	243	-0.125811	0.0501263	0.0789377
gene-level, spearman	delta	CSP_specific_IgG_postvax	FGF13	230	0.12931	0.0501562	0.0789806
gene-level, spearman	delta	CSP_specific_IgG_postvax	CEP170B	230	-0.129178	0.0503935	0.0793154
gene-level, spearman	delta	time to parasitemia	CORIN	243	0.125138	0.0513777	0.080706
gene-level, spearman	delta	CSP_specific_IgG_postvax	CYP4F35P	230	-0.128373	0.0518565	0.0813843
gene-level, spearman	delta	time to parasitemia	DUOXA2	243	-0.124754	0.0521029	0.0817313
gene-level, spearman	delta	time to parasitemia	WDFY3-AS2	243	-0.124496	0.0525934	0.0824233
gene-level, spearman	delta	CSP_specific_IgG_postvax	DGCR9	230	-0.12794	0.0526597	0.0825168
gene-level, spearman	delta	CSP_specific_IgG_postvax	PTPN5	230	-0.127877	0.0527763	0.0826797
gene-level, spearman	delta	CSP_specific_IgG_postvax	ZNF208	230	0.127628	0.0532442	0.0833413
gene-level, spearman	delta	CSP_specific_IgG_postvax	ACER1	230	-0.127616	0.0532657	0.0833716
gene-level, spearman	delta	time to parasitemia	SLC8A2	243	-0.124015	0.0535218	0.0837318
gene-level, spearman	delta	time to parasitemia	CACNB4	243	0.123937	0.0536735	0.0839442
gene-level, spearman	delta	CSP_specific_IgG_postvax	ONECUT1	230	-0.12705	0.0543401	0.084882
gene-level, spearman	delta	time to parasitemia	ACHE	243	-0.123356	0.0548133	0.0855453
gene-level, spearman	delta	CSP_specific_IgG_postvax	LINC02520	230	-0.126759	0.0548999	0.085665
gene-level, spearman	delta	CSP_specific_IgG_postvax	LINC01342	230	-0.126723	0.0549682	0.085761
gene-level, spearman	delta	CSP_specific_IgG_postvax	RFPL1S	230	0.126701	0.0550108	0.0858197
gene-level, spearman	delta	time to parasitemia	OR2L13	243	0.123042	0.0554376	0.0864178
gene-level, spearman	delta	CSP_specific_IgG_postvax	RP11-1275H24.3	230	-0.126455	0.0554895	0.0864904
gene-level, spearman	delta	CSP_specific_IgG_postvax	PLEKHA4	230	-0.126395	0.0556061	0.0866536
gene-level, spearman	delta	CSP_specific_IgG_postvax	PODN	230	-0.125877	0.0566238	0.0880749
gene-level, spearman	delta	CSP_specific_IgG_postvax	REG4	230	-0.125688	0.0569984	0.0885974
gene-level, spearman	delta	CSP_specific_IgG_postvax	LINC00593	230	-0.125671	0.0570328	0.0886459
gene-level, spearman	delta	time to parasitemia	SLC12A1	243	0.121956	0.0576436	0.0894958
gene-level, spearman	delta	CSP_specific_IgG_postvax	CD1E	230	-0.125212	0.0579534	0.089926
gene-level, spearman	delta	CSP_specific_IgG_postvax	SLC2A4	230	0.124969	0.058444	0.0906041
gene-level, spearman	delta	time to parasitemia	RP11-704M14.1	243	0.121334	0.0589392	0.0912988
gene-level, spearman	delta	time to parasitemia	DSC1	243	0.121112	0.0594085	0.0919513
gene-level, spearman	delta	CSP_specific_IgG_postvax	IRF6	230	0.124471	0.0594644	0.0920299
gene-level, spearman	delta	CSP_specific_IgG_postvax	LRRC2	230	0.124402	0.0596062	0.0922271
gene-level, spearman	delta	time to parasitemia	GCGR	243	-0.120806	0.0600586	0.092856
gene-level, spearman	delta	CSP_specific_IgG_postvax	RP11-834C11.11	230	-0.123847	0.0607618	0.0938287
gene-level, spearman	delta	time to parasitemia	RP11-573G6.9	243	0.120356	0.0610258	0.0941951
gene-level, spearman	delta	CSP_specific_IgG_postvax	CFAP99	230	-0.123667	0.0611397	0.0943531
gene-level, spearman	delta	CSP_specific_IgG_postvax	CHRNA5	230	-0.123662	0.061152	0.0943707
gene-level, spearman	delta	CSP_specific_IgG_postvax	AP000654.4	230	0.12349	0.0615146	0.0948713
gene-level, spearman	delta	time to parasitemia	IL31RA	243	-0.120115	0.0615494	0.0949195
gene-level, spearman	delta	CSP_specific_IgG_postvax	LPAR3	230	0.123445	0.0616108	0.0950047
gene-level, spearman	delta	CSP_specific_IgG_postvax	UROC1	230	-0.123392	0.0617224	0.0951592
gene-level, spearman	delta	CSP_specific_IgG_postvax	RP11-288L9.4	230	-0.123281	0.0619596	0.0954874
gene-level, spearman	delta	time to parasitemia	ETV7	243	-0.119902	0.0620149	0.0955638
gene-level, spearman	delta	CSP_specific_IgG_postvax	FSIP1	230	0.123237	0.0620524	0.0956159
gene-level, spearman	delta	time to parasitemia	NTF4	243	-0.119885	0.0620525	0.0956161
gene-level, spearman	delta	time to parasitemia	FBXO15	243	0.119882	0.0620583	0.0956243
gene-level, spearman	delta	CSP_specific_IgG_postvax	BNC2	230	0.12323	0.0620685	0.0956381
gene-level, spearman	delta	time to parasitemia	S100B	243	0.119747	0.0623556	0.0960358
gene-level, spearman	delta	time to parasitemia	SLC2A4	243	-0.119589	0.0627044	0.0965153
gene-level, spearman	delta	time to parasitemia	SNX7	243	0.119462	0.0629862	0.0969014
gene-level, spearman	delta	time to parasitemia	SLC22A16	243	-0.119432	0.0630535	0.0969947
gene-level, spearman	delta	time to parasitemia	RDH16	243	-0.119384	0.0631604	0.0971421
gene-level, spearman	delta	time to parasitemia	SDSL	243	-0.11935	0.0632359	0.0972482
gene-level, spearman	delta	CSP_specific_IgG_postvax	MIR9-1HG	230	-0.122499	0.0636455	0.0978136
gene-level, spearman	delta	CSP_specific_IgG_postvax	FOXF2	230	-0.122361	0.0639459	0.098229
gene-level, spearman	delta	CSP_specific_IgG_postvax	CTC-756D1.3	230	0.122351	0.0639685	0.0982597
gene-level, spearman	delta	time to parasitemia	HES7	243	-0.118889	0.0642692	0.0986752
gene-level, spearman	delta	CSP_specific_IgG_postvax	ILDR2	230	0.122205	0.064289	0.0987028
gene-level, spearman	delta	time to parasitemia	NECTIN3	243	0.118852	0.0643525	0.0987906
gene-level, spearman	delta	CSP_specific_IgG_postvax	RP4-568F9.6	230	0.122151	0.0644071	0.0988644
gene-level, spearman	delta	CSP_specific_IgG_postvax	FOXS1	230	-0.122114	0.0644892	0.0989768
gene-level, spearman	delta	CSP_specific_IgG_postvax	MTNR1B	230	-0.122112	0.0644929	0.0989818
gene-level, spearman	delta	CSP_specific_IgG_postvax	GRIK5	230	-0.121969	0.0648091	0.0994162
gene-level, spearman	postvax	CSP_specific_IgG_postvax	FACS_CSP-specific_memory_B_cells_of_live_leukocytes	150	0.550633	2.8777e-13	1.92503e-12
gene-level, spearman	postvax	time to parasitemia	BNC2	243	0.300422	1.8459e-06	5.77174e-06
gene-level, spearman	postvax	time to parasitemia	CEACAM8	243	-0.263101	3.27274e-05	8.71746e-05
gene-level, spearman	postvax	time to parasitemia	GPR84	243	-0.250719	7.76741e-05	0.000196601
gene-level, spearman	postvax	time to parasitemia	AKR1C3	243	0.234075	0.000232027	0.000548903
gene-level, spearman	postvax	CSP_specific_IgG_postvax	RP1-153P14.7	230	-0.240231	0.000235588	0.000556774
gene-level, spearman	postvax	time to parasitemia	CSP_specific_IgG_postvax	244	0.225623	0.000382091	0.000875536
gene-level, spearman	postvax	CSP_specific_IgG_postvax	OSBP2	230	0.228985	0.000464512	0.00105062
gene-level, spearman	postvax	CSP_specific_IgG_postvax	RP11-820I16.4	230	-0.22724	0.000514622	0.00115628
gene-level, spearman	postvax	time to parasitemia	CRISP3	243	-0.219094	0.000582548	0.0012984
gene-level, spearman	postvax	time to parasitemia	TNFSF11	243	0.214397	0.00076795	0.0016806
gene-level, spearman	postvax	CSP_specific_IgG_postvax	RAX2	230	-0.215873	0.000984329	0.0021189
gene-level, spearman	postvax	CSP_specific_IgG_postvax	FMN1	230	-0.212848	0.0011634	0.00247568
gene-level, spearman	postvax	time to parasitemia	METTL7B	243	-0.206678	0.00119428	0.0025369
gene-level, spearman	postvax	time to parasitemia	C1QC	243	-0.203528	0.00142377	0.00298797
gene-level, spearman	postvax	CSP_specific_IgG_postvax	ACAN	230	-0.209056	0.00143002	0.00300018
gene-level, spearman	postvax	time to parasitemia	NEFL	243	0.202384	0.00151671	0.00316874
gene-level, spearman	postvax	time to parasitemia	IL5RA	243	0.2003	0.00170033	0.00352409
gene-level, spearman	postvax	CSP_specific_IgG_postvax	TSPAN7	230	0.20486	0.00178945	0.00369557
gene-level, spearman	postvax	CSP_specific_IgG_postvax	LINC01484	230	0.204363	0.00183709	0.00378685
gene-level, spearman	postvax	time to parasitemia	NECTIN2	243	-0.198251	0.00190039	0.00390762
gene-level, spearman	postvax	CSP_specific_IgG_postvax	GJA3	230	-0.203678	0.00190465	0.00391579
gene-level, spearman	postvax	time to parasitemia	FACS_CSP-specific_memory_B_cells_of_live_leukocytes	160	0.240228	0.00221501	0.00450516
gene-level, spearman	postvax	time to parasitemia	MMP9	243	-0.194785	0.00228832	0.00464327
gene-level, spearman	postvax	CSP_specific_IgG_postvax	PCYT1B	230	0.199303	0.00239233	0.00483861
gene-level, spearman	postvax	CSP_specific_IgG_postvax	CTC-510F12.2	230	0.198923	0.00243965	0.00492757
gene-level, spearman	postvax	time to parasitemia	C1QB	243	-0.193419	0.00246017	0.00496597
gene-level, spearman	postvax	time to parasitemia	CFAP45	243	0.19278	0.00254438	0.00512359
gene-level, spearman	postvax	CSP_specific_IgG_postvax	TM4SF2	230	0.19768	0.00260036	0.00522809
gene-level, spearman	postvax	CSP_specific_IgG_postvax	INSM1	230	-0.196149	0.00281168	0.00562158
gene-level, spearman	postvax	CSP_specific_IgG_postvax	RP11-459E5.1	230	-0.194646	0.00303397	0.00603256
gene-level, spearman	postvax	CSP_specific_IgG_postvax	SH3TC2	230	0.194597	0.00304147	0.00604645
gene-level, spearman	postvax	time to parasitemia	LTF	243	-0.188697	0.00314803	0.00624273
gene-level, spearman	postvax	time to parasitemia	NT5DC4	243	-0.187789	0.00329877	0.00651952
gene-level, spearman	postvax	CSP_specific_IgG_postvax	SLC5A4-AS1	230	0.19284	0.00332213	0.00656233
gene-level, spearman	postvax	CSP_specific_IgG_postvax	TFPI	230	0.192135	0.00344117	0.0067803
gene-level, spearman	postvax	CSP_specific_IgG_postvax	TMEM132D	230	-0.191499	0.00355197	0.00698211
gene-level, spearman	postvax	CSP_specific_IgG_postvax	CNGA1	230	0.19043	0.00374527	0.00733323
gene-level, spearman	postvax	CSP_specific_IgG_postvax	NINL	230	-0.190193	0.00378948	0.00741331
gene-level, spearman	postvax	time to parasitemia	IQGAP3	243	-0.184548	0.00389149	0.00759759
gene-level, spearman	postvax	CSP_specific_IgG_postvax	TMEM37	230	-0.189524	0.00391661	0.00764276
gene-level, spearman	postvax	time to parasitemia	FACS_Vd2_of_T_cells	197	0.204519	0.00394119	0.00768706
gene-level, spearman	postvax	CSP_specific_IgG_postvax	CA1	230	0.189004	0.00401792	0.00782525
gene-level, spearman	postvax	time to parasitemia	MPO	243	-0.18386	0.00402909	0.0078453
gene-level, spearman	postvax	CSP_specific_IgG_postvax	HEPACAM2	230	0.188891	0.00404037	0.00786542
gene-level, spearman	postvax	CSP_specific_IgG_postvax	TTLL7	230	0.18771	0.00428078	0.00829798
gene-level, spearman	postvax	CSP_specific_IgG_postvax	PLOD2	230	0.187683	0.00428658	0.00830851
gene-level, spearman	postvax	CSP_specific_IgG_postvax	HMGA2-AS1	230	0.187527	0.00431923	0.00836724
gene-level, spearman	postvax	CSP_specific_IgG_postvax	PTGER3	230	0.186963	0.00443959	0.00858332
gene-level, spearman	postvax	CSP_specific_IgG_postvax	RP11-769O8.3	230	-0.186551	0.00452924	0.00874386
gene-level, spearman	postvax	time to parasitemia	TMIGD3	243	0.180492	0.00476803	0.00916948
gene-level, spearman	postvax	CSP_specific_IgG_postvax	BOC	230	-0.185081	0.00486297	0.00933801
gene-level, spearman	postvax	CSP_specific_IgG_postvax	CCDC194	230	-0.184547	0.00498964	0.00956238
gene-level, spearman	postvax	time to parasitemia	CYP7B1	243	0.179305	0.00505622	0.00968045
gene-level, spearman	postvax	CSP_specific_IgG_postvax	WNT10B	230	-0.184085	0.00510163	0.00976041
gene-level, spearman	postvax	time to parasitemia	GPC3	243	0.177323	0.00557236	0.0105891
gene-level, spearman	postvax	time to parasitemia	ECM1	243	-0.176828	0.00570848	0.0108285
gene-level, spearman	postvax	CSP_specific_IgG_postvax	DKK3	230	-0.180938	0.00592582	0.011209
gene-level, spearman	postvax	time to parasitemia	NETO1	243	0.175794	0.00600228	0.0113423
gene-level, spearman	postvax	time to parasitemia	FAM227A	243	0.17518	0.00618323	0.0116586
gene-level, spearman	postvax	time to parasitemia	FAT4	243	0.17479	0.00630057	0.0118629
gene-level, spearman	postvax	time to parasitemia	OR52W1	243	-0.174575	0.00636609	0.0119765
gene-level, spearman	postvax	time to parasitemia	RAB3IL1	243	-0.174322	0.00644399	0.0121116
gene-level, spearman	postvax	time to parasitemia	CPA3	243	0.173755	0.00662186	0.0124208
gene-level, spearman	postvax	time to parasitemia	RHPN1-AS1	243	-0.173471	0.00671257	0.0125778
gene-level, spearman	postvax	CSP_specific_IgG_postvax	SHISA2	230	-0.177599	0.00692889	0.0129517
gene-level, spearman	postvax	time to parasitemia	MMP8	243	-0.172449	0.00704783	0.0131569
gene-level, spearman	postvax	time to parasitemia	ABCA13	243	-0.172191	0.00713495	0.0133067
gene-level, spearman	postvax	time to parasitemia	FACS_Vg9+Vd2+_of_T_cells	197	0.191004	0.00717499	0.0133756
gene-level, spearman	postvax	time to parasitemia	LAMA2	243	0.171658	0.00731789	0.0136209
gene-level, spearman	postvax	time to parasitemia	GRHL1	243	0.170605	0.00769139	0.0142625
gene-level, spearman	postvax	CSP_specific_IgG_postvax	GJA4	230	-0.174873	0.00785706	0.0145455
gene-level, spearman	postvax	time to parasitemia	MSLN	243	-0.168332	0.00855638	0.0157334
gene-level, spearman	postvax	CSP_specific_IgG_postvax	ITGA9	230	0.172528	0.00874266	0.0160485
gene-level, spearman	postvax	CSP_specific_IgG_postvax	EHD2	230	0.172324	0.00882403	0.0161859
gene-level, spearman	postvax	CSP_specific_IgG_postvax	SKOR1	230	-0.172279	0.00884198	0.0162159
gene-level, spearman	postvax	time to parasitemia	RP11-111F5.8	243	0.166658	0.0092471	0.0169001
gene-level, spearman	postvax	time to parasitemia	AC092159.1	243	0.165525	0.00974284	0.017733
gene-level, spearman	postvax	time to parasitemia	LINC00937	243	-0.165328	0.00983105	0.0178811
gene-level, spearman	postvax	CSP_specific_IgG_postvax	XXbac-B476C20.13	230	-0.16932	0.0100975	0.0183263
gene-level, spearman	postvax	time to parasitemia	DEFA3	243	-0.164579	0.0101743	0.0184545
gene-level, spearman	postvax	time to parasitemia	SPR	243	-0.164571	0.0101781	0.0184607
gene-level, spearman	postvax	time to parasitemia	FAM171B	243	0.164294	0.0103076	0.0186769
gene-level, spearman	postvax	CSP_specific_IgG_postvax	CAV2	230	0.168533	0.0104569	0.0189251
gene-level, spearman	postvax	CSP_specific_IgG_postvax	SMO	230	-0.16846	0.0104906	0.0189811
gene-level, spearman	postvax	CSP_specific_IgG_postvax	DLC1	230	0.168342	0.0105458	0.0190731
gene-level, spearman	postvax	CSP_specific_IgG_postvax	CALD1	230	0.168279	0.0105753	0.0191225
gene-level, spearman	postvax	CSP_specific_IgG_postvax	GDF6	230	-0.168264	0.0105825	0.0191343
gene-level, spearman	postvax	CSP_specific_IgG_postvax	TDRD9	230	0.167631	0.0108827	0.0196339
gene-level, spearman	postvax	time to parasitemia	XCL1	243	0.162985	0.0109395	0.019728
gene-level, spearman	postvax	CSP_specific_IgG_postvax	C1QTNF4	230	-0.167468	0.0109615	0.0197642
gene-level, spearman	postvax	CSP_specific_IgG_postvax	RETN	230	-0.167327	0.0110299	0.0198774
gene-level, spearman	postvax	CSP_specific_IgG_postvax	KCNC1	230	-0.166954	0.0112124	0.0201798
gene-level, spearman	postvax	CSP_specific_IgG_postvax	BEND2	230	0.166138	0.0116213	0.0208547
gene-level, spearman	postvax	CSP_specific_IgG_postvax	PLA2G2C	230	-0.165603	0.0118965	0.0213076
gene-level, spearman	postvax	CSP_specific_IgG_postvax	F10	230	-0.165581	0.0119079	0.0213265
gene-level, spearman	postvax	CSP_specific_IgG_postvax	RP11-442G21.2	230	0.165536	0.0119316	0.0213653
gene-level, spearman	postvax	time to parasitemia	ITGA7	243	-0.161056	0.0119334	0.0213681
gene-level, spearman	postvax	time to parasitemia	THNSL2	243	0.160634	0.0121612	0.0217421
gene-level, spearman	postvax	CSP_specific_IgG_postvax	ASIC4	230	-0.165034	0.0121955	0.0217985
gene-level, spearman	postvax	CSP_specific_IgG_postvax	CERS1	230	-0.164989	0.0122193	0.0218375
gene-level, spearman	postvax	CSP_specific_IgG_postvax	PROS1	230	0.164892	0.012271	0.0219227
gene-level, spearman	postvax	CSP_specific_IgG_postvax	SERPINI2	230	0.164676	0.0123867	0.0221123
gene-level, spearman	postvax	time to parasitemia	SYCP2L	243	0.159938	0.0125454	0.0223723
gene-level, spearman	postvax	CSP_specific_IgG_postvax	LDHD	230	-0.164322	0.0125789	0.0224274
gene-level, spearman	postvax	time to parasitemia	RP4-568C11.4	243	-0.159845	0.0125975	0.0224578
gene-level, spearman	postvax	time to parasitemia	SLC12A5-AS1	243	-0.159341	0.0128831	0.0229239
gene-level, spearman	postvax	CSP_specific_IgG_postvax	COLEC11	230	-0.163659	0.0129452	0.0230253
gene-level, spearman	postvax	time to parasitemia	COLGALT2	243	0.158973	0.0130957	0.0232705
gene-level, spearman	postvax	time to parasitemia	SEMA5A	243	0.158352	0.0134605	0.0238652
gene-level, spearman	postvax	time to parasitemia	LINC00671	243	-0.158352	0.0134606	0.0238652
gene-level, spearman	postvax	CSP_specific_IgG_postvax	SLC6A18	230	-0.162726	0.0134772	0.0238924
gene-level, spearman	postvax	CSP_specific_IgG_postvax	AKR1C3	230	0.162542	0.013584	0.0240653
gene-level, spearman	postvax	time to parasitemia	RP4-806M20.3	243	-0.158067	0.0136308	0.0241409
gene-level, spearman	postvax	CSP_specific_IgG_postvax	LBX1	230	-0.162422	0.0136547	0.0241797
gene-level, spearman	postvax	CSP_specific_IgG_postvax	C9orf153	230	0.161417	0.0142555	0.0251537
gene-level, spearman	postvax	time to parasitemia	CTD-2527I21.5	243	0.156778	0.0144264	0.0254297
gene-level, spearman	postvax	CSP_specific_IgG_postvax	NAT8L	230	-0.160998	0.0145127	0.025569
gene-level, spearman	postvax	time to parasitemia	TNFRSF19	243	0.156127	0.0148427	0.026102
gene-level, spearman	postvax	time to parasitemia	MBOAT7	243	0.155875	0.0150074	0.0263673
gene-level, spearman	postvax	CSP_specific_IgG_postvax	LINC00334	230	-0.160163	0.0150378	0.026416
gene-level, spearman	postvax	time to parasitemia	NEUROD2	243	-0.155762	0.0150816	0.0264861
gene-level, spearman	postvax	time to parasitemia	GJA4	243	-0.154969	0.0156103	0.0273362
gene-level, spearman	postvax	CSP_specific_IgG_postvax	PHOX2A	230	-0.159101	0.0157292	0.0275269
gene-level, spearman	postvax	CSP_specific_IgG_postvax	FAM72C	230	0.158281	0.0162816	0.0284113
gene-level, spearman	postvax	time to parasitemia	OLFM4	243	-0.153649	0.0165274	0.0288047
gene-level, spearman	postvax	CSP_specific_IgG_postvax	SAXO1	230	-0.157361	0.0169223	0.0294333
gene-level, spearman	postvax	CSP_specific_IgG_postvax	PIMREG	230	-0.15663	0.0174465	0.0302668
gene-level, spearman	postvax	CSP_specific_IgG_postvax	BMP4	230	-0.156572	0.0174885	0.0303337
gene-level, spearman	postvax	CSP_specific_IgG_postvax	IFIT1B	230	0.155841	0.0180287	0.0311895
gene-level, spearman	postvax	time to parasitemia	C3	243	-0.151507	0.0181158	0.031327
gene-level, spearman	postvax	time to parasitemia	MS4A2	243	0.151374	0.0182185	0.0314891
gene-level, spearman	postvax	CSP_specific_IgG_postvax	SPX	230	0.155552	0.0182458	0.0315318
gene-level, spearman	postvax	CSP_specific_IgG_postvax	PLEKHA6	230	-0.155526	0.0182654	0.0315618
gene-level, spearman	postvax	time to parasitemia	ZNF503-AS2	243	-0.151072	0.0184538	0.0318593
gene-level, spearman	postvax	CSP_specific_IgG_postvax	DGCR5	230	-0.15477	0.0188446	0.0324768
gene-level, spearman	postvax	CSP_specific_IgG_postvax	GAS1	230	-0.154285	0.0192251	0.0330759
gene-level, spearman	postvax	time to parasitemia	CLEC4F	243	0.149833	0.0194481	0.0334256
gene-level, spearman	postvax	time to parasitemia	MGAT5B	243	-0.149819	0.0194592	0.0334428
gene-level, spearman	postvax	time to parasitemia	LYVE1	243	0.149701	0.0195566	0.0335951
gene-level, spearman	postvax	CSP_specific_IgG_postvax	CTC-351M12.1	230	-0.153868	0.0195578	0.0335971
gene-level, spearman	postvax	time to parasitemia	LDHD	243	-0.149216	0.0199603	0.0342276
gene-level, spearman	postvax	CSP_specific_IgG_postvax	MGAT5B	230	-0.153233	0.0200727	0.0344026
gene-level, spearman	postvax	time to parasitemia	CGB7	243	-0.148757	0.0203483	0.0348339
gene-level, spearman	postvax	CSP_specific_IgG_postvax	ANO7	230	-0.152327	0.020829	0.0355835
gene-level, spearman	postvax	time to parasitemia	LIPM	243	-0.148081	0.0209327	0.0357438
gene-level, spearman	postvax	CSP_specific_IgG_postvax	MYCN	230	-0.152202	0.0209355	0.0357481
gene-level, spearman	postvax	CSP_specific_IgG_postvax	USP17L7	230	-0.152023	0.0210881	0.0359857
gene-level, spearman	postvax	CSP_specific_IgG_postvax	AC007952.5	230	-0.151819	0.0212637	0.0362601
gene-level, spearman	postvax	CSP_specific_IgG_postvax	ARHGAP22	230	-0.151041	0.0219445	0.0373174
gene-level, spearman	postvax	time to parasitemia	SLC6A12	243	-0.146818	0.0220631	0.0375011
gene-level, spearman	postvax	time to parasitemia	CEACAM6	243	-0.146736	0.0221384	0.0376178
gene-level, spearman	postvax	CSP_specific_IgG_postvax	TRAPPC3L	230	0.150557	0.0223776	0.0379886
gene-level, spearman	postvax	CSP_specific_IgG_postvax	GYPA	230	0.149931	0.0229477	0.0388698
gene-level, spearman	postvax	time to parasitemia	FEZ1	243	0.145605	0.0231971	0.0392555
gene-level, spearman	postvax	CSP_specific_IgG_postvax	EPHB3	230	-0.149473	0.0233737	0.0395276
gene-level, spearman	postvax	time to parasitemia	RHPN2	243	0.145394	0.0233997	0.0395669
gene-level, spearman	postvax	time to parasitemia	DRD5	243	0.145173	0.0236136	0.0398956
gene-level, spearman	postvax	CSP_specific_IgG_postvax	EDA	230	-0.149196	0.0236347	0.0399285
gene-level, spearman	postvax	time to parasitemia	RP3-525N10.2	243	0.145111	0.0236743	0.0399891
gene-level, spearman	postvax	time to parasitemia	FACS_CD11c+_of_live_PBMCs	160	0.178799	0.0236866	0.0400073
gene-level, spearman	postvax	CSP_specific_IgG_postvax	CLEC6A	230	-0.149029	0.0237924	0.0401703
gene-level, spearman	postvax	time to parasitemia	SCARA5	243	-0.14498	0.0238017	0.0401845
gene-level, spearman	postvax	time to parasitemia	SERPINB10	243	-0.144781	0.0239965	0.0404839
gene-level, spearman	postvax	CSP_specific_IgG_postvax	MSLN	230	-0.14847	0.0243291	0.0409953
gene-level, spearman	postvax	CSP_specific_IgG_postvax	RP11-20D14.6	230	0.148348	0.0244479	0.0411775
gene-level, spearman	postvax	CSP_specific_IgG_postvax	AC005481.5	230	-0.148329	0.024467	0.0412069
gene-level, spearman	postvax	CSP_specific_IgG_postvax	SIGLEC11	230	-0.147345	0.0254417	0.0426996
gene-level, spearman	postvax	CSP_specific_IgG_postvax	HMX3	230	-0.14699	0.025801	0.0432477
gene-level, spearman	postvax	CSP_specific_IgG_postvax	C1orf116	230	0.146961	0.0258311	0.043294
gene-level, spearman	postvax	CSP_specific_IgG_postvax	DSCAML1	230	-0.146879	0.0259142	0.0434206
gene-level, spearman	postvax	CSP_specific_IgG_postvax	AJUBA	230	-0.146847	0.0259479	0.0434719
gene-level, spearman	postvax	time to parasitemia	KL	243	-0.142394	0.0264473	0.0442319
gene-level, spearman	postvax	CSP_specific_IgG_postvax	OMD	230	0.145908	0.0269246	0.0449598
gene-level, spearman	postvax	time to parasitemia	RP11-648O15.2	243	-0.141393	0.0275369	0.0458894
gene-level, spearman	postvax	time to parasitemia	CXCL9	243	-0.141018	0.0279547	0.0465215
gene-level, spearman	postvax	time to parasitemia	TSPAN6	243	0.141006	0.0279693	0.0465434
gene-level, spearman	postvax	CSP_specific_IgG_postvax	GJB3	230	-0.144741	0.0281839	0.0468679
gene-level, spearman	postvax	CSP_specific_IgG_postvax	NRARP	230	0.144173	0.0288148	0.0478205
gene-level, spearman	postvax	CSP_specific_IgG_postvax	RGS13	230	0.143948	0.0290677	0.0482033
gene-level, spearman	postvax	CSP_specific_IgG_postvax	RP11-475I24.3	230	-0.143652	0.0294041	0.0487091
gene-level, spearman	postvax	time to parasitemia	KCNH6	243	-0.139534	0.0296638	0.0491013
gene-level, spearman	postvax	time to parasitemia	ZBTB8A	243	0.139427	0.0297901	0.0492912
gene-level, spearman	postvax	CSP_specific_IgG_postvax	FGFR3	230	-0.14327	0.0298418	0.0493682
gene-level, spearman	postvax	time to parasitemia	CTSG	243	-0.139374	0.0298532	0.0493854
gene-level, spearman	postvax	time to parasitemia	DEFA1B	243	-0.138727	0.0306295	0.0505526
gene-level, spearman	postvax	time to parasitemia	OPLAH	243	-0.138632	0.0307449	0.0507242
gene-level, spearman	postvax	CSP_specific_IgG_postvax	RP1-153P14.5	230	-0.142037	0.0312964	0.0515455
gene-level, spearman	postvax	CSP_specific_IgG_postvax	GTF2IP13	230	-0.142019	0.031317	0.0515763
gene-level, spearman	postvax	CSP_specific_IgG_postvax	LINC02605	230	0.141965	0.0313821	0.051674
gene-level, spearman	postvax	time to parasitemia	ARHGEF17	243	-0.138024	0.0314933	0.05184
gene-level, spearman	postvax	CSP_specific_IgG_postvax	FAM171B	230	0.14174	0.031655	0.0520809
gene-level, spearman	postvax	CSP_specific_IgG_postvax	CELF4	230	-0.141127	0.0324065	0.0532029
gene-level, spearman	postvax	time to parasitemia	INS-IGF2	243	-0.137293	0.0324125	0.0532118
gene-level, spearman	postvax	time to parasitemia	MPPED2	243	0.137251	0.0324657	0.0532907
gene-level, spearman	postvax	time to parasitemia	MYT1L	243	0.137218	0.0325074	0.0533532
gene-level, spearman	postvax	CSP_specific_IgG_postvax	ACHE	230	0.140818	0.0327922	0.0537767
gene-level, spearman	postvax	CSP_specific_IgG_postvax	FOXL1	230	-0.140437	0.0332715	0.0544911
gene-level, spearman	postvax	time to parasitemia	C1QA	243	-0.136362	0.033616	0.0550066
gene-level, spearman	postvax	CSP_specific_IgG_postvax	HOXA7	230	-0.139889	0.0339725	0.0555374
gene-level, spearman	postvax	time to parasitemia	BEND2	243	0.136074	0.0339956	0.0555714
gene-level, spearman	postvax	time to parasitemia	C5orf38	243	-0.135935	0.0341813	0.0558458
gene-level, spearman	postvax	time to parasitemia	CLDN19	243	-0.135925	0.0341938	0.0558641
gene-level, spearman	postvax	CSP_specific_IgG_postvax	RP11-54O7.17	230	-0.139515	0.034458	0.0562557
gene-level, spearman	postvax	CSP_specific_IgG_postvax	PGF	230	-0.139364	0.0346557	0.0565484
gene-level, spearman	postvax	time to parasitemia	CARD17	243	-0.135279	0.0350648	0.0571509
gene-level, spearman	postvax	time to parasitemia	EN2	243	-0.134943	0.0355237	0.0578286
gene-level, spearman	postvax	time to parasitemia	CCDC194	243	-0.134692	0.0358711	0.0583404
gene-level, spearman	postvax	time to parasitemia	A4GALT	243	-0.134674	0.0358965	0.0583773
gene-level, spearman	postvax	CSP_specific_IgG_postvax	WASIR2	230	-0.137902	0.0366195	0.0594401
gene-level, spearman	postvax	CSP_specific_IgG_postvax	RP5-1031D4.3	230	-0.137396	0.0373195	0.0604698
gene-level, spearman	postvax	CSP_specific_IgG_postvax	MROCKI	230	0.137234	0.0375474	0.0608028
gene-level, spearman	postvax	CSP_specific_IgG_postvax	LINC00570	230	0.136643	0.0383841	0.0620261
gene-level, spearman	postvax	CSP_specific_IgG_postvax	TSPAN10	230	-0.136583	0.038471	0.062154
gene-level, spearman	postvax	time to parasitemia	DNAJC5B	243	-0.132396	0.0391795	0.0631883
gene-level, spearman	postvax	CSP_specific_IgG_postvax	RP11-428L9.2	230	0.136032	0.0392675	0.0633178
gene-level, spearman	postvax	CSP_specific_IgG_postvax	LINC01973	230	-0.135519	0.0400213	0.0644184
gene-level, spearman	postvax	CSP_specific_IgG_postvax	IRX2	230	-0.135333	0.0402974	0.0648221
gene-level, spearman	postvax	time to parasitemia	RP11-428L9.2	243	0.131638	0.0403276	0.0648653
gene-level, spearman	postvax	CSP_specific_IgG_postvax	PRKN	230	0.134917	0.0409213	0.0657282
gene-level, spearman	postvax	time to parasitemia	EHD2	243	-0.131105	0.0411499	0.0660609
gene-level, spearman	postvax	time to parasitemia	SIGLEC8	243	0.13093	0.0414235	0.0664558
gene-level, spearman	postvax	time to parasitemia	USP2	243	-0.130525	0.0420637	0.0673839
gene-level, spearman	postvax	time to parasitemia	CLC	243	0.130479	0.0421363	0.0674887
gene-level, spearman	postvax	time to parasitemia	PROX1	243	-0.130446	0.0421892	0.0675658
gene-level, spearman	postvax	time to parasitemia	FACS_atypical_memory_of_B_cells	186	-0.148962	0.0424368	0.0679236
gene-level, spearman	postvax	CSP_specific_IgG_postvax	ACTL9	230	-0.133882	0.0425095	0.0680276
gene-level, spearman	postvax	CSP_specific_IgG_postvax	FAM241B	230	-0.133836	0.0425803	0.0681295
gene-level, spearman	postvax	time to parasitemia	ENPP3	243	0.130107	0.0427309	0.0683465
gene-level, spearman	postvax	time to parasitemia	LRIT3	243	0.130104	0.0427359	0.068354
gene-level, spearman	postvax	CSP_specific_IgG_postvax	PPFIA3	230	-0.133601	0.0429488	0.0686611
gene-level, spearman	postvax	time to parasitemia	NRN1	243	-0.129723	0.0433531	0.0692449
gene-level, spearman	postvax	time to parasitemia	OR1K1	243	-0.129509	0.0437023	0.0697506
gene-level, spearman	postvax	CSP_specific_IgG_postvax	MYO15A	230	-0.133118	0.0437148	0.0697685
gene-level, spearman	postvax	CSP_specific_IgG_postvax	PHACTR3	230	-0.13308	0.0437757	0.0698557
gene-level, spearman	postvax	time to parasitemia	LGALS9B	243	0.129218	0.0441807	0.0704378
gene-level, spearman	postvax	CSP_specific_IgG_postvax	C9orf163	230	-0.132583	0.044576	0.071006
gene-level, spearman	postvax	CSP_specific_IgG_postvax	TAS2R43	230	0.132395	0.0448811	0.0714452
gene-level, spearman	postvax	CSP_specific_IgG_postvax	PPP1R1B	230	-0.132326	0.044994	0.0716063
gene-level, spearman	postvax	CSP_specific_IgG_postvax	RP11-697K23.3	230	-0.132272	0.0450821	0.0717335
gene-level, spearman	postvax	time to parasitemia	RP11-6O2.4	243	-0.128545	0.045306	0.0720556
gene-level, spearman	postvax	CSP_specific_IgG_postvax	DPYSL4	230	-0.132128	0.0453183	0.0720736
gene-level, spearman	postvax	CSP_specific_IgG_postvax	TMPRSS15	230	0.131735	0.0459688	0.0730091
gene-level, spearman	postvax	CSP_specific_IgG_postvax	SPR	230	-0.131696	0.0460333	0.0731009
gene-level, spearman	postvax	CSP_specific_IgG_postvax	SIX2	230	-0.131564	0.046254	0.0734172
gene-level, spearman	postvax	CSP_specific_IgG_postvax	ESRRB	230	-0.13133	0.0466472	0.0739784
gene-level, spearman	postvax	CSP_specific_IgG_postvax	LGALS4	230	-0.131134	0.0469787	0.0744546
gene-level, spearman	postvax	CSP_specific_IgG_postvax	LRFN2	230	-0.130908	0.0473634	0.0750047
gene-level, spearman	postvax	CSP_specific_IgG_postvax	COL20A1	230	-0.130807	0.047536	0.0752508
gene-level, spearman	postvax	CSP_specific_IgG_postvax	TEPP	230	-0.130489	0.048082	0.0760281
gene-level, spearman	postvax	CSP_specific_IgG_postvax	OTOF	230	-0.130364	0.0482992	0.0763367
gene-level, spearman	postvax	time to parasitemia	WWTR1	243	0.126794	0.0483469	0.0764044
gene-level, spearman	postvax	time to parasitemia	KANSL1	243	0.126467	0.0489331	0.0772365
gene-level, spearman	postvax	CSP_specific_IgG_postvax	RP11-379K17.4	230	0.129997	0.0489395	0.0772453
gene-level, spearman	postvax	CSP_specific_IgG_postvax	SLC47A2	230	-0.129714	0.049437	0.0779566
gene-level, spearman	postvax	CSP_specific_IgG_postvax	GJB4	230	-0.12947	0.0498712	0.0785753
gene-level, spearman	postvax	CSP_specific_IgG_postvax	ZDHHC1	230	-0.129408	0.0499812	0.078731
gene-level, spearman	postvax	CSP_specific_IgG_postvax	SHISA7	230	0.129384	0.0500231	0.0787908
gene-level, spearman	postvax	time to parasitemia	SMAD6	243	-0.125811	0.0501263	0.0789377
gene-level, spearman	postvax	CSP_specific_IgG_postvax	FGF13	230	0.12931	0.0501562	0.0789806
gene-level, spearman	postvax	CSP_specific_IgG_postvax	CEP170B	230	-0.129178	0.0503935	0.0793154
gene-level, spearman	postvax	time to parasitemia	CORIN	243	0.125138	0.0513777	0.080706
gene-level, spearman	postvax	CSP_specific_IgG_postvax	CYP4F35P	230	-0.128373	0.0518565	0.0813843
gene-level, spearman	postvax	time to parasitemia	DUOXA2	243	-0.124754	0.0521029	0.0817313
gene-level, spearman	postvax	time to parasitemia	WDFY3-AS2	243	-0.124496	0.0525934	0.0824233
gene-level, spearman	postvax	CSP_specific_IgG_postvax	DGCR9	230	-0.12794	0.0526597	0.0825168
gene-level, spearman	postvax	CSP_specific_IgG_postvax	PTPN5	230	-0.127877	0.0527763	0.0826797
gene-level, spearman	postvax	CSP_specific_IgG_postvax	ZNF208	230	0.127628	0.0532442	0.0833413
gene-level, spearman	postvax	CSP_specific_IgG_postvax	ACER1	230	-0.127616	0.0532657	0.0833716
gene-level, spearman	postvax	time to parasitemia	SLC8A2	243	-0.124015	0.0535218	0.0837318
gene-level, spearman	postvax	time to parasitemia	CACNB4	243	0.123937	0.0536735	0.0839442
gene-level, spearman	postvax	CSP_specific_IgG_postvax	ONECUT1	230	-0.12705	0.0543401	0.084882
gene-level, spearman	postvax	time to parasitemia	ACHE	243	-0.123356	0.0548133	0.0855453
gene-level, spearman	postvax	CSP_specific_IgG_postvax	LINC02520	230	-0.126759	0.0548999	0.085665
gene-level, spearman	postvax	CSP_specific_IgG_postvax	LINC01342	230	-0.126723	0.0549682	0.085761
gene-level, spearman	postvax	CSP_specific_IgG_postvax	RFPL1S	230	0.126701	0.0550108	0.0858197
gene-level, spearman	postvax	time to parasitemia	OR2L13	243	0.123042	0.0554376	0.0864178
gene-level, spearman	postvax	CSP_specific_IgG_postvax	RP11-1275H24.3	230	-0.126455	0.0554895	0.0864904
gene-level, spearman	postvax	CSP_specific_IgG_postvax	PLEKHA4	230	-0.126395	0.0556061	0.0866536
gene-level, spearman	postvax	CSP_specific_IgG_postvax	PODN	230	-0.125877	0.0566238	0.0880749
gene-level, spearman	postvax	CSP_specific_IgG_postvax	REG4	230	-0.125688	0.0569984	0.0885974
gene-level, spearman	postvax	CSP_specific_IgG_postvax	LINC00593	230	-0.125671	0.0570328	0.0886459
gene-level, spearman	postvax	time to parasitemia	SLC12A1	243	0.121956	0.0576436	0.0894958
gene-level, spearman	postvax	CSP_specific_IgG_postvax	CD1E	230	-0.125212	0.0579534	0.089926
gene-level, spearman	postvax	CSP_specific_IgG_postvax	SLC2A4	230	0.124969	0.058444	0.0906041
gene-level, spearman	postvax	time to parasitemia	RP11-704M14.1	243	0.121334	0.0589392	0.0912988
gene-level, spearman	postvax	time to parasitemia	DSC1	243	0.121112	0.0594085	0.0919513
gene-level, spearman	postvax	CSP_specific_IgG_postvax	IRF6	230	0.124471	0.0594644	0.0920299
gene-level, spearman	postvax	CSP_specific_IgG_postvax	LRRC2	230	0.124402	0.0596062	0.0922271
gene-level, spearman	postvax	time to parasitemia	GCGR	243	-0.120806	0.0600586	0.092856
gene-level, spearman	postvax	CSP_specific_IgG_postvax	RP11-834C11.11	230	-0.123847	0.0607618	0.0938287
gene-level, spearman	postvax	time to parasitemia	RP11-573G6.9	243	0.120356	0.0610258	0.0941951
gene-level, spearman	postvax	CSP_specific_IgG_postvax	CFAP99	230	-0.123667	0.0611397	0.0943531
gene-level, spearman	postvax	CSP_specific_IgG_postvax	CHRNA5	230	-0.123662	0.061152	0.0943707
gene-level, spearman	postvax	CSP_specific_IgG_postvax	AP000654.4	230	0.12349	0.0615146	0.0948713
gene-level, spearman	postvax	time to parasitemia	IL31RA	243	-0.120115	0.0615494	0.0949195
gene-level, spearman	postvax	CSP_specific_IgG_postvax	LPAR3	230	0.123445	0.0616108	0.0950047
gene-level, spearman	postvax	CSP_specific_IgG_postvax	UROC1	230	-0.123392	0.0617224	0.0951592
gene-level, spearman	postvax	CSP_specific_IgG_postvax	RP11-288L9.4	230	-0.123281	0.0619596	0.0954874
gene-level, spearman	postvax	time to parasitemia	ETV7	243	-0.119902	0.0620149	0.0955638
gene-level, spearman	postvax	CSP_specific_IgG_postvax	FSIP1	230	0.123237	0.0620524	0.0956159
gene-level, spearman	postvax	time to parasitemia	NTF4	243	-0.119885	0.0620525	0.0956161
gene-level, spearman	postvax	time to parasitemia	FBXO15	243	0.119882	0.0620583	0.0956243
gene-level, spearman	postvax	CSP_specific_IgG_postvax	BNC2	230	0.12323	0.0620685	0.0956381
gene-level, spearman	postvax	time to parasitemia	S100B	243	0.119747	0.0623556	0.0960358
gene-level, spearman	postvax	time to parasitemia	SLC2A4	243	-0.119589	0.0627044	0.0965153
gene-level, spearman	postvax	time to parasitemia	SNX7	243	0.119462	0.0629862	0.0969014
gene-level, spearman	postvax	time to parasitemia	SLC22A16	243	-0.119432	0.0630535	0.0969947
gene-level, spearman	postvax	time to parasitemia	RDH16	243	-0.119384	0.0631604	0.0971421
gene-level, spearman	postvax	time to parasitemia	SDSL	243	-0.11935	0.0632359	0.0972482
gene-level, spearman	postvax	CSP_specific_IgG_postvax	MIR9-1HG	230	-0.122499	0.0636455	0.0978136
gene-level, spearman	postvax	CSP_specific_IgG_postvax	FOXF2	230	-0.122361	0.0639459	0.098229
gene-level, spearman	postvax	CSP_specific_IgG_postvax	CTC-756D1.3	230	0.122351	0.0639685	0.0982597
gene-level, spearman	postvax	time to parasitemia	HES7	243	-0.118889	0.0642692	0.0986752
gene-level, spearman	postvax	CSP_specific_IgG_postvax	ILDR2	230	0.122205	0.064289	0.0987028
gene-level, spearman	postvax	time to parasitemia	NECTIN3	243	0.118852	0.0643525	0.0987906
gene-level, spearman	postvax	CSP_specific_IgG_postvax	RP4-568F9.6	230	0.122151	0.0644071	0.0988644
gene-level, spearman	postvax	CSP_specific_IgG_postvax	FOXS1	230	-0.122114	0.0644892	0.0989768
gene-level, spearman	postvax	CSP_specific_IgG_postvax	MTNR1B	230	-0.122112	0.0644929	0.0989818
gene-level, spearman	postvax	CSP_specific_IgG_postvax	GRIK5	230	-0.121969	0.0648091	0.0994162
