# Supplementary material for: Innate immune activation restricts priming and protective efficacy of the radiation-attenuated PfSPZ malaria vaccine
Source: JCI Insight. 2024 Apr 30;9(11):e167408. doi: 10.1172/jci.insight.167408 (PMC11382880; doi:10.1172/jci.insight.167408)
Supplement: Supplemental table 6 [file jciinsight-9-167408-s115.xlsx]

## Sheet: highdose_baseline
run	Features	AverageRank	BrierScore_rank	Kappa_rank	LogLoss_rank	AUC_rank	Accuracy_rank	AUC	BrierScore	LogLoss	Kappa	Accuracy	AccuracyLower	AccuracyUpper	AccuracyNull	AccuracyPValue	McnemarPValue	mean_cv_AUC	sd_cv_AUC	mean_cv_accuracy	sd_cv_accuracy
run 1086	enriched_in_extracellular_matrix_&_associated_proteins_(M202); FACS_immature_of_B_cells; integrin_mediated_leukocyte_migration_(M39); myeloid_cell_cytokines,_metallopeptidases_and_laminins_(M78); proteasome_(M226); spliceosome_(M250); T_cell_surface,_activation_(M36)	2.2	1	4	1	1	4	0.961	0.109	0.366836	0.759673	0.888889	0.784376	0.954143	0.603175	5.30127e-07	0.13057	0.858929	0.140016	0.890625	0.09375
run 79	integrin_mediated_leukocyte_migration_(M39); Resting_dendritic_cell_surface_signature_(S10); spliceosome_(M250)	4.2	3	3	3	9	3	0.917	0.127	0.409586	0.759673	0.888889	0.784376	0.954143	0.603175	5.30127e-07	0.13057	0.875095	0.085021	0.890625	0.0786441
run 1558	CSP-specific IgG; FACS_CD11c+_of_live_PBMCs; Resting_dendritic_cell_surface_signature_(S10); spliceosome_(M250); T_cell_differentiation_via_ITK_and_PKC_(M18); TBA_(M136); TBA_(M32.5)	5	9	2	10	2	2	0.95	0.137	0.445987	0.766296	0.888889	0.784376	0.954143	0.603175	5.30127e-07	1	0.880208	0.0772333	0.889583	0.0930763
run 1811	cell_development_(M175); FACS_PBs_of_B_cells; nuclear_pore_complex_(mitosis)_(M106.1); proteasome_(M226); spliceosome_(M250)	6.4	2	10	2	8	10	0.92	0.121	0.380734	0.699523	0.857143	0.746059	0.932537	0.603175	1.0575e-05	1	0.844981	0.145513	0.859375	0.128847
run 2282	CD1_and_other_DC_receptors_(M50); cytoskeleton/actin_(SRF_transcription_targets)_(M145.0); enriched_in_extracellular_matrix_&_associated_proteins_(M202); extracellular_region_cluster_(GO)_(M189); proteasome_(M226); TBA_(M105); TBA_(M80)	7.8	4	12	7	4	12	0.935	0.13	0.426131	0.691008	0.857143	0.746059	0.932537	0.603175	1.0575e-05	0.182422	0.839286	0.136602	0.859375	0.106739
run 2452	enriched_in_extracellular_matrix_&_associated_proteins_(M202); FACS_PBs_of_B_cells; MHC-TLR7-TLR8_cluster_(M146); proteasome_(M226); spliceosome_(M250); TBA_(M233)	12.6	10	13	14	13	13	0.911	0.14	0.451225	0.691008	0.857143	0.746059	0.932537	0.603175	1.0575e-05	0.182422	0.8307	0.137823	0.859375	0.106739
run 1957	enriched_for_cell_migration_(M122); extracellular_matrix,_complement_(M140); myeloid_cell_cytokines,_metallopeptidases_and_laminins_(M78); nuclear_pore_complex_(mitosis)_(M106.1); proteasome_(M226); spliceosome_(M250)	20.2	8	35	8	15	35	0.905	0.136	0.428588	0.654226	0.84127	0.727402	0.921166	0.603175	3.91526e-05	0.113846	0.822565	0.11935	0.84375	0.108253
run 455	proteasome_(M226); Resting_dendritic_cell_surface_signature_(S10); spliceosome_(M250)	25.8	38	16	56	3	16	0.939	0.151	0.478442	0.691008	0.857143	0.746059	0.932537	0.603175	1.0575e-05	0.182422	0.820833	0.131498	0.859375	0.106739
run 161	CSP-specific IgG; proteasome_(M226); spliceosome_(M250); TBA_(M131); transmembrane_and_ion_transporters_(II)_(M224)	34.6	47	30	48	18	30	0.902	0.153	0.474694	0.659091	0.84127	0.727402	0.921166	0.603175	3.91526e-05	0.342782	0.81641	0.0728679	0.841667	0.0612372
run 1839	DNA_repair_(M76); myeloid_cell_cytokines,_metallopeptidases_and_laminins_(M78); Plasma_cell_surface_signature_(S3); proteasome_(M226); Resting_dendritic_cell_surface_signature_(S10); spliceosome_(M250)	36.8	50	18	65	33	18	0.889	0.154	0.483211	0.686567	0.857143	0.746059	0.932537	0.603175	1.0575e-05	0.0455003	0.818398	0.142733	0.859375	0.106739
run 1708	enriched_in_extracellular_matrix_&_associated_proteins_(M202); mitotic_cell_cycle_-_DNA_replication_(M4.4); proinflammatory_dendritic_cell,_myeloid_cell_response_(M86.1); Resting_dendritic_cell_surface_signature_(S10); spliceosome_(M250)	37.4	6	79	4	19	79	0.902	0.132	0.412542	0.622343	0.825397	0.709029	0.909481	0.603175	0.000129739	0.2278	0.793849	0.152844	0.828125	0.128847
run 848	CD1_and_other_DC_receptors_(M50); cytokines_-_recepters_cluster_(M115); enriched_in_extracellular_matrix_&_associated_proteins_(M202); myeloid_cell_cytokines,_metallopeptidases_and_laminins_(M78); proteasome_(M226); Resting_dendritic_cell_surface_signature_(S10); spliceosome_(M250)	38.8	64	9	85	27	9	0.892	0.157	0.490723	0.699523	0.857143	0.746059	0.932537	0.603175	1.0575e-05	1	0.850198	0.143311	0.859375	0.106739
run 121	enriched_in_DNA_interacting_proteins_(M182); enriched_in_extracellular_matrix_&_associated_proteins_(M202); enriched_in_nuclear_pore_complex_interacting_proteins_(M247); integrin_mediated_leukocyte_migration_(M39); proteasome_(M226); spliceosome_(M250); T_cell_differentiation_via_ITK_and_PKC_(M18)	42.6	95	1	110	6	1	0.924	0.162	0.498564	0.766296	0.888889	0.784376	0.954143	0.603175	5.30127e-07	1	0.936364	0.0744123	0.9375	0.0625
run 2114	FACS_atypical_memory_of_B_cells; nuclear_pore_complex_(mitosis)_(M106.1); proteasome_(M226); respiratory_electron_transport_chain_(mitochondrion)_(M231); spliceosome_(M250); TBA_(M141)	46	73	6	119	26	6	0.892	0.159	0.501111	0.731057	0.873016	0.765034	0.943549	0.603175	2.53091e-06	0.723674	0.851028	0.0769919	0.873958	0.0874256
run 2021	CD1_and_other_DC_receptors_(M50); MHC-TLR7-TLR8_cluster_(M146); proteasome_(M226); Resting_dendritic_cell_surface_signature_(S10); spliceosome_(M250); TBA_(M233); TBA_(M80)	46.2	17	91	18	16	89	0.905	0.145	0.454554	0.611329	0.825397	0.709029	0.909481	0.603175	0.000129739	0.0158613	0.786706	0.14657	0.828125	0.138585
run 1273	enriched_for_TF_motif_TNCATNTCCYR_(M232); extracellular_region_cluster_(GO)_(M189); proteasome_(M226); Resting_dendritic_cell_surface_signature_(S10); spliceosome_(M250); targets_of_FOSL1/2_(M0); TBA_(M233)	46.8	15	70	23	56	70	0.878	0.143	0.459589	0.622343	0.825397	0.709029	0.909481	0.603175	0.000129739	0.2278	0.84375	0.130104	0.828125	0.128847
run 1031	enriched_in_extracellular_matrix_&_associated_proteins_(M202); myeloid_cell_cytokines,_metallopeptidases_and_laminins_(M78); NK_cell_surface_signature_(S1); proteasome_(M226); spliceosome_(M250); TBA_(M233); TBA_(M32.5)	47.4	33	49	38	68	49	0.875	0.149	0.468031	0.63275	0.825397	0.709029	0.909481	0.603175	0.000129739	1	0.799946	0.144783	0.828125	0.118311
run 1853	CD1_and_other_DC_receptors_(M50); cell_junction_(GO)_(M4.13); enriched_in_NK_cells_(II)_(M61.0); enriched_in_nuclear_pore_complex_interacting_proteins_(M247); proteasome_(M226); spliceosome_(M250); TBA_(M151)	47.6	32	74	37	21	74	0.901	0.149	0.46793	0.622343	0.825397	0.709029	0.909481	0.603175	0.000129739	0.2278	0.806291	0.125556	0.827083	0.12768
run 1603	cell_division_in_stimulated_CD4_T_cells_(M4.6); CSP-specific IgG; FACS_naive_of_B_cells; platelet_activation_(I)_(M32.0); spliceosome_(M250)	50.2	30	88	31	10	92	0.917	0.149	0.464242	0.612705	0.809524	0.690912	0.897516	0.603175	0.000387992	0.386476	0.817045	0.205381	0.8125	0.197642
run 596	CD1_and_other_DC_receptors_(M50); cell_adhesion,_membrane_(M133.0); complement_activation_(II)_(M112.1); cytokines_-_recepters_cluster_(M115); Plasma_cell_surface_signature_(S3); proteasome_(M226); spliceosome_(M250)	50.2	59	40	83	29	40	0.892	0.156	0.489495	0.64922	0.84127	0.727402	0.921166	0.603175	3.91526e-05	0.0268567	0.798011	0.13809	0.84375	0.130104
run 1360	CSP-specific IgG; enriched_in_T_cells_(I)_(M7.0); Hox_cluster_I_(M17.0); proteasome_(M226); respiratory_electron_transport_chain_(mitochondrion)_(M231); spliceosome_(M250); TBA_(M186)	50.6	13	102	12	24	102	0.895	0.142	0.448881	0.602105	0.809524	0.690912	0.897516	0.603175	0.000387992	1	0.817708	0.214745	0.8125	0.222439
run 1105	FACS_CD14+_of_live_PBMCs; Resting_dendritic_cell_surface_signature_(S10); spliceosome_(M250); transmembrane_transport_(II)_(M191)	52.8	88	14	102	46	14	0.882	0.161	0.497195	0.691008	0.857143	0.746059	0.932537	0.603175	1.0575e-05	0.182422	0.828373	0.0547346	0.85625	0.0375
run 1260	extracellular_region_cluster_(GO)_(M189); mismatch_repair_(I)_(M22.0); proteasome_(M226); spliceosome_(M250); T_&_B_cell_development,_activation_(M62.0); TBA_(M233)	55.8	58	55	53	58	55	0.877	0.156	0.476101	0.62762	0.825397	0.709029	0.909481	0.603175	0.000129739	0.546494	0.837689	0.111011	0.828125	0.128847
run 2123	cell_cycle,_ATP_binding_(M144); cytokines_-_recepters_cluster_(M115); integrin_mediated_leukocyte_migration_(M39); proteasome_(M226); spliceosome_(M250); T_&_B_cell_development,_activation_(M62.0)	59.2	39	64	49	80	64	0.871	0.151	0.474965	0.62762	0.825397	0.709029	0.909481	0.603175	0.000129739	0.546494	0.801136	0.180455	0.828125	0.15625
run 599	CSP-specific IgG; interferon_alpha_response_(I)_(M158.0); proteasome_(M226); spliceosome_(M250); TBA_(M105); TBA_(M186); TBA_(M80)	59.8	16	97	17	72	97	0.873	0.144	0.454532	0.602105	0.809524	0.690912	0.897516	0.603175	0.000387992	1	0.836538	0.147529	0.8125	0.153093
run 1153	CD1_and_other_DC_receptors_(M50); cell_division_in_stimulated_CD4+_T_cells_(M46); CSP-specific IgG; proteasome_(M226); spliceosome_(M250); T_cell_surface_signature_(S0)	62.6	31	115	32	20	115	0.901	0.149	0.464642	0.596585	0.809524	0.690912	0.897516	0.603175	0.000387992	0.77283	0.815476	0.132833	0.811458	0.13374
run 409	enriched_in_extracellular_matrix_&_associated_proteins_(M202); FACS_CD11c+_of_live_PBMCs; proteasome_(M226); Resting_dendritic_cell_surface_signature_(S10); spliceosome_(M250); T_cell_surface,_activation_(M36); TBA_(M186)	64	7	148	6	11	148	0.916	0.133	0.426007	0.590909	0.809524	0.690912	0.897516	0.603175	0.000387992	0.386476	0.78824	0.142861	0.811458	0.13374
run 1419	mismatch_repair_(II)_(M22.1); mitotic_cell_cycle_-_DNA_replication_(M4.4); proteasome_(M226); Resting_dendritic_cell_surface_signature_(S10); Rho_GTPase_cycle_(M4.14); spliceosome_(M250); transmembrane_and_ion_transporters_(I)_(M142)	64.6	96	41	100	45	41	0.883	0.162	0.496263	0.637742	0.825397	0.709029	0.909481	0.603175	0.000129739	1	0.857143	0.0980622	0.828125	0.118311
run 1271	CD1_and_other_DC_receptors_(M50); CSP-specific IgG; proteasome_(M226); spliceosome_(M250); TBA_(M141); TBA_(M186); TBA_(M193)	65	5	155	5	5	155	0.928	0.131	0.425894	0.590909	0.809524	0.690912	0.897516	0.603175	0.000387992	0.386476	0.777273	0.192033	0.8125	0.183995
run 1967	CSP-specific IgG; enriched_in_DNA_interacting_proteins_(M182); enriched_in_extracellular_matrix_&_associated_proteins_(M202); enriched_in_nuclear_pore_complex_interacting_proteins_(M247); integrin_mediated_leukocyte_migration_(M39); spliceosome_(M250)	66.2	97	24	113	73	24	0.873	0.162	0.499332	0.663821	0.84127	0.727402	0.921166	0.603175	3.91526e-05	0.75183	0.816306	0.186911	0.84375	0.165359
run 1466	CSP-specific IgG; enriched_in_extracellular_matrix_&_associated_proteins_(M202); FACS_immature_of_B_cells; Resting_dendritic_cell_surface_signature_(S10); spliceosome_(M250); TBA_(M105)	67.6	29	112	30	55	112	0.878	0.149	0.464181	0.596585	0.809524	0.690912	0.897516	0.603175	0.000387992	0.77283	0.893056	0.0964953	0.895833	0.0954703
run 1821	CSP-specific IgG; extracellular_region_cluster_(GO)_(M189); FACS_IgG-IgM-_of_memory; FACS_immature_of_B_cells; integrin_mediated_leukocyte_migration_(M39); proteasome_(M226); spliceosome_(M250)	68	90	58	106	28	58	0.892	0.161	0.498099	0.62762	0.825397	0.709029	0.909481	0.603175	0.000129739	0.546494	0.81622	0.155947	0.828125	0.15625
run 1144	FACS_CD11c+_of_live_PBMCs; mitotic_cell_cycle_-_DNA_replication_(M4.4); mitotic_cell_cycle_in_stimulated_CD4_T_cells_(M4.5); proteasome_(M226); Resting_dendritic_cell_surface_signature_(S10); T_cell_differentiation_via_ITK_and_PKC_(M18); TBA_(M41.1)	69	46	11	69	208	11	0.843	0.153	0.484782	0.695325	0.857143	0.746059	0.932537	0.603175	1.0575e-05	0.504985	0.834659	0.14073	0.859375	0.128847
run 1346	cytoskeleton/actin_(SRF_transcription_targets)_(M145.0); endoplasmic_reticulum_(M37.2); enriched_in_B_cells_(VI)_(M69); lymphocyte_generic_cluster_(M60); proteasome_(M226); spliceosome_(M250); TBA_(M32.5)	69.6	12	147	11	31	147	0.892	0.141	0.448843	0.590909	0.809524	0.690912	0.897516	0.603175	0.000387992	0.386476	0.789574	0.201235	0.8125	0.183995
run 1855	CD1_and_other_DC_receptors_(M50); CSP-specific IgG; platelet_activation_(I)_(M32.0); proteasome_(M226); Resting_dendritic_cell_surface_signature_(S10); spliceosome_(M250)	70.8	137	8	179	22	8	0.898	0.166	0.514717	0.703607	0.857143	0.746059	0.932537	0.603175	1.0575e-05	1	0.84697	0.113721	0.859375	0.106739
run 909	cell_activation_(IL15,_IL23,_TNF)_(M24); MHC-TLR7-TLR8_cluster_(M146); NK_cell_surface_signature_(S1); proteasome_(M226); spliceosome_(M250); T_&_B_cell_development,_activation_(M62.0); TBA_(M80)	71	18	133	22	49	133	0.881	0.146	0.459408	0.590909	0.809524	0.690912	0.897516	0.603175	0.000387992	0.386476	0.88545	0.108867	0.895833	0.0954703
run 1503	CD1_and_other_DC_receptors_(M50); cell_cycle,_ATP_binding_(M144); CSP-specific IgG; enriched_in_DNA_interacting_proteins_(M182); FACS_atypical_memory_of_B_cells; proteasome_(M226); spliceosome_(M250)	73.4	11	167	15	7	167	0.924	0.141	0.452424	0.585071	0.809524	0.690912	0.897516	0.603175	0.000387992	0.148915	0.797159	0.186154	0.8125	0.161374
run 908	DNA_repair_(M76); enriched_in_extracellular_matrix_&_associated_proteins_(M202); Resting_dendritic_cell_surface_signature_(S10); spliceosome_(M250); T_cell_surface_signature_(S0); viral_sensing_&_immunity;_IRF2_targets_network_(II)_(M111.1)	73.6	150	5	141	67	5	0.875	0.167	0.506325	0.731057	0.873016	0.765034	0.943549	0.603175	2.53091e-06	0.723674	0.87004	0.150284	0.875	0.144338
run 1689	CSP-specific IgG; cytoskeleton/actin_(SRF_transcription_targets)_(M145.0); proteasome_(M226); Resting_dendritic_cell_surface_signature_(S10); TBA_(M105); TBA_(M186); TBA_(M233)	74.4	91	59	64	99	59	0.864	0.161	0.482315	0.62762	0.825397	0.709029	0.909481	0.603175	0.000129739	0.546494	0.816071	0.13043	0.828125	0.118311
run 2138	cell_cycle,_ATP_binding_(M144); erythrocyte_differentiation_(M173); FACS_PBs_of_B_cells; proteasome_(M226); Resting_dendritic_cell_surface_signature_(S10); spliceosome_(M250); TBA_(M186)	75	22	144	35	30	144	0.892	0.148	0.466047	0.590909	0.809524	0.690912	0.897516	0.603175	0.000387992	0.386476	0.793849	0.152844	0.8125	0.135015
run 583	cell_cycle,_ATP_binding_(M144); collagen,_TGFB_family_et_al_(M77); proteasome_(M226); Resting_dendritic_cell_surface_signature_(S10); spliceosome_(M250); T_cell_surface,_activation_(M36); TBA_(M188)	78.4	153	17	130	75	17	0.873	0.167	0.5035	0.691008	0.857143	0.746059	0.932537	0.603175	1.0575e-05	0.182422	0.799148	0.220629	0.859375	0.164372
run 1846	E2F1_targets_(Q3)_(M10.0); enriched_in_nuclear_pore_complex_interacting_proteins_(M247); proteasome_(M226); spliceosome_(M250); T_cell_activation_(II)_(M7.3); TBA_(M186)	80.8	74	57	86	130	57	0.858	0.159	0.490805	0.62762	0.825397	0.709029	0.909481	0.603175	0.000129739	0.546494	0.82505	0.138448	0.828125	0.138585
run 2389	CD28_costimulation_(M12); extracellular_matrix,_collagen_(M210); Resting_dendritic_cell_surface_signature_(S10); signaling_in_T_cells_(II)_(M35.1); spliceosome_(M250); transmembrane_transport_(SLC_cluster)_(M154.1)	81.8	107	22	161	97	22	0.866	0.163	0.511213	0.663821	0.84127	0.727402	0.921166	0.603175	3.91526e-05	0.75183	0.830592	0.141731	0.84375	0.130104
run 235	CSP-specific IgG; leukocyte_migration_(M88.0); NK_cell_surface_signature_(S1); proteasome_(M226); Resting_dendritic_cell_surface_signature_(S10); spliceosome_(M250); T_cell_activation_(III)_(M7.4)	83.4	89	42	97	147	42	0.855	0.161	0.495591	0.637742	0.825397	0.709029	0.909481	0.603175	0.000129739	1	0.826786	0.102254	0.827083	0.105327
run 245	C-MYC_transcriptional_network_(M4.12); CORO1A-DEF6_network_(I)_(M32.2); cytoskeleton/actin_(SRF_transcription_targets)_(M145.1); enriched_in_extracellular_matrix_&_associated_proteins_(M202); proteasome_(M226); T_&_B_cell_development,_activation_(M62.0); TBA_(M32.7)	84	120	62	142	34	62	0.888	0.164	0.506512	0.62762	0.825397	0.709029	0.909481	0.603175	0.000129739	0.546494	0.804167	0.157159	0.828125	0.128847
run 874	cell_cycle,_ATP_binding_(M144); enriched_in_DNA_interacting_proteins_(M182); enriched_in_extracellular_matrix_&_associated_proteins_(M202); proteasome_(M226); RIG-1_like_receptor_signaling_(M68); spliceosome_(M250); type_I_interferon_response_(M127)	85	110	67	98	83	67	0.871	0.163	0.49598	0.62762	0.825397	0.709029	0.909481	0.603175	0.000129739	0.546494	0.785119	0.210283	0.828125	0.15625
run 2128	proteasome_(M226); spliceosome_(M250); TBA_(M32.5); transmembrane_and_ion_transporters_(II)_(M224)	85.2	55	126	54	65	126	0.876	0.155	0.476314	0.596585	0.809524	0.690912	0.897516	0.603175	0.000387992	0.77283	0.791667	0.1686	0.8125	0.161374
run 157	enriched_in_extracellular_matrix_&_associated_proteins_(M202); proteasome_(M226); spliceosome_(M250); transmembrane_transport_(II)_(M191)	85.8	14	156	9	94	156	0.868	0.142	0.432342	0.590909	0.809524	0.690912	0.897516	0.603175	0.000387992	0.386476	0.75947	0.18911	0.8125	0.153093
run 2293	CD1_and_other_DC_receptors_(M50); enriched_for_TF_motif_TNCATNTCCYR_(M232); extracellular_region_cluster_(GO)_(M189); immune_activation_-_generic_cluster_(M37.0); proteasome_(M226); Resting_dendritic_cell_surface_signature_(S10); spliceosome_(M250)	91.2	106	93	123	41	93	0.885	0.163	0.501749	0.607477	0.809524	0.690912	0.897516	0.603175	0.000387992	0.77283	0.835979	0.142268	0.833333	0.144338
run 573	CSP-specific IgG; enriched_in_extracellular_matrix_&_associated_proteins_(M202); KLF12_targets_network_(M32.3); spliceosome_(M250); transmembrane_and_ion_transporters_(II)_(M224); transmembrane_transport_(II)_(M191)	91.4	27	188	40	14	188	0.906	0.148	0.46824	0.579065	0.809524	0.690912	0.897516	0.603175	0.000387992	0.0433081	0.769886	0.113704	0.810417	0.0865022
run 86	cell_cycle,_ATP_binding_(M144); enriched_in_extracellular_matrix_&_associated_proteins_(M202); enriched_in_nuclear_pore_complex_interacting_proteins_(M247); phosphatidylinositol_signaling_system_(M101); proteasome_(M226); Resting_dendritic_cell_surface_signature_(S10); TBA_(M105)	93	118	36	144	131	36	0.858	0.164	0.507818	0.654226	0.84127	0.727402	0.921166	0.603175	3.91526e-05	0.113846	0.819311	0.0874181	0.842708	0.0790844
run 1027	cell_cycle_(III)_(M103); CSP-specific IgG; DNA_repair_(M76); proteasome_(M226); spliceosome_(M250)	94.6	48	178	52	17	178	0.904	0.153	0.475449	0.585071	0.809524	0.690912	0.897516	0.603175	0.000387992	0.148915	0.76746	0.199123	0.8125	0.161374
run 2381	cell_cycle,_ATP_binding_(M144); cell_division_in_stimulated_CD4_T_cells_(M4.6); E2F_transcription_factor_network_(M8); enriched_in_extracellular_matrix_&_associated_proteins_(M202); Resting_dendritic_cell_surface_signature_(S10); spliceosome_(M250)	94.6	51	118	67	119	118	0.86	0.154	0.484289	0.596585	0.809524	0.690912	0.897516	0.603175	0.000387992	0.77283	0.80786	0.168722	0.8125	0.135015
run 284	enriched_for_TF_motif_PAX3_(M179); Resting_dendritic_cell_surface_signature_(S10); spliceosome_(M250); TBA_(M105)	97.6	126	87	152	32	91	0.889	0.165	0.50965	0.612705	0.809524	0.690912	0.897516	0.603175	0.000387992	0.386476	0.826091	0.140743	0.8125	0.135015
run 1142	enriched_in_T_cells_(I)_(M7.0); FACS_immature_of_B_cells; proteasome_(M226); Resting_dendritic_cell_surface_signature_(S10); spliceosome_(M250); TBA_(M41.3); TBA_(source:_B_cells)_(M217)	98.6	75	120	78	100	120	0.864	0.159	0.487479	0.596585	0.809524	0.690912	0.897516	0.603175	0.000387992	0.77283	0.8057	0.157629	0.8125	0.161374
run 1721	NK_cell_surface_signature_(S1); proteasome_(M226); Resting_dendritic_cell_surface_signature_(S10); spliceosome_(M250); TBA_(M105); TBA_(M151)	107.8	98	121	107	92	121	0.868	0.162	0.498428	0.596585	0.809524	0.690912	0.897516	0.603175	0.000387992	0.77283	0.802381	0.131924	0.8125	0.125
run 515	enriched_in_DNA_interacting_proteins_(M182); enriched_in_extracellular_matrix_&_associated_proteins_(M202); FACS_PBs_of_B_cells; Plasma_cell_surface_signature_(S3); proteasome_(M226); TBA_(M220)	109.2	52	166	61	101	166	0.864	0.154	0.481736	0.585071	0.809524	0.690912	0.897516	0.603175	0.000387992	0.148915	0.79881	0.136381	0.8125	0.125
run 112	AP-1_transcription_factor_network_(M20); enriched_in_neutrophils_(II)_(M163); mismatch_repair_(I)_(M22.0); myeloid_cell_cytokines,_metallopeptidases_and_laminins_(M78); NK_cell_surface_signature_(S1); proteasome_(M226); spliceosome_(M250)	111.2	60	203	51	38	204	0.886	0.156	0.475401	0.571877	0.793651	0.673027	0.885298	0.603175	0.00105453	1	0.789683	0.224338	0.796875	0.224624
run 2393	FACS_immature_of_B_cells; FACS_PBs_of_B_cells; platelet_activation_(III)_(M42); proteasome_(M226); Resting_dendritic_cell_surface_signature_(S10); spliceosome_(M250); TBA_(M186)	111.2	62	169	80	76	169	0.873	0.156	0.487604	0.585071	0.809524	0.690912	0.897516	0.603175	0.000387992	0.148915	0.787103	0.206734	0.8125	0.183995
run 2075	enriched_in_extracellular_matrix_&_associated_proteins_(M202); enriched_in_NK_cells_(II)_(M61.0); proteasome_(M226); spliceosome_(M250); TBA_(M26.1)	116.2	163	107	151	53	107	0.879	0.168	0.509548	0.602105	0.809524	0.690912	0.897516	0.603175	0.000387992	1	0.796875	0.201157	0.8125	0.183995
run 984	FACS_CD3+_of_live_PBMCs; FACS_immature_of_B_cells; proteasome_(M226); spliceosome_(M250); T_cell_surface_signature_(S0)	118.4	202	52	229	57	52	0.877	0.172	0.524728	0.62762	0.825397	0.709029	0.909481	0.603175	0.000129739	0.546494	0.843122	0.137135	0.854167	0.130104
run 215	cytoskeleton/actin_(SRF_transcription_targets)_(M145.0); spliceosome_(M250); TBA_(M136); TBA_(M233)	120.4	66	195	60	89	192	0.869	0.157	0.480501	0.572881	0.809524	0.690912	0.897516	0.603175	0.000387992	0.00937477	0.786458	0.144713	0.8125	0.135015
run 1687	CD28_costimulation_(M12); enriched_in_antigen_presentation_(I)_(M71); enriched_in_DNA_interacting_proteins_(M182); extracellular_region_cluster_(GO)_(M189); spliceosome_(M250); transmembrane_and_ion_transporters_(II)_(M224)	122.6	65	129	59	231	129	0.84	0.157	0.479744	0.596585	0.809524	0.690912	0.897516	0.603175	0.000387992	0.77283	0.787821	0.108909	0.811458	0.086427
run 2499	cytokines_-_recepters_cluster_(M115); enriched_in_extracellular_matrix_&_associated_proteins_(M202); myeloid_cell_cytokines,_metallopeptidases_and_laminins_(M78); proteasome_(M226); Resting_dendritic_cell_surface_signature_(S10); TBA_(M105); TBA_(M192)	123	40	212	39	112	212	0.862	0.151	0.468073	0.565978	0.793651	0.673027	0.885298	0.603175	0.00105453	1	0.786905	0.18729	0.796875	0.18663
run 688	cell_activation_(IL15,_IL23,_TNF)_(M24); CSP-specific IgG; enriched_in_extracellular_matrix_&_associated_proteins_(M202); enriched_in_NK_cells_(III)_(M157); G_protein_mediated_calcium_signaling_(M159); proteasome_(M226); spliceosome_(M250)	124.2	24	234	26	103	234	0.864	0.148	0.462425	0.559914	0.793651	0.673027	0.885298	0.603175	0.00105453	0.5791	0.783234	0.169643	0.796875	0.147682
run 1963	E2F1_targets_(Q4)_(M10.1); enriched_in_extracellular_matrix_&_associated_proteins_(M202); enriched_in_NK_cells_(II)_(M61.0); enriched_in_nuclear_pore_complex_interacting_proteins_(M247); proteasome_(M226); spliceosome_(M250); TBA_(M192)	124.4	82	32	108	368	32	0.82	0.16	0.498477	0.659091	0.84127	0.727402	0.921166	0.603175	3.91526e-05	0.342782	0.794948	0.154827	0.84375	0.108253
run 1537	cell_cycle,_ATP_binding_(M144); DNA_repair_(M76); enriched_in_extracellular_matrix_&_associated_proteins_(M202); nuclear_pore_complex_(mitosis)_(M106.1); spliceosome_(M250); TBA_(M32.7)	125.2	197	85	217	42	85	0.885	0.171	0.52266	0.616915	0.825397	0.709029	0.909481	0.603175	0.000129739	0.0704404	0.78373	0.191533	0.828125	0.15625
run 2076	CD1_and_other_DC_receptors_(M50); cell_division_in_stimulated_CD4_T_cells_(M4.6); enriched_in_DNA_interacting_proteins_(M182); enriched_in_NK_cells_(II)_(M61.0); proteasome_(M226); spliceosome_(M250)	125.8	25	274	33	23	274	0.896	0.148	0.464735	0.553678	0.793651	0.673027	0.885298	0.603175	0.00105453	0.267257	0.776042	0.176264	0.796875	0.179518
run 2263	CD28_costimulation_(M12); FACS_PBs_of_B_cells; myeloid_cell_cytokines,_metallopeptidases_and_laminins_(M78); proteasome_(M226); T_&_B_cell_development,_activation_(M62.0); TBA_(M105)	126.6	45	220	50	98	220	0.865	0.152	0.475055	0.565978	0.793651	0.673027	0.885298	0.603175	0.00105453	1	0.758171	0.170137	0.796875	0.172112
run 917	enriched_in_monocytes_(IV)_(M118.0); Resting_dendritic_cell_surface_signature_(S10); spliceosome_(M250); T_cell_surface_signature_(S0); TBA_(M220); TBA_(M41.3)	128.6	192	99	194	59	99	0.877	0.171	0.518837	0.602105	0.809524	0.690912	0.897516	0.603175	0.000387992	1	0.828598	0.142449	0.8125	0.183995
run 253	CD1_and_other_DC_receptors_(M50); CSP-specific IgG; DNA_repair_(M76); proteasome_(M226); Resting_dendritic_cell_surface_signature_(S10); spliceosome_(M250); TBA_(M193)	131.8	54	235	58	77	235	0.873	0.154	0.479601	0.559914	0.793651	0.673027	0.885298	0.603175	0.00105453	0.5791	0.782292	0.178613	0.796875	0.179518
run 1751	enriched_for_ubiquitination_(M138); nuclear_pore_complex_(mitosis)_(M106.1); proteasome_(M226); spliceosome_(M250); TBA_(M233); transmembrane_transport_(II)_(M191)	132	194	44	219	159	44	0.853	0.171	0.522736	0.63275	0.825397	0.709029	0.909481	0.603175	0.000129739	1	0.815705	0.138019	0.828125	0.138585
run 497	cytokines_-_recepters_cluster_(M115); MHC-TLR7-TLR8_cluster_(M146); Resting_dendritic_cell_surface_signature_(S10); TBA_(M141)	132.2	119	119	129	175	119	0.85	0.164	0.503416	0.596585	0.809524	0.690912	0.897516	0.603175	0.000387992	0.77283	0.807143	0.135568	0.8125	0.135015
run 369	cell_activation_(IL15,_IL23,_TNF)_(M24); cytokines_-_recepters_cluster_(M115); FACS_IgM+_of_memory; nuclear_pore_complex_(M106.0); spliceosome_(M250); TBA_(M105); TBA_(M192)	132.4	149	33	168	279	33	0.831	0.167	0.512233	0.654226	0.84127	0.727402	0.921166	0.603175	3.91526e-05	0.113846	0.9	0.0881917	0.916667	0.0721688
run 135	cell_division_in_stimulated_CD4+_T_cells_(M46); cytoskeleton/actin_(SRF_transcription_targets)_(M145.0); enriched_in_extracellular_matrix_&_associated_proteins_(M202); enriched_in_monocytes_(I)_(M4.15); proteasome_(M226); spliceosome_(M250); TBA_(M32.7)	135	151	54	174	242	54	0.838	0.167	0.513482	0.62762	0.825397	0.709029	0.909481	0.603175	0.000129739	0.546494	0.838624	0.146414	0.854167	0.130104
run 344	cytoskeleton/actin_(SRF_transcription_targets)_(M145.0); FACS_CD14+CD16-_of_live_PBMCs; metabolism_in_mitochondria,_peroxisome_(M187); Resting_dendritic_cell_surface_signature_(S10); spliceosome_(M250); TBA_(M186); TBA_(M233)	136.2	77	214	70	106	214	0.863	0.159	0.484965	0.565978	0.793651	0.673027	0.885298	0.603175	0.00105453	1	0.782	0.179901	0.796875	0.179518
run 373	proteasome_(M226); Resting_dendritic_cell_surface_signature_(S10); spliceosome_(M250)	136.2	28	290	29	44	290	0.885	0.148	0.463971	0.553678	0.793651	0.673027	0.885298	0.603175	0.00105453	0.267257	0.762302	0.158917	0.796875	0.147682
run 377	FACS_naive_of_B_cells; nuclear_pore_complex_(M106.0); spliceosome_(M250); TBA_(M186)	136.2	232	15	240	179	15	0.849	0.174	0.526467	0.691008	0.857143	0.746059	0.932537	0.603175	1.0575e-05	0.182422	0.825	0.155456	0.859375	0.138585
run 1194	cytokines_-_recepters_cluster_(M115); mitotic_cell_cycle_-_DNA_replication_(M4.4); nuclear_pore_complex_(mitosis)_(M106.1); proteasome_(M226); Rho_GTPase_cycle_(M4.14); spliceosome_(M250); transcriptional_targets_of_glucocorticoid_receptor_(M74)	137.8	35	196	27	238	193	0.839	0.15	0.462662	0.572881	0.809524	0.690912	0.897516	0.603175	0.000387992	0.00937477	0.768304	0.172087	0.8125	0.135015
run 426	enriched_in_activated_dendritic_cells_(II)_(M165); enriched_in_B_cells_(VI)_(M69); interferon_alpha_response_(II)_(M158.1); nuclear_pore_complex_(mitosis)_(M106.1); proteasome_(M226); type_I_interferon_response_(M127)	137.8	20	263	19	124	263	0.859	0.147	0.455486	0.553678	0.793651	0.673027	0.885298	0.603175	0.00105453	0.267257	0.791667	0.155902	0.796875	0.15625
run 973	cell_cycle,_ATP_binding_(M144); CSP-specific IgG; cytokines_-_recepters_cluster_(M115); cytoskeleton/actin_(SRF_transcription_targets)_(M145.1); extracellular_matrix_(I)_(M2.0); Resting_dendritic_cell_surface_signature_(S10); spliceosome_(M250)	138.8	99	123	93	256	123	0.836	0.162	0.494036	0.596585	0.809524	0.690912	0.897516	0.603175	0.000387992	0.77283	0.797619	0.15369	0.8125	0.135015
run 2308	enriched_in_monocytes_(IV)_(M118.0); mitotic_cell_cycle_-_DNA_replication_(M4.4); Plasma_cell_surface_signature_(S3); proteasome_(M226); signaling_in_T_cells_(I)_(M35.0); spliceosome_(M250); TBA_(M102)	140	191	98	228	85	98	0.87	0.171	0.524636	0.602105	0.809524	0.690912	0.897516	0.603175	0.000387992	1	0.829762	0.12619	0.8125	0.153093
run 61	enriched_in_nuclear_pore_complex_interacting_proteins_(M247); FACS_immature_of_B_cells; Hox_cluster_V_(M96); proteasome_(M226); spliceosome_(M250); TBA_(M141)	141.4	152	163	138	91	163	0.868	0.167	0.505654	0.585071	0.809524	0.690912	0.897516	0.603175	0.000387992	0.148915	0.806349	0.144423	0.8125	0.135015
run 485	MHC-TLR7-TLR8_cluster_(M146); proteasome_(M226); spliceosome_(M250); transmembrane_transport_(II)_(M191)	143.2	121	186	116	107	186	0.863	0.164	0.500361	0.579065	0.809524	0.690912	0.897516	0.603175	0.000387992	0.0433081	0.771023	0.099028	0.810417	0.0698461
run 44	B_cell_development_(M9); CSP-specific IgG; enriched_in_extracellular_matrix_&_associated_proteins_(M202); enriched_in_monocytes_(I)_(M4.15); spliceosome_(M250)	145.8	203	100	216	110	100	0.862	0.172	0.522593	0.602105	0.809524	0.690912	0.897516	0.603175	0.000387992	1	0.819147	0.10228	0.810417	0.0865022
run 128	cell_cycle,_ATP_binding_(M144); DNA_repair_(M76); enriched_in_extracellular_matrix_&_associated_proteins_(M202); innate_antiviral_response_(M150); proteasome_(M226); spliceosome_(M250); T_&_B_cell_development,_activation_(M62.0)	148.8	84	221	68	150	221	0.855	0.16	0.484683	0.565978	0.793651	0.673027	0.885298	0.603175	0.00105453	1	0.756868	0.18458	0.796875	0.138585
run 2222	cytokines_-_recepters_cluster_(M115); integrin_mediated_leukocyte_migration_(M39); Plasma_cell_surface_signature_(S3); proteasome_(M226); Resting_dendritic_cell_surface_signature_(S10); TBA_(M131); TBA_(M80)	149.6	26	279	20	144	279	0.856	0.148	0.456458	0.553678	0.793651	0.673027	0.885298	0.603175	0.00105453	0.267257	0.771726	0.236619	0.796875	0.206502
run 2151	enriched_in_NK_cells_(II)_(M61.0); nuclear_pore_complex_(mitosis)_(M106.1); Resting_dendritic_cell_surface_signature_(S10); spliceosome_(M250)	152.4	164	109	185	195	109	0.846	0.168	0.515963	0.602105	0.809524	0.690912	0.897516	0.603175	0.000387992	1	0.793939	0.122936	0.811458	0.112596
run 1980	CSP-specific IgG; enriched_in_antigen_presentation_(II)_(M95.0); interferon_alpha_response_(I)_(M158.0); Resting_dendritic_cell_surface_signature_(S10); spliceosome_(M250); transmembrane_and_ion_transporters_(I)_(M142); transmembrane_transport_(SLC_cluster)_(M154.1)	153.6	42	268	42	148	268	0.855	0.152	0.468967	0.553678	0.793651	0.673027	0.885298	0.603175	0.00105453	0.267257	0.78373	0.157718	0.796875	0.147682
run 1748	nuclear_pore_complex_(mitosis)_(M106.1); platelet_activation_(I)_(M32.0); Resting_dendritic_cell_surface_signature_(S10); spliceosome_(M250); TBA_(M193)	153.8	186	66	176	275	66	0.832	0.17	0.514043	0.62762	0.825397	0.709029	0.909481	0.603175	0.000129739	0.546494	0.7875	0.217466	0.828125	0.172112
run 2316	proteasome_(M226); spliceosome_(M250); TBA_(M186); TBA_(M26.1)	155.4	141	170	131	165	170	0.852	0.166	0.503734	0.585071	0.809524	0.690912	0.897516	0.603175	0.000387992	0.148915	0.786201	0.0482486	0.809375	0.0514123
run 1718	enriched_in_nuclear_pore_complex_interacting_proteins_(M247); extracellular_region_cluster_(GO)_(M189); proteasome_(M226); spliceosome_(M250); TBA_(M186)	156.2	34	330	36	54	327	0.879	0.15	0.467238	0.540662	0.793651	0.673027	0.885298	0.603175	0.00105453	0.0265003	0.777083	0.175248	0.796875	0.172112
run 991	cytoskeleton/actin_(SRF_transcription_targets)_(M145.0); mitotic_cell_cycle_-_DNA_replication_(M4.4); nuclear_pore_complex_(M106.0); spliceosome_(M250); T_&_B_cell_development,_activation_(M62.0)	156.2	111	172	121	205	172	0.844	0.163	0.501613	0.585071	0.809524	0.690912	0.897516	0.603175	0.000387992	0.148915	0.780952	0.18067	0.8125	0.153093
run 780	cell_division_(M37.3); cytoskeleton/actin_(SRF_transcription_targets)_(M145.0); enriched_in_NK_cells_(II)_(M61.0); growth_factor_induced,_enriched_in_nuclear_receptor_subfamily_4_(M94); proteasome_(M226); spliceosome_(M250); T_cell_surface,_activation_(M36)	159.6	127	141	140	249	141	0.837	0.165	0.506136	0.590909	0.809524	0.690912	0.897516	0.603175	0.000387992	0.386476	0.797159	0.186154	0.810417	0.160349
run 1426	cytokines_-_recepters_cluster_(M115); endoplasmic_reticulum_(M37.2); enriched_in_antigen_presentation_(II)_(M95.0); extracellular_region_cluster_(GO)_(M189); spliceosome_(M250); TBA_(M26.1)	160.6	23	324	16	96	344	0.867	0.148	0.453166	0.542056	0.777778	0.655356	0.872849	0.603175	0.00262065	0.789268	0.785516	0.219829	0.78125	0.242061
run 2337	cell_division_in_stimulated_CD4_T_cells_(M4.6); extracellular_region_cluster_(GO)_(M189); Resting_dendritic_cell_surface_signature_(S10); spliceosome_(M250); transmembrane_and_ion_transporters_(II)_(M224)	160.8	70	306	73	50	305	0.881	0.158	0.486464	0.547264	0.793651	0.673027	0.885298	0.603175	0.00105453	0.0960923	0.780208	0.147799	0.796875	0.138585
run 586	activated_dendritic_cells_(M67); CSP-specific IgG; cytoskeletal_remodeling_(enriched_for_SRF_targets)_(M34); enriched_in_extracellular_matrix_&_associated_proteins_(M202); extracellular_region_cluster_(GO)_(M189); leukocyte_migration_(M88.0); proteasome_(M226)	162.4	122	180	91	239	180	0.839	0.164	0.492375	0.585071	0.809524	0.690912	0.897516	0.603175	0.000387992	0.148915	0.762644	0.182646	0.8125	0.135015
run 105	DNA_repair_(M76); enriched_in_extracellular_matrix_&_associated_proteins_(M202); proteasome_(M226); Resting_dendritic_cell_surface_signature_(S10); spliceosome_(M250); TBA_(M151); TBA_(M229)	166.4	210	154	210	104	154	0.864	0.172	0.521988	0.590909	0.809524	0.690912	0.897516	0.603175	0.000387992	0.386476	0.779257	0.135744	0.811458	0.112596
run 2355	enriched_in_extracellular_matrix_&_associated_proteins_(M202); enriched_in_nuclear_pore_complex_interacting_proteins_(M247); mitotic_cell_cycle_in_stimulated_CD4_T_cells_(M4.5); Plasma_cell_surface_signature_(S3); spliceosome_(M250)	169.6	278	101	257	111	101	0.862	0.177	0.528655	0.602105	0.809524	0.690912	0.897516	0.603175	0.000387992	1	0.817956	0.12404	0.8125	0.135015
run 1380	DNA_repair_(M76); integrin_mediated_leukocyte_migration_(M39); myeloid_cell_cytokines,_metallopeptidases_and_laminins_(M78); proteasome_(M226); Resting_dendritic_cell_surface_signature_(S10); spliceosome_(M250); T_&_B_cell_development,_activation_(M62.0)	169.8	128	271	128	51	271	0.881	0.165	0.503168	0.553678	0.793651	0.673027	0.885298	0.603175	0.00105453	0.267257	0.776488	0.0692142	0.795833	0.0916667
run 1909	extracellular_region_cluster_(GO)_(M189); glycerophospholipid_metabolism_(M114.1); mitotic_cell_cycle_-_DNA_replication_(M4.4); nuclear_pore_complex_(M106.0); Resting_dendritic_cell_surface_signature_(S10); spliceosome_(M250); T_cell_surface,_activation_(M36)	170.2	81	226	81	237	226	0.839	0.16	0.488007	0.559914	0.793651	0.673027	0.885298	0.603175	0.00105453	0.5791	0.798011	0.186263	0.796875	0.179518
run 1562	enriched_in_antigen_presentation_(I)_(M71); enriched_in_extracellular_matrix_&_associated_proteins_(M202); enriched_in_monocytes_(I)_(M4.15); proteasome_(M226); Resting_dendritic_cell_surface_signature_(S10); transmembrane_transport_(II)_(M191); transmembrane_transport_(SLC_cluster)_(M154.1)	171	364	34	411	12	34	0.915	0.182	0.55054	0.654226	0.84127	0.727402	0.921166	0.603175	3.91526e-05	0.113846	0.833523	0.132938	0.842708	0.118604
run 320	enriched_in_extracellular_matrix_&_associated_proteins_(M202); enriched_in_NK_cells_(II)_(M61.0); proteasome_(M226); spliceosome_(M250); TBA_(M220); transmembrane_and_ion_transporters_(II)_(M224); transmembrane_transport_(II)_(M191)	171	49	297	44	168	297	0.852	0.153	0.473577	0.553678	0.793651	0.673027	0.885298	0.603175	0.00105453	0.267257	0.75005	0.151419	0.795833	0.137184
run 896	enriched_in_extracellular_matrix_&_associated_proteins_(M202); proteasome_(M226); spliceosome_(M250); TBA_(M98.1)	172.8	139	104	175	342	104	0.824	0.166	0.514009	0.602105	0.809524	0.690912	0.897516	0.603175	0.000387992	1	0.810417	0.13006	0.8125	0.135015
run 2018	cytokines_-_recepters_cluster_(M115); innate_antiviral_response_(M150); platelet_activation_(II)_(M32.1); proteasome_(M226); Resting_dendritic_cell_surface_signature_(S10); transmembrane_transport_(SLC_cluster)_(M154.1)	173.8	226	125	251	142	125	0.856	0.173	0.527756	0.596585	0.809524	0.690912	0.897516	0.603175	0.000387992	0.77283	0.791951	0.131259	0.811458	0.112596
run 2312	CSP-specific IgG; extracellular_region_cluster_(GO)_(M189); mitotic_cell_cycle_-_DNA_replication_(M4.4); spliceosome_(M250)	174.6	176	218	197	64	218	0.877	0.169	0.518939	0.565978	0.793651	0.673027	0.885298	0.603175	0.00105453	1	0.773313	0.130172	0.794792	0.116536
run 366	CytokineObsConc_CXCL10_IP-10; DNA_repair_(M76); extracellular_region_cluster_(GO)_(M189); proteasome_(M226); spliceosome_(M250); type_I_interferon_response_(M127)	174.8	225	182	211	74	182	0.873	0.173	0.522069	0.579065	0.809524	0.690912	0.897516	0.603175	0.000387992	0.0433081	0.799603	0.153536	0.8125	0.161374
run 1940	cytokines_-_recepters_cluster_(M115); proteasome_(M226); Resting_dendritic_cell_surface_signature_(S10); RIG-1_like_receptor_signaling_(M68); T_cell_differentiation_(Th2)_(M19); T_cell_surface_signature_(S0)	175.4	130	219	90	219	219	0.842	0.165	0.492184	0.565978	0.793651	0.673027	0.885298	0.603175	0.00105453	1	0.767548	0.217764	0.796875	0.179518
run 2279	CD1_and_other_DC_receptors_(M50); CD28_costimulation_(M12); proteasome_(M226); Resting_dendritic_cell_surface_signature_(S10); TBA_(M186)	175.6	265	110	270	123	110	0.859	0.176	0.529933	0.602105	0.809524	0.690912	0.897516	0.603175	0.000387992	1	0.792898	0.0935851	0.811458	0.086427
run 2243	CD1_and_other_DC_receptors_(M50); cytoskeleton/actin_(SRF_transcription_targets)_(M145.0); DNA_repair_(M76); proteasome_(M226); TBA_(M32.7)	176	185	84	182	345	84	0.824	0.17	0.515335	0.616915	0.825397	0.709029	0.909481	0.603175	0.000129739	0.0704404	0.800595	0.146928	0.828125	0.15625
run 1212	cell_division_(M37.3); enriched_in_T_cells_(I)_(M7.0); KLF12_targets_network_(M32.3); proteasome_(M226); spliceosome_(M250); T_&_B_cell_development,_activation_(M62.0)	176.2	138	134	122	353	134	0.823	0.166	0.501629	0.590909	0.809524	0.690912	0.897516	0.603175	0.000387992	0.386476	0.827778	0.194603	0.854167	0.157288
run 1062	lymphocyte_generic_cluster_(M60); Resting_dendritic_cell_surface_signature_(S10); TBA_(M80)	178.4	83	288	105	128	288	0.859	0.16	0.497721	0.553678	0.793651	0.673027	0.885298	0.603175	0.00105453	0.267257	0.763979	0.13319	0.795833	0.104914
run 2481	cell_activation_(IL15,_IL23,_TNF)_(M24); CSP-specific IgG; enriched_in_NK_cells_(II)_(M61.0); mitotic_cell_cycle_in_stimulated_CD4_T_cells_(M4.5); proteasome_(M226); spliceosome_(M250); transmembrane_transport_(II)_(M191)	179.6	143	253	159	90	253	0.869	0.166	0.51039	0.559914	0.793651	0.673027	0.885298	0.603175	0.00105453	0.5791	0.766667	0.205142	0.796875	0.172112
run 748	enriched_in_NK_cells_(II)_(M61.0); NK_cell_surface_signature_(S1); proteasome_(M226); Resting_dendritic_cell_surface_signature_(S10); spliceosome_(M250); TBA_(M99)	181.6	196	192	201	122	197	0.859	0.171	0.519875	0.577617	0.793651	0.673027	0.885298	0.603175	0.00105453	0.5791	0.798084	0.127391	0.795833	0.137184
run 1096	enriched_in_monocytes_(I)_(M4.15); enriched_in_NK_cells_(I)_(M7.2); golgi_membrane_(II)_(M237); mitotic_cell_cycle_in_stimulated_CD4_T_cells_(M4.5); proteasome_(M226); RIG-1_like_receptor_signaling_(M68); spliceosome_(M250)	182.8	140	63	156	492	63	0.803	0.166	0.510037	0.62762	0.825397	0.709029	0.909481	0.603175	0.000129739	0.546494	0.803373	0.151045	0.828125	0.138585
run 275	cytoskeleton/actin_(SRF_transcription_targets)_(M145.1); enriched_for_TF_motif_TNCATNTCCYR_(M232); enriched_in_nuclear_pore_complex_interacting_proteins_(M247); Plasma_cell_surface_signature_(S3); proteasome_(M226); Resting_dendritic_cell_surface_signature_(S10); spliceosome_(M250)	187	144	254	134	149	254	0.855	0.166	0.504373	0.559914	0.793651	0.673027	0.885298	0.603175	0.00105453	0.5791	0.766667	0.209054	0.796875	0.15625
run 1163	cell_cycle,_ATP_binding_(M144); CSP-specific IgG; enriched_in_DNA_interacting_proteins_(M182); enriched_in_extracellular_matrix_&_associated_proteins_(M202); enriched_in_T_cells_(I)_(M7.0); FACS_PfSPZ-specific_Vd1/2-_of_T_cells; spliceosome_(M250)	187.8	211	205	255	62	206	0.877	0.172	0.528331	0.571877	0.793651	0.673027	0.885298	0.603175	0.00105453	1	0.775189	0.165997	0.796875	0.147682
run 2231	cell_cycle,_ATP_binding_(M144); enriched_in_extracellular_matrix_&_associated_proteins_(M202); proteasome_(M226); T_&_B_cell_development,_activation_(M62.0)	188.6	53	228	88	346	228	0.824	0.154	0.491513	0.559914	0.793651	0.673027	0.885298	0.603175	0.00105453	0.5791	0.795139	0.181222	0.796875	0.172112
run 1297	CD1_and_other_DC_receptors_(M50); leukocyte_activation_and_migration_(M45); mitotic_cell_cycle_-_DNA_replication_(M4.4); proteasome_(M226); respiratory_electron_transport_chain_(mitochondrion)_(M231); T_cell_activation_(I)_(M7.1); TBA_(M70.0)	189.4	87	356	109	37	358	0.887	0.161	0.498548	0.529349	0.777778	0.655356	0.872849	0.603175	0.00262065	0.789268	0.894444	0.141748	0.895833	0.130104
run 457	cytokines_-_recepters_cluster_(M115); NK_cell_surface_signature_(S1); platelet_activation_(I)_(M32.0); proteasome_(M226); Resting_dendritic_cell_surface_signature_(S10); spliceosome_(M250)	189.6	43	361	47	134	363	0.858	0.152	0.474539	0.529349	0.777778	0.655356	0.872849	0.603175	0.00262065	0.789268	0.78125	0.159626	0.78125	0.165359
run 1714	cytokines_-_recepters_cluster_(M115); enriched_in_NK_cells_(receptor_activation)_(M61.2); proteasome_(M226); Resting_dendritic_cell_surface_signature_(S10); spliceosome_(M250); TBA_(M174); TBA_(M26.1)	192.8	129	250	117	218	250	0.842	0.165	0.500712	0.559914	0.793651	0.673027	0.885298	0.603175	0.00105453	0.5791	0.770076	0.172365	0.796875	0.138585
run 2011	enriched_in_T_cells_(I)_(M7.0); FACS_Plasmablasts_of_live_PBMCs; proteasome_(M226); Ran_mediated_mitosis_(M15); spliceosome_(M250)	193	109	327	103	102	324	0.864	0.163	0.497344	0.540662	0.793651	0.673027	0.885298	0.603175	0.00105453	0.0265003	0.789773	0.129545	0.795833	0.178438
run 1961	enriched_in_DNA_interacting_proteins_(M182); extracellular_matrix_(II)_(M2.1); leukocyte_migration_(M88.0); Plasma_cell_surface_signature_(S3); proteasome_(M226); Resting_dendritic_cell_surface_signature_(S10); spliceosome_(M250)	193.8	56	369	46	127	371	0.859	0.155	0.473969	0.529349	0.777778	0.655356	0.872849	0.603175	0.00262065	0.789268	0.768087	0.102287	0.780208	0.11787
run 779	axon_guidance_(M110); enriched_in_extracellular_matrix_&_associated_proteins_(M202); integrin_mediated_leukocyte_migration_(M39); mismatch_repair_(II)_(M22.1); proteasome_(M226); Resting_dendritic_cell_surface_signature_(S10)	193.8	193	72	225	407	72	0.815	0.171	0.523819	0.622343	0.825397	0.709029	0.909481	0.603175	0.000129739	0.2278	0.821875	0.140986	0.828125	0.138585
run 1149	FACS_immature_of_B_cells; mitotic_cell_cycle_-_DNA_replication_(M4.4); nuclear_pore_complex_(mitosis)_(M106.1); proteasome_(M226); spliceosome_(M250)	195.8	298	47	305	282	47	0.831	0.178	0.534891	0.63275	0.825397	0.709029	0.909481	0.603175	0.000129739	1	0.801732	0.159069	0.828125	0.15625
run 2101	FACS_CD3+CD8+_of_live_PBMCs; proteasome_(M226); spliceosome_(M250); TBA_(M177.0); transmembrane_and_ion_transporters_(I)_(M142)	196	184	137	190	332	137	0.825	0.17	0.518482	0.590909	0.809524	0.690912	0.897516	0.603175	0.000387992	0.386476	0.813492	0.13033	0.8125	0.135015
run 1539	enriched_in_extracellular_matrix_&_associated_proteins_(M202); proteasome_(M226); spliceosome_(M250); transcriptional_targets_of_glucocorticoid_receptor_(M74)	197.4	297	38	378	236	38	0.839	0.178	0.546857	0.654226	0.84127	0.727402	0.921166	0.603175	3.91526e-05	0.113846	0.807937	0.138323	0.84375	0.108253
run 350	cytoskeleton/actin_(SRF_transcription_targets)_(M145.1); enriched_in_extracellular_matrix_&_associated_proteins_(M202); enriched_in_monocytes_(IV)_(M118.0); proteasome_(M226); spliceosome_(M250); TBA_(M32.7)	198.4	334	117	308	116	117	0.861	0.18	0.535377	0.596585	0.809524	0.690912	0.897516	0.603175	0.000387992	0.77283	0.808201	0.170327	0.854167	0.157288
run 1669	enriched_in_DNA_interacting_proteins_(M182); enriched_in_nuclear_pore_complex_interacting_proteins_(M247); spliceosome_(M250); transmembrane_and_ion_transporters_(II)_(M224)	199.4	351	50	410	136	50	0.857	0.181	0.550329	0.63275	0.825397	0.709029	0.909481	0.603175	0.000129739	1	0.796023	0.159927	0.828125	0.128847
run 1033	enriched_in_extracellular_matrix_&_associated_proteins_(M202); enriched_in_monocytes_(I)_(M4.15); enriched_in_monocytes_(IV)_(M118.0); proteasome_(M226); spliceosome_(M250); transmembrane_and_ion_transporters_(II)_(M224)	200.6	301	111	347	133	111	0.858	0.178	0.542739	0.602105	0.809524	0.690912	0.897516	0.603175	0.000387992	1	0.783712	0.179954	0.8125	0.153093
run 483	E2F1_targets_(Q4)_(M10.1); Resting_dendritic_cell_surface_signature_(S10); spliceosome_(M250); TBA_(M192); TBA_(M32.7); TBA_(source:_B_cells)_(M217)	200.8	205	127	232	313	127	0.827	0.172	0.52517	0.596585	0.809524	0.690912	0.897516	0.603175	0.000387992	0.77283	0.790463	0.0976243	0.811458	0.100368
run 1972	enriched_in_extracellular_matrix_&_associated_proteins_(M202); integrin_mediated_leukocyte_migration_(M39); myeloid_cell_cytokines,_metallopeptidases_and_laminins_(M78); proteasome_(M226); spliceosome_(M250); TBA_(M105); transmembrane_and_ion_transporters_(II)_(M224)	202.6	222	114	204	359	114	0.822	0.173	0.520527	0.596585	0.809524	0.690912	0.897516	0.603175	0.000387992	0.77283	0.817244	0.149654	0.8125	0.153093
run 1906	proteasome_(M226); spliceosome_(M250); TBA_(M102)	203.4	204	142	196	333	142	0.825	0.172	0.518938	0.590909	0.809524	0.690912	0.897516	0.603175	0.000387992	0.386476	0.796627	0.139045	0.811458	0.13374
run 613	cytoskeleton/actin_(SRF_transcription_targets)_(M145.1); DNA_repair_(M76); FACS_atypical_memory_of_B_cells; Resting_dendritic_cell_surface_signature_(S10)	204	281	193	267	81	198	0.871	0.177	0.529725	0.577617	0.793651	0.673027	0.885298	0.603175	0.00105453	0.5791	0.792361	0.175204	0.795833	0.163193
run 2026	CSP-specific IgG; cytoskeleton/actin_(SRF_transcription_targets)_(M145.1); enriched_in_extracellular_matrix_&_associated_proteins_(M202); spliceosome_(M250); T_&_B_cell_development,_activation_(M62.0); TBA_(M105)	206.6	142	204	157	325	205	0.826	0.166	0.510053	0.571877	0.793651	0.673027	0.885298	0.603175	0.00105453	1	0.78272	0.204601	0.796875	0.18663
run 1104	cytoskeleton/actin_(SRF_transcription_targets)_(M145.0); enriched_in_extracellular_matrix_&_associated_proteins_(M202); nuclear_pore_complex_(mitosis)_(M106.1); spliceosome_(M250); TBA_(M80)	207.4	279	37	294	390	37	0.817	0.177	0.532583	0.654226	0.84127	0.727402	0.921166	0.603175	3.91526e-05	0.113846	0.808523	0.167611	0.84375	0.14878
run 1457	enriched_in_antigen_presentation_(I)_(M71); enriched_in_extracellular_matrix_&_associated_proteins_(M202); nuclear_pore_complex_(M106.0); RIG-1_like_receptor_signaling_(M68); spliceosome_(M250); TBA_(M236)	208	169	255	165	196	255	0.846	0.168	0.511779	0.559914	0.793651	0.673027	0.885298	0.603175	0.00105453	0.5791	0.761742	0.179775	0.796875	0.15625
run 899	enriched_in_NK_cells_(II)_(M61.0); G_protein_mediated_calcium_signaling_(M159); proteasome_(M226); TBA_(M186); TBA_(M80)	210.2	224	46	293	442	46	0.808	0.173	0.532483	0.63275	0.825397	0.709029	0.909481	0.603175	0.000129739	1	0.804167	0.165062	0.828125	0.15625
run 1216	CSP-specific IgG; FACS_PBs_of_B_cells; NK_cell_surface_signature_(S1); spliceosome_(M250); T_&_B_cell_development,_activation_(M62.0); TBA_(M151); TBA_(M211)	210.6	177	187	226	276	187	0.832	0.169	0.524343	0.579065	0.809524	0.690912	0.897516	0.603175	0.000387992	0.0433081	0.770933	0.16803	0.811458	0.112596
run 237	enriched_in_antigen_presentation_(I)_(M71); FACS_IgM+_of_memory; metabolism_of_steroids_(M225); MHC-TLR7-TLR8_cluster_(M146); proteasome_(M226); Resting_dendritic_cell_surface_signature_(S10); spliceosome_(M250)	211.6	101	308	72	270	307	0.833	0.162	0.485892	0.547264	0.793651	0.673027	0.885298	0.603175	0.00105453	0.0960923	0.772222	0.157607	0.796875	0.138585
run 199	enriched_in_extracellular_matrix_&_associated_proteins_(M202); Hox_cluster_IV_(M17.3); proteasome_(M226); spliceosome_(M250)	214	206	231	236	166	231	0.852	0.172	0.526012	0.559914	0.793651	0.673027	0.885298	0.603175	0.00105453	0.5791	0.785714		0.8125
run 1673	cytokines_-_recepters_cluster_(M115); extracellular_matrix_(II)_(M2.1); nuclear_pore_complex_(M106.0); Resting_dendritic_cell_surface_signature_(S10); spliceosome_(M250); TBA_(M186)	215.4	158	352	183	48	336	0.882	0.167	0.515774	0.533865	0.793651	0.673027	0.885298	0.603175	0.00105453	0.00554567	0.755357	0.179604	0.796875	0.15625
run 638	enriched_in_extracellular_matrix_&_associated_proteins_(M202); extracellular_matrix,_collagen_(M210); proteasome_(M226); spliceosome_(M250); TBA_(M220)	216.4	267	247	258	63	247	0.877	0.176	0.528672	0.559914	0.793651	0.673027	0.885298	0.603175	0.00105453	0.5791	0.773846	0.183288	0.796875	0.15625
run 1851	CSP-specific IgG; endoplasmic_reticulum_(M37.2); enriched_in_extracellular_matrix_&_associated_proteins_(M202); lysosome_(M209); spliceosome_(M250)	217.8	209	239	259	143	239	0.856	0.172	0.528793	0.559914	0.793651	0.673027	0.885298	0.603175	0.00105453	0.5791	0.779663	0.192004	0.79375	0.179264
run 1776	cytoskeleton/actin_(SRF_transcription_targets)_(M145.0); myeloid_cell_cytokines,_metallopeptidases_and_laminins_(M78); NK_cell_surface_signature_(S1); proteasome_(M226); spliceosome_(M250); TBA_(M131); TBA_(M41.0)	219.6	253	175	314	181	175	0.849	0.175	0.536778	0.585071	0.809524	0.690912	0.897516	0.603175	0.000387992	0.148915	0.77633	0.142308	0.811458	0.112596
run 2172	cytoskeleton/actin_(SRF_transcription_targets)_(M145.0); MHC-TLR7-TLR8_cluster_(M146); proteasome_(M226); spliceosome_(M250); TBA_(M136); TBA_(M186)	220	248	168	242	274	168	0.832	0.175	0.526507	0.585071	0.809524	0.690912	0.897516	0.603175	0.000387992	0.148915	0.796627	0.165636	0.8125	0.161374
run 2313	enriched_in_antigen_presentation_(I)_(M71); enriched_in_antigen_presentation_(II)_(M95.0); enriched_in_extracellular_matrix_&_associated_proteins_(M202); proteasome_(M226); respiratory_electron_transport_chain_(mitochondrion)_(M216); spliceosome_(M250); TBA_(M41.1)	221.4	156	304	184	160	303	0.853	0.167	0.515798	0.547264	0.793651	0.673027	0.885298	0.603175	0.00105453	0.0960923	0.786458	0.24318	0.796875	0.246723
run 700	chemokine_cluster_(I)_(M27.0); proteasome_(M226); spliceosome_(M250)	222	247	27	457	352	27	0.823	0.175	0.554767	0.659091	0.84127	0.727402	0.921166	0.603175	3.91526e-05	0.342782	0.842708	0.141519	0.84375	0.14878
run 1675	CSP-specific IgG; enriched_in_NK_cells_(II)_(M61.0); Plasma_cell_surface_signature_(S3); proteasome_(M226); T_cell_surface,_activation_(M36); TBA_(M233)	223	67	372	75	227	374	0.841	0.157	0.486896	0.529349	0.777778	0.655356	0.872849	0.603175	0.00262065	0.789268	0.763672	0.189412	0.78125	0.1875
run 837	CSP-specific IgG; glycerophospholipid_metabolism_(M114.1); proteasome_(M226); respiratory_electron_transport_chain_(mitochondrion)_(M231); spliceosome_(M250); T_cell_surface,_activation_(M36)	223.8	352	145	382	95	145	0.867	0.181	0.547371	0.590909	0.809524	0.690912	0.897516	0.603175	0.000387992	0.386476	0.792695	0.0478684	0.810417	0.0698461
run 1565	cell_cycle,_ATP_binding_(M144); enriched_in_antigen_presentation_(I)_(M71); enriched_in_extracellular_matrix_&_associated_proteins_(M202); enriched_in_nuclear_pore_complex_interacting_proteins_(M247); proteasome_(M226); spliceosome_(M250); transcriptional_targets_of_glucocorticoid_receptor_(M74)	226.6	116	382	99	152	384	0.855	0.163	0.496053	0.529349	0.777778	0.655356	0.872849	0.603175	0.00262065	0.789268	0.731074	0.137908	0.780208	0.10625
run 388	enriched_in_antigen_presentation_(I)_(M71); Plasma_cell_surface_signature_(S3); platelet_activation_(II)_(M32.1); proteasome_(M226); Resting_dendritic_cell_surface_signature_(S10); T_cell_surface,_activation_(M36); TBA_(M241)	229.4	123	403	133	86	402	0.87	0.164	0.504168	0.522727	0.777778	0.655356	0.872849	0.603175	0.00262065	0.422678	0.760606	0.187934	0.78125	0.180422
run 927	cell_division_in_stimulated_CD4_T_cells_(M4.6); NK_cell_surface_signature_(S1); Resting_dendritic_cell_surface_signature_(S10); spliceosome_(M250); T_&_B_cell_development,_activation_(M62.0); TBA_(M136); TBA_(M233)	229.6	44	488	28	105	483	0.864	0.152	0.463874	0.508909	0.777778	0.655356	0.872849	0.603175	0.00262065	0.0613688	0.763492	0.258511	0.78125	0.277169
run 1796	cell_cycle_(II)_(M4.10); enriched_in_antigen_presentation_(I)_(M71); enriched_in_DNA_interacting_proteins_(M182); nuclear_pore_complex_(M106.0); proteasome_(M226); spliceosome_(M250)	231.6	112	269	126	382	269	0.818	0.163	0.502528	0.553678	0.793651	0.673027	0.885298	0.603175	0.00105453	0.267257	0.78006	0.0836396	0.794792	0.0915008
run 2234	cell_activation_(IL15,_IL23,_TNF)_(M24); CSP-specific IgG; enriched_in_B_cells_(V)_(M47.4); enriched_in_extracellular_matrix_&_associated_proteins_(M202); proteasome_(M226); spliceosome_(M250); transmembrane_and_ion_transporters_(II)_(M224)	234.8	132	316	158	253	315	0.837	0.165	0.510343	0.547264	0.793651	0.673027	0.885298	0.603175	0.00105453	0.0960923	0.75322	0.202674	0.796875	0.172112
run 2261	enriched_in_extracellular_matrix_&_associated_proteins_(M202); Hox_cluster_IV_(M17.3); mismatch_repair_(II)_(M22.1); proteasome_(M226); spliceosome_(M250); TBA_(M114.0); TBA_(M192)	235.4	136	387	147	121	386	0.859	0.166	0.508803	0.522727	0.777778	0.655356	0.872849	0.603175	0.00262065	0.422678	0.863733	0.141138	0.854167	0.157288
run 951	CD1_and_other_DC_receptors_(M50); mitotic_cell_cycle_-_DNA_replication_(M4.4); proteasome_(M226); spliceosome_(M250); TBA_(M220)	235.6	117	383	104	189	385	0.848	0.163	0.497411	0.529349	0.777778	0.655356	0.872849	0.603175	0.00262065	0.789268	0.718939	0.101688	0.777083	0.0414578
run 1166	CSP-specific IgG; enriched_in_NK_cells_(II)_(M61.0); glycerophospholipid_metabolism_(M114.1); NK_cell_surface_signature_(S1); spliceosome_(M250)	236.4	382	61	369	309	61	0.827	0.183	0.545412	0.62762	0.825397	0.709029	0.909481	0.603175	0.000129739	0.546494	0.807481	0.143536	0.826042	0.137705
run 1737	amino_acid_metabolishm_and_transport_(M154.0); enriched_in_extracellular_matrix_&_associated_proteins_(M202); enriched_in_monocytes_(I)_(M4.15); proteasome_(M226); TBA_(M188); transmembrane_transport_(II)_(M191); transmembrane_transport_(SLC_cluster)_(M154.1)	236.8	154	183	177	487	183	0.804	0.167	0.514286	0.579065	0.809524	0.690912	0.897516	0.603175	0.000387992	0.0433081	0.794792	0.174913	0.8125	0.153093
run 1783	cytokines_-_recepters_cluster_(M115); FACS_PBs_of_B_cells; mitotic_cell_cycle_-_DNA_replication_(M4.4); proteasome_(M226); Resting_dendritic_cell_surface_signature_(S10); TBA_(M186); TBA_(M32.7)	237.2	266	215	191	299	215	0.829	0.176	0.518759	0.565978	0.793651	0.673027	0.885298	0.603175	0.00105453	1	0.779013	0.0547978	0.792708	0.0645833
run 825	cytokines_-_recepters_cluster_(M115); FACS_PfSPZ-specific_Vg9+_of_Vd2_cells; leukocyte_migration_(M88.0); proteasome_(M226); spliceosome_(M250); TBA_(M176); transcriptional_targets_of_glucocorticoid_receptor_(M74)	238.8	174	259	171	331	259	0.825	0.169	0.512902	0.553678	0.793651	0.673027	0.885298	0.603175	0.00105453	0.267257	0.859524	0.109446	0.852778	0.0936651
run 94	CD28_costimulation_(M12); CSP-specific IgG; enriched_in_extracellular_matrix_&_associated_proteins_(M202); proteasome_(M226); spliceosome_(M250); TBA_(M186); TBA_(M80)	238.8	61	434	57	209	433	0.843	0.156	0.479119	0.515917	0.777778	0.655356	0.872849	0.603175	0.00262065	0.181449	0.787351	0.161451	0.780208	0.155916
run 2144	FACS_Plasmablasts_of_live_PBMCs; proteasome_(M226); Resting_dendritic_cell_surface_signature_(S10); spliceosome_(M250); T_cell_surface,_activation_(M36); TBA_(M26.2)	239.8	41	487	34	155	482	0.854	0.151	0.465672	0.508909	0.777778	0.655356	0.872849	0.603175	0.00262065	0.0613688	0.76567	0.161429	0.780208	0.147329
run 2246	DNA_repair_(M76); lymphocyte_generic_cluster_(M60); proteasome_(M226); Resting_dendritic_cell_surface_signature_(S10); spliceosome_(M250); T_cell_surface,_activation_(M36)	240	235	238	238	251	238	0.837	0.174	0.526196	0.559914	0.793651	0.673027	0.885298	0.603175	0.00105453	0.5791	0.77996	0.18626	0.796875	0.172112
run 1995	B_cell_surface_signature_(S2); CD1_and_other_DC_receptors_(M50); CSP-specific IgG; NK_cell_surface_signature_(S1); proteasome_(M226); Wnt_signaling_pathway_(M206)	246	246	113	298	460	113	0.806	0.175	0.533374	0.596585	0.809524	0.690912	0.897516	0.603175	0.000387992	0.77283	0.892857	0.0518917	0.894444	0.0336788
run 831	CSP-specific IgG; cytoskeleton/actin_(SRF_transcription_targets)_(M145.0); DNA_repair_(M76); FACS_PBs_of_B_cells; proteasome_(M226); Ran_mediated_mitosis_(M15); Resting_dendritic_cell_surface_signature_(S10)	246.6	252	216	214	335	216	0.825	0.175	0.522318	0.565978	0.793651	0.673027	0.885298	0.603175	0.00105453	1	0.777954	0.120864	0.795833	0.104914
run 551	proteasome_(M226); Resting_dendritic_cell_surface_signature_(S10); T_cell_surface_signature_(S0); T_cell_surface,_activation_(M36)	247	381	45	404	360	45	0.822	0.183	0.549912	0.63275	0.825397	0.709029	0.909481	0.603175	0.000129739	1	0.813077	0.14327	0.827083	0.105327
run 704	cytokines_-_recepters_cluster_(M115); enriched_in_DNA_interacting_proteins_(M182); integrin_mediated_leukocyte_migration_(M39); Resting_dendritic_cell_surface_signature_(S10); spliceosome_(M250); T_cell_surface,_activation_(M36); TBA_(M185)	247.4	234	233	280	257	233	0.836	0.174	0.531012	0.559914	0.793651	0.673027	0.885298	0.603175	0.00105453	0.5791	0.783622	0.204311	0.796875	0.172112
run 565	cell_division_in_stimulated_CD4+_T_cells_(M46); FACS_CSP-specific_memory_B_cells_of_live_leukocytes; proteasome_(M226); spliceosome_(M250); TBA_(M233)	247.6	175	246	199	372	246	0.819	0.169	0.519112	0.559914	0.793651	0.673027	0.885298	0.603175	0.00105453	0.5791	0.775595	0.10466	0.794792	0.116536
run 1508	enriched_in_extracellular_matrix_&_associated_proteins_(M202); FACS_atypical_memory_of_B_cells; proteasome_(M226); Resting_dendritic_cell_surface_signature_(S10); spliceosome_(M250); translation_initiation_(M227)	249.4	250	210	309	268	210	0.833	0.175	0.5356	0.565978	0.793651	0.673027	0.885298	0.603175	0.00105453	1	0.791667		0.8125
run 1133	enriched_in_NK_cells_(receptor_activation)_(M61.2); KLF12_targets_network_(M32.3); proteasome_(M226); Resting_dendritic_cell_surface_signature_(S10); spliceosome_(M250); TBA_(M32.7); TBA_(source:_B_cells)_(M217)	249.8	135	463	154	35	462	0.888	0.165	0.509952	0.515917	0.777778	0.655356	0.872849	0.603175	0.00262065	0.181449	0.744643	0.124864	0.780208	0.10625
run 1543	CSP-specific IgG; enriched_in_extracellular_matrix_&_associated_proteins_(M202); spliceosome_(M250)	249.8	249	208	272	312	208	0.827	0.175	0.529975	0.565978	0.793651	0.673027	0.885298	0.603175	0.00105453	1	0.796528	0.125326	0.79375	0.0780625
run 274	CD1_and_other_DC_receptors_(M50); CytokineObsConc_IL-8_CXCL8; enriched_for_TF_motif_PAX3_(M179); enriched_in_extracellular_matrix_&_associated_proteins_(M202); spliceosome_(M250); T_cell_surface_signature_(S0); TBA_(M137)	250.2	332	43	432	401	43	0.816	0.18	0.552695	0.63275	0.825397	0.709029	0.909481	0.603175	0.000129739	1	0.823394	0.132279	0.828125	0.128847
run 755	CSP-specific IgG; enriched_in_NK_cells_(II)_(M61.0); Resting_dendritic_cell_surface_signature_(S10); spliceosome_(M250); TBA_(M186)	251.6	155	201	193	507	202	0.802	0.167	0.518819	0.571877	0.793651	0.673027	0.885298	0.603175	0.00105453	1	0.793543	0.22098	0.795833	0.205565
run 229	CD1_and_other_DC_receptors_(M50); cytoskeleton/actin_(SRF_transcription_targets)_(M145.0); enriched_in_extracellular_matrix_&_associated_proteins_(M202); nuclear_pore_complex_(mitosis)_(M106.1); proteasome_(M226); spliceosome_(M250); TBA_(M186)	252.8	36	567	25	69	567	0.874	0.15	0.461148	0.492208	0.761905	0.637884	0.860188	0.603175	0.00598644	0.605577	0.760417	0.205185	0.765625	0.206502
run 1006	enriched_in_extracellular_matrix_&_associated_proteins_(M202); enriched_in_NK_cells_(II)_(M61.0); enriched_in_nuclear_pore_complex_interacting_proteins_(M247); proteasome_(M226); spliceosome_(M250)	254	145	348	178	244	355	0.838	0.166	0.514665	0.535789	0.777778	0.655356	0.872849	0.603175	0.00262065	1	0.76044	0.227192	0.78125	0.213478
run 1928	enriched_in_NK_cells_(receptor_activation)_(M61.2); receptors,_cell_migration_(M109); Resting_dendritic_cell_surface_signature_(S10); spliceosome_(M250); TBA_(M137); TBA_(M148); TBA_(M233)	255.4	105	430	120	193	429	0.846	0.163	0.501183	0.515917	0.777778	0.655356	0.872849	0.603175	0.00262065	0.181449	0.854167	0.252591	0.854167	0.252591
run 1997	CD1_and_other_DC_receptors_(M50); CSP-specific IgG; enriched_in_nuclear_pore_complex_interacting_proteins_(M247); proteasome_(M226); spliceosome_(M250); T_&_B_cell_development,_activation_(M62.0)	255.8	68	495	41	185	490	0.849	0.157	0.468483	0.508909	0.777778	0.655356	0.872849	0.603175	0.00262065	0.0613688	0.75	0.19294	0.78125	0.180422
run 1664	CSP-specific IgG; enriched_in_membrane_proteins_(M124); proteasome_(M226); Resting_dendritic_cell_surface_signature_(S10); spliceosome_(M250); TBA_(M32.5)	256.8	21	602	21	39	601	0.886	0.147	0.456951	0.485014	0.761905	0.637884	0.860188	0.603175	0.00598644	0.3017	0.77732	0.0807022	0.763542	0.0747972
run 2422	CD28_costimulation_(M12); cell_cycle,_ATP_binding_(M144); extracellular_region_cluster_(GO)_(M189); proteasome_(M226); RIG-1_like_receptor_signaling_(M68); TBA_(M105); TBA_(M125)	256.8	399	48	409	380	48	0.818	0.184	0.55017	0.63275	0.825397	0.709029	0.909481	0.603175	0.000129739	1	0.800325	0.261592	0.828125	0.224624
run 1505	cytoskeletal_remodeling_(enriched_for_SRF_targets)_(M34); NK_cell_surface_signature_(S1); Resting_dendritic_cell_surface_signature_(S10); spliceosome_(M250); TBA_(M177.0)	257.4	255	283	290	176	283	0.85	0.175	0.532311	0.553678	0.793651	0.673027	0.885298	0.603175	0.00105453	0.267257	0.769792	0.0801745	0.794792	0.0759489
run 2484	cytoskeleton/actin_(SRF_transcription_targets)_(M145.0); extracellular_region_cluster_(GO)_(M189); leukocyte_migration_(M88.0); proteasome_(M226); Resting_dendritic_cell_surface_signature_(S10); spliceosome_(M250); TBA_(M176)	258	207	360	192	169	362	0.851	0.172	0.518778	0.529349	0.777778	0.655356	0.872849	0.603175	0.00262065	0.789268	0.785511	0.235018	0.78125	0.231053
run 2318	axon_guidance_(M110); DNA_repair_(M76); enriched_in_NK_cells_(II)_(M61.0); proteasome_(M226); spliceosome_(M250); T_cell_surface,_activation_(M36); TBA_(M186)	259.2	221	160	233	522	160	0.8	0.173	0.525313	0.585071	0.809524	0.690912	0.897516	0.603175	0.000387992	0.148915	0.831349	0.151094	0.875	0.108253
run 299	CD1_and_other_DC_receptors_(M50); cell_activation_(IL15,_IL23,_TNF)_(M24); cytokines_-_recepters_cluster_(M115); cytoskeletal_remodeling_(enriched_for_SRF_targets)_(M34); E2F1_targets_(Q3)_(M10.0); proteasome_(M226); spliceosome_(M250)	260.6	37	582	24	78	582	0.872	0.15	0.45978	0.492208	0.761905	0.637884	0.860188	0.603175	0.00598644	0.605577	0.741703	0.176768	0.765625	0.164372
run 489	CD1_and_other_DC_receptors_(M50); CORO1A-DEF6_network_(I)_(M32.2); KLF12_targets_network_(M32.3); proteasome_(M226); spliceosome_(M250); TBA_(M192)	261.2	188	421	162	115	420	0.862	0.17	0.511317	0.522727	0.777778	0.655356	0.872849	0.603175	0.00262065	0.422678	0.744724	0.131074	0.778125	0.107226
run 684	enriched_in_nuclear_pore_complex_interacting_proteins_(M247); extracellular_matrix_(II)_(M2.1); mismatch_repair_(II)_(M22.1); mitotic_cell_cycle_in_stimulated_CD4_T_cells_(M4.5); NK_cell_surface_signature_(S1); proteasome_(M226)	262.6	102	423	125	241	422	0.839	0.162	0.50184	0.522727	0.777778	0.655356	0.872849	0.603175	0.00262065	0.422678	0.741703	0.185884	0.78125	0.165359
run 1172	CSP-specific IgG; spliceosome_(M250); TBA_(M32.5)	264	525	86	562	61	86	0.877	0.19	0.566507	0.616915	0.825397	0.709029	0.909481	0.603175	0.000129739	0.0704404	0.782486	0.162778	0.826042	0.105594
run 1479	CORO1A-DEF6_network_(I)_(M32.2); CSP-specific IgG; lymphocyte_generic_cluster_(M60); proteasome_(M226); spliceosome_(M250); TBA_(M32.5); TBA_(M32.6)	264.2	350	162	366	281	162	0.831	0.181	0.544667	0.585071	0.809524	0.690912	0.897516	0.603175	0.000387992	0.148915	0.807386	0.181952	0.8125	0.183995
run 1070	cytoskeleton/actin_(SRF_transcription_targets)_(M145.1); enriched_in_extracellular_matrix_&_associated_proteins_(M202); extracellular_region_cluster_(GO)_(M189); Plasma_cell_surface_signature_(S3); spliceosome_(M250); transmembrane_transport_(SLC_cluster)_(M154.1)	264.6	71	540	76	93	543	0.868	0.158	0.486946	0.499205	0.761905	0.637884	0.860188	0.603175	0.00598644	1	0.767496	0.202877	0.765625	0.18663
run 866	cytokines_-_recepters_cluster_(M115); DNA_repair_(M76); extracellular_region_cluster_(GO)_(M189); mitotic_cell_cycle_-_DNA_replication_(M4.4); Resting_dendritic_cell_surface_signature_(S10); spliceosome_(M250)	266.2	19	617	13	66	616	0.876	0.146	0.449161	0.485014	0.761905	0.637884	0.860188	0.603175	0.00598644	0.3017	0.744048	0.171544	0.765625	0.15625
run 1752	CD1_and_other_DC_receptors_(M50); FACS_PBs_of_B_cells; proteasome_(M226)	267.2	463	69	500	235	69	0.839	0.187	0.559269	0.622343	0.825397	0.709029	0.909481	0.603175	0.000129739	0.2278	0.857555	0.112046	0.827083	0.1375
run 1723	cell_adhesion,_membrane_(M133.0); enriched_in_extracellular_matrix_&_associated_proteins_(M202); enriched_in_NK_cells_(II)_(M61.0); proteasome_(M226); respiratory_electron_transport_chain_(mitochondrion)_(M231); spliceosome_(M250)	267.6	165	341	170	314	348	0.827	0.168	0.512386	0.535789	0.777778	0.655356	0.872849	0.603175	0.00262065	1	0.775965	0.0880041	0.779167	0.0775045
run 227	cytoskeletal_remodeling_(enriched_for_SRF_targets)_(M34); enriched_in_extracellular_matrix_&_associated_proteins_(M202); nuclear_pore_complex_(M106.0); nuclear_pore_complex_(mitosis)_(M106.1); spliceosome_(M250)	267.6	76	510	66	154	532	0.854	0.159	0.48393	0.506012	0.761905	0.637884	0.860188	0.603175	0.00598644	1	0.800401	0.138716	0.765625	0.18663
run 2354	mitotic_cell_cycle_-_DNA_replication_(M4.4); proteasome_(M226); respiratory_electron_transport_chain_(mitochondrion)_(M231); Resting_dendritic_cell_surface_signature_(S10); spliceosome_(M250); transmembrane_and_ion_transporters_(I)_(M142)	267.8	423	149	417	201	149	0.845	0.185	0.551289	0.590909	0.809524	0.690912	0.897516	0.603175	0.000387992	0.386476	0.784589	0.150955	0.810417	0.133788
run 16	BCR_signaling_(M54); glycerophospholipid_metabolism_(M114.1); Plasma_cell_surface_signature_(S3); proteasome_(M226); spliceosome_(M250)	268.2	522	21	577	200	21	0.845	0.19	0.567745	0.668421	0.84127	0.727402	0.921166	0.603175	3.91526e-05	1	0.835354	0.102683	0.842708	0.107064
run 1722	enriched_in_antigen_presentation_(III)_(M95.1); enriched_in_T_cells_(I)_(M7.0); extracellular_matrix_(II)_(M2.1); FACS_immature_of_B_cells; proteasome_(M226); Resting_dendritic_cell_surface_signature_(S10); spliceosome_(M250)	268.2	300	328	306	82	325	0.871	0.178	0.535128	0.540662	0.793651	0.673027	0.885298	0.603175	0.00105453	0.0265003	0.785417	0.190804	0.796875	0.200098
run 2223	enriched_in_extracellular_matrix_&_associated_proteins_(M202); proteasome_(M226); TBA_(M66)	268.2	159	458	180	87	457	0.87	0.167	0.515037	0.515917	0.777778	0.655356	0.872849	0.603175	0.00262065	0.181449	0.74881	0.198887	0.78125	0.180422
run 1177	E2F1_targets_(Q3)_(M10.0); enriched_in_NK_cells_(II)_(M61.0); growth_factor_induced,_enriched_in_nuclear_receptor_subfamily_4_(M94); myeloid_cell_cytokines,_metallopeptidases_and_laminins_(M78); proteasome_(M226)	269.4	223	138	277	571	138	0.795	0.173	0.530632	0.590909	0.809524	0.690912	0.897516	0.603175	0.000387992	0.386476	0.804545	0.0891325	0.811458	0.112596
run 641	lymphocyte_generic_cluster_(M60); mitotic_cell_cycle_in_stimulated_CD4_T_cells_(M4.5); myeloid_cell_cytokines,_metallopeptidases_and_laminins_(M78); spliceosome_(M250); TBA_(M233)	269.8	286	314	319	117	313	0.861	0.177	0.538193	0.547264	0.793651	0.673027	0.885298	0.603175	0.00105453	0.0960923	0.756345	0.18758	0.796875	0.147682
run 1148	CSP-specific IgG; innate_antiviral_response_(M150); proteasome_(M226); regulation_of_transcription,_transcription_factors_(M213); spliceosome_(M250)	272.8	115	470	132	178	469	0.85	0.163	0.503982	0.515917	0.777778	0.655356	0.872849	0.603175	0.00262065	0.181449	0.735511	0.136538	0.780208	0.10625
run 381	CSP-specific IgG; FACS_CD3+_of_live_PBMCs; spliceosome_(M250)	273.6	505	53	550	207	53	0.843	0.189	0.565205	0.62762	0.825397	0.709029	0.909481	0.603175	0.000129739	0.546494	0.839683	0.0574068	0.873611	0.0604286
run 74	BCR_signaling_(M54); proteasome_(M226); spliceosome_(M250)	274	214	299	253	305	299	0.828	0.172	0.52793	0.553678	0.793651	0.673027	0.885298	0.603175	0.00105453	0.267257	0.742045	0.201625	0.796875	0.15625
run 1538	cell_cycle,_ATP_binding_(M144); CSP-specific IgG; proteasome_(M226); Resting_dendritic_cell_surface_signature_(S10); RIG-1_like_receptor_signaling_(M68); spliceosome_(M250); TBA_(M186)	274.8	198	417	235	108	416	0.863	0.171	0.525709	0.522727	0.777778	0.655356	0.872849	0.603175	0.00262065	0.422678	0.749188	0.133434	0.780208	0.10625
run 1716	cell_division_in_stimulated_CD4+_T_cells_(M46); erythrocyte_differentiation_(M173); extracellular_region_cluster_(GO)_(M189); proteasome_(M226); Resting_dendritic_cell_surface_signature_(S10); spliceosome_(M250); T_cell_differentiation_via_ITK_and_PKC_(M18)	276.2	551	75	620	60	75	0.877	0.191	0.571104	0.622343	0.825397	0.709029	0.909481	0.603175	0.000129739	0.2278	0.805208	0.135801	0.828125	0.128847
run 15	FACS_PfSPZ-specific_Vd1/2-_of_T_cells; integrin_mediated_leukocyte_migration_(M39); proteasome_(M226); spliceosome_(M250)	281.8	280	83	324	639	83	0.785	0.177	0.539036	0.616915	0.825397	0.709029	0.909481	0.603175	0.000129739	0.0704404	0.803819	0.204626	0.828125	0.193481
run 2451	AP-1_transcription_factor_network_(M20); enriched_in_extracellular_matrix_&_associated_proteins_(M202); enriched_in_nuclear_pore_complex_interacting_proteins_(M247); Plasma_cell_surface_signature_(S3); proteasome_(M226); spliceosome_(M250); transmembrane_and_ion_transporters_(II)_(M224)	282	263	159	344	485	159	0.804	0.176	0.541969	0.585071	0.809524	0.690912	0.897516	0.603175	0.000387992	0.148915	0.858333	0.122758	0.875	0.108253
run 1188	enriched_in_extracellular_matrix_&_associated_proteins_(M202); integrin_mediated_leukocyte_migration_(M39); platelet_activation_&_blood_coagulation_(M199); proteasome_(M226); TBA_(M26.1)	282.8	195	300	288	289	342	0.83	0.171	0.5321	0.548156	0.777778	0.655356	0.872849	0.603175	0.00262065	0.422678	0.800219	0.20421	0.78125	0.19432
run 2474	enriched_in_extracellular_matrix_&_associated_proteins_(M202); nuclear_pore_complex_(M106.0); proteasome_(M226); spliceosome_(M250)	283.2	445	130	461	250	130	0.837	0.186	0.554963	0.596585	0.809524	0.690912	0.897516	0.603175	0.000387992	0.77283	0.785962	0.155878	0.811458	0.13374
run 307	CSP-specific IgG; cytoskeleton/actin_(SRF_transcription_targets)_(M145.0); FACS_immature_of_B_cells; proteasome_(M226)	283.6	283	185	313	452	185	0.807	0.177	0.536748	0.579065	0.809524	0.690912	0.897516	0.603175	0.000387992	0.0433081	0.777083	0.0936342	0.808333	0.0926088
run 1230	enriched_in_NK_cells_(receptor_activation)_(M61.2); MHC-TLR7-TLR8_cluster_(M146); proteasome_(M226); Resting_dendritic_cell_surface_signature_(S10); RIG-1_like_receptor_signaling_(M68); spliceosome_(M250); T_&_B_cell_development,_activation_(M62.0)	285.6	385	131	420	361	131	0.822	0.183	0.55159	0.596585	0.809524	0.690912	0.897516	0.603175	0.000387992	0.77283	0.779942	0.161395	0.8125	0.135015
run 1362	CSP-specific IgG; enriched_in_NK_cells_(II)_(M61.0); FACS_PBs_of_B_cells; Resting_dendritic_cell_surface_signature_(S10); spliceosome_(M250)	285.8	79	514	87	213	536	0.843	0.159	0.491081	0.506012	0.761905	0.637884	0.860188	0.603175	0.00598644	1	0.751042	0.13335	0.764583	0.136867
run 2240	BCR_signaling_(M54); enriched_in_extracellular_matrix_&_associated_proteins_(M202); FACS_CD11c+_of_live_PBMCs; proteasome_(M226); spliceosome_(M250)	286.4	348	103	355	523	103	0.8	0.181	0.543594	0.602105	0.809524	0.690912	0.897516	0.603175	0.000387992	1	0.815562	0.113017	0.811458	0.112596
run 650	CSP-specific IgG; E2F1_targets_(Q3)_(M10.0); spliceosome_(M250)	286.8	373	292	364	113	292	0.862	0.182	0.544618	0.553678	0.793651	0.673027	0.885298	0.603175	0.00105453	0.267257	0.761851	0.156011	0.795833	0.137184
run 480	CSP-specific IgG; enriched_in_extracellular_matrix_&_associated_proteins_(M202); platelet_activation_(I)_(M32.0); proteasome_(M226); type_I_interferon_response_(M127)	287.6	424	176	379	283	176	0.831	0.185	0.547072	0.585071	0.809524	0.690912	0.897516	0.603175	0.000387992	0.148915	0.773701	0.167216	0.8125	0.135015
run 2228	FACS_CD11c+_of_live_PBMCs; FACS_immature_of_B_cells; proteasome_(M226); spliceosome_(M250); TBA_(M186)	288.2	272	317	296	240	316	0.839	0.176	0.53286	0.547264	0.793651	0.673027	0.885298	0.603175	0.00105453	0.0960923	0.752178	0.165774	0.796875	0.138585
run 2169	cytokines_-_recepters_cluster_(M115); proteasome_(M226); spliceosome_(M250)	288.6	157	412	146	317	411	0.827	0.167	0.50868	0.522727	0.777778	0.655356	0.872849	0.603175	0.00262065	0.422678	0.755655	0.199857	0.78125	0.180422
run 364	FACS_atypical_memory_of_B_cells; proteasome_(M226); Resting_dendritic_cell_surface_signature_(S10); TBA_(M128); TBA_(M80); TBA_(M98.1)	291.4	349	31	426	620	31	0.789	0.181	0.55207	0.659091	0.84127	0.727402	0.921166	0.603175	3.91526e-05	0.342782	0.81002	0.156301	0.84375	0.130104
run 2067	cell_cycle,_ATP_binding_(M144); enriched_for_unknown_TF_motif_CTCNANGTGNY_(M62.1); enriched_in_nuclear_pore_complex_interacting_proteins_(M247); mitotic_cell_cycle_-_DNA_replication_(M4.4); nuclear_pore_complex_(M106.0); proteasome_(M226); spliceosome_(M250)	292	100	518	79	258	505	0.836	0.162	0.487484	0.501695	0.777778	0.655356	0.872849	0.603175	0.00262065	0.0161569	0.775854	0.285413	0.833333	0.190941
run 2275	age; extracellular_region_cluster_(GO)_(M189); FACS_immature_of_B_cells; proteasome_(M226); Resting_dendritic_cell_surface_signature_(S10); spliceosome_(M250)	292.2	233	267	269	425	267	0.811	0.174	0.529906	0.553678	0.793651	0.673027	0.885298	0.603175	0.00105453	0.267257	0.784163	0.152633	0.796875	0.138585
run 1314	CytokineObsConc_IL-10; enriched_in_extracellular_matrix_&_associated_proteins_(M202); proteasome_(M226); TBA_(M233)	296.4	335	164	376	443	164	0.808	0.18	0.546308	0.585071	0.809524	0.690912	0.897516	0.603175	0.000387992	0.148915	0.80069	0.124824	0.811458	0.100368
run 677	CSP-specific IgG; extracellular_region_cluster_(GO)_(M189); Resting_dendritic_cell_surface_signature_(S10); spliceosome_(M250); T_&_B_cell_development,_activation_(M62.0); T_cell_activation_(I)_(M7.1)	296.4	187	445	195	211	444	0.843	0.17	0.518918	0.515917	0.777778	0.655356	0.872849	0.603175	0.00262065	0.181449	0.754216	0.181968	0.78125	0.180422
run 1656	B_cell_development_(M9); DNA_repair_(M76); Hox_cluster_V_(M96); proinflammatory_dendritic_cell,_myeloid_cell_response_(M86.1); proteasome_(M226); spliceosome_(M250)	298	374	257	387	215	257	0.843	0.182	0.547884	0.559914	0.793651	0.673027	0.885298	0.603175	0.00105453	0.5791	0.743304	0.123965	0.795833	0.127339
run 2238	CSP-specific IgG; extracellular_region_cluster_(GO)_(M189); FACS_Plasmablasts_of_live_PBMCs; MHC-TLR7-TLR8_cluster_(M146); spliceosome_(M250)	299	57	676	63	25	674	0.895	0.155	0.482235	0.477612	0.761905	0.637884	0.860188	0.603175	0.00598644	0.121335	0.732937	0.262868	0.765625	0.21875
run 2088	cell_cycle_and_transcription_(M4.0); mismatch_repair_(II)_(M22.1); NK_cell_surface_signature_(S1); Resting_dendritic_cell_surface_signature_(S10); spliceosome_(M250); TBA_(M177.0); TBA_(M233)	301.8	173	477	155	174	530	0.851	0.168	0.509998	0.512635	0.761905	0.637884	0.860188	0.603175	0.00598644	0.605577	0.695665	0.284186	0.765625	0.206502
run 66	mitotic_cell_cycle_-_DNA_replication_(M4.4); spliceosome_(M250); TBA_(M80); transmembrane_transport_(II)_(M191)	302	368	305	408	125	304	0.859	0.182	0.550118	0.547264	0.793651	0.673027	0.885298	0.603175	0.00105453	0.0960923	0.783234	0.187682	0.795833	0.163193
run 1926	CORO1A-DEF6_network_(I)_(M32.2); cytoskeleton/actin_(SRF_transcription_targets)_(M145.0); FACS_PBs_of_B_cells; metabolism_in_mitochondria,_peroxisome_(M187); proteasome_(M226); TBA_(M186)	303.6	319	335	360	172	332	0.851	0.179	0.543944	0.540662	0.793651	0.673027	0.885298	0.603175	0.00105453	0.0265003	0.760714	0.164056	0.796875	0.138585
run 1956	CD28_costimulation_(M12); MHC-TLR7-TLR8_cluster_(M146); platelet_activation_and_degranulation_(M85); proteasome_(M226); RIG-1_like_receptor_signaling_(M68); spliceosome_(M250)	306	92	562	71	243	562	0.838	0.161	0.485307	0.492208	0.761905	0.637884	0.860188	0.603175	0.00598644	0.605577	0.774344	0.176202	0.765625	0.15625
run 2470	cell_activation_(IL15,_IL23,_TNF)_(M24); FACS_Plasmablasts_of_live_PBMCs; integrin_mediated_leukocyte_migration_(M39); Resting_dendritic_cell_surface_signature_(S10); spliceosome_(M250); T_cell_differentiation_(Th2)_(M19)	306.2	85	571	84	220	571	0.842	0.16	0.489928	0.492208	0.761905	0.637884	0.860188	0.603175	0.00598644	0.605577	0.753968	0.205431	0.765625	0.206502
run 48	cell_activation_(IL15,_IL23,_TNF)_(M24); CSP-specific IgG; enriched_in_extracellular_matrix_&_associated_proteins_(M202); extracellular_matrix_(II)_(M2.1); proteasome_(M226); spliceosome_(M250)	307.4	316	76	413	656	76	0.783	0.179	0.550627	0.622343	0.825397	0.709029	0.909481	0.603175	0.000129739	0.2278	0.801835	0.139187	0.827083	0.146664
run 2371	immune_activation_-_generic_cluster_(M37.0); nuclear_pore_complex_(mitosis)_(M106.1); proteasome_(M226); spliceosome_(M250); TBA_(M102); TBA_(M233)	310.4	512	39	454	508	39	0.802	0.189	0.554576	0.654226	0.84127	0.727402	0.921166	0.603175	3.91526e-05	0.113846	0.772863	0.24585	0.84375	0.165359
run 462	cytoskeletal_remodeling_(enriched_for_SRF_targets)_(M34); cytoskeleton/actin_(SRF_transcription_targets)_(M145.0); metabolism_in_mitochondria,_peroxisome_(M187); proteasome_(M226); spliceosome_(M250); TBA_(M66)	313.8	146	416	136	456	415	0.807	0.166	0.505525	0.522727	0.777778	0.655356	0.872849	0.603175	0.00262065	0.422678	0.751515	0.203324	0.78125	0.165359
run 918	enriched_in_extracellular_matrix_&_associated_proteins_(M202); proteasome_(M226); T_&_B_cell_development,_activation_(M62.0); TBA_(M166); TBA_(M41.0)	315	403	280	406	206	280	0.844	0.184	0.54994	0.553678	0.793651	0.673027	0.885298	0.603175	0.00105453	0.267257	0.771627	0.169113	0.796875	0.15625
run 2137	CSP-specific IgG; enriched_in_extracellular_matrix_&_associated_proteins_(M202); Resting_dendritic_cell_surface_signature_(S10); spliceosome_(M250); T_cell_surface,_activation_(M36)	315.2	304	311	336	315	310	0.827	0.178	0.540542	0.547264	0.793651	0.673027	0.885298	0.603175	0.00105453	0.0960923	0.761409	0.173384	0.796875	0.15625
run 1024	cell_cycle,_ATP_binding_(M144); cytokines_-_recepters_cluster_(M115); enriched_in_extracellular_matrix_&_associated_proteins_(M202); innate_antiviral_response_(M150); TBA_(M190)	315.6	78	609	55	228	608	0.841	0.159	0.478261	0.485014	0.761905	0.637884	0.860188	0.603175	0.00598644	0.3017	0.751984	0.16602	0.765625	0.15625
run 448	cell_cycle,_ATP_binding_(M144); enriched_in_extracellular_matrix_&_associated_proteins_(M202); proteasome_(M226); spliceosome_(M250); T_cell_surface,_activation_(M36); TBA_(M208); TBA_(M229)	316	336	390	333	132	389	0.858	0.18	0.539943	0.522727	0.777778	0.655356	0.872849	0.603175	0.00262065	0.422678	0.800192	0.178983	0.833333	0.144338
run 228	myeloid_cell_cytokines,_metallopeptidases_and_laminins_(M78); proteasome_(M226); RIG-1_like_receptor_signaling_(M68); spliceosome_(M250)	316.2	285	336	279	348	333	0.824	0.177	0.530644	0.540662	0.793651	0.673027	0.885298	0.603175	0.00105453	0.0265003	0.758135	0.121037	0.795833	0.104914
run 30	cell_cycle,_ATP_binding_(M144); CSP-specific IgG; E2F1_targets_(Q3)_(M10.0); mitotic_cell_cycle_in_stimulated_CD4_T_cells_(M4.5); NK_cell_surface_signature_(S1); Resting_dendritic_cell_surface_signature_(S10); spliceosome_(M250)	317.2	227	493	264	114	488	0.862	0.173	0.529308	0.508909	0.777778	0.655356	0.872849	0.603175	0.00262065	0.0613688	0.754167	0.191183	0.78125	0.157288
run 713	cytoskeletal_remodeling_(enriched_for_SRF_targets)_(M34); cytoskeleton/actin_(SRF_transcription_targets)_(M145.0); interferon_alpha_response_(I)_(M158.0); Resting_dendritic_cell_surface_signature_(S10); spliceosome_(M250)	317.2	166	368	187	495	370	0.803	0.168	0.516849	0.529349	0.777778	0.655356	0.872849	0.603175	0.00262065	0.789268	0.770635	0.155936	0.78125	0.14878
run 1014	cytoskeletal_remodeling_(enriched_for_SRF_targets)_(M34); enriched_in_NK_cells_(II)_(M61.0); NK_cell_surface_signature_(S1); Plasma_cell_surface_signature_(S3); Resting_dendritic_cell_surface_signature_(S10); spliceosome_(M250); TBA_(M80)	318.2	217	531	241	84	518	0.871	0.172	0.526496	0.501695	0.777778	0.655356	0.872849	0.603175	0.00262065	0.0161569	0.736855	0.206078	0.78125	0.180422
run 297	BCR_signaling_(M54); enriched_in_antigen_presentation_(I)_(M71); enriched_in_nuclear_pore_complex_interacting_proteins_(M247); FACS_CD11c+_of_live_PBMCs; proteasome_(M226); regulation_of_antigen_presentation_and_immune_response_(M5.0); Resting_dendritic_cell_surface_signature_(S10)	318.8	199	499	173	229	494	0.841	0.171	0.513207	0.508909	0.777778	0.655356	0.872849	0.603175	0.00262065	0.0613688	0.745437	0.168101	0.780208	0.164055
run 265	CD1_and_other_DC_receptors_(M50); extracellular_region_cluster_(GO)_(M189); proteasome_(M226); Resting_dendritic_cell_surface_signature_(S10); spliceosome_(M250); T_cell_surface,_activation_(M36); TBA_(M186)	320.8	580	122	586	194	122	0.846	0.192	0.568623	0.596585	0.809524	0.690912	0.897516	0.603175	0.000387992	0.77283	0.79816	0.175335	0.811458	0.151969
run 558	NK_cell_surface_signature_(S1); proteasome_(M226); Resting_dendritic_cell_surface_signature_(S10); RIG-1_like_receptor_signaling_(M68); spliceosome_(M250); TBA_(M105)	321.4	239	451	222	245	450	0.838	0.174	0.523281	0.515917	0.777778	0.655356	0.872849	0.603175	0.00262065	0.181449	0.751181	0.156277	0.779167	0.147078
run 1408	enriched_in_antigen_presentation_(I)_(M71); metabolism_of_steroids_(M225); MHC-TLR7-TLR8_cluster_(M146); spliceosome_(M250); TBA_(M233)	323	72	677	62	129	675	0.859	0.158	0.482224	0.477612	0.761905	0.637884	0.860188	0.603175	0.00598644	0.121335	0.730357	0.125273	0.764583	0.116294
run 1482	CD1_and_other_DC_receptors_(M50); cell_cycle_(I)_(M4.1); proteasome_(M226); Resting_dendritic_cell_surface_signature_(S10); spliceosome_(M250)	327.2	583	179	652	43	179	0.885	0.192	0.574506	0.585071	0.809524	0.690912	0.897516	0.603175	0.000387992	0.148915	0.765873	0.161549	0.8125	0.161374
run 160	cell_development_(M175); integrins_and_cell_adhesion_(M84); proteasome_(M226); T_&_B_cell_development,_activation_(M62.0); TBA_(M141); TBA_(M193)	327.2	369	174	321	598	174	0.792	0.182	0.538637	0.585071	0.809524	0.690912	0.897516	0.603175	0.000387992	0.148915	0.777273	0.154454	0.811458	0.143145
run 1953	enriched_in_extracellular_matrix_&_associated_proteins_(M202); FACS_CD19+_of_live_PBMCs; FACS_CSP-specific_memory_B_cells_of_live_leukocytes; FACS_PBs_of_B_cells; mitotic_cell_cycle_-_DNA_replication_(M4.4); myeloid_cell_cytokines,_metallopeptidases_and_laminins_(M78); spliceosome_(M250)	328.4	388	373	371	135	375	0.858	0.183	0.545618	0.529349	0.777778	0.655356	0.872849	0.603175	0.00262065	0.789268	0.761598	0.168329	0.780208	0.164055
run 2392	CD1_and_other_DC_receptors_(M50); CSP-specific IgG; leukocyte_migration_(M88.0); myeloid_cell_enriched_receptors_and_transporters_(M4.3); platelet_activation_(II)_(M32.1); spliceosome_(M250)	329	86	715	82	52	710	0.88	0.16	0.488023	0.469994	0.761905	0.637884	0.860188	0.603175	0.00598644	0.0388671	0.74881	0.248552	0.765625	0.235932
run 499	CSP-specific IgG; spliceosome_(M250); TBA_(M41.3); transmembrane_and_ion_transporters_(II)_(M224)	329.8	682	23	763	158	23	0.853	0.196	0.582899	0.663821	0.84127	0.727402	0.921166	0.603175	3.91526e-05	0.75183	0.830456	0.117242	0.840625	0.109628
run 758	cytoskeleton/actin_(SRF_transcription_targets)_(M145.0); enriched_in_extracellular_matrix_&_associated_proteins_(M202); FACS_CD11c+_of_live_PBMCs; platelet_activation_-_actin_binding_(M196); platelet_activation_(I)_(M32.0); Resting_dendritic_cell_surface_signature_(S10); spliceosome_(M250)	331.4	113	710	89	40	705	0.886	0.163	0.491771	0.469994	0.761905	0.637884	0.860188	0.603175	0.00598644	0.0388671	0.760065	0.170382	0.765625	0.18663
run 1913	integrin_mediated_leukocyte_migration_(M39); Resting_dendritic_cell_surface_signature_(S10); T_cell_surface,_activation_(M36); transmembrane_and_ion_transporters_(II)_(M224)	334.6	178	572	167	184	572	0.849	0.169	0.512156	0.492208	0.761905	0.637884	0.860188	0.603175	0.00598644	0.605577	0.751389	0.184671	0.765625	0.179518
run 1838	Plasma_cell_surface_signature_(S3); proteasome_(M226); Resting_dendritic_cell_surface_signature_(S10); spliceosome_(M250); T_&_B_cell_development,_activation_(M62.0); TBA_(M125)	335.4	317	384	339	297	340	0.829	0.179	0.541245	0.526863	0.793651	0.673027	0.885298	0.603175	0.00105453	0.000874087	0.786526	0.145015	0.796875	0.18663
run 41	enriched_in_DNA_interacting_proteins_(M182); enriched_in_extracellular_matrix_&_associated_proteins_(M202); enriched_in_NK_cells_(II)_(M61.0); T_&_B_cell_development,_activation_(M62.0); TBA_(M233)	336.2	208	436	221	381	435	0.818	0.172	0.523034	0.515917	0.777778	0.655356	0.872849	0.603175	0.00262065	0.181449	0.780447	0.149917	0.78125	0.157288
run 2074	cell_junction_(M162.1); cytokines_-_recepters_cluster_(M115); enriched_for_TF_motif_PAX3_(M179); platelet_activation_-_actin_binding_(M196); proteasome_(M226); spliceosome_(M250); TBA_(M80)	337	651	51	667	265	51	0.834	0.195	0.57568	0.62762	0.825397	0.709029	0.909481	0.603175	0.000129739	0.546494	0.848148	0.21669	0.852778	0.200058
run 679	enriched_for_cell_migration_(M122); enriched_in_extracellular_matrix_&_associated_proteins_(M202); enriched_in_nuclear_pore_complex_interacting_proteins_(M247); proteasome_(M226); signal_transduction,_plasma_membrane_(M82); TBA_(M188)	338.2	576	28	625	434	28	0.809	0.192	0.571443	0.659091	0.84127	0.727402	0.921166	0.603175	3.91526e-05	0.342782	0.838542	0.132173	0.84375	0.130104
run 313	CD1_and_other_DC_receptors_(M50); CytokineObsConc_IL-8_CXCL8; myeloid_cell_cytokines,_metallopeptidases_and_laminins_(M78); proteasome_(M226); Resting_dendritic_cell_surface_signature_(S10)	338.4	489	152	486	413	152	0.813	0.188	0.557948	0.590909	0.809524	0.690912	0.897516	0.603175	0.000387992	0.386476	0.780154	0.0889663	0.810417	0.0476897
run 454	cytoskeletal_remodeling_(enriched_for_SRF_targets)_(M34); spliceosome_(M250); TBA_(M105); TBA_(source:_B_cells)_(M217)	339.8	400	78	548	595	78	0.792	0.184	0.565145	0.622343	0.825397	0.709029	0.909481	0.603175	0.000129739	0.2278	0.795833	0.167981	0.828125	0.138585
run 969	enriched_in_NK_cells_(II)_(M61.0); integrin_mediated_leukocyte_migration_(M39); proteasome_(M226); TBA_(M186)	340.2	200	471	205	355	470	0.823	0.171	0.520658	0.515917	0.777778	0.655356	0.872849	0.603175	0.00262065	0.181449	0.734375	0.206502	0.78125	0.165359
run 2409	cytoskeleton/actin_(SRF_transcription_targets)_(M145.0); enriched_in_nuclear_pore_complex_interacting_proteins_(M247); enriched_in_T_cells_(I)_(M7.0); spliceosome_(M250); TBA_(M32.5)	340.8	131	489	111	489	484	0.804	0.165	0.498793	0.508909	0.777778	0.655356	0.872849	0.603175	0.00262065	0.0613688	0.762698	0.165022	0.78125	0.165359
run 1591	enriched_in_nuclear_pore_complex_interacting_proteins_(M247); FACS_IgM+_of_memory; myeloid_cell_cytokines,_metallopeptidases_and_laminins_(M78); proteasome_(M226); spliceosome_(M250); TBA_(M186)	343.4	739	60	779	79	60	0.871	0.198	0.583973	0.62762	0.825397	0.709029	0.909481	0.603175	0.000129739	0.546494	0.815476	0.123144	0.828125	0.118311
run 1649	enriched_in_extracellular_matrix_&_associated_proteins_(M202); FACS_CD3+_of_live_PBMCs; platelet_activation_(I)_(M32.0); proteasome_(M226)	344	353	237	362	531	237	0.799	0.181	0.544106	0.559914	0.793651	0.673027	0.885298	0.603175	0.00105453	0.5791	0.780208	0.147799	0.796875	0.138585
run 1910	cytokines_-_recepters_cluster_(M115); enriched_in_extracellular_matrix_&_associated_proteins_(M202); extracellular_region_cluster_(GO)_(M189); mitotic_cell_cycle_-_DNA_replication_(M4.4); NK_cell_surface_signature_(S1); TBA_(M233)	344	168	605	153	190	604	0.847	0.168	0.509765	0.485014	0.761905	0.637884	0.860188	0.603175	0.00598644	0.3017	0.763095	0.179645	0.765625	0.179518
run 415	enriched_for_promoter_motif_NATCACGTGAY_(putative_SREBF1_targets)_(M178); enriched_in_DNA_interacting_proteins_(M182); enriched_in_extracellular_matrix_&_associated_proteins_(M202); enriched_in_nuclear_pore_complex_interacting_proteins_(M247); proteasome_(M226); spliceosome_(M250); T_&_B_cell_development,_activation_(M62.0)	345.2	256	405	286	375	404	0.819	0.175	0.531987	0.522727	0.777778	0.655356	0.872849	0.603175	0.00262065	0.422678	0.758929	0.152584	0.780208	0.155916
run 1455	enriched_in_antigen_presentation_(I)_(M71); proteasome_(M226); Resting_dendritic_cell_surface_signature_(S10); spliceosome_(M250); T_cell_surface_signature_(S0); transcriptional_targets_of_glucocorticoid_receptor_(M74)	347	160	588	166	233	588	0.84	0.167	0.511972	0.492208	0.761905	0.637884	0.860188	0.603175	0.00598644	0.605577	0.736905	0.167013	0.763542	0.162567
run 768	cell_activation_(IL15,_IL23,_TNF)_(M24); CSP-specific IgG; CytokineObsConc_IL-8_CXCL8; enriched_in_extracellular_matrix_&_associated_proteins_(M202); proteasome_(M226); Resting_dendritic_cell_surface_signature_(S10); spliceosome_(M250)	348.8	628	199	629	88	200	0.869	0.194	0.572018	0.571877	0.793651	0.673027	0.885298	0.603175	0.00105453	1	0.795635	0.17751	0.796875	0.18663
run 2296	enriched_in_extracellular_matrix_&_associated_proteins_(M202); proteasome_(M226); spliceosome_(M250); TBA_(M161); TBA_(M218); transmembrane_and_ion_transporters_(II)_(M224)	349.6	354	245	468	436	245	0.809	0.181	0.555844	0.559914	0.793651	0.673027	0.885298	0.603175	0.00105453	0.5791	0.775938	0.154055	0.796875	0.147682
run 221	cell_cycle,_ATP_binding_(M144); mitotic_cell_cycle_-_DNA_replication_(M4.4); NK_cell_surface_signature_(S1); proteasome_(M226); spliceosome_(M250); TBA_(M105)	349.8	167	539	127	374	542	0.819	0.168	0.502874	0.499205	0.761905	0.637884	0.860188	0.603175	0.00598644	1	0.767686	0.139018	0.764583	0.162927
run 249	cytoskeleton/actin_(SRF_transcription_targets)_(M145.0); proteasome_(M226); Resting_dendritic_cell_surface_signature_(S10); spliceosome_(M250)	350.6	387	397	412	161	396	0.853	0.183	0.550593	0.522727	0.777778	0.655356	0.872849	0.603175	0.00262065	0.422678	0.771387	0.11337	0.780208	0.147329
run 662	enriched_in_NK_cells_(II)_(M61.0); metabolism_in_mitochondria,_peroxisome_(M187); nuclear_pore_complex_(mitosis)_(M106.1); Plasma_cell_surface_signature_(S3); proteasome_(M226); TBA_(M105); TBA_(M137)	350.6	625	165	657	141	165	0.856	0.194	0.574819	0.585071	0.809524	0.690912	0.897516	0.603175	0.000387992	0.148915	0.799251	0.0907622	0.811458	0.100368
run 753	proteasome_(M226); Resting_dendritic_cell_surface_signature_(S10); TBA_(M186)	352	630	151	658	170	151	0.851	0.194	0.574866	0.590909	0.809524	0.690912	0.897516	0.603175	0.000387992	0.386476	0.782391	0.141239	0.811458	0.112596
run 639	cytokines_-_recepters_cluster_(M115); proteasome_(M226); T_cell_surface,_activation_(M36); TBA_(M41.1); transmembrane_and_ion_transporters_(I)_(M142)	352.2	401	242	423	453	242	0.807	0.184	0.551966	0.559914	0.793651	0.673027	0.885298	0.603175	0.00105453	0.5791	0.77642	0.170256	0.796875	0.147682
run 1326	cell_division_(M37.3); CytokineObsConc_CCL2_MCP-1; enriched_in_extracellular_matrix_&_associated_proteins_(M202); NK_cell_surface_signature_(S1); proteasome_(M226); TBA_(M233)	352.4	133	459	135	577	458	0.795	0.165	0.504646	0.515917	0.777778	0.655356	0.872849	0.603175	0.00262065	0.181449	0.748557	0.185182	0.78125	0.14878
run 562	enriched_for_cell_migration_(M122); proteasome_(M226); Resting_dendritic_cell_surface_signature_(S10); spliceosome_(M250); TBA_(M186)	352.4	134	615	139	260	614	0.836	0.165	0.505734	0.485014	0.761905	0.637884	0.860188	0.603175	0.00598644	0.3017	0.746032	0.223635	0.765625	0.21875
run 946	CSP-specific IgG; enriched_in_extracellular_matrix_&_associated_proteins_(M202); platelet_activation_(I)_(M32.0); spliceosome_(M250)	352.6	269	375	252	490	377	0.804	0.176	0.527928	0.529349	0.777778	0.655356	0.872849	0.603175	0.00262065	0.789268	0.758383	0.179146	0.780208	0.164055
run 807	extracellular_region_cluster_(GO)_(M189); mitotic_cell_cycle_-_DNA_replication_(M4.4); proteasome_(M226); Resting_dendritic_cell_surface_signature_(S10); spliceosome_(M250)	353	442	223	488	389	223	0.817	0.186	0.558352	0.559914	0.793651	0.673027	0.885298	0.603175	0.00105453	0.5791	0.826042	0.15547	0.796875	0.15625
run 668	cell_activation_(IL15,_IL23,_TNF)_(M24); enriched_in_NK_cells_(II)_(M61.0); myeloid_cell_cytokines,_metallopeptidases_and_laminins_(M78); proteasome_(M226)	356	528	132	524	464	132	0.806	0.19	0.562381	0.596585	0.809524	0.690912	0.897516	0.603175	0.000387992	0.77283	0.773859	0.172087	0.811458	0.112596
run 2314	enriched_in_extracellular_matrix_&_associated_proteins_(M202); FACS_immature_of_B_cells; integrin_mediated_leukocyte_migration_(M39); proteasome_(M226); Resting_dendritic_cell_surface_signature_(S10)	356.8	487	90	511	608	88	0.791	0.188	0.560571	0.611329	0.825397	0.709029	0.909481	0.603175	0.000129739	0.0158613	0.787302	0.0430039	0.825	0.0612372
run 930	CD1_and_other_DC_receptors_(M50); cell_division_in_stimulated_CD4_T_cells_(M4.6); cytokines_-_recepters_cluster_(M115); FACS_CSP-specific_memory_B_cells_of_live_leukocytes; NK_cell_surface_signature_(S1); proteasome_(M226); spliceosome_(M250)	357.6	63	768	43	145	769	0.856	0.156	0.471803	0.462113	0.746032	0.620597	0.84733	0.603175	0.0126294	0.802587	0.765625	0.164372	0.75	0.183995
run 1307	proteasome_(M226); Resting_dendritic_cell_surface_signature_(S10); spliceosome_(M250)	358.2	629	211	693	47	211	0.882	0.194	0.578363	0.565978	0.793651	0.673027	0.885298	0.603175	0.00105453	1	0.791468	0.164964	0.796875	0.15625
run 1836	CD1_and_other_DC_receptors_(M50); enriched_for_TF_motif_TNCATNTCCYR_(M232); FACS_immature_of_B_cells; Resting_dendritic_cell_surface_signature_(S10); spliceosome_(M250); TBA_(M141); transcriptional_targets_of_glucocorticoid_receptor_(M74)	359.8	575	222	616	164	222	0.852	0.192	0.57101	0.559914	0.793651	0.673027	0.885298	0.603175	0.00105453	0.5791	0.841667	0.162447	0.795833	0.19913
run 1746	BCR_signaling_(M54); enriched_in_extracellular_matrix_&_associated_proteins_(M202); integrin_mediated_leukocyte_migration_(M39); spliceosome_(M250); TBA_(M151)	360	360	350	357	376	357	0.819	0.181	0.543716	0.535789	0.777778	0.655356	0.872849	0.603175	0.00262065	1	0.739773	0.246178	0.78125	0.213478
run 1824	E2F_transcription_factor_network_(M8); Resting_dendritic_cell_surface_signature_(S10); spliceosome_(M250); TBA_(M186); transmembrane_transport_(II)_(M191)	361	358	440	358	210	439	0.843	0.181	0.54374	0.515917	0.777778	0.655356	0.872849	0.603175	0.00262065	0.181449	0.761111	0.169485	0.78125	0.157288
run 386	enriched_in_DNA_interacting_proteins_(M182); nuclear_pore_complex_(mitosis)_(M106.1); Resting_dendritic_cell_surface_signature_(S10); TBA_(M177.0)	364.2	402	342	392	336	349	0.825	0.184	0.548591	0.535789	0.777778	0.655356	0.872849	0.603175	0.00262065	1	0.773733	0.134369	0.780208	0.128442
run 2141	CD1_and_other_DC_receptors_(M50); cell_junction_(GO)_(M4.13); cytokines_-_recepters_cluster_(M115); proteasome_(M226); spliceosome_(M250); TBA_(M153)	364.6	240	456	289	383	455	0.818	0.174	0.53216	0.515917	0.777778	0.655356	0.872849	0.603175	0.00262065	0.181449	0.749206	0.181661	0.78125	0.157288
run 1861	CD1_and_other_DC_receptors_(M50); cytoskeletal_remodeling_(enriched_for_SRF_targets)_(M34); enriched_in_antigen_presentation_(I)_(M71); FACS_atypical_memory_of_B_cells; Resting_dendritic_cell_surface_signature_(S10); TBA_(M141); TBA_(M177.0)	367.6	282	329	261	640	326	0.785	0.177	0.529027	0.540662	0.793651	0.673027	0.885298	0.603175	0.00105453	0.0265003	0.780952	0.19184	0.8125	0.165359
run 2339	CD1_and_other_DC_receptors_(M50); cytokines_-_recepters_cluster_(M115); enriched_in_nuclear_pore_complex_interacting_proteins_(M247); mitotic_cell_cycle_-_DNA_replication_(M4.4); proteasome_(M226); TBA_(M186)	370.8	688	81	752	252	81	0.837	0.196	0.582278	0.622343	0.825397	0.709029	0.909481	0.603175	0.000129739	0.2278	0.76875	0.1625	0.828125	0.118311
run 198	enriched_in_extracellular_matrix_&_associated_proteins_(M202); enriched_in_NK_cells_(II)_(M61.0); FACS_CD19+_of_live_PBMCs; TBA_(M243); TBA_(source:_memory_B_cells)_(M152.2)	372.8	333	388	334	422	387	0.811	0.18	0.540354	0.522727	0.777778	0.655356	0.872849	0.603175	0.00262065	0.422678	0.815146	0.0620522	0.830556	0.0698875
run 1935	immune_activation_-_generic_cluster_(M37.0); mitotic_cell_cycle_-_DNA_replication_(M4.4); NK_cell_surface_signature_(S1); spliceosome_(M250); T_cell_surface,_activation_(M36); TBA_(M80)	374	320	494	370	197	489	0.846	0.179	0.545511	0.508909	0.777778	0.655356	0.872849	0.603175	0.00262065	0.0613688	0.75129	0.101136	0.780208	0.11787
run 886	CSP-specific IgG; extracellular_matrix_(I)_(M2.0); proteasome_(M226); Resting_dendritic_cell_surface_signature_(S10); TBA_(M114.0); TBA_(M131); TBA_(M186)	374	338	442	365	284	441	0.831	0.18	0.544627	0.515917	0.777778	0.655356	0.872849	0.603175	0.00262065	0.181449	0.756145	0.131952	0.768056	0.126816
run 2256	axon_guidance_(M110); enriched_in_DNA_interacting_proteins_(M182); intracellular_transport_(M147); NK_cell_surface_signature_(S1); proteasome_(M226); spliceosome_(M250)	374.2	254	331	287	671	328	0.781	0.175	0.532033	0.540662	0.793651	0.673027	0.885298	0.603175	0.00105453	0.0265003	0.771528	0.237987	0.796875	0.224624
run 1398	CSP-specific IgG; enriched_in_extracellular_matrix_&_associated_proteins_(M202); lymphocyte_generic_cluster_(M60); platelet_activation_(I)_(M32.0); proteasome_(M226); T_cell_surface,_activation_(M36); transmembrane_and_ion_transporters_(II)_(M224)	375.2	305	406	284	476	405	0.805	0.178	0.531514	0.522727	0.777778	0.655356	0.872849	0.603175	0.00262065	0.422678	0.758617	0.184347	0.78125	0.165359
run 2375	CD1_and_other_DC_receptors_(M50); CORO1A-DEF6_network_(I)_(M32.2); CSP-specific IgG; FACS_IgM+_of_memory; lymphocyte_generic_cluster_(M60); spliceosome_(M250); TBA_(M80)	375.2	465	340	455	269	347	0.833	0.187	0.554686	0.535789	0.777778	0.655356	0.872849	0.603175	0.00262065	1	0.778211	0.154246	0.78125	0.14878
run 646	cytoskeleton/actin_(SRF_transcription_targets)_(M145.0); NK_cell_surface_signature_(S1); platelet_activation_(I)_(M32.0); spliceosome_(M250)	376	172	646	145	272	645	0.833	0.168	0.508298	0.485014	0.761905	0.637884	0.860188	0.603175	0.00598644	0.3017	0.708712	0.210689	0.765625	0.164372
run 1590	E2F1_targets_(Q3)_(M10.0); Resting_dendritic_cell_surface_signature_(S10); spliceosome_(M250)	377.2	238	547	266	285	550	0.831	0.174	0.529382	0.499205	0.761905	0.637884	0.860188	0.603175	0.00598644	1	0.754356	0.0971833	0.763542	0.0747972
run 1859	CD1_and_other_DC_receptors_(M50); CSP-specific IgG; cytokines_-_recepters_cluster_(M115); immune_activation_-_generic_cluster_(M37.0); proteasome_(M226); spliceosome_(M250)	377.4	410	381	449	264	383	0.835	0.184	0.553995	0.529349	0.777778	0.655356	0.872849	0.603175	0.00262065	0.789268	0.739678	0.229287	0.78125	0.165359
run 1125	enriched_in_activated_dendritic_cells_(II)_(M165); enriched_in_hepatocyte_nuclear_factors_(II)_(M88.2); proteasome_(M226); Resting_dendritic_cell_surface_signature_(S10)	378.4	508	146	568	524	146	0.8	0.189	0.567045	0.590909	0.809524	0.690912	0.897516	0.603175	0.000387992	0.386476	0.79127	0.0758425	0.811458	0.086427
run 367	CSP-specific IgG; enriched_in_extracellular_matrix_&_associated_proteins_(M202); spliceosome_(M250)	378.4	577	25	632	633	25	0.787	0.192	0.572384	0.663821	0.84127	0.727402	0.921166	0.603175	3.91526e-05	0.75183	0.815422	0.169127	0.84375	0.14878
run 1668	antigen_presentation_(lipids_and_proteins)_(M28); DNA_repair_(M76); extracellular_region_cluster_(GO)_(M189); proteasome_(M226); spliceosome_(M250)	378.6	527	217	514	418	217	0.812	0.19	0.560985	0.565978	0.793651	0.673027	0.885298	0.603175	0.00105453	1	0.775355	0.0706389	0.794792	0.0915008
run 2291	cytokines_-_recepters_cluster_(M115); Resting_dendritic_cell_surface_signature_(S10); spliceosome_(M250)	378.8	287	576	317	138	576	0.857	0.177	0.537849	0.492208	0.761905	0.637884	0.860188	0.603175	0.00598644	0.605577	0.745784	0.174469	0.764583	0.170732
run 2442	cytokines_-_recepters_cluster_(M115); enriched_in_nuclear_pore_complex_interacting_proteins_(M247); extracellular_matrix,_collagen_(M210); spliceosome_(M250); T_&_B_cell_development,_activation_(M62.0)	379.4	581	272	555	217	272	0.842	0.192	0.565426	0.553678	0.793651	0.673027	0.885298	0.603175	0.00105453	0.267257	0.77642	0.1494	0.796875	0.138585
run 1083	adhesion_and_migration,_chemotaxis_(M91); cytokines_-_recepters_cluster_(M115); cytoskeletal_remodeling_(enriched_for_SRF_targets)_(M34); RA,_WNT,_CSF_receptors_network_(monocyte)_(M23); Resting_dendritic_cell_surface_signature_(S10); spliceosome_(M250); transmembrane_transport_(II)_(M191)	380	257	197	326	926	194	0.757	0.175	0.539406	0.572881	0.809524	0.690912	0.897516	0.603175	0.000387992	0.00937477	0.75	0.252304	0.8125	0.183995
run 810	FACS_PBs_of_memory; FACS_Plasmablasts_of_live_PBMCs; proteasome_(M226); spliceosome_(M250); TBA_(M80)	380.6	243	640	224	157	639	0.854	0.174	0.523651	0.485014	0.761905	0.637884	0.860188	0.603175	0.00598644	0.3017	0.720978	0.215537	0.765625	0.179518
run 1842	cell_development_(M175); CSP-specific IgG; FACS_CSP-specific_memory_B_cells_of_live_leukocytes; FACS_PfSPZ-specific_Vd1_of_T_cells; phosphatidylinositol_signaling_system_(M101); spliceosome_(M250); TBA_(M80)	382	444	433	414	187	432	0.848	0.186	0.550678	0.515917	0.777778	0.655356	0.872849	0.603175	0.00262065	0.181449	0.788889	0.141993	0.788889	0.141993
run 1353	cell_cycle,_ATP_binding_(M144); cell_cycle,_mitotic_phase_(M230); enriched_in_extracellular_matrix_&_associated_proteins_(M202); Resting_dendritic_cell_surface_signature_(S10); T_&_B_cell_development,_activation_(M62.0); TBA_(M125); TBA_(M32.7)	387	524	209	522	471	209	0.805	0.19	0.562277	0.565978	0.793651	0.673027	0.885298	0.603175	0.00105453	1	0.79594	0.264543	0.796875	0.251946
run 332	FACS_PBs_of_B_cells; nuclear_pore_complex_(mitosis)_(M106.1); platelet_activation_(I)_(M32.0); proteasome_(M226); Resting_dendritic_cell_surface_signature_(S10); T_&_B_cell_development,_activation_(M62.0)	387.2	302	439	325	432	438	0.81	0.178	0.539334	0.515917	0.777778	0.655356	0.872849	0.603175	0.00262065	0.181449	0.768092	0.160187	0.78125	0.14878
run 2013	CD1_and_other_DC_receptors_(M50); CSP-specific IgG; cytoskeleton/actin_(SRF_transcription_targets)_(M145.1); enriched_in_DNA_interacting_proteins_(M182); proteasome_(M226); Resting_dendritic_cell_surface_signature_(S10)	388.2	421	139	565	677	139	0.779	0.185	0.566887	0.590909	0.809524	0.690912	0.897516	0.603175	0.000387992	0.386476	0.801885	0.154478	0.810417	0.133788
run 305	enriched_in_NK_cells_(II)_(M61.0); FACS_CD56+CD16+_of_live_PBMCs; proteasome_(M226); Resting_dendritic_cell_surface_signature_(S10); spliceosome_(M250); TBA_(M32.7)	389	523	225	521	451	225	0.807	0.19	0.562209	0.559914	0.793651	0.673027	0.885298	0.603175	0.00105453	0.5791	0.798864	0.174523	0.8125	0.165359
run 1754	DNA_repair_(M76); E2F1_targets_(Q4)_(M10.1); nuclear_pore,_transport;_mRNA_splicing,_processing_(M143); respiratory_electron_transport_chain_(mitochondrion)_(M231); Resting_dendritic_cell_surface_signature_(S10)	390.2	237	569	260	316	569	0.827	0.174	0.528865	0.492208	0.761905	0.637884	0.860188	0.603175	0.00598644	0.605577	0.75588	0.165658	0.765625	0.164372
run 624	CSP-specific IgG; FACS_CD11c+_of_live_PBMCs; FACS_CD3+_of_live_PBMCs; proteasome_(M226); spliceosome_(M250); TBA_(M32.7); TBA_(M41.3)	391.8	371	309	407	564	308	0.796	0.182	0.549997	0.547264	0.793651	0.673027	0.885298	0.603175	0.00105453	0.0960923	0.763492	0.178513	0.795833	0.163193
run 478	CD28_costimulation_(M12); cell_division_in_stimulated_CD4+_T_cells_(M46); CSP-specific IgG; FACS_CD3+CD8+_of_live_PBMCs; proteasome_(M226); spliceosome_(M250)	392.6	339	500	338	291	495	0.83	0.18	0.54102	0.508909	0.777778	0.655356	0.872849	0.603175	0.00262065	0.0613688	0.741667	0.136423	0.780208	0.128442
run 739	CD28_costimulation_(M12); extracellular_region_cluster_(GO)_(M189); proteasome_(M226); spliceosome_(M250); TBA_(M80); TBA_(source:_memory_B_cells)_(M152.2); transmembrane_transport_(SLC_cluster)_(M154.1)	393	429	293	424	526	293	0.8	0.185	0.551985	0.553678	0.793651	0.673027	0.885298	0.603175	0.00105453	0.267257	0.758117	0.180983	0.796875	0.15625
run 1991	CSP-specific IgG; intracellular_transport_(M147); myeloid_cell_cytokines,_metallopeptidases_and_laminins_(M78); Resting_dendritic_cell_surface_signature_(S10); spliceosome_(M250); TBA_(M246)	393.4	344	516	323	246	538	0.838	0.18	0.538828	0.506012	0.761905	0.637884	0.860188	0.603175	0.00598644	1	0.708279	0.175659	0.764583	0.126998
run 68	CSP-specific IgG; proteasome_(M226); Resting_dendritic_cell_surface_signature_(S10); spliceosome_(M250); T_cell_surface,_activation_(M36)	393.6	170	662	150	326	660	0.826	0.168	0.509342	0.477612	0.761905	0.637884	0.860188	0.603175	0.00598644	0.121335	0.749058	0.16806	0.765625	0.15625
run 1306	enriched_in_extracellular_matrix_&_associated_proteins_(M202); FACS_immature_of_B_cells; Plasma_cell_surface_signature_(S3); platelet_activation_(I)_(M32.0); proteasome_(M226); putative_targets_of_PAX3_(M89.0); spliceosome_(M250)	394.6	773	105	735	255	105	0.836	0.199	0.58103	0.602105	0.809524	0.690912	0.897516	0.603175	0.000387992	1	0.809564	0.183091	0.8125	0.183995
run 1767	cell_cycle_(II)_(M4.10); enriched_in_extracellular_matrix_&_associated_proteins_(M202); enriched_in_monocytes_(IV)_(M118.0); enriched_in_NK_cells_(II)_(M61.0); enriched_in_nuclear_pore_complex_interacting_proteins_(M247); myeloid_cell_cytokines,_metallopeptidases_and_laminins_(M78); TBA_(M26.1)	395.6	229	672	209	198	670	0.846	0.173	0.521444	0.477612	0.761905	0.637884	0.860188	0.603175	0.00598644	0.121335	0.736305	0.125478	0.764583	0.136867
run 2143	cell_division_(M37.3); Resting_dendritic_cell_surface_signature_(S10); spliceosome_(M250)	395.8	259	623	243	232	622	0.84	0.175	0.526666	0.485014	0.761905	0.637884	0.860188	0.603175	0.00598644	0.3017	0.739583	0.116145	0.764583	0.126998
run 238	enriched_in_extracellular_matrix_&_associated_proteins_(M202); FACS_CD3+_of_live_PBMCs; NK_cell_surface_signature_(S1); proteasome_(M226); spliceosome_(M250); TBA_(M72.2)	396.6	270	658	237	162	656	0.853	0.176	0.526126	0.477612	0.761905	0.637884	0.860188	0.603175	0.00598644	0.121335	0.757143	0.172264	0.765625	0.179518
run 2226	cell_cycle_and_growth_arrest_(M31); enriched_in_antigen_presentation_(II)_(M95.0); enriched_in_extracellular_matrix_&_associated_proteins_(M202); enriched_in_nuclear_pore_complex_interacting_proteins_(M247); Resting_dendritic_cell_surface_signature_(S10); spliceosome_(M250)	397	357	347	353	574	354	0.795	0.181	0.543354	0.535789	0.777778	0.655356	0.872849	0.603175	0.00262065	1	0.766747	0.155731	0.78125	0.14878
run 669	CD1_and_other_DC_receptors_(M50); CSP-specific IgG; proteasome_(M226); TBA_(M105); TBA_(M177.0)	398.6	514	190	602	497	190	0.803	0.189	0.569077	0.579065	0.809524	0.690912	0.897516	0.603175	0.000387992	0.0433081	0.756811	0.142189	0.811458	0.086427
run 1596	cell_development_(M175); cytoskeleton/actin_(SRF_transcription_targets)_(M145.0); extracellular_region_cluster_(GO)_(M189); proteasome_(M226); T_cell_surface,_activation_(M36); TBA_(M186)	399	299	302	415	678	301	0.779	0.178	0.550737	0.547264	0.793651	0.673027	0.885298	0.603175	0.00105453	0.0960923	0.793651	0.163037	0.796875	0.172112
run 240	FACS_immature_of_B_cells; Resting_dendritic_cell_surface_signature_(S10); spliceosome_(M250); TBA_(M186)	399.2	433	318	483	445	317	0.808	0.185	0.557816	0.547264	0.793651	0.673027	0.885298	0.603175	0.00105453	0.0960923	0.749058	0.0567177	0.79375	0.029756
run 2445	CSP-specific IgG; enriched_in_extracellular_matrix_&_associated_proteins_(M202); myeloid_cell_cytokines,_metallopeptidases_and_laminins_(M78); spliceosome_(M250)	399.6	714	94	786	310	94	0.827	0.197	0.584525	0.607477	0.809524	0.690912	0.897516	0.603175	0.000387992	0.77283	0.805365	0.108029	0.808333	0.0926088
run 952	enriched_in_antigen_presentation_(II)_(M95.0); enriched_in_extracellular_matrix_&_associated_proteins_(M202); spliceosome_(M250); T_&_B_cell_development,_activation_(M62.0)	401	472	321	453	439	320	0.809	0.187	0.554352	0.547264	0.793651	0.673027	0.885298	0.603175	0.00105453	0.0960923	0.742361	0.136938	0.795833	0.104914
run 143	myeloid_cell_cytokines,_metallopeptidases_and_laminins_(M78); nuclear_pore_complex_(M106.0); Resting_dendritic_cell_surface_signature_(S10); spliceosome_(M250); TBA_(M80)	402.2	103	875	96	70	867	0.874	0.162	0.495546	0.446762	0.746032	0.620597	0.84733	0.603175	0.0126294	0.2113	0.73254	0.238513	0.75	0.222439
run 40	cytoskeleton/actin_(SRF_transcription_targets)_(M145.1); Plasma_cell_surface_signature_(S3); proteasome_(M226); spliceosome_(M250); TBA_(M80)	402.8	183	728	181	199	723	0.846	0.169	0.515088	0.469994	0.761905	0.637884	0.860188	0.603175	0.00598644	0.0388671	0.703125	0.144473	0.763542	0.103937
run 1112	cell_division_in_stimulated_CD4+_T_cells_(M46); cytokines_-_recepters_cluster_(M115); proteasome_(M226); spliceosome_(M250); TBA_(M186); TBA_(M233); TBA_(source:_naive_B_cells)_(M152.1)	404.2	408	529	459	109	516	0.863	0.184	0.554807	0.501695	0.777778	0.655356	0.872849	0.603175	0.00262065	0.0161569	0.741468	0.204189	0.78125	0.180422
run 1256	proteasome_(M226); Resting_dendritic_cell_surface_signature_(S10); spliceosome_(M250)	404.6	308	469	234	544	468	0.798	0.178	0.525363	0.515917	0.777778	0.655356	0.872849	0.603175	0.00262065	0.181449	0.736855	0.206078	0.78125	0.180422
run 1128	CD1_and_other_DC_receptors_(M50); enriched_in_T_cells_(I)_(M7.0); spliceosome_(M250); transmembrane_transport_(II)_(M191)	404.8	355	364	385	554	366	0.797	0.181	0.547673	0.529349	0.777778	0.655356	0.872849	0.603175	0.00262065	0.789268	0.775248	0.151321	0.78125	0.14878
run 2448	chemokine_cluster_(II)_(M27.1); enriched_in_DNA_interacting_proteins_(M182); integrin_mediated_leukocyte_migration_(M39); proteasome_(M226); Resting_dendritic_cell_surface_signature_(S10); spliceosome_(M250); TBA_(M151)	405.8	398	432	428	340	431	0.824	0.184	0.552139	0.515917	0.777778	0.655356	0.872849	0.603175	0.00262065	0.181449	0.819841	0.178593	0.833333	0.157288
run 218	enriched_in_plasma_membrane_proteins_(II)_(M135.1); platelet_activation_(I)_(M32.0); Resting_dendritic_cell_surface_signature_(S10); spliceosome_(M250); transcription_elongation,_RNA_polymerase_II_(M234)	406	713	135	767	280	135	0.831	0.197	0.583154	0.590909	0.809524	0.690912	0.897516	0.603175	0.000387992	0.386476	0.824074	0.152988	0.8125	0.165359
run 740	cell_activation_(IL15,_IL23,_TNF)_(M24); complement_and_other_receptors_in_DCs_(M40); proteasome_(M226); respiratory_electron_transport_chain_(mitochondrion)_(M216); spliceosome_(M250); T_&_B_cell_development,_activation_(M62.0); T_cell_surface,_activation_(M36)	407.4	69	884	45	163	876	0.853	0.157	0.473796	0.446762	0.746032	0.620597	0.84733	0.603175	0.0126294	0.2113	0.721875	0.218459	0.75	0.197642
run 736	CSP-specific IgG; innate_antiviral_response_(M150); proteasome_(M226); spliceosome_(M250); TBA_(M193); TBA_(M70.0); TBA_(M80)	408	392	528	403	202	515	0.845	0.183	0.549794	0.501695	0.777778	0.655356	0.872849	0.603175	0.00262065	0.0161569	0.74256	0.178795	0.780208	0.128442
run 2464	cell_cycle,_ATP_binding_(M144); enriched_in_extracellular_matrix_&_associated_proteins_(M202); nuclear_pore_complex_(M106.0); proteasome_(M226); spliceosome_(M250)	409.8	470	448	501	183	447	0.849	0.187	0.559436	0.515917	0.777778	0.655356	0.872849	0.603175	0.00262065	0.181449	0.753125	0.148736	0.780208	0.155916
run 279	extracellular_region_cluster_(GO)_(M189); proteasome_(M226); spliceosome_(M250); transmembrane_and_ion_transporters_(II)_(M224)	409.8	93	772	92	319	773	0.827	0.161	0.493833	0.462113	0.746032	0.620597	0.84733	0.603175	0.0126294	0.802587	0.747303	0.178407	0.75	0.176777
run 718	cytoskeleton/actin_(SRF_transcription_targets)_(M145.0); enriched_in_cell_cycle_(M167); enriched_in_nuclear_pore_complex_interacting_proteins_(M247); mitotic_cell_cycle_in_stimulated_CD4_T_cells_(M4.5); proteasome_(M226); Resting_dendritic_cell_surface_signature_(S10)	413.6	190	699	160	322	697	0.827	0.17	0.510888	0.477612	0.761905	0.637884	0.860188	0.603175	0.00598644	0.121335	0.710615	0.166078	0.764583	0.136867
run 1636	CD1_and_other_DC_receptors_(M50); enriched_in_antigen_presentation_(I)_(M71); extracellular_region_cluster_(GO)_(M189); mismatch_repair_(II)_(M22.1); Resting_dendritic_cell_surface_signature_(S10); spliceosome_(M250); TBA_(M220)	414.4	218	635	200	385	634	0.818	0.172	0.519768	0.485014	0.761905	0.637884	0.860188	0.603175	0.00598644	0.3017	0.729257	0.236999	0.765625	0.21875
run 1032	CD1_and_other_DC_receptors_(M50); CSP-specific IgG; myeloid_cell_cytokines,_metallopeptidases_and_laminins_(M78); nuclear_pore_complex_(M106.0); spliceosome_(M250)	416.4	94	857	101	36	994	0.888	0.161	0.496861	0.447653	0.730159	0.603485	0.834287	0.603175	0.0247123	0.627626	0.703125	0.21135	0.734375	0.18663
run 568	CD1_and_other_DC_receptors_(M50); enriched_in_nuclear_pore_complex_interacting_proteins_(M247); FACS_PBs_of_B_cells; proteasome_(M226); TBA_(M186)	417.8	467	291	475	565	291	0.796	0.187	0.556928	0.553678	0.793651	0.673027	0.885298	0.603175	0.00105453	0.267257	0.762302	0.165264	0.796875	0.15625
run 1198	DNA_repair_(M76); enriched_for_ubiquitination_(M138); enriched_in_extracellular_matrix_&_associated_proteins_(M202); enriched_in_NK_cells_(receptor_activation)_(M61.2); NK_cell_surface_signature_(S1); proteasome_(M226)	419.8	809	96	844	254	96	0.836	0.2	0.588842	0.602105	0.809524	0.690912	0.897516	0.603175	0.000387992	1	0.84608	0.163407	0.833333	0.157288
run 1386	CSP-specific IgG; FACS_immature_of_B_cells; MHC-TLR7-TLR8_cluster_(M146); spliceosome_(M250); TBA_(M136); TBA_(M177.0); TBA_(M80)	419.8	288	584	239	404	584	0.816	0.177	0.526333	0.492208	0.761905	0.637884	0.860188	0.603175	0.00598644	0.605577	0.739574	0.176818	0.765625	0.15625
run 911	cell_adhesion_(GO)_(M117); enriched_in_extracellular_matrix_&_associated_proteins_(M202); FACS_PfSPZ-specific_Vd1/2-_of_T_cells; NK_cell_surface_signature_(S1); proteasome_(M226); spliceosome_(M250); transmembrane_and_ion_transporters_(I)_(M142)	421.8	555	294	512	454	294	0.807	0.191	0.560623	0.553678	0.793651	0.673027	0.885298	0.603175	0.00105453	0.267257	0.75754	0.106758	0.794792	0.0915008
run 1088	cytoskeleton/actin_(SRF_transcription_targets)_(M145.0); enriched_in_antigen_presentation_(I)_(M71); enriched_in_extracellular_matrix_&_associated_proteins_(M202); mitotic_cell_cycle_in_stimulated_CD4_T_cells_(M4.5); proteasome_(M226)	422	212	607	169	516	606	0.801	0.172	0.512331	0.485014	0.761905	0.637884	0.860188	0.603175	0.00598644	0.3017	0.760665	0.180365	0.765625	0.179518
run 1025	CD1_and_other_DC_receptors_(M50); enriched_in_extracellular_matrix_&_associated_proteins_(M202); enriched_in_monocytes_(I)_(M4.15); glycerophospholipid_metabolism_(M114.1); proteasome_(M226); spliceosome_(M250); TBA_(M149)	428.6	606	261	624	391	261	0.817	0.193	0.571344	0.553678	0.793651	0.673027	0.885298	0.603175	0.00105453	0.267257	0.808321	0.0915832	0.809722	0.0583829
run 2200	CSP-specific IgG; enriched_in_DNA_interacting_proteins_(M182); nuclear_pore_complex_(M106.0); nuclear_pore_complex_(mitosis)_(M106.1); proteasome_(M226); Resting_dendritic_cell_surface_signature_(S10); TBA_(M141)	428.6	435	496	462	259	491	0.836	0.185	0.55535	0.508909	0.777778	0.655356	0.872849	0.603175	0.00262065	0.0613688	0.747759	0.244575	0.780208	0.20625
run 100	Plasma_cell_surface_signature_(S3); proteasome_(M226); Resting_dendritic_cell_surface_signature_(S10); TBA_(M193); TBA_(M233)	429	740	89	794	435	87	0.809	0.198	0.585192	0.611329	0.825397	0.709029	0.909481	0.603175	0.000129739	0.0158613	0.806796	0.158725	0.828125	0.138585
run 1779	CD1_and_other_DC_receptors_(M50); enriched_in_monocytes_(IV)_(M118.0); FACS_Plasmablasts_of_live_PBMCs; proteasome_(M226); spliceosome_(M250); TBA_(M105); TBA_(M193)	429.2	114	866	94	214	858	0.843	0.163	0.494566	0.446762	0.746032	0.620597	0.84733	0.603175	0.0126294	0.2113	0.746212	0.172495	0.75	0.176777
run 2044	enriched_in_extracellular_matrix_&_associated_proteins_(M202); FACS_PBs_of_B_cells; integrin_mediated_leukocyte_migration_(M39); Resting_dendritic_cell_surface_signature_(S10); spliceosome_(M250); T_&_B_cell_development,_activation_(M62.0)	431	526	270	466	623	270	0.789	0.19	0.555671	0.553678	0.793651	0.673027	0.885298	0.603175	0.00105453	0.267257	0.777074	0.199153	0.796875	0.179518
run 2414	CD28_costimulation_(M12); cell_cycle_and_transcription_(M4.0); cytoskeleton/actin_(SRF_transcription_targets)_(M145.0); proteasome_(M226); Resting_dendritic_cell_surface_signature_(S10)	431	104	937	74	118	922	0.861	0.162	0.486839	0.438753	0.746032	0.620597	0.84733	0.603175	0.0126294	0.0801183	0.721627	0.206383	0.75	0.228218
run 2230	cell_activation_(IL15,_IL23,_TNF)_(M24); MHC-TLR7-TLR8_cluster_(M146); Plasma_cell_surface_signature_(S3); proteasome_(M226); spliceosome_(M250)	432.4	228	625	245	440	624	0.809	0.173	0.52718	0.485014	0.761905	0.637884	0.860188	0.603175	0.00598644	0.3017	0.737698	0.21545	0.765625	0.21875
run 2009	CD1_and_other_DC_receptors_(M50); cytoskeleton/actin_(SRF_transcription_targets)_(M145.1); MHC-TLR7-TLR8_cluster_(M146); proteasome_(M226); spliceosome_(M250); TBA_(M32.7)	432.8	179	823	189	151	822	0.855	0.169	0.517373	0.454545	0.746032	0.620597	0.84733	0.603175	0.0126294	0.453255	0.731728	0.202677	0.75	0.183995
run 1065	CSP-specific IgG; FACS_immature_of_B_cells; proteasome_(M226); spliceosome_(M250); TBA_(M241)	433.8	872	29	869	370	29	0.819	0.202	0.590946	0.659091	0.84127	0.727402	0.921166	0.603175	3.91526e-05	0.342782	0.830398	0.0589681	0.842708	0.0604167
run 949	enriched_in_antigen_presentation_(I)_(M71); nuclear_pore_complex_(M106.0); nuclear_pore_complex_(mitosis)_(M106.1); spliceosome_(M250); TBA_(M188); TBA_(M241)	434.6	741	106	758	462	106	0.806	0.198	0.582494	0.602105	0.809524	0.690912	0.897516	0.603175	0.000387992	1	0.797123	0.204281	0.8125	0.197642
run 1504	CD1_and_other_DC_receptors_(M50); cell_cycle_(II)_(M4.10); mitotic_cell_cycle_-_DNA_replication_(M4.4); proteasome_(M226)	435	363	536	368	369	539	0.819	0.182	0.545153	0.499205	0.761905	0.637884	0.860188	0.603175	0.00598644	1	0.847727	0.134303	0.765625	0.271833
run 214	extracellular_region_cluster_(GO)_(M189); spliceosome_(M250); T_cell_surface,_activation_(M36); TBA_(M102)	436.2	268	708	212	290	703	0.83	0.176	0.522193	0.469994	0.761905	0.637884	0.860188	0.603175	0.00598644	0.0388671	0.761111	0.167406	0.765625	0.179518
run 653	CD1_and_other_DC_receptors_(M50); enriched_in_DNA_interacting_proteins_(M182); Plasma_cell_surface_signature_(S3); putative_targets_of_PAX3_(M89.0); Resting_dendritic_cell_surface_signature_(S10)	436.2	436	424	399	499	423	0.803	0.185	0.549636	0.522727	0.777778	0.655356	0.872849	0.603175	0.00262065	0.422678	0.740814	0.186409	0.780208	0.147329
run 1672	extracellular_region_cluster_(GO)_(M189); proteasome_(M226); spliceosome_(M250); T_cell_differentiation_(M14)	436.4	180	720	172	395	715	0.817	0.169	0.513165	0.469994	0.761905	0.637884	0.860188	0.603175	0.00598644	0.0388671	0.731345	0.145972	0.764583	0.136867
run 437	cell_cycle,_ATP_binding_(M144); proteasome_(M226); spliceosome_(M250); TBA_(M137)	437.6	474	468	493	286	467	0.831	0.187	0.558932	0.515917	0.777778	0.655356	0.872849	0.603175	0.00262065	0.181449	0.739583	0.180422	0.78125	0.14878
run 1423	CSP-specific IgG; enriched_in_extracellular_matrix_&_associated_proteins_(M202); enriched_in_NK_cells_(II)_(M61.0); T_&_B_cell_development,_activation_(M62.0); TBA_(M190)	438	448	249	515	729	249	0.775	0.186	0.561273	0.559914	0.793651	0.673027	0.885298	0.603175	0.00105453	0.5791	0.771023	0.241105	0.796875	0.200098
run 1394	CSP-specific IgG; CytokineObsConc_TNF-alpha; spliceosome_(M250); TBA_(M241)	438.6	684	202	733	371	203	0.819	0.196	0.58071	0.571877	0.793651	0.673027	0.885298	0.603175	0.00105453	1	0.79246	0.0967115	0.794792	0.0915008
run 1186	extracellular_region_cluster_(GO)_(M189); myeloid_cell_cytokines,_metallopeptidases_and_laminins_(M78); myeloid,_dendritic_cell_activation_via_NFkB_(II)_(M43.1); Resting_dendritic_cell_surface_signature_(S10); transmembrane_and_ion_transporters_(II)_(M224)	438.8	494	452	479	318	451	0.827	0.188	0.557587	0.515917	0.777778	0.655356	0.872849	0.603175	0.00262065	0.181449	0.751042	0.182586	0.78125	0.165359
run 2490	CSP-specific IgG; spliceosome_(M250); TBA_(M176); TBA_(M186); transmembrane_and_ion_transporters_(II)_(M224)	438.8	627	124	612	707	124	0.777	0.194	0.570247	0.596585	0.809524	0.690912	0.897516	0.603175	0.000387992	0.77283	0.795833	0.139692	0.8125	0.135015
run 1606	enriched_in_DNA_interacting_proteins_(M182); enriched_in_NK_cells_(II)_(M61.0); Resting_dendritic_cell_surface_signature_(S10); spliceosome_(M250)	439.2	241	682	273	320	680	0.827	0.174	0.530019	0.477612	0.761905	0.637884	0.860188	0.603175	0.00598644	0.121335	0.728125	0.23416	0.765625	0.18663
run 1869	enriched_in_monocytes_(IV)_(M118.0); NK_cell_surface_signature_(S1); proteasome_(M226); spliceosome_(M250); TBA_(M177.0); TBA_(M233)	439.8	515	455	554	221	454	0.842	0.189	0.565417	0.515917	0.777778	0.655356	0.872849	0.603175	0.00262065	0.181449	0.749554	0.06154	0.778125	0.0607033
run 1989	CSP-specific IgG; enriched_in_extracellular_matrix_&_associated_proteins_(M202); enriched_in_nuclear_pore_complex_interacting_proteins_(M247); integrin_mediated_leukocyte_migration_(M39); NK_cell_surface_signature_(S1); spliceosome_(M250); TBA_(M177.0)	440.2	284	564	256	533	564	0.799	0.177	0.528506	0.492208	0.761905	0.637884	0.860188	0.603175	0.00598644	0.605577	0.765812	0.15984	0.765625	0.164372
run 1147	Hox_cluster_I_(M17.0); leukocyte_migration_(M88.0); mitotic_cell_cycle_-_DNA_replication_(M4.4); Resting_dendritic_cell_surface_signature_(S10); spliceosome_(M250); TBA_(M137); transmembrane_transport_(SLC_cluster)_(M154.1)	442.8	488	266	598	596	266	0.792	0.188	0.569011	0.553678	0.793651	0.673027	0.885298	0.603175	0.00105453	0.267257	0.786255	0.227337	0.796875	0.206502
run 353	enriched_in_extracellular_matrix_&_associated_proteins_(M202); myeloid_cell_cytokines,_metallopeptidases_and_laminins_(M78); proteasome_(M226); spliceosome_(M250); TBA_(M186)	444.4	683	224	750	341	224	0.824	0.196	0.582131	0.559914	0.793651	0.673027	0.885298	0.603175	0.00105453	0.5791	0.81627	0.0864278	0.794792	0.05625
run 2201	E2F_transcription_factor_network_(M8); enriched_for_TF_motif_PAX3_(M179); enriched_in_nuclear_pore_complex_interacting_proteins_(M247); mitotic_cell_cycle_-_DNA_replication_(M4.4); proteasome_(M226); spliceosome_(M250)	446	341	428	350	684	427	0.779	0.18	0.543265	0.522727	0.777778	0.655356	0.872849	0.603175	0.00262065	0.422678	0.73096	0.206097	0.780208	0.193212
run 271	CSP-specific IgG; enriched_in_DNA_interacting_proteins_(M182); integrin_mediated_leukocyte_migration_(M39); spliceosome_(M250); TBA_(M66)	446.2	446	362	437	622	364	0.789	0.186	0.552971	0.529349	0.777778	0.655356	0.872849	0.603175	0.00262065	0.789268	0.779545	0.152775	0.78125	0.14878
run 1154	CD1_and_other_DC_receptors_(M50); chromosome_Y_linked_(M240); enriched_in_activated_dendritic_cells_(II)_(M165); enriched_in_plasma_membrane_proteins_(I)_(M135.0); FACS_CD11c+_of_live_PBMCs; proteasome_(M226); T_&_B_cell_development,_activation_(M62.0)	447.2	466	400	505	466	399	0.806	0.187	0.559772	0.522727	0.777778	0.655356	0.872849	0.603175	0.00262065	0.422678	0.763731	0.203263	0.780208	0.193212
run 345	E2F1_targets_(Q4)_(M10.1); enriched_in_antigen_presentation_(I)_(M71); FACS_PfSPZ-specific_Vd1/2-_of_T_cells; immune_activation_-_generic_cluster_(M37.0); mismatch_repair_(II)_(M22.1); proteasome_(M226); spliceosome_(M250)	447.4	656	277	680	347	277	0.824	0.195	0.576868	0.553678	0.793651	0.673027	0.885298	0.603175	0.00105453	0.267257	0.772362	0.079035	0.794792	0.05625
run 1318	cytoskeleton/actin_(SRF_transcription_targets)_(M145.0); integrins_and_cell_adhesion_(M84); mitotic_cell_cycle_-_DNA_replication_(M4.4); proteasome_(M226); Resting_dendritic_cell_surface_signature_(S10)	448.4	579	357	604	343	359	0.824	0.192	0.569217	0.529349	0.777778	0.655356	0.872849	0.603175	0.00262065	0.789268	0.805556	0.1288	0.778125	0.107226
run 1358	enriched_for_TF_motif_PAX3_(M179); enriched_in_antigen_presentation_(II)_(M95.0); enriched_in_DNA_interacting_proteins_(M182); FACS_CD14+_of_live_PBMCs; myeloid_cell_cytokines,_metallopeptidases_and_laminins_(M78); proteasome_(M226); spliceosome_(M250)	448.4	808	26	800	582	26	0.794	0.2	0.585549	0.659091	0.84127	0.727402	0.921166	0.603175	3.91526e-05	0.342782	0.855769	0.14329	0.84375	0.157288
run 1454	CSP-specific IgG; MHC-TLR7-TLR8_cluster_(M146); proteasome_(M226); Wnt_signaling_pathway_(M206)	449	578	207	536	717	207	0.776	0.192	0.563891	0.565978	0.793651	0.673027	0.885298	0.603175	0.00105453	1	0.808894	0.180843	0.796875	0.172112
run 754	enriched_in_plasma_membrane_proteins_(I)_(M135.0); myeloid_cell_cytokines,_metallopeptidases_and_laminins_(M78); proteasome_(M226); T_&_B_cell_development,_activation_(M62.0); TBA_(M26.1)	451.2	535	426	578	292	425	0.83	0.19	0.567888	0.522727	0.777778	0.655356	0.872849	0.603175	0.00262065	0.422678	0.734623	0.221123	0.78125	0.19432
run 922	extracellular_region_cluster_(GO)_(M189); Resting_dendritic_cell_surface_signature_(S10); RIG-1_like_receptor_signaling_(M68); spliceosome_(M250); TBA_(M105); TBA_(M125)	451.2	318	733	330	126	749	0.859	0.179	0.539711	0.469474	0.746032	0.620597	0.84733	0.603175	0.0126294	1	0.769078	0.2107	0.75	0.204124
run 1531	enriched_in_extracellular_matrix_&_associated_proteins_(M202); NK_cell_surface_signature_(S1); Plasma_cell_surface_signature_(S3); spliceosome_(M250); TBA_(M233); transmembrane_and_ion_transporters_(II)_(M224)	452	491	345	509	563	352	0.796	0.188	0.560449	0.535789	0.777778	0.655356	0.872849	0.603175	0.00262065	1	0.767063	0.17963	0.78125	0.165359
run 63	FACS_immature_of_B_cells; mitotic_cell_cycle_-_DNA_replication_(M4.4); proteasome_(M226); Resting_dendritic_cell_surface_signature_(S10); spliceosome_(M250); T_&_B_cell_development,_activation_(M62.0)	452	162	886	118	216	878	0.843	0.167	0.500894	0.446762	0.746032	0.620597	0.84733	0.603175	0.0126294	0.2113	0.720473	0.18929	0.75	0.169251
run 1267	DNA_repair_(M76); enriched_in_extracellular_matrix_&_associated_proteins_(M202); extracellular_matrix_(II)_(M2.1); MHC-TLR7-TLR8_cluster_(M146); proteasome_(M226); spliceosome_(M250)	454.6	845	198	851	180	199	0.849	0.201	0.589352	0.571877	0.793651	0.673027	0.885298	0.603175	0.00105453	1	0.808712	0.153538	0.796875	0.15625
run 295	CSP-specific IgG; enriched_in_extracellular_matrix_&_associated_proteins_(M202); extracellular_region_cluster_(GO)_(M189); mitotic_cell_cycle_-_DNA_replication_(M4.4); proteasome_(M226); TBA_(M177.0); TBA_(M186)	454.6	367	359	458	728	361	0.775	0.182	0.554773	0.529349	0.777778	0.655356	0.872849	0.603175	0.00262065	0.789268	0.787291	0.191482	0.780208	0.179227
run 1571	enriched_in_extracellular_matrix_&_associated_proteins_(M202); enriched_in_NK_cells_(II)_(M61.0); extracellular_matrix_(I)_(M2.0); integrins_and_cell_adhesion_(M84); NK_cell_surface_signature_(S1); proteasome_(M226); spliceosome_(M250)	457.6	634	282	664	426	282	0.811	0.194	0.57547	0.553678	0.793651	0.673027	0.885298	0.603175	0.00105453	0.267257	0.77004	0.0487191	0.794792	0.05625
run 778	glycerophospholipid_metabolism_(M114.1); leukocyte_migration_(M88.0); proteasome_(M226); TBA_(M105)	458.2	372	542	359	473	545	0.805	0.182	0.543934	0.499205	0.761905	0.637884	0.860188	0.603175	0.00598644	1	0.7625	0.160078	0.765625	0.164372
run 1978	proteasome_(M226); spliceosome_(M250); TBA_(M174); TBA_(M190); TBA_(M233); TBA_(M80); transmembrane_transport_(SLC_cluster)_(M154.1)	458.4	124	908	95	167	998	0.852	0.164	0.49525	0.440146	0.730159	0.603485	0.834287	0.603175	0.0247123	1	0.754197	0.22856	0.733333	0.211394
run 2146	cell_cycle,_ATP_binding_(M144); enriched_in_DNA_interacting_proteins_(M182); integrin_mediated_leukocyte_migration_(M39); myeloid_cell_cytokines,_metallopeptidases_and_laminins_(M78); proteasome_(M226); spliceosome_(M250); TBA_(M105)	459.2	290	595	281	535	595	0.799	0.177	0.53105	0.492208	0.761905	0.637884	0.860188	0.603175	0.00598644	0.605577	0.719872	0.284322	0.765625	0.206502
run 1205	CD1_and_other_DC_receptors_(M50); enriched_in_nuclear_pore_complex_interacting_proteins_(M247); NK_cell_surface_signature_(S1); platelet_activation_-_actin_binding_(M196); proteasome_(M226); spliceosome_(M250)	460.2	181	843	148	287	842	0.831	0.169	0.508905	0.454545	0.746032	0.620597	0.84733	0.603175	0.0126294	0.453255	0.711553	0.271739	0.75	0.210406
run 283	CD1_and_other_DC_receptors_(M50); enriched_in_extracellular_matrix_&_associated_proteins_(M202); proteasome_(M226)	460.6	652	56	1243	296	56	0.829	0.195	0.618172	0.62762	0.825397	0.709029	0.909481	0.603175	0.000129739	0.546494	0.831101	0.115814	0.828125	0.118311
run 2106	CSP-specific IgG; cytoskeleton/actin_(SRF_transcription_targets)_(M145.1); enriched_in_extracellular_matrix_&_associated_proteins_(M202); integrin_mediated_leukocyte_migration_(M39); spliceosome_(M250)	461.4	216	775	213	327	776	0.826	0.172	0.52223	0.462113	0.746032	0.620597	0.84733	0.603175	0.0126294	0.802587	0.739583	0.198999	0.75	0.197642
run 1706	CD1_and_other_DC_receptors_(M50); CSP-specific IgG; enriched_in_monocytes_(IV)_(M118.0); proteasome_(M226); TBA_(M114.0)	462.2	258	717	208	416	712	0.813	0.175	0.521265	0.469994	0.761905	0.637884	0.860188	0.603175	0.00598644	0.0388671	0.745527	0.210913	0.765625	0.21875
run 695	CSP-specific IgG; leukocyte_migration_(M88.0); NK_cell_surface_signature_(S1); spliceosome_(M250)	463	289	744	299	223	760	0.842	0.177	0.533824	0.469474	0.746032	0.620597	0.84733	0.603175	0.0126294	1	0.726984	0.137336	0.748958	0.151397
run 2061	CD1_and_other_DC_receptors_(M50); CD28_costimulation_(M12); cytoskeleton/actin_(SRF_transcription_targets)_(M145.0); enriched_in_B_cells_(IV)_(M47.3); enriched_in_extracellular_matrix_&_associated_proteins_(M202); spliceosome_(M250)	463.4	510	232	575	768	232	0.771	0.189	0.567634	0.559914	0.793651	0.673027	0.885298	0.603175	0.00105453	0.5791	0.784696	0.144794	0.796875	0.138585
run 149	enriched_in_extracellular_matrix_&_associated_proteins_(M202); enriched_in_nuclear_pore_complex_interacting_proteins_(M247); extracellular_matrix_(II)_(M2.1); proteasome_(M226); TBA_(M105)	463.6	295	509	328	655	531	0.783	0.178	0.539596	0.506012	0.761905	0.637884	0.860188	0.603175	0.00598644	1	0.828526	0.107599	0.763542	0.170388
run 1384	CD1_and_other_DC_receptors_(M50); cell_cycle,_ATP_binding_(M144); enriched_in_NK_cells_(receptor_activation)_(M61.2); innate_antiviral_response_(M150); proteasome_(M226); RIG-1_like_receptor_signaling_(M68); TBA_(M185)	468	321	548	303	617	551	0.79	0.179	0.534793	0.499205	0.761905	0.637884	0.860188	0.603175	0.00598644	1	0.749148	0.164464	0.764583	0.154729
run 1931	cytokines_-_recepters_cluster_(M115); enriched_in_T_cells_(I)_(M7.0); proteasome_(M226); Resting_dendritic_cell_surface_signature_(S10); spliceosome_(M250)	469.4	626	140	674	767	140	0.771	0.194	0.57644	0.590909	0.809524	0.690912	0.897516	0.603175	0.000387992	0.386476	0.798413	0.141848	0.8125	0.135015
run 685	cytoskeleton/actin_(SRF_transcription_targets)_(M145.0); Plasma_cell_surface_signature_(S3); Resting_dendritic_cell_surface_signature_(S10); TBA_(M186); TBA_(M241)	473	557	298	547	665	298	0.782	0.191	0.565085	0.553678	0.793651	0.673027	0.885298	0.603175	0.00105453	0.267257	0.744886	0.183067	0.796875	0.15625
run 1090	cytokines_-_recepters_cluster_(M115); enriched_in_extracellular_matrix_&_associated_proteins_(M202); integrin_mediated_leukocyte_migration_(M39); proteasome_(M226); transmembrane_transport_(SLC_cluster)_(M154.1)	473.4	450	519	478	414	506	0.813	0.186	0.557582	0.501695	0.777778	0.655356	0.872849	0.603175	0.00262065	0.0161569	0.768344	0.165615	0.78125	0.14878
run 719	B_cell_development_(M9); extracellular_region_cluster_(GO)_(M189); myeloid_cell_cytokines,_metallopeptidases_and_laminins_(M78); Plasma_cell_surface_signature_(S3); spliceosome_(M250); TBA_(M80)	474.2	426	486	446	532	481	0.799	0.185	0.553325	0.508909	0.777778	0.655356	0.872849	0.603175	0.00262065	0.0613688	0.766667	0.185124	0.78125	0.165359
run 819	CD1_and_other_DC_receptors_(M50); proteasome_(M226); spliceosome_(M250)	475.4	608	303	543	621	302	0.789	0.193	0.564641	0.547264	0.793651	0.673027	0.885298	0.603175	0.00105453	0.0960923	0.790909	0.0848846	0.794792	0.116536
run 660	enriched_for_TF_motif_TTCNRGNNNNTTC_(M172); nuclear_pore_complex_(mitosis)_(M106.1); proteasome_(M226)	476.2	306	657	295	468	655	0.806	0.178	0.532657	0.477612	0.761905	0.637884	0.860188	0.603175	0.00598644	0.121335	0.757576	0.170789	0.765625	0.15625
run 523	enriched_in_extracellular_matrix_&_associated_proteins_(M202); enriched_in_G-protein_coupled_receptors_(M130); extracellular_matrix_(II)_(M2.1); FACS_PBs_of_B_cells; inflammasome_receptors_and_signaling_(M53); MHC-TLR7-TLR8_cluster_(M146)	477.8	501	508	471	406	503	0.816	0.188	0.556242	0.508909	0.777778	0.655356	0.872849	0.603175	0.00262065	0.0613688	0.702083	0.272877	0.78125	0.180422
run 1412	enriched_in_extracellular_matrix_&_associated_proteins_(M202); proteasome_(M226); transcriptional_targets_of_glucocorticoid_receptor_(M74); transmembrane_and_ion_transporters_(I)_(M142)	478.2	356	767	274	226	768	0.841	0.181	0.530042	0.462113	0.746032	0.620597	0.84733	0.603175	0.0126294	0.802587	0.768295	0.183169	0.75	0.233854
run 395	CORO1A-DEF6_network_(I)_(M32.2); NK_cell_surface_signature_(S1); spliceosome_(M250); TBA_(M32.7)	479.8	842	116	864	461	116	0.806	0.201	0.59059	0.596585	0.809524	0.690912	0.897516	0.603175	0.000387992	0.77283	0.814274	0.176677	0.8125	0.183995
run 481	cytokines_-_recepters_cluster_(M115); cytoskeletal_remodeling_(enriched_for_SRF_targets)_(M34); enriched_in_extracellular_matrix_&_associated_proteins_(M202); nuclear_pore_complex_(M106.0); proteasome_(M226); TBA_(M137); TBA_(M80)	480.2	189	893	163	271	885	0.833	0.17	0.511533	0.446762	0.746032	0.620597	0.84733	0.603175	0.0126294	0.2113	0.716761	0.193519	0.75	0.183995
run 1057	cell_division_in_stimulated_CD4+_T_cells_(M46); extracellular_matrix,_collagen_(M210); proteasome_(M226); Rho_GTPase_cycle_(M4.14); spliceosome_(M250); TBA_(M166); TBA_(M186)	482.6	469	443	518	541	442	0.798	0.187	0.561872	0.515917	0.777778	0.655356	0.872849	0.603175	0.00262065	0.181449	0.755398	0.110624	0.780208	0.128442
run 2249	FACS_CSP-specific_memory_B_cells_of_live_leukocytes; FACS_Vg9-Vd2+_of_T_cells; proteasome_(M226); spliceosome_(M250); T_cell_surface,_activation_(M36)	482.6	909	158	921	267	158	0.833	0.203	0.595663	0.585071	0.809524	0.690912	0.897516	0.603175	0.000387992	0.148915	0.866667	0.125831	0.875	0.108253
run 732	adhesion_and_migration,_chemotaxis_(M91); enriched_in_antigen_presentation_(II)_(M95.0); enriched_in_nuclear_pore_complex_interacting_proteins_(M247); proteasome_(M226); Resting_dendritic_cell_surface_signature_(S10); spliceosome_(M250)	483	422	511	435	514	533	0.801	0.185	0.552846	0.506012	0.761905	0.637884	0.860188	0.603175	0.00598644	1	0.796032	0.170747	0.765625	0.235932
run 2058	NK_cell_surface_signature_(S1); proteasome_(M226); spliceosome_(M250)	483.4	814	285	856	177	285	0.85	0.2	0.589619	0.553678	0.793651	0.673027	0.885298	0.603175	0.00105453	0.267257	0.769345	0.099739	0.792708	0.096847
run 1284	extracellular_matrix_(II)_(M2.1); myeloid_cell_cytokines,_metallopeptidases_and_laminins_(M78); proteasome_(M226); T_cell_surface,_activation_(M36)	483.6	843	82	860	551	82	0.797	0.201	0.590463	0.616915	0.825397	0.709029	0.909481	0.603175	0.000129739	0.0704404	0.811458	0.172716	0.826042	0.178839
run 300	chromosome_Y_linked_(M240); integrin_mediated_leukocyte_migration_(M39); mitotic_cell_cycle_-_DNA_replication_(M4.4); proteasome_(M226)	483.8	273	681	206	580	679	0.795	0.176	0.520691	0.477612	0.761905	0.637884	0.860188	0.603175	0.00598644	0.121335	0.72822	0.201497	0.765625	0.18663
run 534	cell_cycle_and_transcription_(M4.0); CSP-specific IgG; DNA_repair_(M76); NK_cell_surface_signature_(S1); proteasome_(M226); spliceosome_(M250); TBA_(M177.0)	486.2	956	157	939	222	157	0.842	0.204	0.596548	0.590909	0.809524	0.690912	0.897516	0.603175	0.000387992	0.386476	0.733079	0.216797	0.811458	0.112596
run 1053	CSP-specific IgG; myeloid,_dendritic_cell_activation_via_NFkB_(I)_(M43.0); RIG-1_like_receptor_signaling_(M68); spliceosome_(M250); T_cell_surface,_activation_(M36); TBA_(source:_naive_B_cells)_(M152.1)	486.6	261	840	301	192	839	0.847	0.175	0.534259	0.454545	0.746032	0.620597	0.84733	0.603175	0.0126294	0.453255	0.714714	0.15089	0.748958	0.133089
run 2466	enriched_in_NK_cells_(II)_(M61.0); Plasma_cell_surface_signature_(S3); proteasome_(M226); signal_transduction,_plasma_membrane_(M82); spliceosome_(M250); TBA_(M114.0)	486.8	775	229	847	354	229	0.823	0.199	0.589117	0.559914	0.793651	0.673027	0.885298	0.603175	0.00105453	0.5791	0.793087	0.0981611	0.795833	0.104914
run 543	extracellular_region_cluster_(GO)_(M189); proteasome_(M226); TBA_(M186)	486.8	631	394	613	403	393	0.816	0.194	0.570267	0.522727	0.777778	0.655356	0.872849	0.603175	0.00262065	0.422678	0.776971	0.168197	0.778125	0.148034
run 57	cell_cycle,_ATP_binding_(M144); cell_division_in_stimulated_CD4_T_cells_(M4.6); cytoskeleton/actin_(SRF_transcription_targets)_(M145.0); enriched_in_nuclear_pore_complex_interacting_proteins_(M247); NK_cell_surface_signature_(S1); TBA_(M186)	488.8	275	746	215	446	762	0.808	0.176	0.522474	0.469474	0.746032	0.620597	0.84733	0.603175	0.0126294	1	0.72197	0.198253	0.75	0.204124
run 403	cell_activation_(IL15,_IL23,_TNF)_(M24); CSP-specific IgG; leukocyte_migration_(M88.0); proteasome_(M226); spliceosome_(M250)	489.6	1158	7	1205	71	7	0.873	0.211	0.614825	0.707581	0.857143	0.746059	0.932537	0.603175	1.0575e-05	0.504985	0.860119	0.163338	0.859375	0.164372
run 504	cytoskeletal_remodeling_(enriched_for_SRF_targets)_(M34); enriched_in_B_cells_(VI)_(M69); KLF12_targets_network_(M32.3); NK_cell_surface_signature_(S1); proteasome_(M226); spliceosome_(M250); TBA_(M233)	494.6	531	454	525	510	453	0.802	0.19	0.562425	0.515917	0.777778	0.655356	0.872849	0.603175	0.00262065	0.181449	0.750487	0.0902362	0.779167	0.0775045
run 1600	CD1_and_other_DC_receptors_(M50); cytokines_-_recepters_cluster_(M115); FACS_CD56+CD16+_of_live_PBMCs; NK_cell_surface_signature_(S1); proteasome_(M226); spliceosome_(M250); TBA_(M208)	494.8	215	987	186	139	947	0.857	0.172	0.516235	0.430508	0.746032	0.620597	0.84733	0.603175	0.0126294	0.0244489	0.739773	0.205146	0.75	0.204124
run 637	cell_activation_(IL15,_IL23,_TNF)_(M24); cell_cycle,_ATP_binding_(M144); CSP-specific IgG; enriched_for_cell_migration_(M122); enriched_in_extracellular_matrix_&_associated_proteins_(M202); extracellular_region_cluster_(GO)_(M189); proteasome_(M226)	495	296	702	285	450	742	0.807	0.178	0.531603	0.476636	0.746032	0.620597	0.84733	0.603175	0.0126294	0.802587	0.811111	0.173472	0.831944	0.128448
run 1490	age; FACS_CD3+_of_live_PBMCs; leukocyte_migration_(M88.0); Plasma_cell_surface_signature_(S3); proteasome_(M226); TBA_(M186); TBA_(M220)	497.4	383	706	386	311	701	0.827	0.183	0.54775	0.469994	0.761905	0.637884	0.860188	0.603175	0.00598644	0.0388671	0.798737	0.153634	0.811111	0.163795
run 728	extracellular_region_cluster_(GO)_(M189); MHC-TLR7-TLR8_cluster_(M146); platelet_activation_(I)_(M32.0); spliceosome_(M250); type_I_interferon_response_(M127)	498.6	322	822	340	188	821	0.848	0.179	0.541615	0.454545	0.746032	0.620597	0.84733	0.603175	0.0126294	0.453255	0.733185	0.169295	0.748958	0.21531
run 1566	cytokines_-_recepters_cluster_(M115); cytoskeleton/actin_(SRF_transcription_targets)_(M145.0); spliceosome_(M250); TBA_(M186)	499.6	657	332	686	494	329	0.803	0.195	0.577342	0.540662	0.793651	0.673027	0.885298	0.603175	0.00105453	0.0265003	0.77123	0.177097	0.796875	0.15625
run 1826	CD1_and_other_DC_receptors_(M50); NK_cell_surface_signature_(S1); proteasome_(M226); spliceosome_(M250)	503.6	478	642	491	266	641	0.834	0.187	0.558651	0.485014	0.761905	0.637884	0.860188	0.603175	0.00598644	0.3017	0.719787	0.14461	0.764583	0.116294
run 1121	cytoskeleton/actin_(SRF_transcription_targets)_(M145.1); enriched_in_NK_cells_(II)_(M61.0); spliceosome_(M250)	504	464	325	531	878	322	0.761	0.187	0.563324	0.540662	0.793651	0.673027	0.885298	0.603175	0.00105453	0.0265003	0.804167	0.153433	0.796875	0.15625
run 2171	E2F_transcription_factor_network_(M8); extracellular_region_cluster_(GO)_(M189); nuclear_pore_complex_(mitosis)_(M106.1); proteasome_(M226)	504.6	529	546	480	419	549	0.812	0.19	0.557759	0.499205	0.761905	0.637884	0.860188	0.603175	0.00598644	1	0.758093	0.184307	0.764583	0.192255
run 1955	CSP-specific IgG; cytoskeleton/actin_(SRF_transcription_targets)_(M145.1); extracellular_region_cluster_(GO)_(M189); spliceosome_(M250); TBA_(M136); TBA_(M26.1); transmembrane_transport_(SLC_cluster)_(M154.1)	505.4	443	323	535	883	343	0.76	0.186	0.5638	0.542056	0.777778	0.655356	0.872849	0.603175	0.00262065	0.789268	0.801759	0.170348	0.78125	0.165359
run 328	cell_division_in_stimulated_CD4+_T_cells_(M46); CytokineObsConc_TNF-alpha; interferon_alpha_response_(I)_(M158.0); proteasome_(M226); Resting_dendritic_cell_surface_signature_(S10); TBA_(M186); transmembrane_transport_(SLC_cluster)_(M154.1)	508.8	251	860	278	303	852	0.828	0.175	0.53064	0.446762	0.746032	0.620597	0.84733	0.603175	0.0126294	0.2113	0.787302	0.234452	0.811111	0.215314
run 879	FACS_CD19+_of_live_PBMCs; mitotic_cell_cycle_-_DNA_replication_(M4.4); platelet_activation_-_actin_binding_(M196); proteasome_(M226); spliceosome_(M250)	511	405	490	438	737	485	0.774	0.184	0.552976	0.508909	0.777778	0.655356	0.872849	0.603175	0.00262065	0.0613688	0.760417	0.133572	0.780208	0.10625
run 1735	cytokines_-_recepters_cluster_(M115); enriched_in_T_cells_(I)_(M7.0); extracellular_region_cluster_(GO)_(M189); spliceosome_(M250)	512.8	431	752	441	212	728	0.843	0.185	0.553151	0.462151	0.761905	0.637884	0.860188	0.603175	0.00598644	0.00982327	0.75124	0.172466	0.765625	0.164372
run 427	cell_junction_(M162.1); integrin_mediated_leukocyte_migration_(M39); MHC-TLR7-TLR8_cluster_(M146); NK_cell_surface_signature_(S1); proteasome_(M226); spliceosome_(M250); T_&_B_cell_development,_activation_(M62.0)	513.2	310	786	254	429	787	0.811	0.178	0.528229	0.462113	0.746032	0.620597	0.84733	0.603175	0.0126294	0.802587	0.733807	0.174286	0.746875	0.167822
run 1015	CD1_and_other_DC_receptors_(M50); enriched_in_antigen_presentation_(I)_(M71); enriched_in_DNA_interacting_proteins_(M182); myeloid_cell_cytokines,_metallopeptidases_and_laminins_(M78); proteasome_(M226); Resting_dendritic_cell_surface_signature_(S10); spliceosome_(M250)	513.4	323	826	331	262	825	0.836	0.179	0.539816	0.454545	0.746032	0.620597	0.84733	0.603175	0.0126294	0.453255	0.728125	0.214664	0.75	0.222439
run 137	E2F_transcription_factor_network_(M8); NK_cell_surface_signature_(S1); proteasome_(M226); regulation_of_antigen_presentation_and_immune_response_(M5.0)	515.8	378	552	375	719	555	0.776	0.182	0.546291	0.499205	0.761905	0.637884	0.860188	0.603175	0.00598644	1	0.710516	0.220072	0.765625	0.241388
run 177	CD1_and_other_DC_receptors_(M50); CSP-specific IgG; cytoskeleton/actin_(SRF_transcription_targets)_(M145.0); FACS_PBs_of_B_cells; spliceosome_(M250); TBA_(M80)	516.2	376	726	394	364	721	0.822	0.182	0.548797	0.469994	0.761905	0.637884	0.860188	0.603175	0.00598644	0.0388671	0.721429	0.160392	0.764583	0.136867
run 1174	FACS_CD19+_of_live_PBMCs; Resting_dendritic_cell_surface_signature_(S10); spliceosome_(M250); TBA_(M229)	516.6	911	191	941	344	196	0.824	0.203	0.596686	0.577617	0.793651	0.673027	0.885298	0.603175	0.00105453	0.5791	0.801461	0.0643068	0.79375	0.0780625
run 2432	cell_division_in_stimulated_CD4_T_cells_(M4.6); CSP-specific IgG; integrin_mediated_leukocyte_migration_(M39); mitotic_cell_cycle_-_DNA_replication_(M4.4); nuclear_pore_complex_(mitosis)_(M106.1); proteasome_(M226); spliceosome_(M250)	517.8	213	919	203	350	904	0.824	0.172	0.520268	0.438753	0.746032	0.620597	0.84733	0.603175	0.0126294	0.0801183	0.742609	0.185652	0.75	0.183995
run 774	nuclear_pore_complex_(mitosis)_(M106.1); proteasome_(M226); spliceosome_(M250)	518	80	1103	77	225	1105	0.842	0.159	0.487331	0.416349	0.730159	0.603485	0.834287	0.603175	0.0247123	0.331975	0.703012	0.205378	0.734375	0.18663
run 881	cell_division_in_stimulated_CD4_T_cells_(M4.6); CytokineObsConc_TNF-alpha; cytokines_-_recepters_cluster_(M115); FACS_immature_of_B_cells; mitotic_cell_cycle_in_stimulated_CD4_T_cells_(M4.5); TBA_(M186)	518.6	492	441	527	693	440	0.778	0.188	0.56277	0.515917	0.777778	0.655356	0.872849	0.603175	0.00262065	0.181449	0.759226	0.171391	0.78125	0.180422
run 1491	BCR_signaling_(M54); myeloid_cell_cytokines,_metallopeptidases_and_laminins_(M78); spliceosome_(M250); T_&_B_cell_development,_activation_(M62.0); TBA_(M233); TBA_(M32.7); TBA_(M80)	523.6	434	613	442	517	612	0.801	0.185	0.553159	0.485014	0.761905	0.637884	0.860188	0.603175	0.00598644	0.3017	0.748188	0.074819	0.763542	0.0747972
run 503	enriched_in_extracellular_matrix_&_associated_proteins_(M202); enriched_in_hepatocyte_nuclear_factors_(II)_(M88.2); FACS_CD3+_of_live_PBMCs; mitotic_cell_cycle_-_DNA_replication_(M4.4); spliceosome_(M250); TBA_(M176)	523.8	393	740	402	328	756	0.826	0.183	0.549763	0.469474	0.746032	0.620597	0.84733	0.603175	0.0126294	1	0.738095	0.176565	0.75	0.169251
run 1727	enriched_in_T_cells_(I)_(M7.0); extracellular_matrix_(II)_(M2.1); FACS_Plasmablasts_of_live_PBMCs; platelet_activation_and_degranulation_(M85); proteasome_(M226); TBA_(M136); TBA_(M137)	524.2	427	565	489	575	565	0.795	0.185	0.55845	0.492208	0.761905	0.637884	0.860188	0.603175	0.00598644	0.605577	0.763393	0.115255	0.764583	0.116294
run 341	mitotic_cell_cycle_-_DNA_replication_(M4.4); proteasome_(M226); spliceosome_(M250); TBA_(M242)	524.2	658	411	704	438	410	0.809	0.195	0.579106	0.522727	0.777778	0.655356	0.872849	0.603175	0.00262065	0.422678	0.755894	0.132744	0.778125	0.129251
run 325	Hox_cluster_II_(M17.1); mitotic_cell_cycle_(M4.7); proteasome_(M226); spliceosome_(M250); TBA_(M66); transmembrane_transport_(SLC_cluster)_(M154.1)	524.6	532	418	561	695	417	0.778	0.19	0.566484	0.522727	0.777778	0.655356	0.872849	0.603175	0.00262065	0.422678	0.747962	0.116633	0.780208	0.10625
run 1106	enriched_for_TF_motif_PAX3_(M179); proteasome_(M226); spliceosome_(M250); TBA_(M233)	525	437	627	377	558	626	0.797	0.185	0.546702	0.485014	0.761905	0.637884	0.860188	0.603175	0.00598644	0.3017	0.736742	0.196808	0.765625	0.164372
run 1344	CD1_and_other_DC_receptors_(M50); myeloid_cell_cytokines,_metallopeptidases_and_laminins_(M78); TBA_(M177.0)	525	692	296	751	590	296	0.793	0.196	0.582147	0.553678	0.793651	0.673027	0.885298	0.603175	0.00105453	0.267257	0.750893	0.159581	0.795833	0.104914
run 2066	myeloid_cell_cytokines,_metallopeptidases_and_laminins_(M78); nuclear_pore_complex_(M106.0); proteasome_(M226); spliceosome_(M250); T_cell_surface,_activation_(M36)	526.6	391	553	390	776	523	0.771	0.183	0.548097	0.494266	0.777778	0.655356	0.872849	0.603175	0.00262065	0.00328346	0.743795	0.193907	0.78125	0.14878
run 2108	cell_cycle_(II)_(M4.10); CSP-specific IgG; proteasome_(M226); spliceosome_(M250); TBA_(M131)	529.2	640	506	643	356	501	0.823	0.194	0.573588	0.508909	0.777778	0.655356	0.872849	0.603175	0.00262065	0.0613688	0.723106	0.118708	0.777083	0.0832291
run 2482	C-MYC_transcriptional_network_(M4.12); FACS_immature_of_B_cells; mitotic_cell_cycle_-_DNA_replication_(M4.4); myeloid_cell_cytokines,_metallopeptidases_and_laminins_(M78); proteasome_(M226); TBA_(M193)	529.8	264	804	292	486	803	0.804	0.176	0.532415	0.454545	0.746032	0.620597	0.84733	0.603175	0.0126294	0.453255	0.802778	0.188255	0.8125	0.1875
run 701	BCR_signaling_(M54); cell_cycle,_ATP_binding_(M144); cytoskeletal_remodeling_(enriched_for_SRF_targets)_(M34); DNA_repair_(M76); extracellular_matrix_(II)_(M2.1); proteasome_(M226); spliceosome_(M250)	533.4	394	669	380	557	667	0.797	0.183	0.547234	0.477612	0.761905	0.637884	0.860188	0.603175	0.00598644	0.121335	0.738095	0.0869401	0.7625	0.0918559
run 1625	CD1_and_other_DC_receptors_(M50); CSP-specific IgG; lymphocyte_generic_cluster_(M60); MHC-TLR7-TLR8_cluster_(M146); mitotic_cell_cycle_-_DNA_replication_(M4.4); proteasome_(M226)	534.4	919	320	923	191	319	0.847	0.203	0.59572	0.547264	0.793651	0.673027	0.885298	0.603175	0.00105453	0.0960923	0.743304	0.0408346	0.79375	0.106311
run 1082	FACS_CD11c+_of_live_PBMCs; FACS_PBs_of_B_cells; proteasome_(M226)	536.8	475	590	463	566	590	0.796	0.187	0.555365	0.492208	0.761905	0.637884	0.860188	0.603175	0.00598644	0.605577	0.735746	0.0900688	0.763542	0.0747972
run 1895	cell_adhesion,_membrane_(M133.0); enriched_in_extracellular_matrix_&_associated_proteins_(M202); enriched_in_nuclear_pore_complex_interacting_proteins_(M247); myeloid_cell_cytokines,_metallopeptidases_and_laminins_(M78); proteasome_(M226); spliceosome_(M250); xenobiotic_metabolism_(M164)	537.4	428	709	372	474	704	0.805	0.185	0.545794	0.469994	0.761905	0.637884	0.860188	0.603175	0.00598644	0.0388671	0.760417	0.167964	0.765625	0.164372
run 1301	platelet_activation_(I)_(M32.0); proinflammatory_cytokines_and_chemokines_(M29); proteasome_(M226); spliceosome_(M250)	538	471	573	422	651	573	0.784	0.187	0.551816	0.492208	0.761905	0.637884	0.860188	0.603175	0.00598644	0.605577	0.750916	0.0574152	0.763542	0.0747972
run 1465	cell_division_-_E2F_transcription_network_(M4.8); CSP-specific IgG; enriched_in_T_cells_(I)_(M7.0); myeloid_cell_cytokines,_metallopeptidases_and_laminins_(M78); spliceosome_(M250); transmembrane_transport_(II)_(M191); type_I_interferon_response_(M127)	538.2	201	1027	188	234	1041	0.84	0.171	0.517001	0.424503	0.730159	0.603485	0.834287	0.603175	0.0247123	0.627626	0.724242	0.264471	0.770833	0.252591
run 2444	cell_division_in_stimulated_CD4+_T_cells_(M46); cell_junction_(GO)_(M4.13); enriched_in_extracellular_matrix_&_associated_proteins_(M202); proteasome_(M226); respiratory_electron_transport_chain_(mitochondrion)_(M216); spliceosome_(M250); TBA_(source:_memory_B_cells)_(M152.2)	539.8	271	916	248	363	901	0.822	0.176	0.527393	0.438753	0.746032	0.620597	0.84733	0.603175	0.0126294	0.0801183	0.753968	0.17888	0.75	0.176777
run 506	CD28_costimulation_(M12); cytokines_-_recepters_cluster_(M115); enriched_in_B_cells_(VI)_(M69); enriched_in_extracellular_matrix_&_associated_proteins_(M202); mismatch_repair_(II)_(M22.1); proteasome_(M226); TBA_(M80)	540.2	718	248	718	769	248	0.771	0.197	0.579859	0.559914	0.793651	0.673027	0.885298	0.603175	0.00105453	0.5791	0.77132	0.221061	0.796875	0.212714
run 750	BCR_signaling_(M54); C-MYC_transcriptional_network_(M4.12); CSP-specific IgG; E2F1_targets_(Q3)_(M10.0); T_&_B_cell_development,_activation_(M62.0); TBA_(M241); transmembrane_transport_(II)_(M191)	540.4	507	391	530	884	390	0.76	0.189	0.563316	0.522727	0.777778	0.655356	0.872849	0.603175	0.00262065	0.422678	0.79596	0.236126	0.78125	0.252591
run 81	cell_cycle,_ATP_binding_(M144); cell_junction_(GO)_(M4.13); platelet_activation_(I)_(M32.0); proteasome_(M226); spliceosome_(M250); TBA_(M233)	540.4	506	748	416	308	724	0.827	0.189	0.551287	0.462151	0.761905	0.637884	0.860188	0.603175	0.00598644	0.00982327	0.830688	0.17065	0.854167	0.157288
run 2157	cytoskeleton/actin_(SRF_transcription_targets)_(M145.0); cytoskeleton/actin_(SRF_transcription_targets)_(M145.1); MHC-TLR7-TLR8_cluster_(M146); myeloid_cell_cytokines,_metallopeptidases_and_laminins_(M78); proteasome_(M226); TBA_(M105); TBA_(M80)	541	558	616	615	301	615	0.829	0.191	0.570939	0.485014	0.761905	0.637884	0.860188	0.603175	0.00598644	0.3017	0.744296	0.246376	0.765625	0.241388
run 1807	CD1_and_other_DC_receptors_(M50); CytokineObsConc_TNF-alpha; FACS_CD3+CD8+_of_live_PBMCs; Resting_dendritic_cell_surface_signature_(S10)	541.8	493	597	485	394	740	0.817	0.188	0.557866	0.490394	0.746032	0.620597	0.84733	0.603175	0.0126294	0.2113	0.751515	0.181072	0.75	0.183995
run 89	cell_development_(M175); FACS_IgM+_of_memory; nuclear_pore_complex_(mitosis)_(M106.1); proteasome_(M226); Resting_dendritic_cell_surface_signature_(S10); spliceosome_(M250); TBA_(M233)	542.6	125	1083	143	277	1085	0.832	0.164	0.506769	0.416349	0.730159	0.603485	0.834287	0.603175	0.0247123	0.331975	0.717228	0.210872	0.734375	0.212714
run 2423	CSP-specific IgG; enriched_for_TF_motif_TNCATNTCCYR_(M232); enriched_in_activated_dendritic_cells/monocytes_(M64); proteasome_(M226); spliceosome_(M250); transcriptional_targets_of_glucocorticoid_receptor_(M74)	543.8	326	846	297	405	845	0.816	0.179	0.533291	0.454545	0.746032	0.620597	0.84733	0.603175	0.0126294	0.453255	0.707341	0.143969	0.747917	0.174851
run 1403	nuclear_pore_complex_(mitosis)_(M106.1); proteasome_(M226); TBA_(M186)	544.4	530	408	603	774	407	0.771	0.19	0.569093	0.522727	0.777778	0.655356	0.872849	0.603175	0.00262065	0.422678	0.757386	0.141687	0.779167	0.117556
run 1300	cell_cycle_(II)_(M4.10); enriched_in_antigen_presentation_(III)_(M95.1); extracellular_matrix_(I)_(M2.0); extracellular_matrix,_complement_(M140); mitotic_cell_cycle_-_DNA_replication_(M4.4); Resting_dendritic_cell_surface_signature_(S10); TBA_(M176)	546	409	622	433	645	621	0.785	0.184	0.552739	0.485014	0.761905	0.637884	0.860188	0.603175	0.00598644	0.3017	0.740224	0.239371	0.765625	0.235932
run 572	CSP-specific IgG; enriched_in_DNA_interacting_proteins_(M182); mitotic_cell_cycle_in_stimulated_CD4_T_cells_(M4.9); proteasome_(M226); Resting_dendritic_cell_surface_signature_(S10)	546.4	584	189	679	1091	189	0.744	0.192	0.576853	0.579065	0.809524	0.690912	0.897516	0.603175	0.000387992	0.0433081	0.765476	0.094311	0.811458	0.086427
run 2008	CD1_and_other_DC_receptors_(M50); cell_activation_(IL15,_IL23,_TNF)_(M24); CSP-specific IgG; cytoskeleton/actin_(SRF_transcription_targets)_(M145.0); extracellular_matrix_(II)_(M2.1); FACS_CD11c+_of_live_PBMCs; spliceosome_(M250)	546.8	612	379	806	556	381	0.797	0.193	0.58608	0.529349	0.777778	0.655356	0.872849	0.603175	0.00262065	0.789268	0.745437	0.091536	0.780208	0.128442
run 1202	enriched_in_extracellular_matrix_&_associated_proteins_(M202); enriched_in_monocytes_(I)_(M4.15); FACS_Plasmablasts_of_live_PBMCs; proteasome_(M226); Resting_dendritic_cell_surface_signature_(S10)	547	874	171	849	670	171	0.781	0.202	0.589239	0.585071	0.809524	0.690912	0.897516	0.603175	0.000387992	0.148915	0.784659	0.0605694	0.810417	0.0698461
run 1286	CD1_and_other_DC_receptors_(M50); complement_and_other_receptors_in_DCs_(M40); DNA_repair_(M76); integrin_mediated_leukocyte_migration_(M39); proteasome_(M226); regulation_of_antigen_presentation_and_immune_response_(M5.0); spliceosome_(M250)	548.8	490	604	582	465	603	0.806	0.188	0.568193	0.485014	0.761905	0.637884	0.860188	0.603175	0.00598644	0.3017	0.772727	0.171252	0.790278	0.12777
run 444	CORO1A-DEF6_network_(I)_(M32.2); cytoskeleton/actin_(SRF_transcription_targets)_(M145.0); enriched_in_extracellular_matrix_&_associated_proteins_(M202); FACS_CD3+CD4+_of_live_PBMCs; Plasma_cell_surface_signature_(S3); proteasome_(M226)	549	846	108	949	734	108	0.774	0.201	0.597184	0.602105	0.809524	0.690912	0.897516	0.603175	0.000387992	1	0.794792	0.150361	0.8125	0.153093
run 108	CD1_and_other_DC_receptors_(M50); cell_division_in_stimulated_CD4_T_cells_(M4.6); enriched_in_DNA_interacting_proteins_(M182); FACS_CD3+_of_live_PBMCs; spliceosome_(M250)	549.2	231	1012	207	324	972	0.827	0.173	0.521234	0.430508	0.746032	0.620597	0.84733	0.603175	0.0126294	0.0244489	0.679018	0.142057	0.747917	0.111102
run 622	CD1_and_other_DC_receptors_(M50); enriched_in_extracellular_matrix_&_associated_proteins_(M202); enriched_in_monocytes_(I)_(M4.15); Memory_B_cell_surface_signature_(S9); proteasome_(M226); Resting_dendritic_cell_surface_signature_(S10); spliceosome_(M250)	551.2	1087	95	1077	402	95	0.816	0.209	0.606323	0.607477	0.809524	0.690912	0.897516	0.603175	0.000387992	0.77283	0.796642	0.1424	0.810417	0.133788
run 798	CytokineObsConc_CXCL10_IP-10; spliceosome_(M250); TBA_(M208); transmembrane_transport_(II)_(M191)	551.2	220	996	198	386	956	0.818	0.172	0.518985	0.430508	0.746032	0.620597	0.84733	0.603175	0.0126294	0.0244489	0.709821	0.21248	0.75	0.176777
run 2426	cell_division_in_stimulated_CD4+_T_cells_(M46); CSP-specific IgG; enriched_in_activated_dendritic_cells_(II)_(M165); FACS_immature_of_B_cells; spliceosome_(M250)	553	404	652	400	659	650	0.783	0.184	0.549683	0.477612	0.761905	0.637884	0.860188	0.603175	0.00598644	0.121335	0.769078	0.169884	0.765625	0.18663
run 967	intracellular_transport_(M147); proteasome_(M226); respiratory_electron_transport_chain_(mitochondrion)_(M216); Resting_dendritic_cell_surface_signature_(S10); signal_transduction,_plasma_membrane_(M82)	554.2	370	653	352	745	651	0.773	0.182	0.543333	0.477612	0.761905	0.637884	0.860188	0.603175	0.00598644	0.121335	0.768434	0.197769	0.765625	0.21875
run 1983	proteasome_(M226); Resting_dendritic_cell_surface_signature_(S10); TBA_(M241); TBA_(M72.2)	555.2	219	1029	164	321	1043	0.827	0.172	0.511556	0.424503	0.730159	0.603485	0.834287	0.603175	0.0247123	0.627626	0.720928	0.191774	0.734375	0.193481
run 2366	cell_division_in_stimulated_CD4_T_cells_(M4.6); enriched_in_extracellular_matrix_&_associated_proteins_(M202); Hox_cluster_VI_(M107); myeloid_cell_cytokines,_metallopeptidases_and_laminins_(M78); spliceosome_(M250); TBA_(M131)	557.2	430	711	443	496	706	0.803	0.185	0.55316	0.469994	0.761905	0.637884	0.860188	0.603175	0.00598644	0.0388671	0.756944	0.177185	0.811111	0.105848
run 1341	CD1_and_other_DC_receptors_(M50); enriched_in_extracellular_matrix_&_associated_proteins_(M202); FACS_CD3+_of_live_PBMCs; TBA_(M137); TBA_(M220)	558	182	976	149	459	1024	0.807	0.169	0.509076	0.432432	0.730159	0.603485	0.834287	0.603175	0.0247123	1	0.709375	0.153899	0.733333	0.13655
run 941	C-MYC_transcriptional_network_(M4.12); enriched_in_antigen_presentation_(II)_(M95.0); enriched_in_nuclear_pore_complex_interacting_proteins_(M247); proteasome_(M226); spliceosome_(M250)	558	1124	77	1089	423	77	0.811	0.21	0.607448	0.622343	0.825397	0.709029	0.909481	0.603175	0.000129739	0.2278	0.800595	0.230714	0.828125	0.200098
run 993	CSP-specific IgG; enriched_in_extracellular_matrix_&_associated_proteins_(M202); enriched_in_nuclear_pore_complex_interacting_proteins_(M247); extracellular_region_cluster_(GO)_(M189); proteasome_(M226); spliceosome_(M250); TBA_(M41.1)	558	655	351	637	812	335	0.768	0.195	0.572658	0.533865	0.793651	0.673027	0.885298	0.603175	0.00105453	0.00554567	0.777183	0.1142	0.795833	0.163193
run 1497	age; enriched_in_extracellular_matrix_&_associated_proteins_(M202); proteasome_(M226)	558.6	311	945	300	307	930	0.828	0.178	0.53424	0.438753	0.746032	0.620597	0.84733	0.603175	0.0126294	0.0801183	0.709659	0.226289	0.75	0.197642
run 1494	extracellular_matrix_(II)_(M2.1); mitotic_cell_cycle_-_DNA_replication_(M4.4); Resting_dendritic_cell_surface_signature_(S10); spliceosome_(M250); TBA_(M131); TBA_(M41.1)	560.4	817	310	929	437	309	0.809	0.2	0.595953	0.547264	0.793651	0.673027	0.885298	0.603175	0.00105453	0.0960923	0.762545	0.0745428	0.794792	0.0915008
run 643	cytokines_-_recepters_cluster_(M115); enriched_in_monocytes_(I)_(M4.15); nuclear_pore_complex_(M106.0); Plasma_cell_surface_signature_(S3); proteasome_(M226); spliceosome_(M250); TBA_(M80)	561.2	473	620	502	592	619	0.793	0.187	0.559546	0.485014	0.761905	0.637884	0.860188	0.603175	0.00598644	0.3017	0.741468	0.177487	0.765625	0.164372
run 730	enriched_in_extracellular_matrix_&_associated_proteins_(M202); proteasome_(M226); regulation_of_localization_(GO)_(M63); spliceosome_(M250); TBA_(M136)	561.2	913	213	915	552	213	0.797	0.203	0.595119	0.565978	0.793651	0.673027	0.885298	0.603175	0.00105453	1	0.782292	0.157026	0.796875	0.147682
run 1650	C-MYC_transcriptional_network_(M4.12); CD1_and_other_DC_receptors_(M50); CSP-specific IgG; cytoskeleton/actin_(SRF_transcription_targets)_(M145.0); leukocyte_migration_(M88.0); proteasome_(M226)	562.4	389	659	473	634	657	0.787	0.183	0.556516	0.477612	0.761905	0.637884	0.860188	0.603175	0.00598644	0.121335	0.755348	0.189713	0.765625	0.179518
run 2188	enriched_in_NK_cells_(III)_(M157); FACS_CD19+_of_live_PBMCs; lymphocyte_generic_cluster_(M60); mitotic_cell_cycle_-_DNA_replication_(M4.4); nuclear_pore_complex_(mitosis)_(M106.1); proteasome_(M226); spliceosome_(M250)	563.2	574	19	930	1274	19	0.726	0.192	0.59599	0.681997	0.857143	0.746059	0.932537	0.603175	1.0575e-05	0.00766076	0.848016	0.127304	0.859375	0.128847
run 539	cell_division_in_stimulated_CD4_T_cells_(M4.6); NK_cell_surface_signature_(S1); proteasome_(M226); Resting_dendritic_cell_surface_signature_(S10); TBA_(M186)	563.6	365	556	583	758	556	0.772	0.182	0.568291	0.492208	0.761905	0.637884	0.860188	0.603175	0.00598644	0.605577	0.81339	0.161623	0.8125	0.165359
run 2309	proteasome_(M226); spliceosome_(M250); T_&_B_cell_development,_activation_(M62.0)	564	589	532	596	584	519	0.794	0.192	0.569009	0.501695	0.777778	0.655356	0.872849	0.603175	0.00262065	0.0161569	0.735119	0.0903377	0.779167	0.0583333
run 384	mismatch_repair_(II)_(M22.1); proteasome_(M226); spliceosome_(M250); TBA_(M70.0); transmembrane_and_ion_transporters_(II)_(M224)	564.4	539	695	558	337	693	0.825	0.19	0.566156	0.477612	0.761905	0.637884	0.860188	0.603175	0.00598644	0.121335	0.717208	0.162645	0.763542	0.126536
run 2033	amino_acid_metabolishm_and_transport_(M154.0); CD28_costimulation_(M12); cell_junction_(GO)_(M4.13); enriched_in_extracellular_matrix_&_associated_proteins_(M202); enriched_in_nuclear_pore_complex_interacting_proteins_(M247); metabolism_in_mitochondria,_peroxisome_(M187); spliceosome_(M250)	564.8	778	286	744	730	286	0.775	0.199	0.581699	0.553678	0.793651	0.673027	0.885298	0.603175	0.00105453	0.267257	0.764376	0.120066	0.794792	0.0915008
run 1891	C-MYC_transcriptional_network_(M4.12); cytoskeleton/actin_(SRF_transcription_targets)_(M145.0); FACS_PBs_of_B_cells; immune_activation_-_generic_cluster_(M37.0); proteasome_(M226); TBA_(M233)	565.8	343	689	348	762	687	0.772	0.18	0.542822	0.477612	0.761905	0.637884	0.860188	0.603175	0.00598644	0.121335	0.724053	0.200146	0.763542	0.177866
run 1340	enriched_in_extracellular_matrix_&_associated_proteins_(M202); extracellular_matrix_(II)_(M2.1); FACS_immature_of_B_cells; mismatch_repair_(II)_(M22.1); proteasome_(M226); Resting_dendritic_cell_surface_signature_(S10); TBA_(M41.1)	566.2	307	780	436	527	781	0.8	0.178	0.55289	0.462113	0.746032	0.620597	0.84733	0.603175	0.0126294	0.802587	0.73704	0.136917	0.748958	0.151397
run 1020	complement_and_other_receptors_in_DCs_(M40); enriched_in_extracellular_matrix_&_associated_proteins_(M202); inflammasome_receptors_and_signaling_(M53); innate_antiviral_response_(M150); spliceosome_(M250); T_&_B_cell_development,_activation_(M62.0)	566.6	720	315	725	759	314	0.772	0.197	0.580343	0.547264	0.793651	0.673027	0.885298	0.603175	0.00105453	0.0960923	0.75625	0.218091	0.796875	0.172112
run 2150	FACS_Vd2_of_T_cells; proteasome_(M226); T_cell_surface,_activation_(M36); TBA_(M208); TBA_(M80)	566.8	914	244	960	472	244	0.805	0.203	0.597829	0.559914	0.793651	0.673027	0.885298	0.603175	0.00105453	0.5791	0.776028	0.153614	0.796875	0.147682
run 782	FACS_naive_of_B_cells; FACS_PfSPZ-specific_Vd2_of_T_cells; Membrane,_ER_proteins_(M134); Resting_dendritic_cell_surface_signature_(S10); TBA_(M137); transmembrane_transport_(II)_(M191)	566.8	552	559	507	657	559	0.783	0.191	0.559971	0.492208	0.761905	0.637884	0.860188	0.603175	0.00598644	0.605577	0.783333	0.202073	0.791667	0.190941
run 957	cytoskeleton/actin_(SRF_transcription_targets)_(M145.0); FACS_CD14+CD16-_of_live_PBMCs; proteasome_(M226); spliceosome_(M250); transmembrane_transport_(II)_(M191)	567	262	895	231	560	887	0.797	0.175	0.52505	0.446762	0.746032	0.620597	0.84733	0.603175	0.0126294	0.2113	0.712247	0.10674	0.747917	0.0986893
run 1333	DNA_repair_(M76); enriched_in_extracellular_matrix_&_associated_proteins_(M202); enriched_in_nuclear_pore_complex_interacting_proteins_(M247); myeloid_cell_cytokines,_metallopeptidases_and_laminins_(M78); Plasma_cell_surface_signature_(S3); proteasome_(M226); TBA_(M177.0)	567.2	309	821	275	611	820	0.791	0.178	0.53042	0.454545	0.746032	0.620597	0.84733	0.603175	0.0126294	0.453255	0.733807	0.197187	0.75	0.183995
run 213	cell_cycle,_ATP_binding_(M144); CSP-specific IgG; extracellular_region_cluster_(GO)_(M189); FACS_PBs_of_B_cells; spliceosome_(M250)	569.8	406	864	419	304	856	0.828	0.184	0.551486	0.446762	0.746032	0.620597	0.84733	0.603175	0.0126294	0.2113	0.75625	0.0960746	0.747917	0.150866
run 656	enriched_in_extracellular_matrix_&_associated_proteins_(M202); extracellular_matrix_(I)_(M2.0); myeloid_cell_cytokines,_metallopeptidases_and_laminins_(M78); Plasma_cell_surface_signature_(S3); proteasome_(M226); TBA_(M141)	570.4	636	575	651	415	575	0.813	0.194	0.57437	0.492208	0.761905	0.637884	0.860188	0.603175	0.00598644	0.605577	0.745833	0.110868	0.764583	0.116294
run 1658	extracellular_region_cluster_(GO)_(M189); proteasome_(M226); T_cell_surface_signature_(S0); TBA_(M136)	571.6	717	396	708	642	395	0.785	0.197	0.579297	0.522727	0.777778	0.655356	0.872849	0.603175	0.00262065	0.422678	0.774301	0.167449	0.780208	0.164055
run 329	CD1_and_other_DC_receptors_(M50); CD28_costimulation_(M12); CSP-specific IgG; proteasome_(M226); TBA_(M186); TBA_(M98.1)	571.6	347	729	418	619	745	0.789	0.181	0.551367	0.469474	0.746032	0.620597	0.84733	0.603175	0.0126294	1	0.820833	0.17063	0.811111	0.163795
run 970	cell_activation_(IL15,_IL23,_TNF)_(M24); extracellular_region_cluster_(GO)_(M189); mismatch_repair_(II)_(M22.1); proteasome_(M226)	571.8	781	453	824	349	452	0.824	0.199	0.587682	0.515917	0.777778	0.655356	0.872849	0.603175	0.00262065	0.181449	0.750685	0.057467	0.779167	0.0583333
run 1739	cell_division_in_stimulated_CD4_T_cells_(M4.6); CSP-specific IgG; spliceosome_(M250)	572	536	678	574	396	676	0.817	0.19	0.567568	0.477612	0.761905	0.637884	0.860188	0.603175	0.00598644	0.121335	0.729861	0.0850857	0.7625	0.0918559
run 1785	CD1_and_other_DC_receptors_(M50); cytokines_-_recepters_cluster_(M115); spliceosome_(M250); TBA_(M233)	572	974	150	989	597	150	0.792	0.205	0.600027	0.590909	0.809524	0.690912	0.897516	0.603175	0.000387992	0.386476	0.783929	0.119562	0.811458	0.100368
run 2329	spliceosome_(M250); TBA_(M105); TBA_(M221)	572.4	786	425	799	428	424	0.811	0.199	0.585548	0.522727	0.777778	0.655356	0.872849	0.603175	0.00262065	0.422678	0.735119	0.163338	0.779167	0.117556
run 1170	CD1_and_other_DC_receptors_(M50); CSP-specific IgG; E2F1_targets_(Q4)_(M10.1); enriched_in_monocytes_(I)_(M4.15); MHC-TLR7-TLR8_cluster_(M146); proteasome_(M226); targets_of_FOSL1/2_(M0)	572.8	412	636	484	697	635	0.778	0.184	0.55782	0.485014	0.761905	0.637884	0.860188	0.603175	0.00598644	0.3017	0.728537	0.20136	0.765625	0.179518
run 681	age; cytokines_-_recepters_cluster_(M115); enriched_in_extracellular_matrix_&_associated_proteins_(M202); FACS_Plasmablasts_of_live_PBMCs; platelet_activation_(I)_(M32.0); proteasome_(M226); TBA_(M80)	573	439	834	430	329	833	0.826	0.185	0.552278	0.454545	0.746032	0.620597	0.84733	0.603175	0.0126294	0.453255	0.724188	0.193715	0.75	0.183995
run 1628	extracellular_region_cluster_(GO)_(M189); FACS_CD14+_of_live_PBMCs; FACS_CSP-specific_memory_B_cells_of_live_leukocytes; proteasome_(M226)	575	784	353	810	591	337	0.793	0.199	0.586399	0.533865	0.793651	0.673027	0.885298	0.603175	0.00105453	0.00554567	0.74628	0.063432	0.794792	0.0915008
run 1486	CytokineObsConc_CCL2_MCP-1; E2F1_targets_(Q4)_(M10.1); FACS_immature_of_B_cells; MHC-TLR7-TLR8_cluster_(M146); proteasome_(M226); spliceosome_(M250)	576	1123	20	1130	587	20	0.793	0.21	0.610423	0.668421	0.84127	0.727402	0.921166	0.603175	3.91526e-05	1	0.854167	0.0730543	0.841667	0.0612372
run 805	cytoskeleton/actin_(SRF_transcription_targets)_(M145.1); myeloid_cell_cytokines,_metallopeptidases_and_laminins_(M78); proteasome_(M226); Resting_dendritic_cell_surface_signature_(S10); TBA_(source:_B_cells)_(M217)	579.8	754	551	747	293	554	0.83	0.198	0.581937	0.499205	0.761905	0.637884	0.860188	0.603175	0.00598644	1	0.722222	0.207263	0.765625	0.21875
run 467	FACS_CD3+_of_live_PBMCs; proteasome_(M226); spliceosome_(M250); TBA_(M136); TBA_(M201)	580.4	816	289	772	736	289	0.774	0.2	0.583575	0.553678	0.793651	0.673027	0.885298	0.603175	0.00105453	0.267257	0.763542	0.138083	0.79375	0.106311
run 1372	DNA_repair_(M76); enriched_in_antigen_presentation_(III)_(M95.1); Resting_dendritic_cell_surface_signature_(S10); spliceosome_(M250); T_cell_differentiation_(Th2)_(M19); TBA_(source:_naive_B_cells)_(M152.1)	583	643	645	626	357	644	0.823	0.194	0.571747	0.485014	0.761905	0.637884	0.860188	0.603175	0.00598644	0.3017	0.709821	0.0590007	0.764583	0.126998
run 87	CSP-specific IgG; integrin_mediated_leukocyte_migration_(M39); mismatch_repair_(II)_(M22.1); RIG-1_like_receptor_signaling_(M68); spliceosome_(M250)	584	415	891	429	302	883	0.829	0.184	0.552175	0.446762	0.746032	0.620597	0.84733	0.603175	0.0126294	0.2113	0.719048	0.165815	0.747917	0.141973
run 608	DNA_repair_(M76); extracellular_region_cluster_(GO)_(M189); lysosome_(M209); proteasome_(M226); spliceosome_(M250); TBA_(M131)	585.4	451	862	460	300	854	0.829	0.186	0.554861	0.446762	0.746032	0.620597	0.84733	0.603175	0.0126294	0.2113	0.767361	0.0711594	0.748958	0.133089
run 170	CSP-specific IgG; cytokines_-_recepters_cluster_(M115); FACS_naive_of_B_cells; proteasome_(M226); RIG-1_like_receptor_signaling_(M68); spliceosome_(M250)	585.6	244	899	247	647	891	0.785	0.174	0.527364	0.446762	0.746032	0.620597	0.84733	0.603175	0.0126294	0.2113	0.703314	0.15889	0.748958	0.133089
run 2352	cytokines_-_recepters_cluster_(M115); cytoskeleton/actin_(SRF_transcription_targets)_(M145.0); DNA_repair_(M76); proteasome_(M226); TBA_(M80)	587.6	517	504	538	880	499	0.761	0.189	0.564032	0.508909	0.777778	0.655356	0.872849	0.603175	0.00262065	0.0613688	0.727679	0.0704924	0.780208	0.128442
run 2298	enriched_in_DNA_interacting_proteins_(M182); enriched_in_T_cells_(I)_(M7.0); proteasome_(M226); spliceosome_(M250)	587.8	366	326	591	1333	323	0.722	0.182	0.568891	0.540662	0.793651	0.673027	0.885298	0.603175	0.00105453	0.0265003	0.803571	0.132833	0.79375	0.117925
run 1463	enriched_in_hepatocyte_nuclear_factors_(II)_(M88.2); extracellular_matrix_(II)_(M2.1); proteasome_(M226); spliceosome_(M250); TBA_(M102)	589.2	883	524	891	137	511	0.857	0.202	0.593102	0.501695	0.777778	0.655356	0.872849	0.603175	0.00262065	0.0161569	0.747917	0.178779	0.78125	0.165359
run 1789	cytoskeleton/actin_(SRF_transcription_targets)_(M145.0); mitotic_cell_cycle_-_DNA_replication_(M4.4); platelet_activation_(II)_(M32.1); spliceosome_(M250); TBA_(M116); TBA_(M177.0)	591.6	511	483	523	963	478	0.754	0.189	0.562289	0.508909	0.777778	0.655356	0.872849	0.603175	0.00262065	0.0613688	0.776484	0.202216	0.780208	0.20625
run 1879	cell_cycle_and_transcription_(M4.0); cytoskeleton/actin_(SRF_transcription_targets)_(M145.0); DNA_repair_(M76); metabolism_in_mitochondria,_peroxisome_(M187); proteasome_(M226); spliceosome_(M250); TBA_(M136)	593.8	559	550	569	738	553	0.774	0.191	0.567067	0.499205	0.761905	0.637884	0.860188	0.603175	0.00598644	1	0.742641	0.178791	0.764583	0.170732
run 1647	enriched_in_DNA_interacting_proteins_(M182); enriched_in_extracellular_matrix_&_associated_proteins_(M202); enriched_in_G-protein_coupled_receptors_(M130); enriched_in_NK_cells_(receptor_activation)_(M61.2); TBA_(M105); TBA_(M177.0); transmembrane_transport_(SLC_cluster)_(M154.1)	594.8	337	1014	332	263	1028	0.835	0.18	0.539892	0.424503	0.730159	0.603485	0.834287	0.603175	0.0247123	0.627626	0.779563	0.211058	0.734375	0.290362
run 1028	enriched_in_hepatocyte_nuclear_factors_(II)_(M88.2); Hox_cluster_I_(M17.0); proteasome_(M226); spliceosome_(M250); T_cell_activation_and_signaling_(M5.1); TBA_(M220); TBA_(M32.7)	599.6	413	685	393	824	683	0.767	0.184	0.548743	0.477612	0.761905	0.637884	0.860188	0.603175	0.00598644	0.121335	0.726231	0.166223	0.764583	0.136867
run 164	enriched_in_antigen_presentation_(I)_(M71); Resting_dendritic_cell_surface_signature_(S10); TBA_(M192)	599.8	390	917	363	427	902	0.811	0.183	0.544606	0.438753	0.746032	0.620597	0.84733	0.603175	0.0126294	0.0801183	0.74971	0.167052	0.748958	0.133089
run 2116	proteasome_(M226); spliceosome_(M250); TBA_(M136)	599.8	744	281	796	897	281	0.759	0.198	0.585316	0.553678	0.793651	0.673027	0.885298	0.603175	0.00105453	0.267257	0.771081	0.123727	0.795833	0.104914
run 1349	cell_development_(M175); E2F1_targets_(Q3)_(M10.0); enriched_in_NK_cells_(II)_(M61.0); mismatch_repair_(II)_(M22.1); spliceosome_(M250); TBA_(M241)	601	632	307	699	1061	306	0.746	0.194	0.57872	0.547264	0.793651	0.673027	0.885298	0.603175	0.00105453	0.0960923	0.775144	0.186134	0.796875	0.172112
run 2369	cell_cycle,_mitotic_phase_(M230); enriched_in_nuclear_pore_complex_interacting_proteins_(M247); leukocyte_migration_(M88.0); spliceosome_(M250); T_cell_differentiation_(M14); TBA_(M186); TBA_(M233)	603.2	148	1275	124	247	1222	0.838	0.166	0.501831	0.390438	0.730159	0.603485	0.834287	0.603175	0.0247123	0.0152934	0.6875	0.260208	0.734375	0.193481
run 1232	enriched_in_NK_cells_(II)_(M61.0); mitotic_cell_cycle_-_DNA_replication_(M4.4); nuclear_pore_complex_(M106.0); proteasome_(M226); Resting_dendritic_cell_surface_signature_(S10); spliceosome_(M250); TBA_(M244)	604	171	1199	137	338	1175	0.825	0.168	0.505525	0.399327	0.730159	0.603485	0.834287	0.603175	0.0247123	0.0523451	0.71448	0.180752	0.733333	0.154448
run 147	enriched_for_TF_motif_PAX3_(M179); FACS_CD11c+_of_live_PBMCs; leukocyte_activation_and_migration_(M45); proteasome_(M226); Resting_dendritic_cell_surface_signature_(S10); spliceosome_(M250); TBA_(M205)	604	582	538	563	796	541	0.769	0.192	0.566573	0.499205	0.761905	0.637884	0.860188	0.603175	0.00598644	1	0.770008	0.0659375	0.7625	0.0918559
run 875	CD1_and_other_DC_receptors_(M50); cytokines_-_recepters_cluster_(M115); FACS_IgM+_of_memory; lymphocyte_generic_cluster_(M60); nuclear_pore_complex_(mitosis)_(M106.1); proteasome_(M226); Resting_dendritic_cell_surface_signature_(S10)	604	943	80	942	975	80	0.753	0.204	0.596806	0.622343	0.825397	0.709029	0.909481	0.603175	0.000129739	0.2278	0.77197	0.166701	0.828125	0.118311
run 118	enriched_in_extracellular_matrix_&_associated_proteins_(M202); nuclear_pore_complex_(mitosis)_(M106.1); proteasome_(M226); spliceosome_(M250)	605	468	735	472	599	751	0.792	0.187	0.556403	0.469474	0.746032	0.620597	0.84733	0.603175	0.0126294	1	0.758654	0.140323	0.747917	0.111102
run 391	CSP-specific IgG; enriched_in_extracellular_matrix_&_associated_proteins_(M202); enriched_in_T_cells_(I)_(M7.0); mismatch_repair_(II)_(M22.1); proteasome_(M226); TBA_(M233); TBA_(M80)	605	384	600	405	1037	599	0.748	0.183	0.549926	0.485014	0.761905	0.637884	0.860188	0.603175	0.00598644	0.3017	0.783333	0.202073	0.833333	0.144338
run 410	cell_division_in_stimulated_CD4_T_cells_(M4.6); enriched_in_DNA_interacting_proteins_(M182); TBA_(M233)	606.6	749	385	757	801	341	0.769	0.198	0.582466	0.526863	0.793651	0.673027	0.885298	0.603175	0.00105453	0.000874087	0.7375	0.147931	0.795833	0.127339
run 1011	enriched_in_extracellular_matrix_&_associated_proteins_(M202); Resting_dendritic_cell_surface_signature_(S10); spliceosome_(M250); TBA_(M125); TBA_(M193)	609.4	610	414	696	914	413	0.758	0.193	0.578422	0.522727	0.777778	0.655356	0.872849	0.603175	0.00262065	0.422678	0.753175	0.129426	0.780208	0.128442
run 2125	CD1_and_other_DC_receptors_(M50); CD28_costimulation_(M12); mitotic_cell_cycle_-_DNA_replication_(M4.4); proteasome_(M226); T_&_B_cell_development,_activation_(M62.0)	610.2	777	343	846	735	350	0.774	0.199	0.589101	0.535789	0.777778	0.655356	0.872849	0.603175	0.00262065	1	0.773356	0.122618	0.780208	0.128442
run 2196	CD1_and_other_DC_receptors_(M50); enriched_in_extracellular_matrix_&_associated_proteins_(M202); myeloid_cell_cytokines,_metallopeptidases_and_laminins_(M78); proteasome_(M226); Resting_dendritic_cell_surface_signature_(S10); TBA_(M186); TBA_(M197)	611	563	687	573	547	685	0.798	0.191	0.567389	0.477612	0.761905	0.637884	0.860188	0.603175	0.00598644	0.121335	0.724603	0.199262	0.765625	0.164372
run 2317	cell_division_in_stimulated_CD4_T_cells_(M4.6); DNA_repair_(M76); enriched_in_extracellular_matrix_&_associated_proteins_(M202); extracellular_matrix_(II)_(M2.1); FACS_PfSPZ-specific_Vd1/2-_of_T_cells; T_&_B_cell_development,_activation_(M62.0); TBA_(M136)	612.2	407	811	398	635	810	0.787	0.184	0.549582	0.454545	0.746032	0.620597	0.84733	0.603175	0.0126294	0.453255	0.747768	0.252998	0.75	0.255155
run 1703	enriched_in_extracellular_matrix_&_associated_proteins_(M202); platelet_activation_(I)_(M32.0); proteasome_(M226)	614.2	659	450	662	851	449	0.764	0.195	0.575055	0.515917	0.777778	0.655356	0.872849	0.603175	0.00262065	0.181449	0.752579	0.11465	0.780208	0.11787
run 1375	CSP-specific IgG; cytoskeleton/actin_(SRF_transcription_targets)_(M145.0); FACS_immature_of_B_cells; spliceosome_(M250); Wnt_signaling_pathway_(M206)	615	411	872	349	579	864	0.795	0.184	0.542968	0.446762	0.746032	0.620597	0.84733	0.603175	0.0126294	0.2113	0.736012	0.179806	0.75	0.176777
run 763	enriched_in_extracellular_matrix_&_associated_proteins_(M202); Plasma_cell_surface_signature_(S3); Resting_dendritic_cell_surface_signature_(S10); signaling_in_T_cells_(II)_(M35.1); spliceosome_(M250); T_&_B_cell_development,_activation_(M62.0)	615	912	339	916	562	346	0.796	0.203	0.595321	0.535789	0.777778	0.655356	0.872849	0.603175	0.00262065	1	0.783712	0.112743	0.780208	0.10625
run 495	cell_adhesion,_membrane_(M133.0); integrin_mediated_leukocyte_migration_(M39); proteasome_(M226)	615.4	345	1049	342	278	1063	0.832	0.18	0.541838	0.424503	0.730159	0.603485	0.834287	0.603175	0.0247123	0.627626	0.699121	0.18452	0.733333	0.145774
run 2498	enriched_in_extracellular_matrix_&_associated_proteins_(M202); mismatch_repair_(II)_(M22.1); proteasome_(M226); respiratory_electron_transport_chain_(mitochondrion)_(M231); Resting_dendritic_cell_surface_signature_(S10); TBA_(M180); TBA_(M229)	615.6	453	988	312	377	948	0.819	0.186	0.536702	0.430508	0.746032	0.620597	0.84733	0.603175	0.0126294	0.0244489	0.737351	0.189737	0.75	0.183995
run 1080	CORO1A-DEF6_network_(I)_(M32.2); enriched_in_extracellular_matrix_&_associated_proteins_(M202); NK_cell_surface_signature_(S1); spliceosome_(M250); TBA_(M177.0); TBA_(M220)	616.6	325	975	302	458	1023	0.807	0.179	0.534293	0.432432	0.730159	0.603485	0.834287	0.603175	0.0247123	1	0.709848	0.202968	0.734375	0.193481
run 1535	enriched_in_extracellular_matrix_&_associated_proteins_(M202); enriched_in_NK_cells_(II)_(M61.0); mitotic_cell_cycle_-_DNA_replication_(M4.4); proteasome_(M226); T_&_B_cell_development,_activation_(M62.0); TBA_(M186)	616.8	602	701	600	482	699	0.805	0.192	0.569047	0.477612	0.761905	0.637884	0.860188	0.603175	0.00598644	0.121335	0.692803	0.187501	0.764583	0.126998
run 1227	cytokines_-_recepters_cluster_(M115); enriched_in_antigen_presentation_(II)_(M95.0); mitotic_cell_cycle_-_DNA_replication_(M4.4); spliceosome_(M250)	618.2	920	554	832	261	524	0.836	0.203	0.588119	0.494266	0.777778	0.655356	0.872849	0.603175	0.00262065	0.00328346	0.742808	0.0960113	0.780208	0.11787
run 948	FACS_IgM+_of_memory; proteasome_(M226); Resting_dendritic_cell_surface_signature_(S10)	618.8	1037	276	1012	493	276	0.803	0.207	0.601294	0.553678	0.793651	0.673027	0.885298	0.603175	0.00105453	0.267257	0.773413	0.0814656	0.794792	0.0759489
run 604	CSP-specific IgG; enriched_in_extracellular_matrix_&_associated_proteins_(M202); enriched_in_nuclear_pore_complex_interacting_proteins_(M247); platelet_activation_(II)_(M32.1); spliceosome_(M250); TBA_(M102)	619	342	958	356	433	1006	0.81	0.18	0.543693	0.432432	0.730159	0.603485	0.834287	0.603175	0.0247123	1	0.729167	0.185561	0.733333	0.154448
run 72	heme_biosynthesis_(II)_(M222); metabolism_in_mitochondria,_peroxisome_(M187); mitotic_cell_cycle_-_DNA_replication_(M4.4); Resting_dendritic_cell_surface_signature_(S10); spliceosome_(M250); TBA_(source:_memory_B_cells)_(M152.2)	620.8	509	750	503	616	726	0.79	0.189	0.559567	0.462151	0.761905	0.637884	0.860188	0.603175	0.00598644	0.00982327	0.785714	0.139469	0.811111	0.163795
run 942	enriched_for_TF_motif_PAX3_(M179); metabolism_in_mitochondria,_peroxisome_(M187); proteasome_(M226); TBA_(M193); translation_initiation_factor_3_complex_(M245)	621.2	454	828	451	546	827	0.798	0.186	0.554251	0.454545	0.746032	0.620597	0.84733	0.603175	0.0126294	0.453255	0.727778	0.158504	0.747917	0.174851
run 979	CD1_and_other_DC_receptors_(M50); mitotic_cell_cycle_-_DNA_replication_(M4.4); Resting_dendritic_cell_surface_signature_(S10); TBA_(M72.0)	622	452	1020	448	156	1034	0.854	0.186	0.553561	0.424503	0.730159	0.603485	0.834287	0.603175	0.0247123	0.627626	0.740625	0.214367	0.734375	0.193481
run 882	C-MYC_transcriptional_network_(M4.12); CD1_and_other_DC_receptors_(M50); DC_surface_signature_(S5); enriched_in_DNA_interacting_proteins_(M182); enriched_in_T_cells_(I)_(M7.0); proteasome_(M226); TBA_(M193)	622.2	664	515	644	751	537	0.773	0.195	0.573767	0.506012	0.761905	0.637884	0.860188	0.603175	0.00598644	1	0.728629	0.128222	0.763542	0.14567
run 487	CD1_and_other_DC_receptors_(M50); cytokines_-_recepters_cluster_(M115); enriched_in_monocytes_(IV)_(M118.0); proteasome_(M226); spliceosome_(M250); TBA_(M192); TBA_(M80)	622.8	161	1337	115	173	1328	0.851	0.167	0.500115	0.377607	0.714286	0.586539	0.821071	0.603175	0.045027	0.238593	0.732071	0.115983	0.716667	0.205227
run 1196	MHC-TLR7-TLR8_cluster_(M146); proteasome_(M226); Resting_dendritic_cell_surface_signature_(S10); RIG-1_like_receptor_signaling_(M68); spliceosome_(M250)	623	245	1146	218	367	1139	0.821	0.174	0.522727	0.40796	0.730159	0.603485	0.834287	0.603175	0.0247123	0.14561	0.702381	0.098917	0.73125	0.0904272
run 336	CD28_costimulation_(M12); mismatch_repair_(II)_(M22.1); myeloid_cell_cytokines,_metallopeptidases_and_laminins_(M78); proteasome_(M226); spliceosome_(M250)	623.6	882	460	909	408	459	0.815	0.202	0.59463	0.515917	0.777778	0.655356	0.872849	0.603175	0.00262065	0.181449	0.748557	0.106123	0.780208	0.10625
run 1164	CSP-specific IgG; immune_activation_-_generic_cluster_(M37.0); proteasome_(M226); RIG-1_like_receptor_signaling_(M68); spliceosome_(M250); TBA_(M105)	625	359	956	223	583	1004	0.794	0.181	0.523507	0.432432	0.730159	0.603485	0.834287	0.603175	0.0247123	1	0.753756	0.224812	0.734375	0.251946
run 2031	CytokineObsConc_TNF-alpha; cytokines_-_recepters_cluster_(M115); enriched_in_plasma_membrane_proteins_(I)_(M135.0); proteasome_(M226); spliceosome_(M250); TBA_(M192); TBA_(M32.7)	625.4	942	278	986	643	278	0.785	0.204	0.599835	0.553678	0.793651	0.673027	0.885298	0.603175	0.00105453	0.267257	0.77197	0.16229	0.796875	0.15625
run 203	CSP-specific IgG; cytoskeleton/actin_(SRF_transcription_targets)_(M145.0); enriched_for_cell_migration_(M122); innate_antiviral_response_(M150); integrin_mediated_leukocyte_migration_(M39); proteasome_(M226); translation_initiation_(M227)	626	772	479	742	663	474	0.782	0.199	0.581567	0.508909	0.777778	0.655356	0.872849	0.603175	0.00262065	0.0613688	0.816667	0.169148	0.8125	0.1875
run 1930	CSP-specific IgG; enriched_in_NK_cells_(II)_(M61.0); Hox_cluster_I_(M17.0); spliceosome_(M250)	627.6	594	757	607	447	733	0.808	0.192	0.569749	0.462151	0.761905	0.637884	0.860188	0.603175	0.00598644	0.00982327	0.714773	0.109178	0.763542	0.0905471
run 1944	nuclear_pore_complex_(mitosis)_(M106.1); proteasome_(M226); Resting_dendritic_cell_surface_signature_(S10); spliceosome_(M250); T_cell_surface,_activation_(M36); TBA_(M105); TBA_(M32.7)	630.4	553	560	593	886	560	0.76	0.191	0.569005	0.492208	0.761905	0.637884	0.860188	0.603175	0.00598644	0.605577	0.778409	0.185277	0.764583	0.170732
run 2397	C-MYC_transcriptional_network_(M4.12); enriched_in_extracellular_matrix_&_associated_proteins_(M202); enriched_in_nuclear_pore_complex_interacting_proteins_(M247); extracellular_matrix_(II)_(M2.1); spliceosome_(M250); TBA_(M151)	630.4	639	648	646	478	741	0.805	0.194	0.573965	0.483607	0.746032	0.620597	0.84733	0.603175	0.0126294	0.453255	0.727367	0.223318	0.75	0.183995
run 104	cytokines_-_recepters_cluster_(M115); mismatch_repair_(II)_(M22.1); proteasome_(M226); spliceosome_(M250); transmembrane_transport_(SLC_cluster)_(M154.1)	630.8	945	251	937	770	251	0.771	0.204	0.59639	0.559914	0.793651	0.673027	0.885298	0.603175	0.00105453	0.5791	0.769141	0.0707091	0.79375	0.0780625
run 1917	enriched_in_extracellular_matrix_&_associated_proteins_(M202); metabolism_of_steroids_(M225); proteasome_(M226); spliceosome_(M250); TBA_(M141); TBA_(M220); TBA_(M41.0)	631.2	312	1092	335	323	1094	0.827	0.178	0.540496	0.416349	0.730159	0.603485	0.834287	0.603175	0.0247123	0.331975	0.708894	0.220139	0.734375	0.212714
run 1064	cytoskeleton/actin_(SRF_transcription_targets)_(M145.0); enriched_in_hepatocyte_nuclear_factors_(II)_(M88.2); enriched_in_NK_cells_(II)_(M61.0); extracellular_region_cluster_(GO)_(M189); proteasome_(M226); spliceosome_(M250); T_cell_activation_(IV)_(M52)	631.4	851	447	871	542	446	0.798	0.201	0.591076	0.515917	0.777778	0.655356	0.872849	0.603175	0.00262065	0.181449	0.753968	0.127637	0.780208	0.128442
run 686	CSP-specific IgG; cytoskeleton/actin_(SRF_transcription_targets)_(M145.1); enriched_for_ubiquitination_(M138); spliceosome_(M250); T_&_B_cell_development,_activation_(M62.0)	631.6	274	966	311	593	1014	0.793	0.176	0.536114	0.432432	0.730159	0.603485	0.834287	0.603175	0.0247123	1	0.724842	0.159741	0.733333	0.154448
run 889	cell_cycle,_ATP_binding_(M144); enriched_in_antigen_presentation_(II)_(M95.0); KLF12_targets_network_(M32.3); spliceosome_(M250); TBA_(M186)	631.8	242	1194	202	351	1170	0.824	0.174	0.520172	0.399327	0.730159	0.603485	0.834287	0.603175	0.0247123	0.0523451	0.723718	0.221171	0.734375	0.251946
run 2269	enriched_in_antigen_presentation_(I)_(M71); myeloid_cell_cytokines,_metallopeptidases_and_laminins_(M78); regulation_of_transcription,_transcription_factors_(M213); spliceosome_(M250); TBA_(M188); TBA_(M192); transmembrane_transport_(SLC_cluster)_(M154.1)	633.4	513	543	819	746	546	0.773	0.189	0.58759	0.499205	0.761905	0.637884	0.860188	0.603175	0.00598644	1	0.760638	0.228739	0.765625	0.18663
run 593	integrin_mediated_leukocyte_migration_(M39); Monocyte_surface_signature_(S4); myeloid_cell_cytokines,_metallopeptidases_and_laminins_(M78); NK_cell_surface_signature_(S1); spliceosome_(M250); TBA_(M41.1)	633.8	414	882	440	559	874	0.797	0.184	0.553147	0.446762	0.746032	0.620597	0.84733	0.603175	0.0126294	0.2113	0.726042	0.187527	0.75	0.169251
run 397	CSP-specific IgG; FACS_Vg9-_of_Vd2_cells; glycerophospholipid_metabolism_(M114.1); proteasome_(M226); spliceosome_(M250); TBA_(M233); TBA_(M32.5)	636.2	1034	71	1019	986	71	0.752	0.207	0.60184	0.622343	0.825397	0.709029	0.909481	0.603175	0.000129739	0.2278	0.830398	0.122099	0.828125	0.118311
run 1258	cell_cycle_(I)_(M4.1); cell_division_in_stimulated_CD4+_T_cells_(M46); proteasome_(M226); spliceosome_(M250); T_&_B_cell_development,_activation_(M62.0)	636.8	447	806	444	682	805	0.779	0.186	0.553216	0.454545	0.746032	0.620597	0.84733	0.603175	0.0126294	0.453255	0.772222	0.118243	0.769444	0.155084
run 2213	FACS_PBs_of_B_cells; proteasome_(M226); TBA_(M233); transmembrane_and_ion_transporters_(II)_(M224); Wnt_signaling_pathway_(M206)	636.8	495	779	520	610	780	0.791	0.188	0.561999	0.462113	0.746032	0.620597	0.84733	0.603175	0.0126294	0.802587	0.737103	0.1951	0.75	0.183995
run 1774	leukocyte_migration_(M88.0); proinflammatory_dendritic_cell,_myeloid_cell_response_(M86.1); spliceosome_(M250); TBA_(M186); TBA_(M32.7)	639.6	313	998	262	667	958	0.782	0.178	0.529178	0.430508	0.746032	0.620597	0.84733	0.603175	0.0126294	0.0244489	0.706746	0.177562	0.748958	0.151397
run 1923	enriched_in_DNA_interacting_proteins_(M182); integrin_mediated_leukocyte_migration_(M39); proteasome_(M226); spliceosome_(M250)	640.6	611	611	623	748	610	0.773	0.193	0.57128	0.485014	0.761905	0.637884	0.860188	0.603175	0.00598644	0.3017	0.750284	0.197283	0.7625	0.178536
run 264	heme_biosynthesis_(II)_(M222); mitotic_cell_cycle_-_DNA_replication_(M4.4); Resting_dendritic_cell_surface_signature_(S10)	641	534	624	589	835	623	0.766	0.19	0.568792	0.485014	0.761905	0.637884	0.860188	0.603175	0.00598644	0.3017	0.738131	0.187432	0.765625	0.164372
run 585	E2F1_targets_(Q3)_(M10.0); enriched_in_extracellular_matrix_&_associated_proteins_(M202); mitotic_cell_cycle_(M4.7); nuclear_pore,_transport;_mRNA_splicing,_processing_(M143); proteasome_(M226); Resting_dendritic_cell_surface_signature_(S10); spliceosome_(M250)	641.4	397	1011	322	506	971	0.803	0.183	0.538792	0.430508	0.746032	0.620597	0.84733	0.603175	0.0126294	0.0244489	0.684077	0.166683	0.744792	0.09375
run 1099	CD1_and_other_DC_receptors_(M50); FACS_CD11c+_of_live_PBMCs; FACS_IgM+_of_memory; proteasome_(M226); RIG-1_like_receptor_signaling_(M68); spliceosome_(M250); TBA_(M70.1)	641.8	776	395	749	895	394	0.759	0.199	0.581958	0.522727	0.777778	0.655356	0.872849	0.603175	0.00262065	0.422678	0.774441	0.135973	0.780208	0.11787
run 2054	enriched_in_extracellular_matrix_&_associated_proteins_(M202); FACS_CD56+CD16+_of_live_PBMCs; FACS_immature_of_B_cells; proteasome_(M226); spliceosome_(M250); T_&_B_cell_development,_activation_(M62.0); T_cell_surface_signature_(S0)	642.4	1363	153	1372	171	153	0.851	0.217	0.626823	0.590909	0.809524	0.690912	0.897516	0.603175	0.000387992	0.386476	0.779545	0.183233	0.810417	0.112654
run 765	cell_cycle,_ATP_binding_(M144); Naive_B_cell_surface_signature_(S8); respiratory_electron_transport_chain_(mitochondrion)_(M231); Resting_dendritic_cell_surface_signature_(S10); spliceosome_(M250)	643.4	750	589	760	529	589	0.8	0.198	0.582761	0.492208	0.761905	0.637884	0.860188	0.603175	0.00598644	0.605577	0.736111	0.146333	0.763542	0.14567
run 1001	CD1_and_other_DC_receptors_(M50); CSP-specific IgG; enriched_in_DNA_interacting_proteins_(M182); Resting_dendritic_cell_surface_signature_(S10); spliceosome_(M250)	646	230	1254	220	248	1278	0.838	0.173	0.522842	0.394877	0.714286	0.586539	0.821071	0.603175	0.045027	0.813664	0.685554	0.222837	0.71875	0.19432
run 1225	CytokineObsConc_IL-8_CXCL8; cytoskeleton/actin_(SRF_transcription_targets)_(M145.0); FACS_Plasmablasts_of_live_PBMCs; proteasome_(M226); spliceosome_(M250); T_cell_surface,_activation_(M36); transmembrane_transport_(II)_(M191)	646.4	654	363	903	947	365	0.755	0.195	0.594117	0.529349	0.777778	0.655356	0.872849	0.603175	0.00262065	0.789268	0.778495	0.121042	0.780208	0.128442
run 39	CD1_and_other_DC_receptors_(M50); Hox_cluster_I_(M17.0); platelet_activation_and_degranulation_(M85); proteasome_(M226); spliceosome_(M250); transmembrane_transport_(II)_(M191)	648	917	492	867	477	487	0.805	0.203	0.590854	0.508909	0.777778	0.655356	0.872849	0.603175	0.00262065	0.0613688	0.755997	0.136395	0.780208	0.128442
run 556	adhesion_and_migration,_chemotaxis_(M91); C-MYC_transcriptional_network_(M4.12); CSP-specific IgG; cytoskeletal_remodeling_(enriched_for_SRF_targets)_(M34); enriched_in_extracellular_matrix_&_associated_proteins_(M202); TBA_(M102); TBA_(M241)	648.2	329	1108	282	412	1110	0.814	0.179	0.531338	0.416349	0.730159	0.603485	0.834287	0.603175	0.0247123	0.331975	0.696715	0.232578	0.734375	0.212714
run 309	CD1_and_other_DC_receptors_(M50); mitotic_cell_cycle_in_stimulated_CD4_T_cells_(M4.5); spliceosome_(M250)	650.2	456	1030	427	294	1044	0.83	0.186	0.552103	0.424503	0.730159	0.603485	0.834287	0.603175	0.0247123	0.627626	0.719625	0.162629	0.733333	0.154448
run 2307	cell_division_in_stimulated_CD4_T_cells_(M4.6); cytoskeletal_remodeling_(enriched_for_SRF_targets)_(M34); nuclear_pore_complex_(mitosis)_(M106.1); Resting_dendritic_cell_surface_signature_(S10); spliceosome_(M250); TBA_(M105); TBA_(M188)	650.6	327	1047	249	569	1061	0.796	0.179	0.527508	0.424503	0.730159	0.603485	0.834287	0.603175	0.0247123	0.627626	0.703005	0.201153	0.733333	0.154448
run 823	CD28_costimulation_(M12); enriched_in_antigen_presentation_(I)_(M71); FACS_naive_of_B_cells; nuclear_pore_complex_(mitosis)_(M106.1); proteasome_(M226); T_cell_surface,_activation_(M36); TBA_(M208)	652.4	438	923	389	604	908	0.792	0.185	0.548017	0.438753	0.746032	0.620597	0.84733	0.603175	0.0126294	0.0801183	0.733581	0.200138	0.75	0.183995
run 878	mitotic_cell_cycle_-_DNA_replication_(M4.4); Plasma_cell_surface_signature_(S3); proteasome_(M226); TBA_(M192)	652.8	946	252	980	834	252	0.766	0.204	0.599468	0.559914	0.793651	0.673027	0.885298	0.603175	0.00105453	0.5791	0.768146	0.165035	0.796875	0.138585
run 1593	FACS_CD19+_of_live_PBMCs; integrin_mediated_leukocyte_migration_(M39); proteasome_(M226); TBA_(M186); transmembrane_and_ion_transporters_(I)_(M142)	653.6	441	1031	456	295	1045	0.83	0.185	0.554722	0.424503	0.730159	0.603485	0.834287	0.603175	0.0247123	0.627626	0.718998	0.194055	0.734375	0.18663
run 1287	cytokines_-_recepters_cluster_(M115); proteasome_(M226); regulation_of_signal_transduction_(M3); Resting_dendritic_cell_surface_signature_(S10); TBA_(M186); TBA_(M193); TBA_(M233)	654.2	957	429	946	511	428	0.802	0.204	0.596985	0.522727	0.777778	0.655356	0.872849	0.603175	0.00262065	0.422678	0.728175	0.0988353	0.778125	0.0328744
run 678	proteasome_(M226); respiratory_electron_transport_chain_(mitochondrion)_(M231); spliceosome_(M250); translation_initiation_(M227)	654.2	850	521	852	540	508	0.798	0.201	0.589464	0.501695	0.777778	0.655356	0.872849	0.603175	0.00262065	0.0161569	0.757955	0.200666	0.78125	0.165359
run 1143	CD1_and_other_DC_receptors_(M50); enriched_in_extracellular_matrix_&_associated_proteins_(M202); integrin_mediated_leukocyte_migration_(M39); MHC-TLR7-TLR8_cluster_(M146); proteasome_(M226); RIG-1_like_receptor_signaling_(M68); TBA_(M151)	655.6	1332	65	1353	463	65	0.806	0.216	0.625361	0.62762	0.825397	0.709029	0.909481	0.603175	0.000129739	0.546494	0.791761	0.153885	0.828125	0.118311
run 676	cytoskeleton/actin_(SRF_transcription_targets)_(M145.0); FACS_immature_of_B_cells; Plasma_cell_surface_signature_(S3); proteasome_(M226); Resting_dendritic_cell_surface_signature_(S10)	658.4	950	446	1007	444	445	0.808	0.204	0.600949	0.515917	0.777778	0.655356	0.872849	0.603175	0.00262065	0.181449	0.754113	0.177584	0.78125	0.165359
run 2204	cell_adhesion_(lymphocyte_homing)_(M21); enriched_in_extracellular_matrix_&_associated_proteins_(M202); immune_activation_-_generic_cluster_(M37.0); myeloid_cell_cytokines,_metallopeptidases_and_laminins_(M78); proteasome_(M226); spliceosome_(M250); TBA_(M183)	658.6	108	1397	112	204	1472	0.844	0.163	0.498826	0.374281	0.698413	0.56975	0.807689	0.603175	0.0766809	1	0.799008	0.134533	0.703125	0.285842
run 1409	CSP-specific IgG; spliceosome_(M250); TBA_(M197); TBA_(M41.1)	659.8	921	667	926	120	665	0.86	0.203	0.595859	0.477612	0.761905	0.637884	0.860188	0.603175	0.00598644	0.121335	0.740575	0.178214	0.765625	0.179518
run 992	cytoskeletal_remodeling_(enriched_for_SRF_targets)_(M34); proteasome_(M226); putative_targets_of_PAX3_(M89.0); spliceosome_(M250); TBA_(M41.3)	660	1035	435	1062	334	434	0.825	0.207	0.605375	0.515917	0.777778	0.655356	0.872849	0.603175	0.00262065	0.181449	0.783093	0.196706	0.780208	0.179227
run 394	endoplasmic_reticulum_(M37.2); extracellular_matrix_(II)_(M2.1); myeloid_cell_cytokines,_metallopeptidases_and_laminins_(M78); proteasome_(M226); spliceosome_(M250); TBA_(M141); TBA_(M80)	661.4	533	580	594	1020	580	0.75	0.19	0.569008	0.492208	0.761905	0.637884	0.860188	0.603175	0.00598644	0.605577	0.744192	0.156796	0.764583	0.154729
run 618	CD1_and_other_DC_receptors_(M50); enriched_in_extracellular_matrix_&_associated_proteins_(M202); Hox_cluster_II_(M17.1); proteasome_(M226); Resting_dendritic_cell_surface_signature_(S10); TBA_(M183); transcription_elongation,_RNA_polymerase_II_(M234)	661.4	747	376	787	1019	378	0.75	0.198	0.584697	0.529349	0.777778	0.655356	0.872849	0.603175	0.00262065	0.789268	0.751816	0.16299	0.779167	0.105902
run 652	extracellular_region_cluster_(GO)_(M189); leukocyte_migration_(M88.0); RIG-1_like_receptor_signaling_(M68); TBA_(M105); TBA_(M161)	664.8	697	502	711	917	497	0.758	0.196	0.579375	0.508909	0.777778	0.655356	0.872849	0.603175	0.00262065	0.0613688	0.734416	0.194472	0.780208	0.164055
run 2300	cell_cycle_and_transcription_(M4.0); cell_division_(M37.3); enriched_in_nuclear_pore_complex_interacting_proteins_(M247); FACS_CD3+CD8+_of_live_PBMCs; NK_cell_surface_signature_(S1); spliceosome_(M250); TBA_(M80)	666.4	972	227	919	987	227	0.752	0.205	0.595442	0.559914	0.793651	0.673027	0.885298	0.603175	0.00105453	0.5791	0.79697	0.229704	0.796875	0.224624
run 1199	enriched_in_NK_cells_(II)_(M61.0); NK_cell_surface_signature_(S1); spliceosome_(M250); T_&_B_cell_development,_activation_(M62.0); T_cell_surface,_activation_(M36); TBA_(M105); TBA_(M41.3)	666.6	564	745	590	673	761	0.781	0.191	0.56886	0.469474	0.746032	0.620597	0.84733	0.603175	0.0126294	1	0.724107	0.134892	0.747917	0.132484
run 944	cytoskeletal_remodeling_(enriched_for_SRF_targets)_(M34); mitotic_cell_cycle_-_DNA_replication_(M4.4); proteasome_(M226); Resting_dendritic_cell_surface_signature_(S10); spliceosome_(M250)	668.2	812	601	739	589	600	0.793	0.2	0.581391	0.485014	0.761905	0.637884	0.860188	0.603175	0.00598644	0.3017	0.783333	0.0333333	0.808333	0.00721688
run 811	cytoskeleton/actin_(SRF_transcription_targets)_(M145.0); enriched_in_extracellular_matrix_&_associated_proteins_(M202); FACS_immature_of_B_cells; proteasome_(M226); Resting_dendritic_cell_surface_signature_(S10); spliceosome_(M250); Wnt_signaling_pathway_(M206)	669.8	742	206	814	1392	195	0.716	0.198	0.58703	0.566514	0.809524	0.690912	0.897516	0.603175	0.000387992	0.00149616	0.793651	0.145911	0.8125	0.135015
run 1949	cell_activation_(IL15,_IL23,_TNF)_(M24); enriched_in_extracellular_matrix_&_associated_proteins_(M202); myeloid_cell_cytokines,_metallopeptidases_and_laminins_(M78); Resting_dendritic_cell_surface_signature_(S10); TBA_(M186)	670.4	918	256	933	989	256	0.752	0.203	0.596179	0.559914	0.793651	0.673027	0.885298	0.603175	0.00105453	0.5791	0.750744	0.168891	0.796875	0.147682
run 1034	CSP-specific IgG; enriched_in_extracellular_matrix_&_associated_proteins_(M202); leukocyte_migration_(M88.0); proteasome_(M226); Resting_dendritic_cell_surface_signature_(S10); spliceosome_(M250)	672	609	807	663	475	806	0.805	0.193	0.575083	0.454545	0.746032	0.620597	0.84733	0.603175	0.0126294	0.453255	0.760317	0.127311	0.769444	0.155084
run 1579	metabolism_in_mitochondria,_peroxisome_(M187); platelet_activation_(I)_(M32.0); proteasome_(M226); spliceosome_(M250); T_cell_differentiation_(Th2)_(M19)	673	660	810	588	498	809	0.803	0.195	0.568754	0.454545	0.746032	0.620597	0.84733	0.603175	0.0126294	0.453255	0.75	0.187084	0.75	0.176777
run 1324	CSP-specific IgG; enriched_in_NK_cells_(II)_(M61.0); nuclear_pore_complex_(M106.0); regulation_of_antigen_presentation_and_immune_response_(M5.0); spliceosome_(M250)	673.2	440	968	374	568	1016	0.796	0.185	0.546155	0.432432	0.730159	0.603485	0.834287	0.603175	0.0247123	1	0.71999	0.135058	0.732292	0.135801
run 809	CD28_costimulation_(M12); enriched_in_nuclear_pore_complex_interacting_proteins_(M247); proteasome_(M226); regulation_of_antigen_presentation_and_immune_response_(M5.0)	673.8	696	587	721	778	587	0.771	0.196	0.580175	0.492208	0.761905	0.637884	0.860188	0.603175	0.00598644	0.605577	0.737825	0.133933	0.764583	0.126998
run 1161	CD28_costimulation_(M12); cell_division_in_stimulated_CD4_T_cells_(M4.6); enriched_in_extracellular_matrix_&_associated_proteins_(M202); proteasome_(M226); spliceosome_(M250)	675.8	147	1374	114	379	1365	0.819	0.166	0.499641	0.377607	0.714286	0.586539	0.821071	0.603175	0.045027	0.238593	0.688934	0.180925	0.717708	0.192762
run 475	cytoskeleton/actin_(SRF_transcription_targets)_(M145.1); enriched_in_extracellular_matrix_&_associated_proteins_(M202); mitotic_cell_cycle_-_DNA_replication_(M4.4); spliceosome_(M250)	676.4	416	897	391	789	889	0.77	0.184	0.548453	0.446762	0.746032	0.620597	0.84733	0.603175	0.0126294	0.2113	0.710367	0.155229	0.748958	0.133089
run 2328	cytokines_-_recepters_cluster_(M115); enriched_in_extracellular_matrix_&_associated_proteins_(M202); FACS_PBs_of_B_cells; myeloid_cell_cytokines,_metallopeptidases_and_laminins_(M78); NK_cell_surface_signature_(S1); TBA_(M186); transmembrane_and_ion_transporters_(I)_(M142)	677	1089	265	1097	669	265	0.781	0.209	0.608129	0.553678	0.793651	0.673027	0.885298	0.603175	0.00105453	0.267257	0.787302	0.126803	0.790278	0.12777
run 1775	C-MYC_transcriptional_network_(M4.12); cell_division_in_stimulated_CD4_T_cells_(M4.6); proteasome_(M226); spliceosome_(M250); transmembrane_and_ion_transporters_(II)_(M224)	677.8	291	1265	315	306	1212	0.828	0.177	0.537275	0.390438	0.730159	0.603485	0.834287	0.603175	0.0247123	0.0152934	0.717262	0.19876	0.733333	0.170477
run 1726	CD28_costimulation_(M12); FACS_CD3+CD8+_of_live_PBMCs; nuclear_pore_complex_(M106.0); proteasome_(M226); spliceosome_(M250); T_cell_differentiation_via_ITK_and_PKC_(M18)	678.4	745	541	790	772	544	0.771	0.198	0.585028	0.499205	0.761905	0.637884	0.860188	0.603175	0.00598644	1	0.765057	0.157025	0.765625	0.164372
run 1736	enriched_in_B_cells_(I)_(M47.0); myeloid_cell_cytokines,_metallopeptidases_and_laminins_(M78); proteasome_(M226); spliceosome_(M250); transmembrane_and_ion_transporters_(II)_(M224)	678.4	698	632	770	661	631	0.783	0.196	0.583421	0.485014	0.761905	0.637884	0.860188	0.603175	0.00598644	0.3017	0.733081	0.178834	0.765625	0.164372
run 651	enriched_in_DNA_interacting_proteins_(M182); enriched_in_monocytes_(I)_(M4.15); enriched_in_nuclear_pore_complex_interacting_proteins_(M247); proteasome_(M226); spliceosome_(M250); TBA_(M141)	678.4	260	1242	227	397	1266	0.817	0.175	0.524522	0.394877	0.714286	0.586539	0.821071	0.603175	0.045027	0.813664	0.726091	0.112562	0.716667	0.126793
run 1424	cell_division_in_stimulated_CD4+_T_cells_(M46); FACS_PfSPZ-specific_Vd1_of_T_cells; mitotic_cell_cycle_in_stimulated_CD4_T_cells_(M4.9); nuclear_pore_complex_(mitosis)_(M106.1); Resting_dendritic_cell_surface_signature_(S10); TBA_(M177.0)	679.4	823	585	795	609	585	0.791	0.2	0.585261	0.492208	0.761905	0.637884	0.860188	0.603175	0.00598644	0.605577	0.739286	0.133369	0.764583	0.136867
run 1554	cell_cycle,_ATP_binding_(M144); enriched_in_DNA_interacting_proteins_(M182); integrin_mediated_leukocyte_migration_(M39); intracellular_transport_(M147); mismatch_repair_(II)_(M22.1); proteasome_(M226); spliceosome_(M250)	681	293	1218	283	417	1194	0.813	0.177	0.531467	0.399327	0.730159	0.603485	0.834287	0.603175	0.0247123	0.0523451	0.6937	0.218097	0.734375	0.179518
run 1377	CD1_and_other_DC_receptors_(M50); platelet_activation_(I)_(M32.0); proteasome_(M226); spliceosome_(M250)	682.6	324	1137	318	504	1130	0.803	0.179	0.538184	0.40796	0.730159	0.603485	0.834287	0.603175	0.0247123	0.14561	0.717496	0.143009	0.733333	0.154448
run 661	enriched_in_nuclear_pore_complex_interacting_proteins_(M247); Plasma_cell_surface_signature_(S3); proteasome_(M226); Resting_dendritic_cell_surface_signature_(S10); TBA_(M186)	684.2	954	380	973	732	382	0.775	0.204	0.598955	0.529349	0.777778	0.655356	0.872849	0.603175	0.00262065	0.789268	0.741757	0.0838363	0.779167	0.0583333
run 1432	CytokineObsConc_TNF-alpha; enriched_in_DNA_interacting_proteins_(M182); mitotic_cell_cycle_-_DNA_replication_(M4.4); NK_cell_surface_signature_(S1); proteasome_(M226); spliceosome_(M250); TBA_(M177.0)	684.8	916	568	952	420	568	0.812	0.203	0.597321	0.492208	0.761905	0.637884	0.860188	0.603175	0.00598644	0.605577	0.756791	0.208029	0.765625	0.206502
run 1218	extracellular_region_cluster_(GO)_(M189); proteasome_(M226); Resting_dendritic_cell_surface_signature_(S10); TBA_(M192); TBA_(source:_B_cells)_(M217)	686	915	177	896	1265	177	0.727	0.203	0.593665	0.585071	0.809524	0.690912	0.897516	0.603175	0.000387992	0.148915	0.769589	0.18705	0.811458	0.151969
run 42	CSP-specific IgG; E2F1_targets_(Q4)_(M10.1); spliceosome_(M250); TBA_(M193)	686.4	637	782	584	646	783	0.785	0.194	0.568438	0.462113	0.746032	0.620597	0.84733	0.603175	0.0126294	0.802587	0.736508	0.107124	0.747917	0.0844714
run 665	CD1_and_other_DC_receptors_(M50); cell_junction_(GO)_(M4.13); platelet_activation_(I)_(M32.0); proteasome_(M226)	687.4	694	579	684	901	579	0.759	0.196	0.577302	0.492208	0.761905	0.637884	0.860188	0.603175	0.00598644	0.605577	0.744544	0.0597741	0.7625	0.0568258
run 129	chemokine_cluster_(II)_(M27.1); enriched_in_extracellular_matrix_&_associated_proteins_(M202); integrin_mediated_leukocyte_migration_(M39); MHC-TLR7-TLR8_cluster_(M146); proteasome_(M226); Resting_dendritic_cell_surface_signature_(S10)	688	1160	128	1114	910	128	0.758	0.211	0.60928	0.596585	0.809524	0.690912	0.897516	0.603175	0.000387992	0.77283	0.788528	0.175923	0.811458	0.151969
run 940	CSP-specific IgG; cytokines_-_recepters_cluster_(M115); cytoskeleton/actin_(SRF_transcription_targets)_(M145.1); myeloid_cell_cytokines,_metallopeptidases_and_laminins_(M78); spliceosome_(M250); T_&_B_cell_development,_activation_(M62.0)	688.4	607	764	614	692	765	0.778	0.193	0.570908	0.462113	0.746032	0.620597	0.84733	0.603175	0.0126294	0.802587	0.798413	0.123312	0.811111	0.122923
run 1667	C-MYC_transcriptional_network_(M4.12); cell_cycle,_ATP_binding_(M144); enriched_in_antigen_presentation_(I)_(M71); enriched_in_nuclear_pore_complex_interacting_proteins_(M247); Resting_dendritic_cell_surface_signature_(S10)	689.8	303	1068	384	624	1070	0.789	0.178	0.547507	0.416349	0.730159	0.603485	0.834287	0.603175	0.0247123	0.331975	0.761905	0.174152	0.734375	0.230347
run 1560	cell_division_in_stimulated_CD4+_T_cells_(M46); cell_junction_(M162.1); enriched_in_NK_cells_(II)_(M61.0); enriched_in_nuclear_pore_complex_interacting_proteins_(M247); nuclear_pore_complex_(mitosis)_(M106.1); proteasome_(M226); T_cell_surface,_activation_(M36)	690.4	689	438	825	1063	437	0.746	0.196	0.587733	0.515917	0.777778	0.655356	0.872849	0.603175	0.00262065	0.181449	0.768398	0.136352	0.780208	0.11787
run 2034	cell_activation_(IL15,_IL23,_TNF)_(M24); CSP-specific IgG; E2F1_targets_(Q4)_(M10.1); enriched_in_activated_dendritic_cells_(II)_(M165); myeloid_cell_cytokines,_metallopeptidases_and_laminins_(M78); spliceosome_(M250); T_&_B_cell_development,_activation_(M62.0)	691.8	449	1016	476	488	1030	0.804	0.186	0.557007	0.424503	0.730159	0.603485	0.834287	0.603175	0.0247123	0.627626	0.770134	0.155236	0.733333	0.211394
run 939	enriched_in_extracellular_matrix_&_associated_proteins_(M202); proteasome_(M226); spliceosome_(M250); TBA_(M80)	692.8	425	1128	397	393	1121	0.817	0.185	0.549576	0.40796	0.730159	0.603485	0.834287	0.603175	0.0247123	0.14561	0.767857	0.187429	0.734375	0.18663
run 1448	C-MYC_transcriptional_network_(M4.12); cell_cycle,_ATP_binding_(M144); cell_division_in_stimulated_CD4+_T_cells_(M46); CSP-specific IgG; enriched_in_nuclear_pore_complex_interacting_proteins_(M247); proteasome_(M226); T_&_B_cell_development,_activation_(M62.0)	694.2	947	287	1025	925	287	0.757	0.204	0.602802	0.553678	0.793651	0.673027	0.885298	0.603175	0.00105453	0.267257	0.764286	0.104888	0.795833	0.104914
run 1868	CSP-specific IgG; FACS_CD11c+_of_live_PBMCs; NK_cell_surface_signature_(S1); spliceosome_(M250)	695.2	1159	301	1146	570	300	0.795	0.211	0.611197	0.547264	0.793651	0.673027	0.885298	0.603175	0.00105453	0.0960923	0.811553	0.193005	0.796875	0.200098
run 310	cell_development_(M175); erythrocyte_differentiation_(M173); proteasome_(M226); Resting_dendritic_cell_surface_signature_(S10); spliceosome_(M250)	696.6	703	944	761	146	929	0.856	0.196	0.582843	0.438753	0.746032	0.620597	0.84733	0.603175	0.0126294	0.0801183	0.710011	0.138947	0.747917	0.174851
run 1259	enriched_for_unknown_TF_motif_CTCNANGTGNY_(M62.1); enriched_in_extracellular_matrix_&_associated_proteins_(M202); FACS_CD11c+_of_live_PBMCs; mitotic_cell_cycle_-_DNA_replication_(M4.4); spliceosome_(M250); TBA_(M186); TBA_(M188)	697.4	585	808	540	747	807	0.773	0.192	0.564191	0.454545	0.746032	0.620597	0.84733	0.603175	0.0126294	0.453255	0.753626	0.167702	0.790278	0.12777
run 505	cell_cycle_(II)_(M4.10); CSP-specific IgG; integrin_mediated_leukocyte_migration_(M39); spliceosome_(M250); transmembrane_and_ion_transporters_(I)_(M142); transmembrane_transport_(SLC_cluster)_(M154.1)	697.6	748	618	692	813	617	0.768	0.198	0.578289	0.485014	0.761905	0.637884	0.860188	0.603175	0.00598644	0.3017	0.7438	0.102819	0.763542	0.0905471
run 2158	platelet_activation_(I)_(M32.0); proteasome_(M226); Resting_dendritic_cell_surface_signature_(S10)	699	687	561	762	924	561	0.757	0.196	0.582853	0.492208	0.761905	0.637884	0.860188	0.603175	0.00598644	0.605577	0.774784	0.154155	0.765625	0.164372
run 138	CD28_costimulation_(M12); enriched_in_antigen_presentation_(I)_(M71); proteasome_(M226); transmembrane_transport_(II)_(M191)	701.6	855	686	804	479	684	0.805	0.201	0.585828	0.477612	0.761905	0.637884	0.860188	0.603175	0.00598644	0.121335	0.725694	0.180154	0.763542	0.14567
run 794	enriched_in_extracellular_matrix_&_associated_proteins_(M202); proteasome_(M226); Resting_dendritic_cell_surface_signature_(S10); T_cell_surface,_activation_(M36)	703.2	569	941	532	548	926	0.798	0.191	0.563509	0.438753	0.746032	0.620597	0.84733	0.603175	0.0126294	0.0801183	0.711851	0.180783	0.747917	0.174851
run 607	CD1_and_other_DC_receptors_(M50); cell_junction_(GO)_(M4.13); enriched_in_NK_cells_(II)_(M61.0); platelet_activation_-_actin_binding_(M196); proteasome_(M226); spliceosome_(M250); transmembrane_and_ion_transporters_(II)_(M224)	705.8	1092	374	1111	576	376	0.795	0.209	0.609165	0.529349	0.777778	0.655356	0.872849	0.603175	0.00262065	0.789268	0.759135	0.176461	0.779167	0.186153
run 1652	enriched_in_antigen_presentation_(II)_(M95.0); FACS_naive_of_B_cells; proteasome_(M226); Resting_dendritic_cell_surface_signature_(S10); TBA_(M233)	707.6	1059	370	1087	650	372	0.784	0.208	0.60734	0.529349	0.777778	0.655356	0.872849	0.603175	0.00262065	0.789268	0.767839	0.111523	0.780208	0.11787
run 32	cell_division_-_E2F_transcription_network_(M4.8); enriched_in_extracellular_matrix_&_associated_proteins_(M202); growth_factor_induced,_enriched_in_nuclear_receptor_subfamily_4_(M94); proteasome_(M226); Resting_dendritic_cell_surface_signature_(S10); T_&_B_cell_development,_activation_(M62.0)	709.2	722	591	714	928	591	0.757	0.197	0.579487	0.492208	0.761905	0.637884	0.860188	0.603175	0.00598644	0.605577	0.735417	0.192255	0.765625	0.164372
run 2205	Resting_dendritic_cell_surface_signature_(S10); TBA_(M192); TBA_(M197); transcriptional_targets_of_glucocorticoid_receptor_(M74)	709.6	340	1191	316	534	1167	0.799	0.18	0.537552	0.399327	0.730159	0.603485	0.834287	0.603175	0.0247123	0.0523451	0.733532	0.262568	0.734375	0.251946
run 872	enriched_in_extracellular_matrix_&_associated_proteins_(M202); FACS_CD11c+_of_live_PBMCs; integrin_mediated_leukocyte_migration_(M39); NK_cell_surface_signature_(S1); Resting_dendritic_cell_surface_signature_(S10); spliceosome_(M250); TBA_(M105)	709.6	975	334	1137	771	331	0.771	0.205	0.610711	0.540662	0.793651	0.673027	0.885298	0.603175	0.00105453	0.0265003	0.765278	0.16433	0.796875	0.138585
run 139	enriched_in_NK_cells_(receptor_activation)_(M61.2); proteasome_(M226); spliceosome_(M250); transmembrane_and_ion_transporters_(I)_(M142)	711	787	679	701	711	677	0.777	0.199	0.578979	0.477612	0.761905	0.637884	0.860188	0.603175	0.00598644	0.121335	0.729762	0.13183	0.7625	0.0918559
run 2145	proteasome_(M226); spliceosome_(M250); TBA_(M41.1)	712.2	977	570	935	509	570	0.802	0.205	0.596353	0.492208	0.761905	0.637884	0.860188	0.603175	0.00598644	0.605577	0.755398	0.148982	0.764583	0.154729
run 871	cell_junction_(GO)_(M4.13); cytoskeletal_remodeling_(enriched_for_SRF_targets)_(M34); enriched_in_B_cells_(VI)_(M69); enriched_in_extracellular_matrix_&_associated_proteins_(M202); Naive_B_cell_surface_signature_(S8); proteasome_(M226); spliceosome_(M250)	712.2	885	578	894	626	578	0.789	0.202	0.59347	0.492208	0.761905	0.637884	0.860188	0.603175	0.00598644	0.605577	0.744981	0.0502494	0.7625	0.0568258
run 2486	CSP-specific IgG; spliceosome_(M250); T_&_B_cell_development,_activation_(M62.0)	713	479	1041	477	513	1055	0.802	0.187	0.557071	0.424503	0.730159	0.603485	0.834287	0.603175	0.0247123	0.627626	0.709524	0.0772523	0.732292	0.103099
run 357	proteasome_(M226); spliceosome_(M250); TBA_(M32.5)	713	1012	464	966	660	463	0.783	0.206	0.598227	0.515917	0.777778	0.655356	0.872849	0.603175	0.00262065	0.181449	0.744643	0.124864	0.780208	0.10625
run 2359	CSP-specific IgG; DNA_repair_(M76); FACS_CD3+_of_live_PBMCs; myeloid_cell_cytokines,_metallopeptidases_and_laminins_(M78); proteasome_(M226); T_&_B_cell_development,_activation_(M62.0)	713.6	587	671	650	991	669	0.752	0.192	0.574295	0.477612	0.761905	0.637884	0.860188	0.603175	0.00598644	0.121335	0.7375	0.176699	0.765625	0.15625
run 1364	enriched_in_extracellular_matrix_&_associated_proteins_(M202); enriched_in_hepatocyte_nuclear_factors_(II)_(M88.2); NK_cell_surface_signature_(S1); proteasome_(M226); Resting_dendritic_cell_surface_signature_(S10); spliceosome_(M250)	713.8	292	1212	263	614	1188	0.791	0.177	0.529275	0.399327	0.730159	0.603485	0.834287	0.603175	0.0247123	0.0523451	0.701136	0.228975	0.733333	0.170477
run 103	extracellular_matrix,_collagen_(M210); Resting_dendritic_cell_surface_signature_(S10); spliceosome_(M250); TBA_(M220)	715.8	1259	230	1272	588	230	0.793	0.214	0.619805	0.559914	0.793651	0.673027	0.885298	0.603175	0.00105453	0.5791	0.786648	0.144577	0.796875	0.138585
run 943	CD1_and_other_DC_receptors_(M50); cell_division_in_stimulated_CD4_T_cells_(M4.6); DNA_repair_(M76); proteasome_(M226)	716	1366	333	1369	182	330	0.849	0.217	0.626574	0.540662	0.793651	0.673027	0.885298	0.603175	0.00105453	0.0265003	0.76627	0.157244	0.796875	0.147682
run 2080	cell_division_in_stimulated_CD4+_T_cells_(M46); cytoskeleton/actin_(SRF_transcription_targets)_(M145.0); innate_antiviral_response_(M150); Resting_dendritic_cell_surface_signature_(S10); spliceosome_(M250); T_cell_activation_(II)_(M7.3)	717.4	418	1111	396	549	1113	0.798	0.184	0.549524	0.416349	0.730159	0.603485	0.834287	0.603175	0.0247123	0.331975	0.695184	0.163236	0.733333	0.154448
run 1184	CD1_and_other_DC_receptors_(M50); cytokines_-_recepters_cluster_(M115); FACS_CD14+_of_live_PBMCs; myeloid_cell_cytokines,_metallopeptidases_and_laminins_(M78); Plasma_cell_surface_signature_(S3); proteasome_(M226); Resting_dendritic_cell_surface_signature_(S10)	717.8	822	718	879	457	713	0.807	0.2	0.591702	0.469994	0.761905	0.637884	0.860188	0.603175	0.00598644	0.0388671	0.744697	0.221242	0.770833	0.200909
run 902	CD1_and_other_DC_receptors_(M50); cell_cycle,_ATP_binding_(M144); enriched_in_NK_cells_(II)_(M61.0); myeloid_cell_cytokines,_metallopeptidases_and_laminins_(M78); spliceosome_(M250); TBA_(M208); TBA_(M80)	717.8	561	855	576	605	992	0.792	0.191	0.567699	0.447653	0.730159	0.603485	0.834287	0.603175	0.0247123	0.627626	0.727449	0.152495	0.733333	0.154448
run 1968	cell_division_in_stimulated_CD4_T_cells_(M4.6); cytoskeleton/actin_(SRF_transcription_targets)_(M145.0); myeloid_cell_cytokines,_metallopeptidases_and_laminins_(M78); proteasome_(M226); Resting_dendritic_cell_surface_signature_(S10)	719	815	346	977	1104	353	0.743	0.2	0.599358	0.535789	0.777778	0.655356	0.872849	0.603175	0.00262065	1	0.766865	0.116598	0.779167	0.105902
run 2098	cytoskeletal_remodeling_(enriched_for_SRF_targets)_(M34); integrin_mediated_leukocyte_migration_(M39); mitotic_cell_cycle_in_stimulated_CD4_T_cells_(M4.11); proteasome_(M226); Resting_dendritic_cell_surface_signature_(S10)	719.4	976	401	999	821	400	0.767	0.205	0.600625	0.522727	0.777778	0.655356	0.872849	0.603175	0.00262065	0.422678	0.763677	0.103056	0.779167	0.105902
run 1757	enriched_in_NK_cells_(II)_(M61.0); proteasome_(M226); spliceosome_(M250); TBA_(M102)	720	884	574	885	683	574	0.779	0.202	0.592554	0.492208	0.761905	0.637884	0.860188	0.603175	0.00598644	0.605577	0.747768	0.147762	0.764583	0.136867
run 1629	proinflammatory_dendritic_cell,_myeloid_cell_response_(M86.1); proteasome_(M226); Resting_dendritic_cell_surface_signature_(S10); spliceosome_(M250); TBA_(M183)	720.4	236	1331	246	467	1322	0.806	0.174	0.527212	0.377607	0.714286	0.586539	0.821071	0.603175	0.045027	0.238593	0.7625	0.210283	0.770833	0.200909
run 783	CD1_and_other_DC_receptors_(M50); cytoskeleton/actin_(SRF_transcription_targets)_(M145.0); enriched_for_promoter_motif_NATCACGTGAY_(putative_SREBF1_targets)_(M178); enriched_in_T_cells_(I)_(M7.0); proteasome_(M226); TBA_(M32.6)	720.4	386	1121	343	515	1237	0.801	0.183	0.54193	0.411215	0.714286	0.586539	0.821071	0.603175	0.045027	0.813664	0.773593	0.188218	0.71875	0.277169
run 252	platelet_activation_and_degranulation_(M85); spliceosome_(M250); TBA_(M131); TBA_(M32.5)	720.8	877	654	866	555	652	0.797	0.202	0.590731	0.477612	0.761905	0.637884	0.860188	0.603175	0.00598644	0.121335	0.760417	0.124936	0.764583	0.170732
run 524	enriched_in_extracellular_matrix_&_associated_proteins_(M202); extracellular_matrix_(II)_(M2.1); leukocyte_activation_and_migration_(M45); proteasome_(M226); TBA_(M102); TBA_(M136)	721.2	1009	344	1034	868	351	0.762	0.206	0.603099	0.535789	0.777778	0.655356	0.872849	0.603175	0.00262065	1	0.770928	0.238994	0.78125	0.219493
run 532	extracellular_matrix_(I)_(M2.0); nuclear_pore_complex_(mitosis)_(M106.1); Resting_dendritic_cell_surface_signature_(S10)	722.2	537	1064	545	230	1235	0.841	0.19	0.564887	0.419057	0.714286	0.586539	0.821071	0.603175	0.045027	0.4795	0.728139	0.24488	0.71875	0.231053
run 263	interferon_alpha_response_(I)_(M158.0); Plasma_cell_surface_signature_(S3); spliceosome_(M250)	723.2	1041	462	1074	578	461	0.795	0.207	0.606204	0.515917	0.777778	0.655356	0.872849	0.603175	0.00262065	0.181449	0.745784	0.100685	0.779167	0.0775045
run 2244	myeloid_cell_cytokines,_metallopeptidases_and_laminins_(M78); Resting_dendritic_cell_surface_signature_(S10); spliceosome_(M250); TBA_(M105); TBA_(M32.7); TBA_(M80); transcription_elongation,_RNA_polymerase_II_(M234)	723.6	543	1043	526	449	1057	0.808	0.19	0.562545	0.424503	0.730159	0.603485	0.834287	0.603175	0.0247123	0.627626	0.705114	0.199883	0.733333	0.170477
run 2010	platelet_activation_(I)_(M32.0); proteasome_(M226); spliceosome_(M250)	724.8	691	712	691	823	707	0.767	0.196	0.578276	0.469994	0.761905	0.637884	0.860188	0.603175	0.00598644	0.0388671	0.755398	0.166921	0.765625	0.164372
run 1545	CSP-specific IgG; cytokines_-_recepters_cluster_(M115); enriched_in_B_cells_(I)_(M47.0); enriched_in_DNA_interacting_proteins_(M182); spliceosome_(M250)	725	560	989	599	528	949	0.8	0.191	0.569022	0.430508	0.746032	0.620597	0.84733	0.603175	0.0126294	0.0244489	0.736458	0.178839	0.747917	0.182146
run 972	enriched_in_DNA_interacting_proteins_(M182); enriched_in_extracellular_matrix_&_associated_proteins_(M202); innate_antiviral_response_(M150); NK_cell_surface_signature_(S1); TBA_(M151); TBA_(M188); TBA_(M233)	725.8	1062	512	1066	455	534	0.807	0.208	0.605503	0.506012	0.761905	0.637884	0.860188	0.603175	0.00598644	1	0.754762	0.180685	0.765625	0.164372
run 1936	BCR_signaling_(M54); CD28_costimulation_(M12); CSP-specific IgG; myeloid_cell_enriched_receptors_and_transporters_(M4.3); NK_cell_surface_signature_(S1); type_I_interferon_response_(M127)	726.6	724	592	883	842	592	0.765	0.197	0.592052	0.492208	0.761905	0.637884	0.860188	0.603175	0.00598644	0.605577	0.734375	0.253137	0.764583	0.211599
run 2241	cell_cycle,_ATP_binding_(M144); enriched_in_NK_cells_(II)_(M61.0); platelet_activation_-_actin_binding_(M196); proteasome_(M226); spliceosome_(M250)	727.2	519	1089	539	398	1091	0.817	0.189	0.564109	0.416349	0.730159	0.603485	0.834287	0.603175	0.0247123	0.331975	0.70937	0.156759	0.732292	0.162032
run 2399	BCR_signaling_(M54); FACS_PBs_of_memory; FACS_PfSPZ-specific_Vd1/2-_of_T_cells; proteasome_(M226); spliceosome_(M250); T_&_B_cell_development,_activation_(M62.0); TBA_(M220)	727.4	1194	262	1192	727	262	0.775	0.212	0.614341	0.553678	0.793651	0.673027	0.885298	0.603175	0.00105453	0.267257	0.795482	0.135289	0.795833	0.127339
run 35	cytokines_-_recepters_cluster_(M115); DNA_repair_(M76); T_cell_activation_(IV)_(M52)	728.6	315	1278	244	581	1225	0.795	0.178	0.527059	0.390438	0.730159	0.603485	0.834287	0.603175	0.0247123	0.0152934	0.677778	0.220549	0.734375	0.193481
run 365	FACS_immature_of_B_cells; Hox_cluster_III_(M17.2); proteasome_(M226); Resting_dendritic_cell_surface_signature_(S10); spliceosome_(M250)	728.8	1085	260	1065	974	260	0.753	0.209	0.605495	0.553678	0.793651	0.673027	0.885298	0.603175	0.00105453	0.267257	0.816518	0.111092	0.794792	0.1631
run 2096	enriched_for_TF_motif_PAX3_(M179); enriched_in_nuclear_pore_complex_interacting_proteins_(M247); integrin_mediated_leukocyte_migration_(M39); Naive_B_cell_surface_signature_(S8); NK_cell_surface_signature_(S1); proteasome_(M226)	729.8	1193	386	1186	358	526	0.822	0.212	0.614066	0.525364	0.761905	0.637884	0.860188	0.603175	0.00598644	0.121335	0.839346	0.177513	0.811111	0.163795
run 746	CD1_and_other_DC_receptors_(M50); Hox_cluster_I_(M17.0); proteasome_(M226); T_cell_activation_and_signaling_(M5.1); T_cell_surface,_activation_(M36); TBA_(M186)	730	662	773	723	718	774	0.776	0.195	0.580284	0.462113	0.746032	0.620597	0.84733	0.603175	0.0126294	0.802587	0.742483	0.0911805	0.746875	0.0856197
run 224	cell_activation_(IL15,_IL23,_TNF)_(M24); CytokineObsConc_CXCL10_IP-10; enriched_in_extracellular_matrix_&_associated_proteins_(M202); FACS_CD11c+_of_live_PBMCs	730.6	554	734	816	799	750	0.769	0.191	0.587326	0.469474	0.746032	0.620597	0.84733	0.603175	0.0126294	1	0.763542	0.134516	0.748958	0.133089
run 2368	cytoskeleton/actin_(SRF_transcription_targets)_(M145.1); enriched_in_extracellular_matrix_&_associated_proteins_(M202); extracellular_matrix_(II)_(M2.1); innate_antiviral_response_(M150); proteasome_(M226)	732.2	686	766	622	820	767	0.767	0.196	0.571268	0.462113	0.746032	0.620597	0.84733	0.603175	0.0126294	0.802587	0.776389	0.0812589	0.788889	0.0918874
run 1693	cytokines_-_recepters_cluster_(M115); enriched_in_nuclear_pore_complex_interacting_proteins_(M247); respiratory_electron_transport_chain_(mitochondrion)_(M216); Resting_dendritic_cell_surface_signature_(S10); spliceosome_(M250); TBA_(M220)	733	727	637	746	919	636	0.758	0.197	0.581849	0.485014	0.761905	0.637884	0.860188	0.603175	0.00598644	0.3017	0.725776	0.219341	0.765625	0.18663
run 1322	cell_activation_(IL15,_IL23,_TNF)_(M24); cell_division_-_E2F_transcription_network_(M4.8); cell_junction_(GO)_(M4.13); enriched_in_monocytes_(surface)_(M118.1); nuclear_pore_complex_(mitosis)_(M106.1); proteasome_(M226); TBA_(M80)	733.4	1412	243	1407	362	243	0.822	0.219	0.629991	0.559914	0.793651	0.673027	0.885298	0.603175	0.00105453	0.5791	0.77619	0.131966	0.811111	0.105848
run 560	MHC-TLR7-TLR8_cluster_(M146); Resting_dendritic_cell_surface_signature_(S10); spliceosome_(M250); transmembrane_and_ion_transporters_(II)_(M224)	734.6	756	797	716	606	798	0.792	0.198	0.579756	0.462113	0.746032	0.620597	0.84733	0.603175	0.0126294	0.802587	0.707864	0.173854	0.748958	0.133089
run 2072	CORO1A-DEF6_network_(I)_(M32.2); erythrocyte_differentiation_(M173); FACS_PBs_of_B_cells; platelet_activation_(I)_(M32.0); spliceosome_(M250); TBA_(M186); TBA_(M32.7)	734.8	1330	258	1344	484	258	0.804	0.216	0.62441	0.553678	0.793651	0.673027	0.885298	0.603175	0.00105453	0.267257	0.871591	0.135391	0.854167	0.130104
run 2115	E2F1_targets_(Q4)_(M10.1); Resting_dendritic_cell_surface_signature_(S10); spliceosome_(M250); T_&_B_cell_development,_activation_(M62.0)	735.4	540	1084	556	411	1086	0.814	0.19	0.5655	0.416349	0.730159	0.603485	0.834287	0.603175	0.0247123	0.331975	0.716716	0.130141	0.733333	0.154448
run 1042	enriched_in_extracellular_matrix_&_associated_proteins_(M202); MHC-TLR7-TLR8_cluster_(M146); proteasome_(M226); regulation_of_signal_transduction_(M3); Resting_dendritic_cell_surface_signature_(S10); TBA_(M184.1); TBA_(M185)	736	1606	92	1594	298	90	0.829	0.226	0.645387	0.611329	0.825397	0.709029	0.909481	0.603175	0.000129739	0.0158613	0.782738	0.128002	0.827083	0.105327
run 580	proteasome_(M226); spliceosome_(M250); T_&_B_cell_development,_activation_(M62.0)	738.2	1360	200	1358	572	201	0.795	0.217	0.625851	0.571877	0.793651	0.673027	0.885298	0.603175	0.00105453	1	0.79504	0.114055	0.795833	0.127339
run 1252	BCR_signaling_(M54); CSP-specific IgG; proteasome_(M226)	739	457	1210	337	505	1186	0.803	0.186	0.540792	0.399327	0.730159	0.603485	0.834287	0.603175	0.0247123	0.0523451	0.705055	0.200204	0.734375	0.193481
run 2040	CSP-specific IgG; cytoskeleton/actin_(SRF_transcription_targets)_(M145.0); interferon_alpha_response_(II)_(M158.1); proteasome_(M226)	739.8	417	1104	351	721	1106	0.776	0.184	0.543317	0.416349	0.730159	0.603485	0.834287	0.603175	0.0247123	0.331975	0.70211	0.0804485	0.73125	0.0544862
run 1872	cell_adhesion,_membrane_(M133.0); enriched_in_nuclear_pore_complex_interacting_proteins_(M247); FACS_PBs_of_B_cells; Resting_dendritic_cell_surface_signature_(S10); T_cell_surface,_activation_(M36); TBA_(M192)	740.4	294	1277	271	636	1224	0.787	0.177	0.529966	0.390438	0.730159	0.603485	0.834287	0.603175	0.0247123	0.0152934	0.684564	0.220235	0.734375	0.193481
run 420	innate_antiviral_response_(M150); proteasome_(M226); spliceosome_(M250); T_&_B_cell_development,_activation_(M62.0); T_cell_surface,_activation_(M36); transmembrane_transport_(II)_(M191)	741.2	497	883	766	685	875	0.779	0.188	0.583115	0.446762	0.746032	0.620597	0.84733	0.603175	0.0126294	0.2113	0.724702	0.104647	0.746875	0.06875
run 1781	extracellular_matrix_(II)_(M2.1); extracellular_matrix,_collagen_(M210); extracellular_region_cluster_(GO)_(M189); nuclear_pore_complex_(M106.0); spliceosome_(M250); TBA_(source:_naive_B_cells)_(M152.1)	744.2	1063	415	1043	786	414	0.77	0.208	0.603758	0.522727	0.777778	0.655356	0.872849	0.603175	0.00262065	0.422678	0.752381	0.185154	0.78125	0.165359
run 2477	cytoskeleton/actin_(SRF_transcription_targets)_(M145.0); extracellular_region_cluster_(GO)_(M189); Resting_dendritic_cell_surface_signature_(S10); spliceosome_(M250); TBA_(M104)	746.4	592	790	745	814	791	0.768	0.192	0.581709	0.462113	0.746032	0.620597	0.84733	0.603175	0.0126294	0.802587	0.728355	0.157887	0.748958	0.151397
run 1815	CSP-specific IgG; leukocyte_migration_(M88.0); spliceosome_(M250)	747	949	476	959	822	529	0.767	0.204	0.597707	0.512635	0.761905	0.637884	0.860188	0.603175	0.00598644	0.605577	0.757955	0.215174	0.765625	0.18663
run 1123	proteasome_(M226); respiratory_electron_transport_chain_(mitochondrion)_(M231); Resting_dendritic_cell_surface_signature_(S10); T_&_B_cell_development,_activation_(M62.0); TBA_(M105); TBA_(M80); transmembrane_transport_(II)_(M191)	747.8	633	1015	670	392	1029	0.817	0.194	0.575878	0.424503	0.730159	0.603485	0.834287	0.603175	0.0247123	0.627626	0.773958	0.113772	0.733333	0.245586
run 1835	enriched_in_extracellular_matrix_&_associated_proteins_(M202); FACS_atypical_memory_of_B_cells; proteasome_(M226); spliceosome_(M250); TBA_(M186)	748.8	1091	367	1005	912	369	0.758	0.209	0.60093	0.529349	0.777778	0.655356	0.872849	0.603175	0.00262065	0.789268	0.771717	0.174497	0.78125	0.165359
run 276	axon_guidance_(M110); enriched_in_extracellular_matrix_&_associated_proteins_(M202); integrin_mediated_leukocyte_migration_(M39); spliceosome_(M250); TBA_(M233); transmembrane_and_ion_transporters_(II)_(M224)	749.8	731	647	781	944	646	0.756	0.197	0.584176	0.485014	0.761905	0.637884	0.860188	0.603175	0.00598644	0.3017	0.702462	0.165065	0.764583	0.136867
run 693	CD1_and_other_DC_receptors_(M50); enriched_in_antigen_presentation_(I)_(M71); MHC-TLR7-TLR8_cluster_(M146); mitotic_cell_cycle_in_stimulated_CD4_T_cells_(M4.5); nuclear_pore_complex_(M106.0); proteasome_(M226); Resting_dendritic_cell_surface_signature_(S10)	750.2	878	407	1260	800	406	0.769	0.202	0.619299	0.522727	0.777778	0.655356	0.872849	0.603175	0.00262065	0.422678	0.758333	0.279384	0.78125	0.257694
run 1005	cell_activation_(IL15,_IL23,_TNF)_(M24); CSP-specific IgG; integrin_mediated_leukocyte_migration_(M39); MHC-TLR7-TLR8_cluster_(M146); NK_cell_surface_signature_(S1); Resting_dendritic_cell_surface_signature_(S10)	752.4	752	639	918	815	638	0.768	0.198	0.595424	0.485014	0.761905	0.637884	0.860188	0.603175	0.00598644	0.3017	0.722619	0.109061	0.763542	0.0905471
run 790	cytokines_-_recepters_cluster_(M115); cytoskeletal_remodeling_(enriched_for_SRF_targets)_(M34); double_positive_thymocytes_(M126); enriched_in_NK_cells_(II)_(M61.0); leukocyte_migration_(M88.0); nuclear_pore_complex_(M106.0); proteasome_(M226)	752.6	458	1051	383	806	1065	0.769	0.186	0.547422	0.424503	0.730159	0.603485	0.834287	0.603175	0.0247123	0.627626	0.693038	0.213445	0.734375	0.193481
run 716	enriched_in_monocytes_(II)_(M11.0); G_protein_mediated_calcium_signaling_(M159); proteasome_(M226)	753	1161	184	1218	1018	184	0.75	0.211	0.616001	0.579065	0.809524	0.690912	0.897516	0.603175	0.000387992	0.0433081	0.777778	0.087489	0.811458	0.086427
run 1183	enriched_in_nuclear_pore_complex_interacting_proteins_(M247); integrin_mediated_leukocyte_migration_(M39); nuclear_pore_complex_(M106.0); proteasome_(M226); spliceosome_(M250); TBA_(M180); TBA_(source:_memory_B_cells)_(M152.2)	753.6	617	845	672	790	844	0.77	0.193	0.576078	0.454545	0.746032	0.620597	0.84733	0.603175	0.0126294	0.453255	0.707576	0.198167	0.75	0.169251
run 1414	cell_cycle_(II)_(M4.10); Plasma_cell_surface_signature_(S3); proteasome_(M226); Resting_dendritic_cell_surface_signature_(S10); spliceosome_(M250); TBA_(M186)	754	725	789	756	710	790	0.777	0.197	0.582462	0.462113	0.746032	0.620597	0.84733	0.603175	0.0126294	0.802587	0.730952	0.0887683	0.747917	0.0844714
run 571	cytoskeleton/actin_(SRF_transcription_targets)_(M145.1); enriched_in_extracellular_matrix_&_associated_proteins_(M202); myeloid_cell_cytokines,_metallopeptidases_and_laminins_(M78); proteasome_(M226); spliceosome_(M250)	754.6	726	800	715	545	987	0.798	0.197	0.579737	0.462079	0.730159	0.603485	0.834287	0.603175	0.0247123	0.14561	0.729239	0.104514	0.732292	0.125848
run 2219	cytoskeletal_remodeling_(enriched_for_SRF_targets)_(M34); cytoskeleton/actin_(SRF_transcription_targets)_(M145.0); enriched_in_neutrophils_(II)_(M163); extracellular_region_cluster_(GO)_(M189); myeloid_cell_cytokines,_metallopeptidases_and_laminins_(M78); spliceosome_(M250); TBA_(M188)	755.6	541	898	592	857	890	0.764	0.19	0.568933	0.446762	0.746032	0.620597	0.84733	0.603175	0.0126294	0.2113	0.708185	0.129215	0.747917	0.111102
run 734	AP-1_transcription_factor_network_(M20); enriched_in_hepatocyte_nuclear_factors_(II)_(M88.2); proteasome_(M226); Resting_dendritic_cell_surface_signature_(S10); TBA_(M80)	755.6	693	716	720	938	711	0.756	0.196	0.580047	0.469994	0.761905	0.637884	0.860188	0.603175	0.00598644	0.0388671	0.746329	0.123158	0.764583	0.136867
run 1502	C-MYC_transcriptional_network_(M4.12); cytoskeleton/actin_(SRF_transcription_targets)_(M145.1); enriched_in_antigen_presentation_(I)_(M71); MHC-TLR7-TLR8_cluster_(M146); proteasome_(M226); TBA_(M241)	755.8	499	1203	361	537	1179	0.799	0.188	0.544094	0.399327	0.730159	0.603485	0.834287	0.603175	0.0247123	0.0523451	0.710511	0.19677	0.734375	0.193481
run 799	cell_junction_(GO)_(M4.13); proteasome_(M226); Resting_dendritic_cell_surface_signature_(S10); spliceosome_(M250); TBA_(M177.0)	756.6	480	1248	495	288	1272	0.831	0.187	0.558973	0.394877	0.714286	0.586539	0.821071	0.603175	0.045027	0.813664	0.705159	0.109636	0.716667	0.126793
run 1653	enriched_in_hepatocyte_nuclear_factors_(II)_(M88.2); proteasome_(M226); respiratory_electron_transport_chain_(mitochondrion)_(M219); spliceosome_(M250); T_cell_surface_signature_(S0); TBA_(M114.0); TBA_(M233)	759.4	377	1411	395	224	1390	0.842	0.182	0.548982	0.368597	0.714286	0.586539	0.821071	0.603175	0.045027	0.0989602	0.72004	0.204032	0.717708	0.240812
run 123	DNA_repair_(M76); Plasma_cell_surface_signature_(S3); spliceosome_(M250); TBA_(M32.5)	760	886	586	906	836	586	0.766	0.202	0.594266	0.492208	0.761905	0.637884	0.860188	0.603175	0.00598644	0.605577	0.737834	0.0720252	0.7625	0.0568258
run 1113	cell_division_-_E2F_transcription_network_(M4.8); FACS_immature_of_B_cells; Plasma_cell_surface_signature_(S3); proteasome_(M226); TBA_(M161); transmembrane_transport_(II)_(M191)	761	1016	785	1032	186	786	0.849	0.206	0.603011	0.462113	0.746032	0.620597	0.84733	0.603175	0.0126294	0.802587	0.733929	0.204322	0.75	0.197642
run 2170	DNA_repair_(M76); enriched_for_TF_motif_PAX3_(M179); enriched_in_NK_cells_(receptor_activation)_(M61.2); enriched_in_nuclear_pore_complex_interacting_proteins_(M247); FACS_CD11c+_of_live_PBMCs; proteasome_(M226); spliceosome_(M250)	762	702	835	585	854	834	0.764	0.196	0.568485	0.454545	0.746032	0.620597	0.84733	0.603175	0.0126294	0.453255	0.723958	0.13871	0.748958	0.151397
run 2232	axon_guidance_(M110); E2F1_targets_(Q3)_(M10.0); enriched_in_extracellular_matrix_&_associated_proteins_(M202); myeloid_cell_cytokines,_metallopeptidases_and_laminins_(M78); proteasome_(M226); TBA_(M186); TBA_(M80)	762.2	419	1168	320	743	1161	0.774	0.184	0.538519	0.40796	0.730159	0.603485	0.834287	0.603175	0.0247123	0.14561	0.685209	0.179992	0.733333	0.145774
run 1441	CSP-specific IgG; cytoskeletal_remodeling_(enriched_for_SRF_targets)_(M34); FACS_CD56+CD16+_of_live_PBMCs; leukocyte_migration_(M88.0); spliceosome_(M250)	762.4	276	1401	250	409	1476	0.815	0.176	0.527692	0.374281	0.698413	0.56975	0.807689	0.603175	0.0766809	1	0.708333	0.217945	0.703125	0.235932
run 2428	cell_cycle,_ATP_binding_(M144); cell_junction_(GO)_(M4.13); enriched_in_nuclear_pore_complex_interacting_proteins_(M247); Plasma_cell_surface_signature_(S3); proteasome_(M226); spliceosome_(M250); transcriptional_targets_of_glucocorticoid_receptor_(M74)	762.8	455	1079	487	712	1081	0.777	0.186	0.558273	0.416349	0.730159	0.603485	0.834287	0.603175	0.0247123	0.331975	0.725645	0.196734	0.734375	0.18663
run 786	cytokines_-_recepters_cluster_(M115); enriched_for_TF_motif_PAX3_(M179); proteasome_(M226); TBA_(M208); TBA_(M241)	764.2	498	1034	542	699	1048	0.778	0.188	0.564397	0.424503	0.730159	0.603485	0.834287	0.603175	0.0247123	0.627626	0.714831	0.205519	0.734375	0.193481
run 1378	enriched_in_antigen_presentation_(I)_(M71); RIG-1_like_receptor_signaling_(M68); spliceosome_(M250); TBA_(M80)	765	1162	365	1282	649	367	0.784	0.211	0.620381	0.529349	0.777778	0.655356	0.872849	0.603175	0.00262065	0.789268	0.773011	0.156418	0.780208	0.128442
run 1772	cytokines_-_recepters_cluster_(M115); enriched_in_extracellular_matrix_&_associated_proteins_(M202); FACS_CD11c+_of_live_PBMCs; spliceosome_(M250); TBA_(M177.0); transmembrane_and_ion_transporters_(II)_(M224)	765.2	432	1174	373	601	1246	0.792	0.185	0.545971	0.403158	0.714286	0.586539	0.821071	0.603175	0.045027	1	0.750248	0.182379	0.71875	0.207289
run 168	enriched_in_extracellular_matrix_&_associated_proteins_(M202); extracellular_matrix_(II)_(M2.1); FACS_PfSPZ-specific_Vd2_of_T_cells; NK_cell_surface_signature_(S1); proteasome_(M226); Resting_dendritic_cell_surface_signature_(S10)	765.4	586	774	727	965	775	0.754	0.192	0.580427	0.462113	0.746032	0.620597	0.84733	0.603175	0.0126294	0.802587	0.742424	0.223113	0.770833	0.200909
run 2278	cytokines_-_recepters_cluster_(M115); enriched_in_extracellular_matrix_&_associated_proteins_(M202); FACS_PfSPZ-specific_Vd1_of_T_cells; FACS_PfSPZ-specific_Vd1/2-_of_T_cells; mitotic_cell_cycle_-_DNA_replication_(M4.4); proteasome_(M226); spliceosome_(M250)	766.2	477	1077	345	853	1079	0.764	0.187	0.542599	0.416349	0.730159	0.603485	0.834287	0.603175	0.0247123	0.331975	0.730556	0.217803	0.734375	0.206502
run 31	DNA_repair_(M76); enriched_in_extracellular_matrix_&_associated_proteins_(M202); extracellular_matrix_(III)_(M2.2); NK_cell_surface_signature_(S1); T_&_B_cell_development,_activation_(M62.0); TBA_(M233)	766.2	672	1007	647	538	967	0.799	0.195	0.57403	0.430508	0.746032	0.620597	0.84733	0.603175	0.0126294	0.0244489	0.701389	0.0769974	0.747917	0.0844714
run 1092	cell_division_in_stimulated_CD4_T_cells_(M4.6); enriched_in_extracellular_matrix_&_associated_proteins_(M202); mitotic_cell_cycle_-_DNA_replication_(M4.4); proteasome_(M226); spliceosome_(M250); TBA_(M186)	766.6	661	661	1103	749	659	0.773	0.195	0.608671	0.477612	0.761905	0.637884	0.860188	0.603175	0.00598644	0.121335	0.749098	0.150711	0.764583	0.126998
run 2336	FACS_PBs_of_B_cells; myeloid_cell_cytokines,_metallopeptidases_and_laminins_(M78); TBA_(M192); TBA_(M220); type_I_interferon_response_(M127)	766.8	590	820	627	978	819	0.753	0.192	0.571935	0.454545	0.746032	0.620597	0.84733	0.603175	0.0126294	0.453255	0.734659	0.177616	0.75	0.169251
run 1586	cytoskeleton/actin_(SRF_transcription_targets)_(M145.1); NK_cell_surface_signature_(S1); TBA_(M32.5)	768.8	481	1109	421	722	1111	0.776	0.187	0.551594	0.416349	0.730159	0.603485	0.834287	0.603175	0.0247123	0.331975	0.695833	0.206996	0.734375	0.18663
run 749	proteasome_(M226); spliceosome_(M250); transmembrane_and_ion_transporters_(II)_(M224)	769.4	849	606	889	898	605	0.759	0.201	0.592789	0.485014	0.761905	0.637884	0.860188	0.603175	0.00598644	0.3017	0.762798	0.109383	0.763542	0.0747972
run 2500	cell_cycle,_ATP_binding_(M144); nuclear_pore_complex_(mitosis)_(M106.1); spliceosome_(M250); TBA_(M186); TBA_(M208)	770.8	518	1201	510	448	1177	0.808	0.189	0.56048	0.399327	0.730159	0.603485	0.834287	0.603175	0.0247123	0.0523451	0.713889	0.204351	0.734375	0.179518
run 1390	cell_division_in_stimulated_CD4_T_cells_(M4.6); enriched_in_antigen_presentation_(I)_(M71); nuclear_pore_complex_(M106.0); proteasome_(M226); Resting_dendritic_cell_surface_signature_(S10); T_cell_surface,_activation_(M36)	772.6	1056	73	1506	1155	73	0.737	0.208	0.637887	0.622343	0.825397	0.709029	0.909481	0.603175	0.000129739	0.2278	0.819196	0.156759	0.826042	0.15547
run 1622	CD1_and_other_DC_receptors_(M50); extracellular_region_cluster_(GO)_(M189); nuclear_pore_complex_(mitosis)_(M106.1)	773.8	1007	392	958	1121	391	0.741	0.206	0.597653	0.522727	0.777778	0.655356	0.872849	0.603175	0.00262065	0.422678	0.779762	0.195887	0.791667	0.190941
run 2280	spliceosome_(M250); TBA_(M220); transmembrane_and_ion_transporters_(II)_(M224)	774.2	1106	758	1120	153	734	0.855	0.209	0.60961	0.462151	0.761905	0.637884	0.860188	0.603175	0.00598644	0.00982327	0.713636	0.0459068	0.760417	0.085898
run 1971	enriched_in_NK_cells_(II)_(M61.0); FACS_PBs_of_B_cells; FACS_PfSPZ-specific_Vg9-_of_Vd2_cells; lysosome_(M209); nuclear_pore_complex_(mitosis)_(M106.1); proteasome_(M226); TBA_(M186)	781.2	638	876	595	929	868	0.757	0.194	0.569009	0.446762	0.746032	0.620597	0.84733	0.603175	0.0126294	0.2113	0.731548	0.0999646	0.747917	0.0844714
run 1237	enriched_in_extracellular_matrix_&_associated_proteins_(M202); enriched_in_NK_cells_(receptor_activation)_(M61.2); platelet_activation_and_degranulation_(M85); spliceosome_(M250)	781.4	614	1085	609	512	1087	0.802	0.193	0.56989	0.416349	0.730159	0.603485	0.834287	0.603175	0.0247123	0.331975	0.715814	0.151309	0.733333	0.154448
run 1217	cell_activation_(IL15,_IL23,_TNF)_(M24); extracellular_region_cluster_(GO)_(M189); myeloid_cell_cytokines,_metallopeptidases_and_laminins_(M78); spliceosome_(M250)	781.8	1133	619	1155	384	618	0.818	0.21	0.611559	0.485014	0.761905	0.637884	0.860188	0.603175	0.00598644	0.3017	0.741509	0.0820488	0.761458	0.0618368
run 1871	FACS_immature_of_B_cells; myeloid_cell_cytokines,_metallopeptidases_and_laminins_(M78); nuclear_pore_complex_(mitosis)_(M106.1); proteasome_(M226); TBA_(M26.1); TBA_(M66); transmembrane_and_ion_transporters_(II)_(M224)	783.2	668	892	656	816	884	0.768	0.195	0.574738	0.446762	0.746032	0.620597	0.84733	0.603175	0.0126294	0.2113	0.717298	0.170649	0.748958	0.151397
run 2052	enriched_in_extracellular_matrix_&_associated_proteins_(M202); enriched_in_G-protein_coupled_receptors_(M130); glycerophospholipid_metabolism_(M114.1); mitotic_cell_cycle_-_DNA_replication_(M4.4)	784	500	1090	434	804	1092	0.769	0.188	0.552833	0.416349	0.730159	0.603485	0.834287	0.603175	0.0247123	0.331975	0.709325	0.195664	0.734375	0.179518
run 1883	FACS_CD56+CD16+_of_live_PBMCs; proteasome_(M226); spliceosome_(M250); TBA_(M220); TBA_(M41.3)	785.8	1073	696	1100	366	694	0.821	0.208	0.608338	0.477612	0.761905	0.637884	0.860188	0.603175	0.00598644	0.121335	0.716504	0.230268	0.765625	0.18663
run 306	C-MYC_transcriptional_network_(M4.12); enriched_in_DNA_interacting_proteins_(M182); enriched_in_extracellular_matrix_&_associated_proteins_(M202); enriched_in_monocytes_(IV)_(M118.0); FACS_Vg9+_of_Vd2_cells; Hox_cluster_II_(M17.1); transmembrane_and_ion_transporters_(II)_(M224)	785.8	375	1260	310	519	1465	0.801	0.182	0.535766	0.39084	0.698413	0.56975	0.807689	0.603175	0.0766809	0.358795	0.734101	0.194976	0.702083	0.184889
run 802	mitotic_cell_cycle_-_DNA_replication_(M4.4); proteasome_(M226); TBA_(M105)	787	978	354	1255	1010	338	0.751	0.205	0.618969	0.533865	0.793651	0.673027	0.885298	0.603175	0.00105453	0.00554567	0.744444	0.126686	0.795833	0.0916667
run 1475	CSP-specific IgG; Hox_cluster_III_(M17.2); proteasome_(M226); TBA_(M177.0); TBA_(M192)	788	330	1217	268	932	1193	0.757	0.179	0.529835	0.399327	0.730159	0.603485	0.834287	0.603175	0.0247123	0.0523451	0.694048	0.208887	0.734375	0.179518
run 1146	enriched_in_antigen_presentation_(I)_(M71); myeloid,_dendritic_cell_activation_via_NFkB_(I)_(M43.0); Resting_dendritic_cell_surface_signature_(S10); TBA_(M186); TBA_(M32.7); transmembrane_transport_(II)_(M191)	788.4	496	1026	450	930	1040	0.757	0.188	0.554113	0.424503	0.730159	0.603485	0.834287	0.603175	0.0247123	0.627626	0.725325	0.176835	0.733333	0.177951
run 759	cytokines_-_recepters_cluster_(M115); enriched_in_extracellular_matrix_&_associated_proteins_(M202); proteasome_(M226); Resting_dendritic_cell_surface_signature_(S10)	788.8	859	641	873	931	640	0.757	0.201	0.591189	0.485014	0.761905	0.637884	0.860188	0.603175	0.00598644	0.3017	0.720779	0.176534	0.764583	0.185358
run 1458	CSP-specific IgG; Resting_dendritic_cell_surface_signature_(S10); spliceosome_(M250)	790	819	608	778	1138	607	0.739	0.2	0.58381	0.485014	0.761905	0.637884	0.860188	0.603175	0.00598644	0.3017	0.754167	0.0805795	0.763542	0.0905471
run 598	C-MYC_transcriptional_network_(M4.12); cell_division_-_E2F_transcription_network_(M4.8); mitotic_cell_cycle_-_DNA_replication_(M4.4); spliceosome_(M250); TBA_(M186)	791	570	1008	618	791	968	0.77	0.191	0.571047	0.430508	0.746032	0.620597	0.84733	0.603175	0.0126294	0.0244489	0.7	0.223995	0.748958	0.221275
run 33	enriched_in_antigen_presentation_(I)_(M71); proteasome_(M226); spliceosome_(M250)	791.2	502	1219	490	550	1195	0.798	0.188	0.558486	0.399327	0.730159	0.603485	0.834287	0.603175	0.0247123	0.0523451	0.693056	0.135977	0.732292	0.103099
run 2380	cell_cycle_and_growth_arrest_(M31); leukocyte_migration_(M88.0); proteasome_(M226); spliceosome_(M250)	791.6	779	491	1138	1064	486	0.746	0.199	0.61083	0.508909	0.777778	0.655356	0.872849	0.603175	0.00262065	0.0613688	0.756439	0.172476	0.78125	0.180422
run 2118	enriched_in_extracellular_matrix_&_associated_proteins_(M202); integrin_mediated_leukocyte_migration_(M39); platelet_activation_(I)_(M32.0); spliceosome_(M250)	791.8	600	1107	549	594	1109	0.793	0.192	0.565168	0.416349	0.730159	0.603485	0.834287	0.603175	0.0247123	0.331975	0.696726	0.18345	0.73125	0.170324
run 1919	extracellular_matrix,_complement_(M140); innate_antiviral_response_(M150); myeloid_cell_cytokines,_metallopeptidases_and_laminins_(M78); proinflammatory_cytokines_and_chemokines_(M29); Resting_dendritic_cell_surface_signature_(S10); spliceosome_(M250)	793.6	788	593	914	1080	593	0.745	0.199	0.595111	0.492208	0.761905	0.637884	0.860188	0.603175	0.00598644	0.605577	0.726389	0.185447	0.763542	0.126536
run 1222	cytokines_-_recepters_cluster_(M115); enriched_in_monocytes_(IV)_(M118.0); extracellular_matrix_(II)_(M2.1); FACS_IgM+_of_memory; proteasome_(M226)	794.2	1057	181	1123	1429	181	0.712	0.208	0.609804	0.579065	0.809524	0.690912	0.897516	0.603175	0.000387992	0.0433081	0.80291	0.17668	0.833333	0.157288
run 146	chemokine_cluster_(I)_(M27.0); enriched_in_T_cells_(I)_(M7.0); FACS_IgM+_of_memory; mitotic_cell_cycle_in_stimulated_CD4_T_cells_(M4.5); proteasome_(M226); spliceosome_(M250); T_&_B_cell_development,_activation_(M62.0)	795.4	1088	194	1610	894	191	0.759	0.209	0.646456	0.572881	0.809524	0.690912	0.897516	0.603175	0.000387992	0.00937477	0.793056	0.208629	0.8125	0.183995
run 1867	proteasome_(M226); Resting_dendritic_cell_surface_signature_(S10); spliceosome_(M250); T_&_B_cell_development,_activation_(M62.0); transmembrane_transport_(SLC_cluster)_(M154.1)	796.8	953	581	892	977	581	0.753	0.204	0.593246	0.492208	0.761905	0.637884	0.860188	0.603175	0.00598644	0.605577	0.741987	0.204752	0.765625	0.164372
run 1138	cytokines_-_recepters_cluster_(M115); nuclear_pore_complex_(mitosis)_(M106.1); spliceosome_(M250); T_&_B_cell_development,_activation_(M62.0); transmembrane_and_ion_transporters_(II)_(M224)	797.4	642	841	633	1031	840	0.749	0.194	0.57247	0.454545	0.746032	0.620597	0.84733	0.603175	0.0126294	0.453255	0.714683	0.175397	0.748958	0.182586
run 1610	CD1_and_other_DC_receptors_(M50); enriched_in_T_cells_(I)_(M7.0); FACS_PBs_of_memory; spliceosome_(M250); T_cell_activation_(II)_(M7.3)	797.8	362	1306	367	648	1306	0.785	0.181	0.544953	0.386364	0.714286	0.586539	0.821071	0.603175	0.045027	0.4795	0.692045	0.177944	0.717708	0.155359
run 1626	extracellular_matrix_(II)_(M2.1); myeloid_cell_cytokines,_metallopeptidases_and_laminins_(M78); proteasome_(M226); TBA_(M186); Wnt_signaling_pathway_(M206)	798.4	1197	402	1194	798	401	0.769	0.212	0.614392	0.522727	0.777778	0.655356	0.872849	0.603175	0.00262065	0.422678	0.763542	0.102027	0.780208	0.11787
run 528	CD28_costimulation_(M12); enriched_in_NK_cells_(II)_(M61.0); proteasome_(M226); T_&_B_cell_development,_activation_(M62.0); TBA_(M32.5); TBA_(M41.3)	798.4	1411	161	1412	847	161	0.764	0.219	0.630606	0.585071	0.809524	0.690912	0.897516	0.603175	0.000387992	0.148915	0.830688	0.115102	0.852778	0.0936651
run 924	enriched_in_extracellular_matrix_&_associated_proteins_(M202); enriched_in_monocytes_(I)_(M4.15); enriched_in_NK_cells_(II)_(M61.0); myeloid_cell_cytokines,_metallopeptidases_and_laminins_(M78); proteasome_(M226)	798.4	1139	596	1125	536	596	0.799	0.21	0.60998	0.492208	0.761905	0.637884	0.860188	0.603175	0.00598644	0.605577	0.71875	0.224059	0.765625	0.179518
run 1478	enriched_in_antigen_presentation_(I)_(M71); FACS_IgG+_of_memory; myeloid_cell_cytokines,_metallopeptidases_and_laminins_(M78); proteasome_(M226); Resting_dendritic_cell_surface_signature_(S10); spliceosome_(M250); transcriptional_targets_of_glucocorticoid_receptor_(M74)	800.6	1552	173	1532	573	173	0.795	0.224	0.640268	0.585071	0.809524	0.690912	0.897516	0.603175	0.000387992	0.148915	0.77877	0.137936	0.809375	0.13516
run 2113	cytokines_-_recepters_cluster_(M115); Resting_dendritic_cell_surface_signature_(S10); Wnt_signaling_pathway_(M206)	801	1297	241	1378	848	241	0.764	0.215	0.627184	0.559914	0.793651	0.673027	0.885298	0.603175	0.00105453	0.5791	0.777778	0.103935	0.794792	0.137073
run 2407	cell_division_in_stimulated_CD4+_T_cells_(M46); heme_biosynthesis_(II)_(M222); integrin_mediated_leukocyte_migration_(M39); platelet_activation_(I)_(M32.0); proteasome_(M226); Resting_dendritic_cell_surface_signature_(S10)	801.8	941	389	1080	1211	388	0.732	0.204	0.606384	0.522727	0.777778	0.655356	0.872849	0.603175	0.00262065	0.422678	0.809425	0.123667	0.779167	0.117556
run 1049	cytoskeleton/actin_(SRF_transcription_targets)_(M145.0); phosphatidylinositol_signaling_system_(M101); proteasome_(M226); TBA_(M188)	803.2	763	1061	780	431	981	0.811	0.198	0.583987	0.422018	0.746032	0.620597	0.84733	0.603175	0.0126294	0.00595953	0.693845	0.215205	0.75	0.169251
run 442	cytoskeleton/actin_(SRF_transcription_targets)_(M145.1); enriched_in_extracellular_matrix_&_associated_proteins_(M202); FACS_CD14+_of_live_PBMCs; nuclear_pore_complex_(M106.0); nuclear_pore_complex_(mitosis)_(M106.1); proteasome_(M226); spliceosome_(M250)	804	331	1491	265	483	1450	0.805	0.179	0.529324	0.359322	0.714286	0.586539	0.821071	0.603175	0.045027	0.0338949	0.65	0.0847791	0.716667	0.126793
run 901	CD1_and_other_DC_receptors_(M50); cytokines_-_recepters_cluster_(M115); mitosis_(TF_motif_CCAATNNSNNNGCG)_(M169); Resting_dendritic_cell_surface_signature_(S10); TBA_(M136)	806.2	1266	503	1263	501	498	0.803	0.214	0.619521	0.508909	0.777778	0.655356	0.872849	0.603175	0.00262065	0.0613688	0.728224	0.103678	0.779167	0.0775045
run 1052	CSP-specific IgG; cytoskeleton/actin_(SRF_transcription_targets)_(M145.0); E2F1_targets_(Q4)_(M10.1); intracellular_transport_(M147); nuclear_pore_complex_(M106.0); proteasome_(M226); TBA_(M32.6)	807.2	829	974	833	378	1022	0.819	0.2	0.588134	0.432432	0.730159	0.603485	0.834287	0.603175	0.0247123	1	0.711851	0.217465	0.734375	0.206502
run 153	CD1_and_other_DC_receptors_(M50); CD28_costimulation_(M12); CytokineObsConc_IL-8_CXCL8; spliceosome_(M250)	809.8	482	1184	452	675	1256	0.781	0.187	0.554339	0.403158	0.714286	0.586539	0.821071	0.603175	0.045027	1	0.695265	0.190243	0.717708	0.178742
run 814	cell_cycle,_ATP_binding_(M144); CSP-specific IgG; myeloid_cell_enriched_receptors_and_transporters_(M4.3); nuclear_pore_complex_(mitosis)_(M106.1); Resting_dendritic_cell_surface_signature_(S10); spliceosome_(M250); T_cell_surface,_activation_(M36)	810	1129	399	1160	964	398	0.754	0.21	0.611953	0.522727	0.777778	0.655356	0.872849	0.603175	0.00262065	0.422678	0.765657	0.171757	0.78125	0.165359
run 43	CD1_and_other_DC_receptors_(M50); extracellular_region_cluster_(GO)_(M189); myeloid_cell_cytokines,_metallopeptidases_and_laminins_(M78); nuclear_pore_complex_(M106.0); Plasma_cell_surface_signature_(S3); spliceosome_(M250)	811.8	277	1695	230	203	1654	0.845	0.176	0.524921	0.318725	0.698413	0.56975	0.807689	0.603175	0.0766809	0.0217815	0.699603	0.200501	0.703125	0.200098
run 102	CSP-specific IgG; FACS_CD3+CD8+_of_live_PBMCs; platelet_activation_(II)_(M32.1); spliceosome_(M250)	813.8	1295	136	1292	1210	136	0.732	0.215	0.621045	0.590909	0.809524	0.690912	0.897516	0.603175	0.000387992	0.386476	0.81627	0.20167	0.810417	0.183096
run 1965	extracellular_region_cluster_(GO)_(M189); Resting_dendritic_cell_surface_signature_(S10); spliceosome_(M250)	814.4	361	1471	329	481	1430	0.805	0.181	0.539704	0.359322	0.714286	0.586539	0.821071	0.603175	0.045027	0.0338949	0.695437	0.210514	0.717708	0.218114
run 56	BCR_signaling_(M54); cell_division_in_stimulated_CD4+_T_cells_(M46); enriched_in_extracellular_matrix_&_associated_proteins_(M202); proteasome_(M226); Resting_dendritic_cell_surface_signature_(S10); TBA_(M233)	816.4	1473	143	1464	859	143	0.763	0.221	0.635113	0.590909	0.809524	0.690912	0.897516	0.603175	0.000387992	0.386476	0.795928	0.185158	0.8125	0.183995
run 507	FACS_TCRgd; proteasome_(M226); TBA_(M186)	816.8	1094	409	1067	1106	408	0.743	0.209	0.605716	0.522727	0.777778	0.655356	0.872849	0.603175	0.00262065	0.422678	0.757229	0.161815	0.779167	0.147078
run 12	CD1_and_other_DC_receptors_(M50); cell_development_(M175); E2F1_targets_(Q4)_(M10.1); proteasome_(M226)	817.6	898	1002	887	339	962	0.825	0.202	0.592565	0.430508	0.746032	0.620597	0.84733	0.603175	0.0126294	0.0244489	0.70414	0.112922	0.745833	0.0887803
run 648	mismatch_repair_(I)_(M22.0); Resting_dendritic_cell_surface_signature_(S10); spliceosome_(M250); T_&_B_cell_development,_activation_(M62.0)	818.2	758	847	736	904	846	0.759	0.198	0.581236	0.454545	0.746032	0.620597	0.84733	0.603175	0.0126294	0.453255	0.705357	0.0761502	0.746875	0.0856197
run 1411	mitotic_cell_cycle_-_DNA_replication_(M4.4); proteasome_(M226); spliceosome_(M250)	818.6	923	722	944	787	717	0.77	0.203	0.596924	0.469994	0.761905	0.637884	0.860188	0.603175	0.00598644	0.0388671	0.727679	0.102733	0.763542	0.126536
run 192	CD28_costimulation_(M12); cell_junction_(M162.1); CSP-specific IgG; RIG-1_like_receptor_signaling_(M68); T_&_B_cell_development,_activation_(M62.0); TBA_(M80); transmembrane_and_ion_transporters_(II)_(M224)	818.6	730	844	706	970	843	0.754	0.197	0.579166	0.454545	0.746032	0.620597	0.84733	0.603175	0.0126294	0.453255	0.709957	0.224302	0.75	0.210406
run 2124	CSP-specific IgG; enriched_in_antigen_presentation_(II)_(M95.0); enriched_in_B_cells_(VI)_(M69); enriched_in_extracellular_matrix_&_associated_proteins_(M202); enriched_in_monocytes_(I)_(M4.15); mitotic_cell_cycle_-_DNA_replication_(M4.4); NK_cell_surface_signature_(S1)	819.4	665	837	678	1081	836	0.745	0.195	0.576831	0.454545	0.746032	0.620597	0.84733	0.603175	0.0126294	0.453255	0.719625	0.23819	0.75	0.204124
run 2057	enriched_in_extracellular_matrix_&_associated_proteins_(M202); FACS_Vg9+Vd2+_of_T_cells; spliceosome_(M250); TBA_(M186)	820.8	571	1358	439	387	1349	0.818	0.191	0.553138	0.377607	0.714286	0.586539	0.821071	0.603175	0.045027	0.238593	0.699008	0.201241	0.71875	0.19432
run 2447	FACS_atypical_memory_of_B_cells; FACS_immature_of_B_cells; Resting_dendritic_cell_surface_signature_(S10); spliceosome_(M250); TBA_(M104)	824.2	1069	473	1110	997	472	0.752	0.208	0.609083	0.515917	0.777778	0.655356	0.872849	0.603175	0.00262065	0.181449	0.722073	0.188	0.780208	0.128442
run 1845	CD1_and_other_DC_receptors_(M50); enriched_in_nuclear_pore_complex_interacting_proteins_(M247); FACS_CSP-specific_memory_B_cells_of_live_leukocytes; FACS_Vd1_of_T_cells; NK_cell_surface_signature_(S1); spliceosome_(M250); TBA_(M105)	827.4	460	1314	381	668	1314	0.782	0.186	0.547358	0.386364	0.714286	0.586539	0.821071	0.603175	0.045027	0.4795	0.679545	0.219739	0.71875	0.207289
run 2338	CSP-specific IgG; nuclear_pore_complex_(M106.0); proteasome_(M226); spliceosome_(M250); TBA_(M186)	829.6	857	692	857	1052	690	0.747	0.201	0.589625	0.477612	0.761905	0.637884	0.860188	0.603175	0.00598644	0.121335	0.722763	0.164894	0.764583	0.136867
run 76	cell_division_in_stimulated_CD4_T_cells_(M4.6); enriched_in_B_cells_(VI)_(M69); enriched_in_G-protein_coupled_receptors_(M130); extracellular_matrix_(II)_(M2.1); proteasome_(M226); spliceosome_(M250); TBA_(M128)	831	715	1066	642	664	1068	0.782	0.197	0.573551	0.416349	0.730159	0.603485	0.834287	0.603175	0.0247123	0.331975	0.788889	0.083887	0.808333	0.0629153
run 527	CSP-specific IgG; enriched_in_extracellular_matrix_&_associated_proteins_(M202); FACS_IgG-IgM-_of_memory; proteasome_(M226); spliceosome_(M250); T_&_B_cell_development,_activation_(M62.0)	832	1145	700	1126	491	698	0.804	0.21	0.61006	0.477612	0.761905	0.637884	0.860188	0.603175	0.00598644	0.121335	0.701335	0.122883	0.760417	0.0690963
run 1880	cell_junction_(GO)_(M4.13); enriched_in_extracellular_matrix_&_associated_proteins_(M202); enriched_in_nuclear_pore_complex_interacting_proteins_(M247); golgi_membrane_(II)_(M237); proteasome_(M226); TBA_(M105); transmembrane_transport_(SLC_cluster)_(M154.1)	832.6	881	736	895	899	752	0.759	0.202	0.593509	0.469474	0.746032	0.620597	0.84733	0.603175	0.0126294	1	0.749702	0.137294	0.747917	0.141973
run 408	cytoskeleton/actin_(SRF_transcription_targets)_(M145.0); metabolism_in_mitochondria,_peroxisome_(M187); nuclear_pore_complex_(M106.0); proteasome_(M226); RIG-1_like_receptor_signaling_(M68); TBA_(M197); TBA_(source:_naive_B_cells)_(M152.1)	833.4	1370	427	1377	567	426	0.796	0.217	0.627116	0.522727	0.777778	0.655356	0.872849	0.603175	0.00262065	0.422678	0.734425	0.211654	0.78125	0.180422
run 1369	E2F_transcription_factor_network_(M8); enriched_in_extracellular_matrix_&_associated_proteins_(M202); enriched_in_nuclear_pore_complex_interacting_proteins_(M247); proteasome_(M226); Resting_dendritic_cell_surface_signature_(S10); T_cell_surface_signature_(S0)	834.6	566	970	621	998	1018	0.752	0.191	0.571227	0.432432	0.730159	0.603485	0.834287	0.603175	0.0247123	1	0.717593	0.244671	0.790278	0.12777
run 2382	C-MYC_transcriptional_network_(M4.12); FACS_naive_of_B_cells; proteasome_(M226); respiratory_electron_transport_chain_(mitochondrion)_(M216)	834.6	613	961	567	1023	1009	0.75	0.193	0.566929	0.432432	0.730159	0.603485	0.834287	0.603175	0.0247123	1	0.727679	0.201701	0.734375	0.193481
run 326	chemokines_and_receptors_(M38); enriched_in_NK_cells_(II)_(M61.0); enriched_in_nuclear_pore_complex_interacting_proteins_(M247); leukocyte_migration_(M88.0); Resting_dendritic_cell_surface_signature_(S10); TBA_(M105)	835.6	520	1226	528	702	1202	0.778	0.189	0.562775	0.399327	0.730159	0.603485	0.834287	0.603175	0.0247123	0.0523451	0.684073	0.246826	0.734375	0.212714
run 2056	chemokines_and_receptors_(M38); FACS_CD14+_of_live_PBMCs; Plasma_cell_surface_signature_(S3); proteasome_(M226); Resting_dendritic_cell_surface_signature_(S10)	837.4	922	704	878	939	744	0.756	0.203	0.591692	0.476636	0.746032	0.620597	0.84733	0.603175	0.0126294	0.802587	0.731629	0.203137	0.748958	0.159766
run 2048	enriched_for_cell_migration_(M122); extracellular_region_cluster_(GO)_(M189); FACS_CD3+_of_live_PBMCs; spliceosome_(M250); TBA_(M186); transcriptional_targets_of_glucocorticoid_receptor_(M74)	838.2	810	913	813	757	898	0.772	0.2	0.587025	0.438753	0.746032	0.620597	0.84733	0.603175	0.0126294	0.0801183	0.820635	0.251361	0.833333	0.190941
run 2365	CD1_and_other_DC_receptors_(M50); CSP-specific IgG; enriched_in_T_cells_(I)_(M7.0); proteasome_(M226); TBA_(M188); TBA_(M193); TBA_(M233)	841.6	743	907	712	849	997	0.764	0.198	0.579448	0.440146	0.730159	0.603485	0.834287	0.603175	0.0247123	1	0.772037	0.162099	0.733333	0.211394
run 144	cytoskeleton/actin_(SRF_transcription_targets)_(M145.0); enriched_in_antigen_presentation_(II)_(M95.0); innate_antiviral_response_(M150); Resting_dendritic_cell_surface_signature_(S10); RIG-1_like_receptor_signaling_(M68); spliceosome_(M250)	842	904	904	793	713	896	0.777	0.202	0.585144	0.446762	0.746032	0.620597	0.84733	0.603175	0.0126294	0.2113	0.68745	0.121488	0.747917	0.111102
run 2412	CSP-specific IgG; FACS_CSP-specific_memory_B_cells_of_live_leukocytes; nuclear_pore_complex_(mitosis)_(M106.1); Resting_dendritic_cell_surface_signature_(S10); spliceosome_(M250)	842.6	818	955	837	600	1003	0.792	0.2	0.588533	0.432432	0.730159	0.603485	0.834287	0.603175	0.0247123	1	0.754627	0.104371	0.732292	0.103099
run 1852	enriched_in_monocytes_(IV)_(M118.0); mismatch_repair_(II)_(M22.1); mitotic_cell_cycle_-_DNA_replication_(M4.4); proteasome_(M226); respiratory_electron_transport_chain_(mitochondrion)_(M231)	843.4	1296	481	1283	681	476	0.779	0.215	0.620572	0.508909	0.777778	0.655356	0.872849	0.603175	0.00262065	0.0613688	0.777835	0.17093	0.780208	0.147329
run 1717	enriched_in_extracellular_matrix_&_associated_proteins_(M202); enriched_in_T_cells_(I)_(M7.0); extracellular_matrix_(II)_(M2.1); Resting_dendritic_cell_surface_signature_(S10); spliceosome_(M250)	843.8	1475	413	1450	469	412	0.806	0.221	0.633909	0.522727	0.777778	0.655356	0.872849	0.603175	0.00262065	0.422678	0.755303	0.0613652	0.779167	0.0775045
run 1762	enriched_in_extracellular_matrix_&_associated_proteins_(M202); G_protein_coupled_receptors_cluster_(M155); Resting_dendritic_cell_surface_signature_(S10); spliceosome_(M250)	844.6	1261	522	1287	644	509	0.785	0.214	0.620783	0.501695	0.777778	0.655356	0.872849	0.603175	0.00262065	0.0161569	0.74881	0.215618	0.78125	0.1875
run 2376	cytoskeleton/actin_(SRF_transcription_targets)_(M145.0); proteasome_(M226); spliceosome_(M250); T_cell_surface_signature_(S0); transmembrane_and_ion_transporters_(II)_(M224)	846.2	820	610	876	1316	609	0.723	0.2	0.591629	0.485014	0.761905	0.637884	0.860188	0.603175	0.00598644	0.3017	0.750379	0.191882	0.765625	0.164372
run 1453	cell_activation_(IL15,_IL23,_TNF)_(M24); CSP-specific IgG; enriched_in_extracellular_matrix_&_associated_proteins_(M202); integrin_mediated_leukocyte_migration_(M39); proteasome_(M226); Resting_dendritic_cell_surface_signature_(S10)	847.6	834	978	861	539	1026	0.799	0.2	0.59049	0.432432	0.730159	0.603485	0.834287	0.603175	0.0247123	1	0.687446	0.201618	0.732292	0.162032
run 589	CD1_and_other_DC_receptors_(M50); complement_and_other_receptors_in_DCs_(M40); enriched_in_DNA_interacting_proteins_(M182); Plasma_cell_surface_signature_(S3); TBA_(M149)	849	1011	863	991	525	855	0.8	0.206	0.60012	0.446762	0.746032	0.620597	0.84733	0.603175	0.0126294	0.2113	0.759512	0.100283	0.786111	0.0774298
run 2430	enriched_in_extracellular_matrix_&_associated_proteins_(M202); proteasome_(M226); Resting_dendritic_cell_surface_signature_(S10)	850	1174	694	1187	503	692	0.803	0.211	0.61407	0.477612	0.761905	0.637884	0.860188	0.603175	0.00598644	0.121335	0.719643	0.161371	0.764583	0.126998
run 1563	enriched_in_extracellular_matrix_&_associated_proteins_(M202); phosphatidylinositol_signaling_system_(M101); spliceosome_(M250); T_&_B_cell_development,_activation_(M62.0)	850.8	1013	869	993	518	861	0.801	0.206	0.600347	0.446762	0.746032	0.620597	0.84733	0.603175	0.0126294	0.2113	0.739367	0.115413	0.748958	0.133089
run 1317	CD28_costimulation_(M12); extracellular_region_cluster_(GO)_(M189); G_protein_coupled_receptors_cluster_(M155); proteasome_(M226); Resting_dendritic_cell_surface_signature_(S10); TBA_(M197)	851	653	1236	682	424	1260	0.811	0.195	0.576983	0.394877	0.714286	0.586539	0.821071	0.603175	0.045027	0.813664	0.78719	0.0771704	0.809722	0.0583829
run 1107	proteasome_(M226); spliceosome_(M250); TBA_(M176); transmembrane_and_ion_transporters_(II)_(M224)	851.2	728	939	848	817	924	0.768	0.197	0.589187	0.438753	0.746032	0.620597	0.84733	0.603175	0.0126294	0.0801183	0.713041	0.112568	0.747917	0.132484
run 1829	enriched_in_DNA_interacting_proteins_(M182); enriched_in_NK_cells_(II)_(M61.0); proteasome_(M226)	851.6	979	526	1017	1223	513	0.731	0.205	0.601774	0.501695	0.777778	0.655356	0.872849	0.603175	0.00262065	0.0161569	0.744039	0.0760351	0.779167	0.0583333
run 90	CD28_costimulation_(M12); CSP-specific IgG; enriched_in_extracellular_matrix_&_associated_proteins_(M202); NK_cell_surface_signature_(S1); proteasome_(M226); Resting_dendritic_cell_surface_signature_(S10); T_cell_differentiation_via_ITK_and_PKC_(M18)	853.2	461	1317	388	783	1317	0.771	0.186	0.547969	0.386364	0.714286	0.586539	0.821071	0.603175	0.045027	0.4795	0.675	0.146881	0.717708	0.178742
run 2095	FACS_CD3+_of_live_PBMCs; NK_cell_surface_signature_(S1); Resting_dendritic_cell_surface_signature_(S10); spliceosome_(M250); TBA_(M105)	853.6	783	983	707	852	943	0.764	0.199	0.579167	0.430508	0.746032	0.620597	0.84733	0.603175	0.0126294	0.0244489	0.747222	0.186835	0.75	0.210406
run 627	CD28_costimulation_(M12); CD4_T_cell_surface_signature_Th1-stimulated_(S6); enriched_for_TF_motif_PAX3_(M179); proteasome_(M226); spliceosome_(M250)	855.4	1131	457	1167	1066	456	0.746	0.21	0.612641	0.515917	0.777778	0.655356	0.872849	0.603175	0.00262065	0.181449	0.749188	0.131353	0.777083	0.131696
run 570	CD1_and_other_DC_receptors_(M50); cell_cycle,_ATP_binding_(M144); spliceosome_(M250); TBA_(M186)	856.2	1018	743	981	780	759	0.771	0.206	0.599482	0.469474	0.746032	0.620597	0.84733	0.603175	0.0126294	1	0.732143	0.14484	0.746875	0.123058
run 1959	CSP-specific IgG; extracellular_matrix_(II)_(M2.1); proteasome_(M226); Resting_dendritic_cell_surface_signature_(S10); TBA_(M105)	856.8	538	1178	516	802	1250	0.769	0.19	0.561313	0.403158	0.714286	0.586539	0.821071	0.603175	0.045027	1	0.727717	0.202951	0.71875	0.213478
run 1488	enriched_in_extracellular_matrix_&_associated_proteins_(M202); extracellular_matrix_(II)_(M2.1); FACS_CD14+_of_live_PBMCs; innate_antiviral_response_(M150); T_&_B_cell_development,_activation_(M62.0)	857	825	817	798	1029	816	0.749	0.2	0.585378	0.454545	0.746032	0.620597	0.84733	0.603175	0.0126294	0.453255	0.738375	0.191586	0.747917	0.174851
run 2248	CD1_and_other_DC_receptors_(M50); enriched_in_antigen_presentation_(I)_(M71); T_&_B_cell_development,_activation_(M62.0); transmembrane_and_ion_transporters_(II)_(M224)	859.2	705	1048	653	828	1062	0.767	0.196	0.574602	0.424503	0.730159	0.603485	0.834287	0.603175	0.0247123	0.627626	0.701479	0.213296	0.734375	0.193481
run 1830	enriched_in_DNA_interacting_proteins_(M182); leukocyte_migration_(M88.0); NK_cell_surface_signature_(S1); proteasome_(M226); Rho_GTPase_cycle_(M4.14); spliceosome_(M250); TBA_(M41.1)	860.6	616	1039	580	1015	1053	0.751	0.193	0.568048	0.424503	0.730159	0.603485	0.834287	0.603175	0.0247123	0.627626	0.710795	0.147396	0.73125	0.0904272
run 2458	CSP-specific IgG; enriched_in_extracellular_matrix_&_associated_proteins_(M202); spliceosome_(M250); T_&_B_cell_development,_activation_(M62.0)	860.8	597	1042	628	981	1056	0.753	0.192	0.57195	0.424503	0.730159	0.603485	0.834287	0.603175	0.0247123	0.627626	0.707937	0.144535	0.733333	0.145774
run 1480	cell_development_(M175); FACS_immature_of_B_cells; nuclear_pore_complex_(mitosis)_(M106.1); proteasome_(M226); Resting_dendritic_cell_surface_signature_(S10)	861	596	1125	601	742	1241	0.774	0.192	0.569076	0.411215	0.714286	0.586539	0.821071	0.603175	0.045027	0.813664	0.710317	0.167018	0.717708	0.178742
run 1582	enriched_in_extracellular_matrix_&_associated_proteins_(M202); integrin_mediated_leukocyte_migration_(M39); platelet_activation_&_blood_coagulation_(M199); proteasome_(M226); T_cell_surface,_activation_(M36); TBA_(M177.0)	861.4	1343	322	1328	993	321	0.752	0.216	0.623233	0.547264	0.793651	0.673027	0.885298	0.603175	0.00105453	0.0960923	0.735511	0.17998	0.796875	0.138585
run 2453	enriched_in_DNA_interacting_proteins_(M182); enriched_in_NK_cells_(II)_(M61.0); integrin_mediated_leukocyte_migration_(M39); spliceosome_(M250)	862	1040	513	988	1234	535	0.73	0.207	0.599914	0.506012	0.761905	0.637884	0.860188	0.603175	0.00598644	1	0.752994	0.218502	0.765625	0.206502
run 687	C-MYC_transcriptional_network_(M4.12); proteasome_(M226); Resting_dendritic_cell_surface_signature_(S10)	862	1303	461	1311	775	460	0.771	0.215	0.622192	0.515917	0.777778	0.655356	0.872849	0.603175	0.00262065	0.181449	0.747768	0.0984507	0.779167	0.0775045
run 1279	spliceosome_(M250); TBA_(M233); TBA_(M32.6)	863.4	679	1233	564	632	1209	0.788	0.195	0.566663	0.399327	0.730159	0.603485	0.834287	0.603175	0.0247123	0.0523451	0.646139	0.195025	0.733333	0.154448
run 1710	CD1_and_other_DC_receptors_(M50); FACS_PBs_of_B_cells; mitotic_cell_cycle_-_DNA_replication_(M4.4); proteasome_(M226); spliceosome_(M250); TBA_(M186)	863.8	1022	993	1021	330	953	0.826	0.206	0.602264	0.430508	0.746032	0.620597	0.84733	0.603175	0.0126294	0.0244489	0.716667	0.214735	0.75	0.210406
run 800	cell_division_-_E2F_transcription_network_(M4.8); cytoskeleton/actin_(SRF_transcription_targets)_(M145.1); enriched_in_extracellular_matrix_&_associated_proteins_(M202); FACS_CD11c+_of_live_PBMCs; NK_cell_surface_signature_(S1); proteasome_(M226); T_&_B_cell_development,_activation_(M62.0)	864.6	1202	349	1201	1215	356	0.732	0.212	0.614691	0.535789	0.777778	0.655356	0.872849	0.603175	0.00262065	1	0.747054	0.209359	0.78125	0.165359
run 342	DNA_repair_(M76); enriched_in_extracellular_matrix_&_associated_proteins_(M202); FACS_immature_of_B_cells; NK_cell_surface_signature_(S1); proteasome_(M226); spliceosome_(M250); T_cell_surface,_activation_(M36)	865.6	981	781	792	992	782	0.752	0.205	0.585118	0.462113	0.746032	0.620597	0.84733	0.603175	0.0126294	0.802587	0.736932	0.134388	0.748958	0.159766
run 905	enriched_in_extracellular_matrix_&_associated_proteins_(M202); Naive_B_cell_surface_signature_(S8); TBA_(M233); transmembrane_and_ion_transporters_(I)_(M142)	865.8	685	1172	675	553	1244	0.797	0.196	0.576633	0.403158	0.714286	0.586539	0.821071	0.603175	0.045027	1	0.781085	0.278035	0.770833	0.295363
run 1707	enriched_in_extracellular_matrix_&_associated_proteins_(M202); nuclear_pore_complex_(mitosis)_(M106.1); proteasome_(M226)	866.4	847	805	710	1166	804	0.736	0.201	0.579342	0.454545	0.746032	0.620597	0.84733	0.603175	0.0126294	0.453255	0.781647	0.113245	0.747917	0.248642
run 1856	CytokineObsConc_CCL2_MCP-1; enriched_in_NK_cells_(II)_(M61.0); mismatch_repair_(II)_(M22.1); Plasma_cell_surface_signature_(S3); Resting_dendritic_cell_surface_signature_(S10)	867	599	1250	560	652	1274	0.784	0.192	0.566458	0.394877	0.714286	0.586539	0.821071	0.603175	0.045027	0.813664	0.698016	0.215079	0.71875	0.213478
run 1181	C-MYC_transcriptional_network_(M4.12); cell_division_in_stimulated_CD4_T_cells_(M4.6); enriched_in_antigen_presentation_(I)_(M71); proteasome_(M226); spliceosome_(M250); TBA_(M32.6); transmembrane_and_ion_transporters_(II)_(M224)	867.4	1231	437	1224	1009	436	0.751	0.213	0.616258	0.515917	0.777778	0.655356	0.872849	0.603175	0.00262065	0.181449	0.77004	0.16712	0.78125	0.157288
run 1275	FACS_PfSPZ-specific_Vd1/2-_of_T_cells; platelet_activation_and_degranulation_(M85); proteasome_(M226); TBA_(M141)	867.4	673	952	702	1073	937	0.746	0.195	0.578992	0.438753	0.746032	0.620597	0.84733	0.603175	0.0126294	0.0801183	0.691716	0.122238	0.747917	0.0844714
run 1942	E2F1_targets_(Q4)_(M10.1); enriched_in_extracellular_matrix_&_associated_proteins_(M202); integrin_mediated_leukocyte_migration_(M39); KLF12_targets_network_(M32.3); myeloid_cell_enriched_receptors_and_transporters_(M4.3)	867.6	346	1544	276	627	1545	0.788	0.18	0.530539	0.347684	0.698413	0.56975	0.807689	0.603175	0.0766809	0.358795	0.689286	0.238067	0.703125	0.224624
run 286	Hox_cluster_III_(M17.2); proteasome_(M226); spliceosome_(M250); TBA_(M186)	867.6	1364	482	1374	641	477	0.785	0.217	0.626908	0.508909	0.777778	0.655356	0.872849	0.603175	0.00262065	0.0613688	0.777778	0.20787	0.78125	0.213478
run 1211	cell_cycle_(I)_(M4.1); cytoskeleton/actin_(SRF_transcription_targets)_(M145.0); enriched_in_extracellular_matrix_&_associated_proteins_(M202); proteasome_(M226); TBA_(M242)	867.8	547	1368	504	561	1359	0.797	0.19	0.559698	0.377607	0.714286	0.586539	0.821071	0.603175	0.045027	0.238593	0.692956	0.112138	0.716667	0.11607
run 920	proteasome_(M226); spliceosome_(M250); TBA_(M136); TBA_(M243)	868.4	1093	655	992	949	653	0.755	0.209	0.600322	0.477612	0.761905	0.637884	0.860188	0.603175	0.00598644	0.121335	0.758433	0.199365	0.763542	0.19195
run 1863	cell_adhesion,_membrane_(M133.0); enriched_in_extracellular_matrix_&_associated_proteins_(M202); enriched_in_nuclear_pore_complex_interacting_proteins_(M247); proteasome_(M226); T_&_B_cell_development,_activation_(M62.0)	870.6	994	761	956	905	737	0.759	0.205	0.597504	0.462151	0.761905	0.637884	0.860188	0.603175	0.00598644	0.00982327	0.699519	0.140109	0.763542	0.0747972
run 609	cytokines_-_recepters_cluster_(M115); spliceosome_(M250); TBA_(M201)	871.8	1236	501	1199	927	496	0.757	0.213	0.614642	0.508909	0.777778	0.655356	0.872849	0.603175	0.00262065	0.0613688	0.739484	0.0667434	0.778125	0.0328744
run 793	cell_cycle,_ATP_binding_(M144); enriched_in_extracellular_matrix_&_associated_proteins_(M202); FACS_PBs_of_B_cells; NK_cell_surface_signature_(S1); proteasome_(M226); Resting_dendritic_cell_surface_signature_(S10)	872.4	485	1387	497	615	1378	0.791	0.187	0.55915	0.377607	0.714286	0.586539	0.821071	0.603175	0.045027	0.238593	0.673295	0.189027	0.716667	0.15456
run 667	enriched_in_nuclear_pore_complex_interacting_proteins_(M247); proteasome_(M226); Resting_dendritic_cell_surface_signature_(S10); spliceosome_(M250); TBA_(M141)	873.2	824	777	812	1175	778	0.735	0.2	0.586946	0.462113	0.746032	0.620597	0.84733	0.603175	0.0126294	0.802587	0.738492	0.180634	0.75	0.176777
run 62	enriched_in_extracellular_matrix_&_associated_proteins_(M202); erythrocyte_differentiation_(M173); Hox_cluster_III_(M17.2); Resting_dendritic_cell_surface_signature_(S10); spliceosome_(M250)	873.4	794	1032	754	741	1046	0.774	0.199	0.58232	0.424503	0.730159	0.603485	0.834287	0.603175	0.0247123	0.627626	0.716171	0.127523	0.732292	0.135801
run 405	cytoskeleton/actin_(SRF_transcription_targets)_(M145.1); enriched_in_DNA_interacting_proteins_(M182); enriched_in_nuclear_pore_complex_interacting_proteins_(M247); integrin_mediated_leukocyte_migration_(M39); NK_cell_surface_signature_(S1); TBA_(M233); TBA_(M41.0)	873.8	704	1045	640	921	1059	0.758	0.196	0.573157	0.424503	0.730159	0.603485	0.834287	0.603175	0.0247123	0.627626	0.704167	0.206548	0.734375	0.179518
run 640	enriched_for_SMAD2/3_signaling_(M97); enriched_in_extracellular_matrix_&_associated_proteins_(M202); enriched_in_nuclear_pore_complex_interacting_proteins_(M247); extracellular_region_cluster_(GO)_(M189); spliceosome_(M250)	874.6	1060	544	1117	1105	547	0.743	0.208	0.609477	0.499205	0.761905	0.637884	0.860188	0.603175	0.00598644	1	0.760638	0.100495	0.763542	0.0905471
run 2311	FACS_CD3+_of_live_PBMCs; receptors,_cell_migration_(M109); spliceosome_(M250)	877	1526	240	1500	879	240	0.761	0.223	0.637589	0.559914	0.793651	0.673027	0.885298	0.603175	0.00105453	0.5791	0.778355	0.179165	0.795833	0.163193
run 2492	FACS_PfSPZ-specific_Vg9+_of_Vd2_cells; platelet_activation_(I)_(M32.0); proteasome_(M226); Resting_dendritic_cell_surface_signature_(S10); T_&_B_cell_development,_activation_(M62.0)	877.2	827	697	925	1242	695	0.729	0.2	0.595785	0.477612	0.761905	0.637884	0.860188	0.603175	0.00598644	0.121335	0.71259	0.163248	0.763542	0.103937
run 960	CD1_and_other_DC_receptors_(M50); cytoskeleton/actin_(SRF_transcription_targets)_(M145.1); E2F_transcription_factor_network_(M8); enriched_in_extracellular_matrix_&_associated_proteins_(M202); extracellular_region_cluster_(GO)_(M189); myeloid_cell_cytokines,_metallopeptidases_and_laminins_(M78); spliceosome_(M250)	877.6	760	1249	741	365	1273	0.822	0.198	0.581562	0.394877	0.714286	0.586539	0.821071	0.603175	0.045027	0.813664	0.702183	0.203457	0.71875	0.19432
run 803	E2F1_targets_(Q3)_(M10.0); enriched_in_DNA_interacting_proteins_(M182); enriched_in_extracellular_matrix_&_associated_proteins_(M202); platelet_activation_(I)_(M32.0); TBA_(M177.0); TBA_(M186); TBA_(M192)	878.2	544	1297	499	754	1297	0.773	0.19	0.55923	0.386364	0.714286	0.586539	0.821071	0.603175	0.045027	0.4795	0.701885	0.22041	0.71875	0.207289
run 935	cytoskeleton/actin_(SRF_transcription_targets)_(M145.0); enriched_in_extracellular_matrix_&_associated_proteins_(M202); Plasma_cell_surface_signature_(S3); proteasome_(M226); Resting_dendritic_cell_surface_signature_(S10); TBA_(M80)	878.4	542	1269	474	891	1216	0.76	0.19	0.556712	0.390438	0.730159	0.603485	0.834287	0.603175	0.0247123	0.0152934	0.705353	0.204737	0.734375	0.18663
run 259	cell_division_in_stimulated_CD4+_T_cells_(M46); enriched_in_monocytes_(IV)_(M118.0); spliceosome_(M250); T_cell_surface_signature_(S0); TBA_(source:_B_cells)_(M152.0)	879	699	1024	638	996	1038	0.752	0.196	0.572875	0.424503	0.730159	0.603485	0.834287	0.603175	0.0247123	0.627626	0.728752	0.210043	0.734375	0.193481
run 2388	platelet_activation_-_actin_binding_(M196); proteasome_(M226); T_cell_surface_signature_(S0); TBA_(M32.7)	879.4	1554	313	1524	694	312	0.778	0.224	0.63918	0.547264	0.793651	0.673027	0.885298	0.603175	0.00105453	0.0960923	0.757386	0.121817	0.79375	0.106311
run 1376	BCR_signaling_(M54); cytoskeletal_remodeling_(enriched_for_SRF_targets)_(M34); cytoskeleton/actin_(SRF_transcription_targets)_(M145.0); enriched_in_NK_cells_(II)_(M61.0); enriched_in_nuclear_pore_complex_interacting_proteins_(M247); proteasome_(M226); TBA_(M32.5)	880.2	328	1641	291	520	1621	0.801	0.179	0.532381	0.32866	0.698413	0.56975	0.807689	0.603175	0.0766809	0.0664574	0.696759	0.117099	0.748611	0.185421
run 1185	interferon_alpha_response_(I)_(M158.0); leukocyte_migration_(M88.0); spliceosome_(M250)	881.6	1607	273	1597	658	273	0.783	0.226	0.645608	0.553678	0.793651	0.673027	0.885298	0.603175	0.00105453	0.267257	0.776389	0.120636	0.794792	0.116536
run 49	enriched_in_B_cells_(VI)_(M69); FACS_PBs_of_B_cells; interferon_alpha_response_(II)_(M158.1); NK_cell_surface_signature_(S1); proteasome_(M226); spliceosome_(M250); TBA_(M80)	882.8	980	666	1092	1012	664	0.751	0.205	0.607504	0.477612	0.761905	0.637884	0.860188	0.603175	0.00598644	0.121335	0.743254	0.193704	0.765625	0.179518
run 2370	E2F1_targets_(Q4)_(M10.1); enriched_in_extracellular_matrix_&_associated_proteins_(M202); proteasome_(M226); respiratory_electron_transport_chain_(mitochondrion)_(M216); respiratory_electron_transport_chain_(mitochondrion)_(M219); Resting_dendritic_cell_surface_signature_(S10); TBA_(M105)	883	813	765	996	1075	766	0.745	0.2	0.600527	0.462113	0.746032	0.620597	0.84733	0.603175	0.0126294	0.802587	0.777448	0.187939	0.75	0.176777
run 2053	cell_activation_(IL15,_IL23,_TNF)_(M24); enriched_in_nuclear_pore_complex_interacting_proteins_(M247); glycerophospholipid_metabolism_(M114.1); proteasome_(M226); RIG-1_like_receptor_signaling_(M68); spliceosome_(M250)	884.2	516	1288	469	860	1288	0.763	0.189	0.556107	0.386364	0.714286	0.586539	0.821071	0.603175	0.045027	0.4795	0.737847	0.145046	0.717708	0.21206
run 2130	CD1_and_other_DC_receptors_(M50); enriched_in_extracellular_matrix_&_associated_proteins_(M202); enriched_in_nuclear_pore_complex_interacting_proteins_(M247); proteasome_(M226)	884.6	548	1479	537	421	1438	0.812	0.19	0.563941	0.359322	0.714286	0.586539	0.821071	0.603175	0.045027	0.0338949	0.678373	0.0354065	0.714583	0.0602368
run 80	CORO1A-DEF6_network_(I)_(M32.2); mitotic_cell_cycle_-_DNA_replication_(M4.4); mitotic_cell_cycle_in_stimulated_CD4_T_cells_(M4.11); spliceosome_(M250)	884.8	621	1258	557	706	1282	0.778	0.193	0.565793	0.394877	0.714286	0.586539	0.821071	0.603175	0.045027	0.813664	0.671608	0.281033	0.71875	0.207289
run 2487	NK_cell_surface_signature_(S1); platelet_activation_and_degranulation_(M85); Resting_dendritic_cell_surface_signature_(S10); spliceosome_(M250); TBA_(M186); TBA_(M193)	886.6	674	1220	654	689	1196	0.779	0.195	0.574674	0.399327	0.730159	0.603485	0.834287	0.603175	0.0247123	0.0523451	0.689583	0.19679	0.732292	0.177377
run 446	CD1_and_other_DC_receptors_(M50); cell_adhesion_(GO)_(M117); mitotic_cell_cycle_-_DNA_replication_(M4.4); Resting_dendritic_cell_surface_signature_(S10); spliceosome_(M250); TBA_(M105); TBA_(M233)	886.8	545	1541	533	273	1542	0.833	0.19	0.563707	0.347684	0.698413	0.56975	0.807689	0.603175	0.0766809	0.358795	0.700992	0.104757	0.701042	0.153221
run 987	enriched_in_DNA_interacting_proteins_(M182); enriched_in_nuclear_pore_complex_interacting_proteins_(M247); mitotic_cell_cycle_-_DNA_replication_(M4.4); NK_cell_surface_signature_(S1); proteasome_(M226); Resting_dendritic_cell_surface_signature_(S10); TBA_(M193)	887.6	751	878	900	1039	870	0.748	0.198	0.593982	0.446762	0.746032	0.620597	0.84733	0.603175	0.0126294	0.2113	0.729613	0.200386	0.75	0.183995
run 1404	CD1_and_other_DC_receptors_(M50); cell_junction_(GO)_(M4.13); heme_biosynthesis_(II)_(M222); proteasome_(M226); Resting_dendritic_cell_surface_signature_(S10); Rho_GTPase_cycle_(M4.14); spliceosome_(M250)	887.8	645	1105	611	971	1107	0.754	0.194	0.570152	0.416349	0.730159	0.603485	0.834287	0.603175	0.0247123	0.331975	0.700595	0.132653	0.730208	0.128442
run 2166	cytoskeletal_remodeling_(enriched_for_SRF_targets)_(M34); enriched_in_extracellular_matrix_&_associated_proteins_(M202); proteasome_(M226); Resting_dendritic_cell_surface_signature_(S10); TBA_(M177.0); TBA_(M194)	888.2	1128	707	1109	795	702	0.769	0.21	0.609016	0.469994	0.761905	0.637884	0.860188	0.603175	0.00598644	0.0388671	0.773106	0.168967	0.765625	0.206502
run 1521	CD1_and_other_DC_receptors_(M50); cell_division_in_stimulated_CD4_T_cells_(M4.6); cytokines_-_recepters_cluster_(M115); E2F1_targets_(Q4)_(M10.1); enriched_in_antigen_presentation_(III)_(M95.1); proinflammatory_dendritic_cell,_myeloid_cell_response_(M86.1); proteasome_(M226)	889.2	1532	631	1513	140	630	0.857	0.223	0.638572	0.485014	0.761905	0.637884	0.860188	0.603175	0.00598644	0.3017	0.733185	0.193837	0.764583	0.170732
run 1615	enriched_in_T_cells_(I)_(M7.0); proteasome_(M226); respiratory_electron_transport_chain_(mitochondrion)_(M216); TBA_(M105); TBA_(M233); TBA_(M32.6)	889.2	701	833	683	1397	832	0.716	0.196	0.577038	0.454545	0.746032	0.620597	0.84733	0.603175	0.0126294	0.453255	0.724229	0.150712	0.747917	0.132484
run 2191	enriched_in_nuclear_pore_complex_interacting_proteins_(M247); metabolism_of_steroids_(M225); myeloid_cell_cytokines,_metallopeptidases_and_laminins_(M78); platelet_activation_(I)_(M32.0); proteasome_(M226)	889.4	797	940	771	1014	925	0.751	0.199	0.583524	0.438753	0.746032	0.620597	0.84733	0.603175	0.0126294	0.0801183	0.712784	0.0716267	0.746875	0.06875
run 1335	enriched_for_TF_motif_TTCNRGNNNNTTC_(M172); enriched_in_extracellular_matrix_&_associated_proteins_(M202); TBA_(M220)	890.4	832	1156	835	480	1149	0.805	0.2	0.588492	0.40796	0.730159	0.603485	0.834287	0.603175	0.0247123	0.14561	0.696212	0.195527	0.73125	0.1625
run 2467	extracellular_matrix_(II)_(M2.1); integrin_mediated_leukocyte_migration_(M39); nuclear_pore_complex_(mitosis)_(M106.1); Resting_dendritic_cell_surface_signature_(S10); RIG-1_like_receptor_signaling_(M68); spliceosome_(M250); T_&_B_cell_development,_activation_(M62.0)	890.6	483	1221	496	1056	1197	0.747	0.187	0.559043	0.399327	0.730159	0.603485	0.834287	0.603175	0.0247123	0.0523451	0.688731	0.157817	0.733333	0.154448
run 1877	complement_activation_(I)_(M112.0); cytokines_-_recepters_cluster_(M115); RIG-1_like_receptor_signaling_(M68); spliceosome_(M250); TBA_(M151); TBA_(M161)	891	556	1130	570	1076	1123	0.745	0.191	0.567068	0.40796	0.730159	0.603485	0.834287	0.603175	0.0247123	0.14561	0.755556	0.214303	0.833333	0.144338
run 113	proteasome_(M226); spliceosome_(M250); TBA_(M105); TBA_(M136)	892	985	927	855	781	912	0.771	0.205	0.589618	0.438753	0.746032	0.620597	0.84733	0.603175	0.0126294	0.0801183	0.731052	0.100123	0.746875	0.06875
run 647	cytokines_-_recepters_cluster_(M115); enriched_in_extracellular_matrix_&_associated_proteins_(M202); enriched_in_NK_cells_(II)_(M61.0); mitotic_cell_cycle_in_stimulated_CD4_T_cells_(M4.11); nuclear_pore_complex_(M106.0); spliceosome_(M250); transmembrane_and_ion_transporters_(II)_(M224)	893	1036	732	1064	885	748	0.76	0.207	0.605473	0.469474	0.746032	0.620597	0.84733	0.603175	0.0126294	1	0.782337	0.134937	0.748958	0.21531
run 1780	CD28_costimulation_(M12); enriched_in_nuclear_pore_complex_interacting_proteins_(M247); extracellular_matrix_(II)_(M2.1); proteasome_(M226); TBA_(M70.1)	893.6	666	992	641	1217	952	0.732	0.195	0.573368	0.430508	0.746032	0.620597	0.84733	0.603175	0.0126294	0.0244489	0.719237	0.187683	0.75	0.169251
run 1988	chromosome_Y_linked_(M240); Plasma_cell_surface_signature_(S3); proteasome_(M226); Resting_dendritic_cell_surface_signature_(S10); spliceosome_(M250); transcriptional_targets_of_glucocorticoid_receptor_(M74)	893.6	853	1069	872	603	1071	0.792	0.201	0.591127	0.416349	0.730159	0.603485	0.834287	0.603175	0.0247123	0.331975	0.742361	0.127604	0.733333	0.154448
run 2262	chromosome_Y_linked_(M240); FACS_immature_of_B_cells; proteasome_(M226); spliceosome_(M250)	893.8	831	951	619	1132	936	0.74	0.2	0.571048	0.438753	0.746032	0.620597	0.84733	0.603175	0.0126294	0.0801183	0.697457	0.239797	0.748958	0.182586
run 921	cell_activation_(IL15,_IL23,_TNF)_(M24); enriched_in_extracellular_matrix_&_associated_proteins_(M202); enriched_in_nuclear_pore_complex_interacting_proteins_(M247); integrin_mediated_leukocyte_migration_(M39); myeloid_cell_cytokines,_metallopeptidases_and_laminins_(M78); proteasome_(M226); spliceosome_(M250)	894	790	1028	748	862	1042	0.763	0.199	0.581956	0.424503	0.730159	0.603485	0.834287	0.603175	0.0247123	0.627626	0.723462	0.191358	0.734375	0.18663
run 2301	cytoskeletal_remodeling_(enriched_for_SRF_targets)_(M34); proteasome_(M226); respiratory_electron_transport_chain_(mitochondrion)_(M231); spliceosome_(M250)	894.2	618	1159	587	955	1152	0.755	0.193	0.568672	0.40796	0.730159	0.603485	0.834287	0.603175	0.0247123	0.14561	0.692956	0.128437	0.732292	0.135801
run 1645	cytoskeleton/actin_(SRF_transcription_targets)_(M145.0); enriched_in_antigen_presentation_(I)_(M71); FACS_CD3+_of_live_PBMCs	894.4	982	783	955	968	784	0.754	0.205	0.597466	0.462113	0.746032	0.620597	0.84733	0.603175	0.0126294	0.802587	0.735493	0.168291	0.748958	0.159766
run 1761	adhesion_and_migration,_chemotaxis_(M91); enriched_in_NK_cells_(II)_(M61.0); enriched_in_nuclear_pore_complex_interacting_proteins_(M247); FACS_CD11c+_of_live_PBMCs; NK_cell_surface_signature_(S1); proteasome_(M226); TBA_(M161)	895.8	873	1013	886	680	1027	0.779	0.202	0.592559	0.424503	0.730159	0.603485	0.834287	0.603175	0.0247123	0.627626	0.789683	0.193552	0.8125	0.1875
run 804	CSP-specific IgG; glycerophospholipid_metabolism_(M114.1); metabolism_in_mitochondria,_peroxisome_(M187); proteasome_(M226)	896.2	1044	836	1026	740	835	0.774	0.207	0.602891	0.454545	0.746032	0.620597	0.84733	0.603175	0.0126294	0.453255	0.719841	0.206819	0.75	0.176777
run 2417	cell_adhesion,_membrane_(M133.0); myeloid_cell_cytokines,_metallopeptidases_and_laminins_(M78); proteasome_(M226); TBA_(M105)	898.2	1340	466	1304	916	465	0.758	0.216	0.621942	0.515917	0.777778	0.655356	0.872849	0.603175	0.00262065	0.181449	0.742352	0.201324	0.78125	0.157288
run 2420	cytoskeletal_remodeling_(enriched_for_SRF_targets)_(M34); proteasome_(M226); spliceosome_(M250); TBA_(M26.1); transmembrane_and_ion_transporters_(I)_(M142)	899.6	893	1037	753	764	1051	0.772	0.202	0.582306	0.424503	0.730159	0.603485	0.834287	0.603175	0.0247123	0.627626	0.711391	0.111082	0.732292	0.103099
run 2038	CD28_costimulation_(M12); enriched_in_extracellular_matrix_&_associated_proteins_(M202); extracellular_region_cluster_(GO)_(M189); proteasome_(M226); transmembrane_and_ion_transporters_(II)_(M224)	899.8	848	906	853	896	996	0.759	0.201	0.589569	0.440146	0.730159	0.603485	0.834287	0.603175	0.0247123	1	0.772727		0.6875
run 915	DNA_repair_(M76); E2F1_targets_(Q4)_(M10.1); enriched_in_extracellular_matrix_&_associated_proteins_(M202); enriched_in_T_cells_(I)_(M7.0); Rho_GTPase_cycle_(M4.14); spliceosome_(M250)	901.2	546	1298	559	805	1298	0.769	0.19	0.566298	0.386364	0.714286	0.586539	0.821071	0.603175	0.045027	0.4795	0.700812	0.228496	0.71875	0.242061
run 1460	C-MYC_transcriptional_network_(M4.12); CSP-specific IgG; cytoskeleton/actin_(SRF_transcription_targets)_(M145.1); innate_antiviral_response_(M150); myeloid_cell_cytokines,_metallopeptidases_and_laminins_(M78); spliceosome_(M250); TBA_(M41.1)	901.6	1403	337	1480	954	334	0.755	0.218	0.636437	0.540662	0.793651	0.673027	0.885298	0.603175	0.00105453	0.0265003	0.713095	0.147817	0.795833	0.104914
run 1447	cell_division_in_stimulated_CD4_T_cells_(M4.6); enriched_in_DNA_interacting_proteins_(M182); NK_cell_surface_signature_(S1); proteasome_(M226); spliceosome_(M250); TBA_(M80)	903.4	619	1308	645	637	1308	0.786	0.193	0.573784	0.386364	0.714286	0.586539	0.821071	0.603175	0.045027	0.4795	0.690079	0.152889	0.717708	0.146738
run 2267	B_cell_development_(M9); enriched_in_extracellular_matrix_&_associated_proteins_(M202); FACS_PBs_of_B_cells; spliceosome_(M250); TBA_(M184.1); TBA_(M192); TBA_(M80)	903.6	562	1290	506	870	1290	0.762	0.191	0.559903	0.386364	0.714286	0.586539	0.821071	0.603175	0.045027	0.4795	0.726687	0.189359	0.71875	0.19432
run 1827	enriched_in_extracellular_matrix_&_associated_proteins_(M202); regulation_of_antigen_presentation_and_immune_response_(M5.0); TBA_(M136)	904.4	795	995	737	1040	955	0.748	0.199	0.581259	0.430508	0.746032	0.620597	0.84733	0.603175	0.0126294	0.0244489	0.712798	0.14981	0.748958	0.159766
run 2493	enriched_in_NK_cells_(II)_(M61.0); FACS_CD56+CD16+_of_live_PBMCs; metabolism_in_mitochondria,_peroxisome_(M187); myeloid_cell_cytokines,_metallopeptidases_and_laminins_(M78); proteasome_(M226); spliceosome_(M250)	905.6	1132	498	1088	1317	493	0.723	0.21	0.607356	0.508909	0.777778	0.655356	0.872849	0.603175	0.00262065	0.0613688	0.746032		0.75
run 2022	cytokines_-_recepters_cluster_(M115); enriched_in_NK_cells_(II)_(M61.0); MHC-TLR7-TLR8_cluster_(M146); proteasome_(M226); Resting_dendritic_cell_surface_signature_(S10)	907.2	380	1700	327	470	1659	0.806	0.182	0.539502	0.318725	0.698413	0.56975	0.807689	0.603175	0.0766809	0.0217815	0.666071	0.275069	0.703125	0.257062
run 995	cytoskeleton/actin_(SRF_transcription_targets)_(M145.1); enriched_for_cell_migration_(M122); proteasome_(M226); spliceosome_(M250); TBA_(M186)	910.8	695	1177	724	709	1249	0.777	0.196	0.580313	0.403158	0.714286	0.586539	0.821071	0.603175	0.045027	1	0.738591	0.178756	0.716667	0.162767
run 1778	enriched_for_TF_motif_PAX3_(M179); enriched_in_NK_cells_(II)_(M61.0); FACS_CD3+_of_live_PBMCs; proteasome_(M226); signal_transduction,_plasma_membrane_(M82); spliceosome_(M250)	911.4	598	1359	665	585	1350	0.794	0.192	0.575474	0.377607	0.714286	0.586539	0.821071	0.603175	0.045027	0.238593	0.698052	0.0733043	0.715625	0.104769
run 1238	enriched_in_extracellular_matrix_&_associated_proteins_(M202); myeloid_cell_cytokines,_metallopeptidases_and_laminins_(M78); proteasome_(M226); Resting_dendritic_cell_surface_signature_(S10); spliceosome_(M250); TBA_(M186)	912.2	780	809	769	1395	808	0.716	0.199	0.583349	0.454545	0.746032	0.620597	0.84733	0.603175	0.0126294	0.453255	0.753003	0.168657	0.75	0.176777
run 1282	cell_junction_(GO)_(M4.13); DNA_repair_(M76); enriched_in_nuclear_pore_complex_interacting_proteins_(M247); G_protein_mediated_calcium_signaling_(M159); signal_transduction,_plasma_membrane_(M82); spliceosome_(M250)	912.2	1238	472	1213	1167	471	0.736	0.213	0.615514	0.515917	0.777778	0.655356	0.872849	0.603175	0.00262065	0.181449	0.727183	0.182572	0.78125	0.165359
run 1241	CD1_and_other_DC_receptors_(M50); mismatch_repair_(II)_(M22.1); spliceosome_(M250)	912.8	732	1252	666	638	1276	0.786	0.197	0.575597	0.394877	0.714286	0.586539	0.821071	0.603175	0.045027	0.813664	0.689881	0.053958	0.715625	0.0759489
run 2215	enriched_in_B_cells_(I)_(M47.0); enriched_in_hepatocyte_nuclear_factors_(II)_(M88.2); proteasome_(M226); transmembrane_and_ion_transporters_(II)_(M224)	915.2	1609	355	1577	696	339	0.778	0.226	0.644096	0.533865	0.793651	0.673027	0.885298	0.603175	0.00105453	0.00554567	0.743452	0.0831716	0.794792	0.05625
run 597	CSP-specific IgG; enriched_in_nuclear_pore_complex_interacting_proteins_(M247); T_cell_surface_signature_(S0); TBA_(M192)	916.2	396	1577	307	618	1683	0.79	0.183	0.535221	0.345794	0.68254	0.553112	0.794151	0.603175	0.122496	0.823063	0.705682	0.236261	0.6875	0.265165
run 884	glycerophospholipid_metabolism_(M114.1); myeloid_cell_cytokines,_metallopeptidases_and_laminins_(M78); proteasome_(M226); spliceosome_(M250); T_&_B_cell_development,_activation_(M62.0)	919.4	459	1646	425	441	1626	0.809	0.186	0.552001	0.32866	0.698413	0.56975	0.807689	0.603175	0.0766809	0.0664574	0.681471	0.0246044	0.698958	0.0559405
run 1730	cell_activation_(IL15,_IL23,_TNF)_(M24); mismatch_repair_(II)_(M22.1); proteasome_(M226); T_cell_differentiation_(M14)	919.8	888	674	1060	1305	672	0.724	0.202	0.605086	0.477612	0.761905	0.637884	0.860188	0.603175	0.00598644	0.121335	0.733532	0.1238	0.764583	0.126998
run 550	BCR_signaling_(M54); CytokineObsConc_TNF-alpha; enriched_in_extracellular_matrix_&_associated_proteins_(M202); MHC-TLR7-TLR8_cluster_(M146); Plasma_cell_surface_signature_(S3); TBA_(M105); transmembrane_and_ion_transporters_(II)_(M224)	921	721	1071	719	1021	1073	0.75	0.197	0.579999	0.416349	0.730159	0.603485	0.834287	0.603175	0.0247123	0.331975	0.741108	0.219678	0.734375	0.235932
run 1732	cytoskeletal_remodeling_(enriched_for_SRF_targets)_(M34); enriched_in_T_cells_(I)_(M7.0); mitotic_cell_cycle_-_DNA_replication_(M4.4); nuclear_pore_complex_(mitosis)_(M106.1); proteasome_(M226); spliceosome_(M250)	922.4	862	1063	811	893	983	0.76	0.201	0.586821	0.422018	0.746032	0.620597	0.84733	0.603175	0.0126294	0.00595953	0.676206	0.204226	0.748958	0.122917
run 2100	cytokines_-_recepters_cluster_(M115); DNA_repair_(M76); endoplasmic_reticulum_(M37.2); metabolism_in_mitochondria,_peroxisome_(M187); proteasome_(M226); TBA_(M186)	922.4	858	1080	859	733	1082	0.775	0.201	0.590421	0.416349	0.730159	0.603485	0.834287	0.603175	0.0247123	0.331975	0.721429	0.268499	0.8125	0.1875
run 1741	CD28_costimulation_(M12); cytoskeletal_remodeling_(enriched_for_SRF_targets)_(M34); cytoskeleton/actin_(SRF_transcription_targets)_(M145.0); enriched_in_nuclear_pore_complex_interacting_proteins_(M247); proteasome_(M226)	923.8	792	910	765	1152	1000	0.738	0.199	0.582976	0.440146	0.730159	0.603485	0.834287	0.603175	0.0247123	1	0.721296	0.134093	0.745833	0.104831
run 2078	enriched_in_DNA_interacting_proteins_(M182); FACS_PBs_of_B_cells; mismatch_repair_(I)_(M22.0); Rho_GTPase_cycle_(M4.14); spliceosome_(M250)	924.2	314	1814	304	388	1801	0.818	0.178	0.534828	0.298441	0.68254	0.553112	0.794151	0.603175	0.122496	0.117525	0.698106	0.207999	0.686458	0.263861
run 28	leukocyte_migration_(M88.0); mitotic_cell_cycle_-_DNA_replication_(M4.4); NK_cell_surface_signature_(S1); Resting_dendritic_cell_surface_signature_(S10); spliceosome_(M250); TBA_(M104)	926	1395	338	1387	1165	345	0.736	0.218	0.628354	0.535789	0.777778	0.655356	0.872849	0.603175	0.00262065	1	0.820106	0.165402	0.833333	0.157288
run 576	cell_cycle,_ATP_binding_(M144); CSP-specific IgG; cytoskeleton/actin_(SRF_transcription_targets)_(M145.1); enriched_in_nuclear_pore_complex_interacting_proteins_(M247); leukocyte_migration_(M88.0); myeloid_cell_cytokines,_metallopeptidases_and_laminins_(M78); spliceosome_(M250)	926.6	420	1608	354	653	1598	0.784	0.184	0.543524	0.338308	0.698413	0.56975	0.807689	0.603175	0.0766809	0.168669	0.666752	0.241871	0.703125	0.206502
run 1392	enriched_in_nuclear_pore_complex_interacting_proteins_(M247); mismatch_repair_(II)_(M22.1); mitotic_cell_cycle_-_DNA_replication_(M4.4)	926.8	700	1078	697	1079	1080	0.745	0.196	0.578464	0.416349	0.730159	0.603485	0.834287	0.603175	0.0247123	0.331975	0.727163	0.148122	0.733333	0.154448
run 1054	CSP-specific IgG; FACS_CD11c+_of_live_PBMCs; nuclear_pore_complex_(mitosis)_(M106.1); spliceosome_(M250)	927.2	894	1040	821	827	1054	0.767	0.202	0.587648	0.424503	0.730159	0.603485	0.834287	0.603175	0.0247123	0.627626	0.710511	0.178718	0.732292	0.177377
run 351	CSP-specific IgG; DNA_repair_(M76); extracellular_region_cluster_(GO)_(M189); spliceosome_(M250)	928.6	595	1412	482	763	1391	0.772	0.192	0.557782	0.368597	0.714286	0.586539	0.821071	0.603175	0.045027	0.0989602	0.711607	0.255514	0.71875	0.242061
run 2325	CD28_costimulation_(M12); CSP-specific IgG; enriched_for_ubiquitination_(M138); FACS_CD19+_of_live_PBMCs; spliceosome_(M250); transmembrane_and_ion_transporters_(II)_(M224)	929.6	924	932	934	941	917	0.756	0.203	0.596281	0.438753	0.746032	0.620597	0.84733	0.603175	0.0126294	0.0801183	0.727083	0.183254	0.75	0.169251
run 1045	cell_division_in_stimulated_CD4_T_cells_(M4.6); enriched_in_DNA_interacting_proteins_(M182); enriched_in_nuclear_pore_complex_interacting_proteins_(M247); platelet_activation_(I)_(M32.0)	930	1228	478	1238	1233	473	0.73	0.213	0.617606	0.508909	0.777778	0.655356	0.872849	0.603175	0.00262065	0.0613688	0.864935	0.117552	0.875	0.108253
run 1947	enriched_in_antigen_presentation_(I)_(M71); MHC-TLR7-TLR8_cluster_(M146); NK_cell_surface_signature_(S1); spliceosome_(M250)	930	603	1315	713	704	1315	0.778	0.192	0.579464	0.386364	0.714286	0.586539	0.821071	0.603175	0.045027	0.4795	0.679261	0.234433	0.71875	0.231053
run 436	CD28_costimulation_(M12); enriched_in_extracellular_matrix_&_associated_proteins_(M202); mismatch_repair_(II)_(M22.1); Resting_dendritic_cell_surface_signature_(S10); T_cell_surface,_activation_(M36)	930.8	1398	410	1390	1047	409	0.747	0.218	0.628804	0.522727	0.777778	0.655356	0.872849	0.603175	0.00262065	0.422678	0.755997	0.098249	0.779167	0.105902
run 887	myeloid_cell_cytokines,_metallopeptidases_and_laminins_(M78); putative_targets_of_PAX3_(M89.0); Resting_dendritic_cell_surface_signature_(S10); spliceosome_(M250); TBA_(M80)	931	1203	812	1227	602	811	0.792	0.212	0.616372	0.454545	0.746032	0.620597	0.84733	0.603175	0.0126294	0.453255	0.746429	0.0929995	0.746875	0.0460695
run 1145	enriched_in_extracellular_matrix_&_associated_proteins_(M202); FACS_PfSPZ-specific_CD3+CD8+_of_live_PBMCs; leukocyte_migration_(M88.0); myeloid_cell_cytokines,_metallopeptidases_and_laminins_(M78); NK_cell_surface_signature_(S1); TBA_(M233)	931.6	1043	691	1048	1187	689	0.734	0.207	0.60412	0.477612	0.761905	0.637884	0.860188	0.603175	0.00598644	0.121335	0.723214	0.0770656	0.763542	0.0747972
run 1331	enriched_in_NK_cells_(II)_(M61.0); enriched_in_nuclear_pore_complex_interacting_proteins_(M247); Resting_dendritic_cell_surface_signature_(S10); spliceosome_(M250)	932.6	1450	555	1425	708	525	0.777	0.22	0.631567	0.494266	0.777778	0.655356	0.872849	0.603175	0.00262065	0.00328346	0.742708	0.0979167	0.780208	0.128442
run 2488	enriched_in_extracellular_matrix_&_associated_proteins_(M202); enriched_in_monocytes_(IV)_(M118.0); enriched_in_nuclear_pore_complex_interacting_proteins_(M247); mitotic_cell_cycle_-_DNA_replication_(M4.4); NK_cell_surface_signature_(S1); proteasome_(M226); RIG-1_like_receptor_signaling_(M68)	933	1066	819	1075	887	818	0.76	0.208	0.606205	0.454545	0.746032	0.620597	0.84733	0.603175	0.0126294	0.453255	0.734795	0.18805	0.75	0.183995
run 2302	cell_junction_(GO)_(M4.13); enriched_in_monocytes_(IV)_(M118.0); integrin_mediated_leukocyte_migration_(M39); mismatch_repair_(II)_(M22.1); proteasome_(M226); Resting_dendritic_cell_surface_signature_(S10); spliceosome_(M250)	934.4	476	1500	445	739	1512	0.774	0.187	0.553319	0.356797	0.698413	0.56975	0.807689	0.603175	0.0766809	0.646355	0.733532	0.138299	0.7	0.125416
run 752	enriched_in_nuclear_pore_complex_interacting_proteins_(M247); NK_cell_surface_signature_(S1); putative_targets_of_PAX3_(M89.1); T_&_B_cell_development,_activation_(M62.0)	935	753	1134	836	825	1127	0.767	0.198	0.588526	0.40796	0.730159	0.603485	0.834287	0.603175	0.0247123	0.14561	0.72247	0.215486	0.734375	0.212714
run 256	enriched_for_TF_motif_TNCATNTCCYR_(M232); FACS_Vd1_of_T_cells; lysosome_(M209); myeloid_cell_cytokines,_metallopeptidases_and_laminins_(M78); spliceosome_(M250); TBA_(M192)	935.2	1334	474	1379	962	527	0.754	0.216	0.627364	0.512635	0.761905	0.637884	0.860188	0.603175	0.00598644	0.605577	0.780423	0.145551	0.769444	0.155084
run 1994	enriched_for_TF_motif_PAX3_(M179); FACS_PfSPZ-specific_Vd1/2-_of_T_cells; spliceosome_(M250); T_&_B_cell_development,_activation_(M62.0)	936	1476	444	1467	850	443	0.764	0.221	0.635234	0.515917	0.777778	0.655356	0.872849	0.603175	0.00262065	0.181449	0.754356	0.0930686	0.779167	0.105902
run 1903	proinflammatory_dendritic_cell,_myeloid_cell_response_(M86.1); proteasome_(M226); TBA_(M137); TBA_(M188); transmembrane_transport_(II)_(M191)	936.4	774	979	854	1136	939	0.739	0.199	0.589597	0.430508	0.746032	0.620597	0.84733	0.603175	0.0126294	0.0244489	0.793651	0.202498	0.791667	0.219493
run 2270	cell_activation_(IL15,_IL23,_TNF)_(M24); cell_cycle,_ATP_binding_(M144); FACS_CD3+CD4+_of_live_PBMCs; myeloid_cell_cytokines,_metallopeptidases_and_laminins_(M78); Rho_GTPase_cycle_(M4.14)	936.8	648	1185	552	1042	1257	0.748	0.194	0.565335	0.403158	0.714286	0.586539	0.821071	0.603175	0.045027	1	0.69233	0.238513	0.71875	0.207289
run 190	enriched_in_extracellular_matrix_&_associated_proteins_(M202); innate_antiviral_response_(M150); proteasome_(M226)	937.8	1098	530	1113	1431	517	0.712	0.209	0.60926	0.501695	0.777778	0.655356	0.872849	0.603175	0.00262065	0.0161569	0.740224	0.155861	0.779167	0.147078
run 977	complement_and_other_receptors_in_DCs_(M40); enriched_in_DNA_interacting_proteins_(M182); mitotic_cell_cycle_-_DNA_replication_(M4.4); spliceosome_(M250)	938	669	1138	655	1097	1131	0.744	0.195	0.574729	0.40796	0.730159	0.603485	0.834287	0.603175	0.0247123	0.14561	0.717063	0.12641	0.733333	0.154448
run 731	cell_development_(M175); enriched_in_DNA_interacting_proteins_(M182); lysosomal/endosomal_proteins_(M139); Plasma_cell_surface_signature_(S3); spliceosome_(M250)	939.4	712	1442	722	400	1421	0.817	0.196	0.580225	0.368597	0.714286	0.586539	0.821071	0.603175	0.045027	0.0989602	0.649256	0.209075	0.717708	0.155359
run 186	cytoskeletal_remodeling_(enriched_for_SRF_targets)_(M34); extracellular_region_cluster_(GO)_(M189); glycerophospholipid_metabolism_(M114.1); innate_antiviral_response_(M150); Resting_dendritic_cell_surface_signature_(S10); TBA_(M177.0); transmembrane_and_ion_transporters_(II)_(M224)	940.2	927	911	809	1053	1001	0.747	0.203	0.586329	0.440146	0.730159	0.603485	0.834287	0.603175	0.0247123	1	0.718254	0.0835259	0.732292	0.103099
run 2218	FACS_immature_of_B_cells; integrins_and_cell_adhesion_(M84); nuclear_pore_complex_(M106.0); respiratory_electron_transport_chain_(mitochondrion)_(M231)	941.6	615	1245	579	1000	1269	0.752	0.193	0.567918	0.394877	0.714286	0.586539	0.821071	0.603175	0.045027	0.813664	0.71149	0.169537	0.717708	0.155359
run 611	cytoskeleton/actin_(SRF_transcription_targets)_(M145.0); plasma_cells,_immunoglobulins_(M156.1); proteasome_(M226); Resting_dendritic_cell_surface_signature_(S10); spliceosome_(M250); TBA_(M141)	941.8	755	1140	791	890	1133	0.76	0.198	0.585074	0.40796	0.730159	0.603485	0.834287	0.603175	0.0247123	0.14561	0.711458	0.14375	0.733333	0.154448
run 1280	cytoskeletal_remodeling_(enriched_for_SRF_targets)_(M34); cytoskeleton/actin_(SRF_transcription_targets)_(M145.0); integrin_mediated_leukocyte_migration_(M39); nuclear_pore_complex_(mitosis)_(M106.1); Resting_dendritic_cell_surface_signature_(S10); spliceosome_(M250)	942.6	821	918	768	1303	903	0.724	0.2	0.583231	0.438753	0.746032	0.620597	0.84733	0.603175	0.0126294	0.0801183	0.748449	0.204589	0.75	0.204124
run 1725	CSP-specific IgG; MHC-TLR7-TLR8_cluster_(M146); proteasome_(M226); spliceosome_(M250); transcriptional_targets_of_glucocorticoid_receptor_(M74)	943.2	944	1017	927	797	1031	0.769	0.204	0.595922	0.424503	0.730159	0.603485	0.834287	0.603175	0.0247123	0.627626	0.769493	0.190185	0.734375	0.206502
run 327	enriched_in_extracellular_matrix_&_associated_proteins_(M202); glycerophospholipid_metabolism_(M114.1); proteasome_(M226); Resting_dendritic_cell_surface_signature_(S10); T_&_B_cell_development,_activation_(M62.0); TBA_(M41.1); transmembrane_transport_(II)_(M191)	944.8	1126	650	1150	1150	648	0.738	0.21	0.61132	0.477612	0.761905	0.637884	0.860188	0.603175	0.00598644	0.121335	0.781746	0.178307	0.830556	0.128853
run 877	CD28_costimulation_(M12); complement_activation_(II)_(M112.1); cytoskeleton/actin_(SRF_transcription_targets)_(M145.1); enriched_in_T_cells_(I)_(M7.0); nuclear_pore_complex_(mitosis)_(M106.1); proteasome_(M226); transmembrane_and_ion_transporters_(II)_(M224)	944.8	723	922	734	1438	907	0.711	0.197	0.580909	0.438753	0.746032	0.620597	0.84733	0.603175	0.0126294	0.0801183	0.73502	0.204917	0.75	0.197642
run 982	enriched_in_plasma_membrane_proteins_(I)_(M135.0); proteasome_(M226); Resting_dendritic_cell_surface_signature_(S10)	944.8	395	1630	341	666	1692	0.782	0.183	0.541751	0.336842	0.68254	0.553112	0.794151	0.603175	0.122496	1	0.725542	0.149302	0.686458	0.20876
run 1036	CSP-specific IgG; cytoskeleton/actin_(SRF_transcription_targets)_(M145.0); Resting_dendritic_cell_surface_signature_(S10); transmembrane_transport_(II)_(M191)	946.8	926	794	1240	979	795	0.753	0.203	0.617712	0.462113	0.746032	0.620597	0.84733	0.603175	0.0126294	0.802587	0.719544	0.187947	0.75	0.169251
run 1969	enriched_in_DNA_interacting_proteins_(M182); extracellular_matrix_(II)_(M2.1); transmembrane_and_ion_transporters_(II)_(M224)	946.8	588	1399	494	779	1474	0.771	0.192	0.558972	0.374281	0.698413	0.56975	0.807689	0.603175	0.0766809	1	0.735268	0.157302	0.702083	0.217267
run 45	cytoskeleton/actin_(SRF_transcription_targets)_(M145.0); enriched_in_extracellular_matrix_&_associated_proteins_(M202); enriched_in_G-protein_coupled_receptors_(M130); Resting_dendritic_cell_surface_signature_(S10); spliceosome_(M250); T_cell_surface,_activation_(M36)	946.8	1171	680	1127	1078	678	0.745	0.211	0.61014	0.477612	0.761905	0.637884	0.860188	0.603175	0.00598644	0.121335	0.729167	0.137689	0.764583	0.126998
run 1440	CD1_and_other_DC_receptors_(M50); cell_cycle_and_growth_arrest_(M31); enriched_in_extracellular_matrix_&_associated_proteins_(M202); proteasome_(M226); RIG-1_like_receptor_signaling_(M68); T_cell_surface,_activation_(M36)	947	986	827	910	1186	826	0.734	0.205	0.594909	0.454545	0.746032	0.620597	0.84733	0.603175	0.0126294	0.453255	0.72782	0.101897	0.747917	0.111102
run 1249	CD1_and_other_DC_receptors_(M50); cell_cycle,_ATP_binding_(M144); mismatch_repair_(I)_(M22.0); TBA_(M186)	947.4	484	1546	470	690	1547	0.779	0.187	0.556147	0.347684	0.698413	0.56975	0.807689	0.603175	0.0766809	0.358795	0.6875	0.217466	0.703125	0.212714
run 433	cell_cycle_(II)_(M4.10); enriched_in_DNA_interacting_proteins_(M182); enriched_in_nuclear_pore_complex_interacting_proteins_(M247); spliceosome_(M250)	947.4	649	1309	606	864	1309	0.763	0.194	0.569678	0.386364	0.714286	0.586539	0.821071	0.603175	0.045027	0.4795	0.689484	0.134415	0.716667	0.11607
run 847	erythrocyte_differentiation_(M173); FACS_IgM+_of_memory; platelet_activation_(II)_(M32.1); proteasome_(M226); TBA_(M102); TBA_(M41.0); transmembrane_and_ion_transporters_(II)_(M224)	947.4	1021	831	1004	1051	830	0.747	0.206	0.600876	0.454545	0.746032	0.620597	0.84733	0.603175	0.0126294	0.453255	0.725397	0.191742	0.766667	0.189709
run 2094	enriched_in_extracellular_matrix_&_associated_proteins_(M202); enriched_in_T_cells_(I)_(M7.0); extracellular_matrix_(II)_(M2.1); proteasome_(M226)	948.4	1015	784	1018	1140	785	0.739	0.206	0.601814	0.462113	0.746032	0.620597	0.84733	0.603175	0.0126294	0.802587	0.73456	0.16275	0.748958	0.133089
run 333	proteasome_(M226); spliceosome_(M250); TBA_(M197)	949.4	567	1292	498	1098	1292	0.744	0.191	0.559228	0.386364	0.714286	0.586539	0.821071	0.603175	0.045027	0.4795	0.713542	0.23774	0.71875	0.242061
run 2350	cell_cycle,_ATP_binding_(M144); enriched_in_extracellular_matrix_&_associated_proteins_(M202); FACS_atypical_memory_of_B_cells; FACS_CD19+_of_live_PBMCs; FACS_PfSPZ-specific_Vd1/2-_of_T_cells; immuregulation_-_monocytes,_T_and_B_cells_(M57); proteasome_(M226)	950.2	910	763	1000	1314	764	0.723	0.203	0.600626	0.462113	0.746032	0.620597	0.84733	0.603175	0.0126294	0.802587	0.834325	0.0813492	0.748958	0.254141
run 1806	proteasome_(M226); spliceosome_(M250); TBA_(M102); TBA_(M229)	950.8	462	1527	401	908	1456	0.759	0.186	0.549729	0.349771	0.714286	0.586539	0.821071	0.603175	0.045027	0.00952189	0.671266	0.192869	0.717708	0.163525
run 2495	enriched_in_antigen_presentation_(I)_(M71); enriched_in_extracellular_matrix_&_associated_proteins_(M202); proteasome_(M226)	951	973	649	978	1508	647	0.702	0.205	0.599403	0.477612	0.761905	0.637884	0.860188	0.603175	0.00598644	0.121335	0.788938	0.174632	0.764583	0.170732
run 1902	extracellular_matrix_(I)_(M2.0); leukocyte_migration_(M88.0); proteasome_(M226); Resting_dendritic_cell_surface_signature_(S10)	952.2	887	873	1024	1112	865	0.742	0.202	0.602637	0.446762	0.746032	0.620597	0.84733	0.603175	0.0126294	0.2113	0.735164	0.142033	0.747917	0.141973
run 2283	enriched_in_extracellular_matrix_&_associated_proteins_(M202); enriched_in_nuclear_pore_complex_interacting_proteins_(M247); FACS_CD14-CD16+_of_live_PBMCs; spliceosome_(M250); TBA_(M193); transmembrane_and_ion_transporters_(II)_(M224)	952.2	601	1363	551	892	1354	0.76	0.192	0.565227	0.377607	0.714286	0.586539	0.821071	0.603175	0.045027	0.238593	0.694792	0.207425	0.71875	0.19432
run 1129	enriched_in_DNA_interacting_proteins_(M182); FACS_CD14+_of_live_PBMCs; proteasome_(M226); spliceosome_(M250); TBA_(M137)	952.4	1137	964	1147	502	1012	0.803	0.21	0.611227	0.432432	0.730159	0.603485	0.834287	0.603175	0.0247123	1	0.726515	0.187736	0.734375	0.18663
run 2405	enriched_in_antigen_presentation_(I)_(M71); metabolism_in_mitochondria,_peroxisome_(M187); MHC-TLR7-TLR8_cluster_(M146); Plasma_cell_surface_signature_(S3); proteasome_(M226); spliceosome_(M250); TBA_(M32.5)	952.4	486	1517	465	765	1529	0.772	0.187	0.555416	0.356797	0.698413	0.56975	0.807689	0.603175	0.0766809	0.646355	0.668651	0.237302	0.703125	0.212714
run 188	enriched_in_NK_cells_(II)_(M61.0); nuclear_pore_complex_(M106.0); Resting_dendritic_cell_surface_signature_(S10); spliceosome_(M250); TBA_(M136); TBA_(source:_memory_B_cells)_(M152.2); transcriptional_targets_of_glucocorticoid_receptor_(M74)	954.4	635	1445	581	625	1486	0.789	0.194	0.568128	0.36566	0.698413	0.56975	0.807689	0.603175	0.0766809	1	0.752595	0.243842	0.703125	0.276582
run 260	FACS_immature_of_B_cells; proteasome_(M226); Resting_dendritic_cell_surface_signature_(S10); TBA_(M233)	954.8	1474	371	1518	1038	373	0.748	0.221	0.63883	0.529349	0.777778	0.655356	0.872849	0.603175	0.00262065	0.789268	0.764867	0.148109	0.780208	0.128442
run 2252	CD1_and_other_DC_receptors_(M50); cell_activation_(IL15,_IL23,_TNF)_(M24); enriched_in_extracellular_matrix_&_associated_proteins_(M202); extracellular_region_cluster_(GO)_(M189); proteasome_(M226); TBA_(M186)	955.8	1107	759	1094	1084	735	0.745	0.209	0.607916	0.462151	0.761905	0.637884	0.860188	0.603175	0.00598644	0.00982327	0.713542	0.113314	0.763542	0.136438
run 1438	CSP-specific IgG; E2F_transcription_factor_network_(M8); FACS_immature_of_B_cells; FACS_PBs_of_B_cells; proteasome_(M226); Resting_dendritic_cell_surface_signature_(S10); spliceosome_(M250)	956.6	876	981	829	1156	941	0.737	0.202	0.587812	0.430508	0.746032	0.620597	0.84733	0.603175	0.0126294	0.0244489	0.768308	0.0741867	0.7875	0.0943729
run 2183	CD28_costimulation_(M12); cytoskeletal_remodeling_(enriched_for_SRF_targets)_(M34); proteasome_(M226); spliceosome_(M250)	957.8	835	1186	807	703	1258	0.778	0.2	0.586143	0.403158	0.714286	0.586539	0.821071	0.603175	0.045027	1	0.681891	0.154794	0.715625	0.146264
run 1900	enriched_in_extracellular_matrix_&_associated_proteins_(M202); mitotic_cell_cycle_in_stimulated_CD4_T_cells_(M4.9); platelet_activation_-_actin_binding_(M196); spliceosome_(M250); TBA_(M105); TBA_(M72.2)	959.4	1399	420	1375	1184	419	0.734	0.218	0.627063	0.522727	0.777778	0.655356	0.872849	0.603175	0.00262065	0.422678	0.745241	0.0875563	0.778125	0.107226
run 1541	CSP-specific IgG; cytokines_-_recepters_cluster_(M115); Resting_dendritic_cell_surface_signature_(S10); TBA_(M186); TBA_(M41.3); transmembrane_transport_(II)_(M191)	959.8	990	842	1001	1125	841	0.741	0.205	0.600661	0.454545	0.746032	0.620597	0.84733	0.603175	0.0126294	0.453255	0.711742	0.214255	0.75	0.183995
run 1802	E2F1_targets_(Q4)_(M10.1); metabolism_in_mitochondria,_peroxisome_(M187); mitotic_cell_cycle_-_DNA_replication_(M4.4); proinflammatory_dendritic_cell,_myeloid_cell_response_(M86.1); spliceosome_(M250)	960.2	1052	762	1070	1179	738	0.735	0.207	0.605854	0.462151	0.761905	0.637884	0.860188	0.603175	0.00598644	0.00982327	0.686508	0.148973	0.761458	0.0801745
run 1311	cell_division_in_stimulated_CD4_T_cells_(M4.6); FACS_CD14+CD16-_of_live_PBMCs; integrins_and_cell_adhesion_(M84); NK_cell_surface_signature_(S1); Resting_dendritic_cell_surface_signature_(S10); RIG-1_like_receptor_signaling_(M68)	960.4	675	1381	566	808	1372	0.769	0.195	0.566903	0.377607	0.714286	0.586539	0.821071	0.603175	0.045027	0.238593	0.682179	0.133127	0.716667	0.10425
run 461	cytoskeletal_remodeling_(M32.8); spliceosome_(M250); T_cell_activation_and_signaling_(M5.1)	962.4	1636	533	1623	500	520	0.803	0.227	0.64743	0.501695	0.777778	0.655356	0.872849	0.603175	0.00262065	0.0161569	0.729563	0.193352	0.779167	0.147078
run 963	cell_division_in_stimulated_CD4+_T_cells_(M46); CSP-specific IgG; cytoskeleton/actin_(SRF_transcription_targets)_(M145.1); extracellular_matrix_(II)_(M2.1); MHC-TLR7-TLR8_cluster_(M146); proteasome_(M226)	963.8	1690	319	1651	841	318	0.765	0.229	0.650054	0.547264	0.793651	0.673027	0.885298	0.603175	0.00105453	0.0960923	0.745188	0.169711	0.795833	0.127339
run 1030	CSP-specific IgG; FACS_CD3+_of_live_PBMCs; proinflammatory_dendritic_cell,_myeloid_cell_response_(M86.1); spliceosome_(M250); TBA_(source:_B_cells)_(M217)	964.8	1134	1053	1121	543	973	0.798	0.21	0.609683	0.422018	0.746032	0.620597	0.84733	0.603175	0.0126294	0.00595953	0.738258	0.176528	0.75	0.183995
run 1416	cytokines_-_recepters_cluster_(M115); enriched_for_unknown_TF_motif_CTCNANGTGNY_(M62.1); enriched_in_extracellular_matrix_&_associated_proteins_(M202); FACS_CD14+CD16-_of_live_PBMCs; proteasome_(M226); spliceosome_(M250); T_cell_surface,_activation_(M36)	964.8	671	1262	671	753	1467	0.773	0.195	0.576017	0.39084	0.698413	0.56975	0.807689	0.603175	0.0766809	0.358795	0.703617	0.144766	0.701042	0.161495
run 1171	CD4_T_cell_surface_signature_Th2-stimulated_(S7); enriched_in_extracellular_matrix_&_associated_proteins_(M202); proteasome_(M226); Resting_dendritic_cell_surface_signature_(S10); T_cell_differentiation_(M14)	965.4	729	1344	732	687	1335	0.779	0.197	0.580708	0.377607	0.714286	0.586539	0.821071	0.603175	0.045027	0.238593	0.711062	0.127873	0.7125	0.11592
run 1898	CD1_and_other_DC_receptors_(M50); enriched_in_G-protein_coupled_receptors_(M130); Plasma_cell_surface_signature_(S3); proteasome_(M226); Resting_dendritic_cell_surface_signature_(S10); transmembrane_and_ion_transporters_(II)_(M224)	966	572	1481	492	845	1440	0.765	0.191	0.558695	0.359322	0.714286	0.586539	0.821071	0.603175	0.045027	0.0338949	0.675081	0.175245	0.716667	0.11607
run 154	enriched_in_antigen_presentation_(I)_(M71); integrin_mediated_leukocyte_migration_(M39); Memory_B_cell_surface_signature_(S9); proteasome_(M226); spliceosome_(M250); TBA_(M125); transmembrane_and_ion_transporters_(II)_(M224)	966.6	984	924	1047	969	909	0.754	0.205	0.60404	0.438753	0.746032	0.620597	0.84733	0.603175	0.0126294	0.0801183	0.732982	0.174348	0.748958	0.151397
run 1575	CORO1A-DEF6_network_(I)_(M32.2); E2F1_targets_(Q3)_(M10.0); enriched_in_extracellular_matrix_&_associated_proteins_(M202); myeloid_cell_cytokines,_metallopeptidases_and_laminins_(M78); spliceosome_(M250); TBA_(M105)	967	1135	787	1174	951	788	0.755	0.21	0.613323	0.462113	0.746032	0.620597	0.84733	0.603175	0.0126294	0.802587	0.733581	0.172159	0.748958	0.151397
run 280	CD28_costimulation_(M12); E2F_transcription_factor_network_(M8); Resting_dendritic_cell_surface_signature_(S10); TBA_(M66)	967.8	1072	851	1036	1141	739	0.739	0.208	0.603301	0.454073	0.761905	0.637884	0.860188	0.603175	0.00598644	0.00194577	0.716766	0.125585	0.764583	0.116294
run 1288	cell_cycle_(I)_(M4.1); enriched_for_TF_motif_PAX3_(M179); spliceosome_(M250); TBA_(M233)	968.6	890	1124	976	613	1240	0.791	0.202	0.599318	0.411215	0.714286	0.586539	0.821071	0.603175	0.045027	0.813664	0.718975	0.109721	0.716667	0.11607
run 649	cell_cycle_(I)_(M4.1); cytoskeletal_remodeling_(enriched_for_SRF_targets)_(M34); enriched_for_cell_migration_(M122); nuclear_pore_complex_(mitosis)_(M106.1); spliceosome_(M250); T_&_B_cell_development,_activation_(M62.0)	968.6	1047	900	1022	982	892	0.753	0.207	0.602306	0.446762	0.746032	0.620597	0.84733	0.603175	0.0126294	0.2113	0.701677	0.180493	0.748958	0.151397
run 657	C-MYC_transcriptional_network_(M4.12); E2F_transcription_factor_network_(M8); proteasome_(M226); spliceosome_(M250); xenobiotic_metabolism_(M164)	970	1169	818	1143	903	817	0.759	0.211	0.611122	0.454545	0.746032	0.620597	0.84733	0.603175	0.0126294	0.453255	0.737532	0.142559	0.748958	0.133089
run 488	cytokines_-_recepters_cluster_(M115); enriched_in_DNA_interacting_proteins_(M182); enriched_in_NK_cells_(II)_(M61.0); mitotic_cell_cycle_-_DNA_replication_(M4.4); Plasma_cell_surface_signature_(S3); Resting_dendritic_cell_surface_signature_(S10); transcriptional_targets_of_glucocorticoid_receptor_(M74)	970.6	1127	603	1257	1264	602	0.727	0.21	0.619195	0.485014	0.761905	0.637884	0.860188	0.603175	0.00598644	0.3017	0.774008	0.283379	0.765625	0.299196
run 876	CD28_costimulation_(M12); cell_cycle,_ATP_binding_(M144); glycerophospholipid_metabolism_(M114.1); spliceosome_(M250); TBA_(M177.0)	971.6	1339	422	1340	1336	421	0.722	0.216	0.624185	0.522727	0.777778	0.655356	0.872849	0.603175	0.00262065	0.422678	0.744228	0.187482	0.78125	0.165359
run 1215	chromosome_Y_linked_(M240); CSP-specific IgG; enriched_in_nuclear_pore_complex_interacting_proteins_(M247); mitotic_cell_cycle_-_DNA_replication_(M4.4); transmembrane_and_ion_transporters_(II)_(M224)	973.2	641	1326	553	1115	1231	0.742	0.194	0.565396	0.381282	0.730159	0.603485	0.834287	0.603175	0.0247123	0.00360935	0.716667	0.214735	0.734375	0.206502
run 453	cytoskeleton/actin_(SRF_transcription_targets)_(M145.0); enriched_in_extracellular_matrix_&_associated_proteins_(M202); innate_antiviral_response_(M150)	976.2	961	856	948	1123	993	0.741	0.204	0.597106	0.447653	0.730159	0.603485	0.834287	0.603175	0.0247123	0.627626	0.715873	0.192934	0.734375	0.179518
run 380	enriched_in_nuclear_pore_complex_interacting_proteins_(M247); FACS_PBs_of_B_cells; myeloid,_dendritic_cell_activation_via_NFkB_(I)_(M43.0); nuclear_pore_complex_(mitosis)_(M106.1); proteasome_(M226); T_cell_activation_(I)_(M7.1)	977.4	1008	861	1028	1137	853	0.739	0.206	0.602933	0.446762	0.746032	0.620597	0.84733	0.603175	0.0126294	0.2113	0.775	0.198431	0.791667	0.190941
run 452	enriched_in_extracellular_matrix_&_associated_proteins_(M202); FACS_CD19+_of_live_PBMCs; spliceosome_(M250); T_cell_surface,_activation_(M36)	978.4	1368	621	1381	902	620	0.759	0.217	0.627491	0.485014	0.761905	0.637884	0.860188	0.603175	0.00598644	0.3017	0.741414	0.123423	0.764583	0.126998
run 1122	enriched_in_antigen_presentation_(I)_(M71); enriched_in_membrane_proteins_(M124); erythrocyte_differentiation_(M173); FACS_PBs_of_B_cells; Resting_dendritic_cell_surface_signature_(S10); spliceosome_(M250)	979	667	1339	688	871	1330	0.762	0.195	0.577789	0.377607	0.714286	0.586539	0.821071	0.603175	0.045027	0.238593	0.718056	0.11963	0.747222	0.103442
run 2390	cytokines_-_recepters_cluster_(M115); mismatch_repair_(II)_(M22.1); proteasome_(M226); TBA_(M186); TBA_(M26.1)	979.6	1064	853	1055	936	990	0.756	0.208	0.604657	0.447653	0.730159	0.603485	0.834287	0.603175	0.0247123	0.627626	0.747001	0.0865348	0.732292	0.103099
run 1982	enriched_in_nuclear_pore_complex_interacting_proteins_(M247); NK_cell_surface_signature_(S1); spliceosome_(M250); transmembrane_and_ion_transporters_(II)_(M224)	979.8	761	1300	695	843	1300	0.765	0.198	0.578403	0.386364	0.714286	0.586539	0.821071	0.603175	0.045027	0.4795	0.698304	0.115237	0.715625	0.116536
run 2357	enriched_in_DNA_interacting_proteins_(M182); MHC-TLR7-TLR8_cluster_(M146); nuclear_pore_complex_(M106.0); Resting_dendritic_cell_surface_signature_(S10); spliceosome_(M250); TBA_(M186)	979.8	1071	839	954	1197	838	0.733	0.208	0.597377	0.454545	0.746032	0.620597	0.84733	0.603175	0.0126294	0.453255	0.716946	0.113238	0.747917	0.0844714
run 111	CSP-specific IgG; cytoskeletal_remodeling_(enriched_for_SRF_targets)_(M34); enriched_in_NK_cells_(III)_(M157); enriched_in_nuclear_pore_complex_interacting_proteins_(M247); FACS_PBs_of_B_cells; proteasome_(M226)	981.2	880	1173	932	676	1245	0.78	0.202	0.59617	0.403158	0.714286	0.586539	0.821071	0.603175	0.045027	1	0.751326	0.122056	0.716667	0.192119
run 2006	endoplasmic_reticulum_(M37.2); erythrocyte_differentiation_(M173); Plasma_cell_surface_signature_(S3); proteasome_(M226); spliceosome_(M250)	983.4	550	1755	544	399	1669	0.817	0.19	0.564756	0.308492	0.698413	0.56975	0.807689	0.603175	0.0766809	0.00590539	0.658523	0.154316	0.702083	0.154167
run 2154	mitotic_cell_cycle_-_DNA_replication_(M4.4); nuclear_pore_complex_(mitosis)_(M106.1); proteasome_(M226); regulation_of_transcription,_transcription_factors_(M213)	983.8	856	935	838	1370	920	0.719	0.201	0.588561	0.438753	0.746032	0.620597	0.84733	0.603175	0.0126294	0.0801183	0.723016	0.0934454	0.768056	0.126816
run 272	CD28_costimulation_(M12); E2F1_targets_(Q4)_(M10.1); enriched_in_nuclear_pore_complex_interacting_proteins_(M247); leukocyte_migration_(M88.0); proteasome_(M226); TBA_(M186)	984.2	1270	747	1253	888	763	0.76	0.214	0.618826	0.469474	0.746032	0.620597	0.84733	0.603175	0.0126294	1	0.715278	0.191667	0.748958	0.151397
run 2384	cytokines_-_recepters_cluster_(M115); enriched_in_extracellular_matrix_&_associated_proteins_(M202); enriched_in_nuclear_pore_complex_interacting_proteins_(M247); NK_cell_surface_signature_(S1); proteasome_(M226); spliceosome_(M250); TBA_(M26.1)	985	708	1407	605	723	1482	0.776	0.196	0.569611	0.374281	0.698413	0.56975	0.807689	0.603175	0.0766809	1	0.681439	0.22262	0.703125	0.200098
run 406	BCR_signaling_(M54); proteasome_(M226); regulation_of_antigen_presentation_and_immune_response_(M5.0); Resting_dendritic_cell_surface_signature_(S10)	985	1416	497	1453	1067	492	0.746	0.219	0.634159	0.508909	0.777778	0.655356	0.872849	0.603175	0.00262065	0.0613688	0.746181	0.169024	0.780208	0.147329
run 1336	DNA_repair_(M76); E2F_transcription_factor_network_(M8); enriched_in_DNA_interacting_proteins_(M182); enriched_in_NK_cells_(II)_(M61.0); proteasome_(M226)	986	1211	724	1334	942	719	0.756	0.212	0.6237	0.469994	0.761905	0.637884	0.860188	0.603175	0.00598644	0.0388671	0.724504	0.103077	0.764583	0.116294
run 290	CytokineObsConc_TNF-alpha; FACS_immature_of_B_cells; proteasome_(M226); Resting_dendritic_cell_surface_signature_(S10); spliceosome_(M250); T_&_B_cell_development,_activation_(M62.0); TBA_(M151)	987	1525	599	1534	679	598	0.779	0.223	0.640303	0.485014	0.761905	0.637884	0.860188	0.603175	0.00598644	0.3017	0.793122	0.0927768	0.811111	0.105848
run 789	cytokines_-_recepters_cluster_(M115); extracellular_matrix,_complement_(M140); proteasome_(M226); Resting_dendritic_cell_surface_signature_(S10)	987.2	1478	419	1438	1183	418	0.734	0.221	0.633035	0.522727	0.777778	0.655356	0.872849	0.603175	0.00262065	0.422678	0.746875	0.182681	0.780208	0.147329
run 347	enriched_in_NK_cells_(receptor_activation)_(M61.2); Resting_dendritic_cell_surface_signature_(S10); spliceosome_(M250); TBA_(M136)	987.8	1147	1112	1136	430	1114	0.811	0.21	0.610608	0.416349	0.730159	0.603485	0.834287	0.603175	0.0247123	0.331975	0.694733	0.132595	0.732292	0.103099
run 546	enriched_in_DNA_interacting_proteins_(M182); myeloid_cell_cytokines,_metallopeptidases_and_laminins_(M78); proteasome_(M226); signaling_in_T_cells_(II)_(M35.1); spliceosome_(M250)	988	759	1350	617	873	1341	0.762	0.198	0.571024	0.377607	0.714286	0.586539	0.821071	0.603175	0.045027	0.238593	0.704701	0.196281	0.717708	0.185884
run 1758	enriched_in_DNA_interacting_proteins_(M182); enriched_in_monocytes_(I)_(M4.15); enriched_in_monocytes_(IV)_(M118.0); integrin_mediated_leukocyte_migration_(M39); NK_cell_surface_signature_(S1); proteasome_(M226)	991.4	1305	634	1335	1050	633	0.747	0.215	0.623791	0.485014	0.761905	0.637884	0.860188	0.603175	0.00598644	0.3017	0.730497	0.143081	0.764583	0.116294
run 2073	E2F1_targets_(Q3)_(M10.0); enriched_in_NK_cells_(I)_(M7.2); enriched_in_NK_cells_(II)_(M61.0); Resting_dendritic_cell_surface_signature_(S10); signaling_in_T_cells_(I)_(M35.0); TBA_(M184.1); Wnt_signaling_pathway_(M206)	991.4	801	1430	731	586	1409	0.794	0.199	0.580649	0.368597	0.714286	0.586539	0.821071	0.603175	0.045027	0.0989602	0.680159	0.260707	0.71875	0.242061
run 2107	DNA_repair_(M76); proteasome_(M226); Resting_dendritic_cell_surface_signature_(S10)	992.2	782	1447	834	410	1488	0.814	0.199	0.588472	0.36566	0.698413	0.56975	0.807689	0.603175	0.0766809	1	0.748958	0.131778	0.701042	0.184101
run 435	axon_guidance_(M110); FACS_immature_of_B_cells; proteasome_(M226); Resting_dendritic_cell_surface_signature_(S10)	992.2	1723	275	1777	911	275	0.758	0.231	0.662663	0.553678	0.793651	0.673027	0.885298	0.603175	0.00105453	0.267257	0.774008	0.136937	0.795833	0.163193
run 277	complement_and_other_receptors_in_DCs_(M40); platelet_activation_(II)_(M32.1); proteasome_(M226); TBA_(M32.7)	993.6	1449	713	1426	672	708	0.781	0.22	0.631799	0.469994	0.761905	0.637884	0.860188	0.603175	0.00598644	0.0388671	0.754762	0.129822	0.790278	0.12777
run 581	CSP-specific IgG; cytoskeleton/actin_(SRF_transcription_targets)_(M145.1); enriched_in_nuclear_pore_complex_interacting_proteins_(M247); proteasome_(M226)	993.6	1097	868	1095	1048	860	0.747	0.209	0.607993	0.446762	0.746032	0.620597	0.84733	0.603175	0.0126294	0.2113	0.740377	0.162216	0.748958	0.133089
run 1799	enriched_in_extracellular_matrix_&_associated_proteins_(M202); MHC-TLR7-TLR8_cluster_(M146); proteasome_(M226)	996.4	1170	675	1225	1239	673	0.729	0.211	0.616301	0.477612	0.761905	0.637884	0.860188	0.603175	0.00598644	0.121335	0.733333	0.116269	0.7625	0.0918559
run 1124	cell_cycle_(II)_(M4.10); cell_division_in_stimulated_CD4+_T_cells_(M46); CSP-specific IgG; cytoskeletal_remodeling_(enriched_for_SRF_targets)_(M34); proteasome_(M226)	996.8	1335	480	1301	1393	475	0.716	0.216	0.621803	0.508909	0.777778	0.655356	0.872849	0.603175	0.00262065	0.0613688	0.778671	0.19547	0.780208	0.20625
run 816	proteasome_(M226); regulation_of_transcription,_transcription_factors_(M213); TBA_(M32.5)	997	1426	535	1472	1030	522	0.749	0.219	0.635594	0.501695	0.777778	0.655356	0.872849	0.603175	0.00262065	0.0161569	0.72004	0.0245166	0.778125	0.0328744
run 1882	CD28_costimulation_(M12); CD4_T_cell_surface_signature_Th1-stimulated_(S6); CSP-specific IgG; cytokines_-_recepters_cluster_(M115); enriched_in_antigen_presentation_(I)_(M71); Resting_dendritic_cell_surface_signature_(S10); spliceosome_(M250)	997.8	958	1025	1049	918	1039	0.758	0.204	0.604228	0.424503	0.730159	0.603485	0.834287	0.603175	0.0247123	0.627626	0.726786	0.115897	0.732292	0.125848
run 1405	proteasome_(M226); Resting_dendritic_cell_surface_signature_(S10); spliceosome_(M250); T_cell_surface,_activation_(M36); transmembrane_and_ion_transporters_(II)_(M224)	999.4	1198	660	1206	1275	658	0.726	0.212	0.614849	0.477612	0.761905	0.637884	0.860188	0.603175	0.00598644	0.121335	0.751227	0.0740365	0.7625	0.0918559
run 1485	CSP-specific IgG; cytoskeleton/actin_(SRF_transcription_targets)_(M145.1); FACS_immature_of_B_cells; FACS_Plasmablasts_of_live_PBMCs; nuclear_pore_complex_(mitosis)_(M106.1); proteasome_(M226)	1001.8	1167	815	1237	976	814	0.753	0.211	0.617432	0.454545	0.746032	0.620597	0.84733	0.603175	0.0126294	0.453255	0.74214	0.118363	0.745833	0.135272
run 278	CORO1A-DEF6_network_(I)_(M32.2); enriched_for_TF_motif_PAX3_(M179); enriched_in_NK_cells_(II)_(M61.0); enriched_in_nuclear_pore_complex_interacting_proteins_(M247); platelet_activation_and_degranulation_(M85); spliceosome_(M250); Wnt_signaling_pathway_(M206)	1001.8	1831	68	1833	1209	68	0.732	0.236	0.670969	0.622343	0.825397	0.709029	0.909481	0.603175	0.000129739	0.2278	0.9	0.132288	0.916667	0.0954703
run 142	cytoskeletal_remodeling_(enriched_for_SRF_targets)_(M34); proteasome_(M226); T_cell_surface,_activation_(M36); TBA_(M137)	1006.2	1199	612	1414	1195	611	0.733	0.212	0.630812	0.485014	0.761905	0.637884	0.860188	0.603175	0.00598644	0.3017	0.750099	0.170847	0.765625	0.15625
run 702	integrin_mediated_leukocyte_migration_(M39); proteasome_(M226); respiratory_electron_transport_chain_(mitochondrion)_(M219); T_&_B_cell_development,_activation_(M62.0); TBA_(M161); TBA_(M186); TBA_(M193)	1007.2	991	943	1006	1168	928	0.736	0.205	0.600939	0.438753	0.746032	0.620597	0.84733	0.603175	0.0126294	0.0801183	0.710949	0.262088	0.75	0.204124
run 2305	proteasome_(M226); spliceosome_(M250); T_&_B_cell_development,_activation_(M62.0)	1008	1501	295	1555	1394	295	0.716	0.222	0.642058	0.553678	0.793651	0.673027	0.885298	0.603175	0.00105453	0.267257	0.756754	0.153288	0.795833	0.163193
run 262	C-MYC_transcriptional_network_(M4.12); FACS_immature_of_B_cells; FACS_PfSPZ-specific_Vd1_of_T_cells; nuclear_pore_complex_(mitosis)_(M106.1); proteasome_(M226); RA,_WNT,_CSF_receptors_network_(monocyte)_(M23); type_I_interferon_response_(M127)	1008.8	1006	858	953	1377	850	0.718	0.206	0.597337	0.446762	0.746032	0.620597	0.84733	0.603175	0.0126294	0.2113	0.789683	0.0418081	0.809722	0.0583829
run 2459	cell_activation_(IL15,_IL23,_TNF)_(M24); enriched_in_NK_cells_(II)_(M61.0); enriched_in_NK_cells_(receptor_activation)_(M61.2); glycerophospholipid_metabolism_(M114.1); proteasome_(M226); T_&_B_cell_development,_activation_(M62.0); viral_sensing_&_immunity;_IRF2_targets_network_(I)_(M111.0)	1009.2	798	1293	660	1002	1293	0.752	0.199	0.57493	0.386364	0.714286	0.586539	0.821071	0.603175	0.045027	0.4795	0.70956	0.167659	0.717708	0.178742
run 843	CSP-specific IgG; nuclear_pore_complex_(mitosis)_(M106.1); Rho_GTPase_cycle_(M4.14)	1009.2	1136	801	1181	940	988	0.756	0.21	0.613767	0.454962	0.730159	0.603485	0.834287	0.603175	0.0247123	0.331975	0.729167	0.181621	0.734375	0.179518
run 1329	B_cell_surface_signature_(S2); cell_division_in_stimulated_CD4+_T_cells_(M46); FACS_CD11c+_of_live_PBMCs; Plasma_cell_surface_signature_(S3); proteasome_(M226); respiratory_electron_transport_chain_(mitochondrion)_(M231); spliceosome_(M250)	1009.4	896	798	1484	1070	799	0.746	0.202	0.636613	0.462113	0.746032	0.620597	0.84733	0.603175	0.0126294	0.802587	0.706662	0.152891	0.748958	0.133089
run 1924	cell_cycle_(II)_(M4.10); cell_cycle,_mitotic_phase_(M230); extracellular_region_cluster_(GO)_(M189); innate_antiviral_response_(M150); Resting_dendritic_cell_surface_signature_(S10); spliceosome_(M250)	1009.4	879	982	877	1367	942	0.719	0.202	0.591642	0.430508	0.746032	0.620597	0.84733	0.603175	0.0126294	0.0244489	0.752715	0.169633	0.75	0.169251
run 11	enriched_in_extracellular_matrix_&_associated_proteins_(M202); mitotic_cell_cycle_in_stimulated_CD4_T_cells_(M4.5); myeloid_cell_cytokines,_metallopeptidases_and_laminins_(M78); NK_cell_surface_signature_(S1); spliceosome_(M250); TBA_(M80)	1009.6	903	1160	827	1005	1153	0.752	0.202	0.587783	0.40796	0.730159	0.603485	0.834287	0.603175	0.0247123	0.14561	0.692749	0.232564	0.734375	0.193481
run 566	cytokines_-_recepters_cluster_(M115); NK_cell_surface_signature_(S1); Resting_dendritic_cell_surface_signature_(S10)	1009.6	1180	947	1152	837	932	0.766	0.211	0.611481	0.438753	0.746032	0.620597	0.84733	0.603175	0.0126294	0.0801183	0.70892	0.106288	0.747917	0.111102
run 1327	enriched_in_antigen_presentation_(I)_(M71); proteasome_(M226); spliceosome_(M250); T_cell_surface,_activation_(M36); TBA_(M105)	1010.2	379	1780	346	766	1780	0.772	0.182	0.542665	0.308452	0.68254	0.553112	0.794151	0.603175	0.122496	0.263552	0.66627	0.150838	0.686458	0.18211
run 1661	CD28_costimulation_(M12); mitotic_cell_cycle_-_DNA_replication_(M4.4); spliceosome_(M250)	1011.4	1299	404	1341	1610	403	0.688	0.215	0.624324	0.522727	0.777778	0.655356	0.872849	0.603175	0.00262065	0.422678	0.759921	0.193795	0.78125	0.1875
run 1012	cell_division_in_stimulated_CD4+_T_cells_(M46); cytoskeleton/actin_(SRF_transcription_targets)_(M145.0); Resting_dendritic_cell_surface_signature_(S10); T_&_B_cell_development,_activation_(M62.0)	1013	962	1044	902	1099	1058	0.744	0.204	0.594049	0.424503	0.730159	0.603485	0.834287	0.603175	0.0247123	0.627626	0.704852	0.18198	0.733333	0.185124
run 1456	antigen_presentation_(lipids_and_proteins)_(M28); DNA_repair_(M76); enriched_in_B_cells_(VI)_(M69); MHC-TLR7-TLR8_cluster_(M146); proteasome_(M226)	1013.8	1578	236	1609	1410	236	0.714	0.225	0.646395	0.559914	0.793651	0.673027	0.885298	0.603175	0.00105453	0.5791	0.781981	0.152611	0.796875	0.138585
run 1597	mismatch_repair_(II)_(M22.1); spliceosome_(M250); TBA_(M186)	1013.8	1499	264	1694	1348	264	0.721	0.222	0.654361	0.553678	0.793651	0.673027	0.885298	0.603175	0.00105453	0.267257	0.790179	0.0900595	0.795833	0.104914
run 894	CSP-specific IgG; Resting_dendritic_cell_surface_signature_(S10); T_cell_differentiation_via_ITK_and_PKC_(M18)	1014.2	1342	628	1365	1109	627	0.743	0.216	0.626136	0.485014	0.761905	0.637884	0.860188	0.603175	0.00598644	0.3017	0.736598	0.151024	0.764583	0.116294
run 925	cell_division_in_stimulated_CD4+_T_cells_(M46); CytokineObsConc_CXCL10_IP-10; FACS_immature_of_B_cells; FACS_PBs_of_B_cells; FACS_PBs_of_memory; interferon_alpha_response_(II)_(M158.1); proteasome_(M226)	1015.2	1396	749	1395	811	725	0.768	0.218	0.628974	0.462151	0.761905	0.637884	0.860188	0.603175	0.00598644	0.00982327	0.8	0.180278	0.8125	0.225347
run 1257	E2F_transcription_factor_network_(M8); enriched_in_DNA_interacting_proteins_(M182); enriched_in_NK_cells_(II)_(M61.0); proteasome_(M226)	1017	1397	769	1376	773	770	0.771	0.218	0.6271	0.462113	0.746032	0.620597	0.84733	0.603175	0.0126294	0.802587	0.763636	0.108613	0.748958	0.182586
run 870	cell_division_-_E2F_transcription_network_(M4.8); lymphocyte_generic_cluster_(M60); metabolism_of_steroids_(M225); platelet_activation_(II)_(M32.1); spliceosome_(M250); TBA_(M99)	1017.2	1414	378	1451	1463	380	0.708	0.219	0.633997	0.529349	0.777778	0.655356	0.872849	0.603175	0.00262065	0.789268	0.748485	0.186505	0.78125	0.157288
run 1361	C-MYC_transcriptional_network_(M4.12); cytoskeletal_remodeling_(enriched_for_SRF_targets)_(M34); cytoskeleton/actin_(SRF_transcription_targets)_(M145.0); spliceosome_(M250); TBA_(M128)	1018.2	1096	813	1035	1335	812	0.722	0.209	0.603226	0.454545	0.746032	0.620597	0.84733	0.603175	0.0126294	0.453255	0.745657	0.206089	0.75	0.210406
run 1704	enriched_in_extracellular_matrix_&_associated_proteins_(M202); FACS_CD3+CD8+_of_live_PBMCs; FACS_naive_of_B_cells; mismatch_repair_(II)_(M22.1); proteasome_(M226); TBA_(M41.1)	1018.8	1067	788	1401	1049	789	0.747	0.208	0.62947	0.462113	0.746032	0.620597	0.84733	0.603175	0.0126294	0.802587	0.73254	0.134035	0.748958	0.133089
run 7	cell_junction_(GO)_(M4.13); muscle_contraction,_SRF_targets_(M195); platelet_activation_-_actin_binding_(M196); platelet_activation_(I)_(M32.0); Resting_dendritic_cell_surface_signature_(S10); TBA_(M137)	1020	670	1208	636	1402	1184	0.715	0.195	0.57264	0.399327	0.730159	0.603485	0.834287	0.603175	0.0247123	0.0523451	0.706534	0.174375	0.733333	0.170477
run 2450	cytoskeleton/actin_(SRF_transcription_targets)_(M145.1); interferon_alpha_response_(I)_(M158.0); mitotic_cell_cycle_-_DNA_replication_(M4.4); platelet_activation_(I)_(M32.0); proteasome_(M226)	1023	1090	751	1038	1509	727	0.702	0.209	0.603498	0.462151	0.761905	0.637884	0.860188	0.603175	0.00598644	0.00982327	0.778662	0.183043	0.765625	0.206502
run 1634	cell_division_in_stimulated_CD4_T_cells_(M4.6); enriched_in_extracellular_matrix_&_associated_proteins_(M202); extracellular_region_cluster_(GO)_(M189); myeloid_cell_cytokines,_metallopeptidases_and_laminins_(M78); proteasome_(M226)	1023.2	860	1086	740	1342	1088	0.722	0.201	0.581497	0.416349	0.730159	0.603485	0.834287	0.603175	0.0247123	0.331975	0.710218	0.169208	0.732292	0.177377
run 2077	cell_junction_(GO)_(M4.13); nuclear_pore_complex_(M106.0); proteasome_(M226); TBA_(M137)	1024	1233	663	1312	1251	661	0.728	0.213	0.622238	0.477612	0.761905	0.637884	0.860188	0.603175	0.00598644	0.121335	0.748188	0.074819	0.763542	0.0747972
run 964	chaperonin_mediated_protein_folding_(I)_(M204.0); nuclear_pore_complex_(M106.0); transmembrane_and_ion_transporters_(I)_(M142)	1024.2	663	1325	534	1369	1230	0.719	0.195	0.563758	0.381282	0.730159	0.603485	0.834287	0.603175	0.0247123	0.00360935	0.735185	0.234148	0.729167	0.252591
run 1173	extracellular_matrix_(II)_(M2.1); glycerophospholipid_metabolism_(M114.1); integrin_mediated_leukocyte_migration_(M39); proteasome_(M226); TBA_(M105); TBA_(M233)	1024.4	620	1600	597	715	1590	0.777	0.193	0.569011	0.338308	0.698413	0.56975	0.807689	0.603175	0.0766809	0.168669	0.673115	0.140949	0.702083	0.162393
run 70	interferon_alpha_response_(II)_(M158.1); nuclear_pore_complex_(mitosis)_(M106.1); proteasome_(M226); regulation_of_transcription,_transcription_factors_(M213); Resting_dendritic_cell_surface_signature_(S10); spliceosome_(M250); TBA_(M185)	1024.4	1201	523	1293	1595	510	0.691	0.212	0.621052	0.501695	0.777778	0.655356	0.872849	0.603175	0.00262065	0.0161569	0.748413	0.118134	0.780208	0.147329
run 766	CD1_and_other_DC_receptors_(M50); cell_cycle,_ATP_binding_(M144); spliceosome_(M250); TBA_(M137); TBA_(M161); transmembrane_transport_(II)_(M191)	1024.4	1262	771	1557	760	772	0.772	0.214	0.642223	0.462113	0.746032	0.620597	0.84733	0.603175	0.0126294	0.802587	0.747917	0.202116	0.75	0.197642
run 400	CD28_costimulation_(M12); cell_cycle,_ATP_binding_(M144); integrin_mediated_leukocyte_migration_(M39); respiratory_electron_transport_chain_(mitochondrion)_(M231); T_&_B_cell_development,_activation_(M62.0); TBA_(M233)	1024.6	889	1197	1009	855	1173	0.764	0.202	0.601088	0.399327	0.730159	0.603485	0.834287	0.603175	0.0247123	0.0523451	0.719093	0.170926	0.733333	0.145774
run 385	cell_division_in_stimulated_CD4+_T_cells_(M46); heme_biosynthesis_(II)_(M222); integrin_mediated_leukocyte_migration_(M39); platelet_activation_(I)_(M32.0); proteasome_(M226); Resting_dendritic_cell_surface_signature_(S10)	1025.8	1401	754	1494	750	730	0.773	0.218	0.637135	0.462151	0.761905	0.637884	0.860188	0.603175	0.00598644	0.00982327	0.736912	0.0768656	0.7625	0.105079
run 1293	CSP-specific IgG; mitotic_cell_cycle_-_DNA_replication_(M4.4); spliceosome_(M250)	1027	891	1136	897	1082	1129	0.745	0.202	0.593761	0.40796	0.730159	0.603485	0.834287	0.603175	0.0247123	0.14561	0.718304	0.0610003	0.73125	0.0544862
run 1619	mismatch_repair_(II)_(M22.1); platelet_activation_(I)_(M32.0); proteasome_(M226); T_&_B_cell_development,_activation_(M62.0); TBA_(source:_memory_B_cells)_(M152.2); transmembrane_transport_(SLC_cluster)_(M154.1)	1027.8	826	1074	884	1279	1076	0.726	0.2	0.592134	0.416349	0.730159	0.603485	0.834287	0.603175	0.0247123	0.331975	0.73692	0.187116	0.732292	0.162032
run 588	cell_cycle_(II)_(M4.10); cell_division_in_stimulated_CD4_T_cells_(M4.6); enriched_for_TF_motif_TTCNRGNNNNTTC_(M172); mitotic_cell_cycle_-_DNA_replication_(M4.4); proteasome_(M226); spliceosome_(M250); TBA_(M220)	1028	1232	563	1448	1334	563	0.722	0.213	0.63382	0.492208	0.761905	0.637884	0.860188	0.603175	0.00598644	0.605577	0.769765	0.164575	0.765625	0.179518
run 401	cell_adhesion_(lymphocyte_homing)_(M21); E2F1_targets_(Q3)_(M10.0); enriched_in_DNA_interacting_proteins_(M182); Plasma_cell_surface_signature_(S3); Resting_dendritic_cell_surface_signature_(S10)	1028.2	644	1353	639	1161	1344	0.737	0.194	0.572906	0.377607	0.714286	0.586539	0.821071	0.603175	0.045027	0.238593	0.703297	0.249739	0.71875	0.231053
run 77	CD28_costimulation_(M12); proteasome_(M226); purine_nucleotide_biosynthesis_(M212); TBA_(M194)	1029	959	1338	907	612	1329	0.791	0.204	0.594267	0.377607	0.714286	0.586539	0.821071	0.603175	0.045027	0.238593	0.720982	0.21277	0.716667	0.217546
run 2148	CSP-specific IgG; enriched_in_B_cells_(V)_(M47.4); myeloid_cell_cytokines,_metallopeptidases_and_laminins_(M78)	1029.8	734	1458	676	782	1499	0.771	0.197	0.576694	0.36566	0.698413	0.56975	0.807689	0.603175	0.0766809	1	0.679167	0.252167	0.703125	0.235932
run 1320	FACS_CD11c+_of_live_PBMCs; FACS_CD3+_of_live_PBMCs; spliceosome_(M250); T_&_B_cell_development,_activation_(M62.0)	1030.2	1427	644	1413	1024	643	0.75	0.219	0.630703	0.485014	0.761905	0.637884	0.860188	0.603175	0.00598644	0.3017	0.718182	0.125748	0.763542	0.103937
run 2105	C-MYC_transcriptional_network_(M4.12); enriched_in_monocytes_(IV)_(M118.0); Resting_dendritic_cell_surface_signature_(S10); TBA_(M48)	1032	591	1449	608	1022	1490	0.75	0.192	0.569807	0.36566	0.698413	0.56975	0.807689	0.603175	0.0766809	1	0.730844	0.186782	0.703125	0.257062
run 2182	CD28_costimulation_(M12); myeloid,_dendritic_cell_activation_via_NFkB_(I)_(M43.0); proteasome_(M226)	1032	733	1379	705	973	1370	0.754	0.197	0.579149	0.377607	0.714286	0.586539	0.821071	0.603175	0.045027	0.238593	0.683333	0.228522	0.71875	0.213478
run 1533	age; cytoskeleton/actin_(SRF_transcription_targets)_(M145.0); enriched_for_TF_motif_PAX3_(M179); extracellular_region_cluster_(GO)_(M189); FACS_immature_of_B_cells; proteasome_(M226)	1033	1394	431	1380	1530	430	0.7	0.218	0.627418	0.515917	0.777778	0.655356	0.872849	0.603175	0.00262065	0.181449	0.844108	0.135505	0.854167	0.130104
run 1239	enriched_in_DNA_interacting_proteins_(M182); enriched_in_nuclear_pore_complex_interacting_proteins_(M247); platelet_activation_(I)_(M32.0); respiratory_electron_transport_chain_(mitochondrion)_(M231); spliceosome_(M250); T_cell_differentiation_(M14)	1033.2	762	1302	673	1127	1302	0.741	0.198	0.576407	0.386364	0.714286	0.586539	0.821071	0.603175	0.045027	0.4795	0.697421	0.155603	0.717708	0.146738
run 2462	cytoskeleton/actin_(SRF_transcription_targets)_(M145.1); nuclear_pore_complex_(M106.0); Resting_dendritic_cell_surface_signature_(S10); spliceosome_(M250); TBA_(M116)	1033.6	928	1200	911	953	1176	0.755	0.203	0.594996	0.399327	0.730159	0.603485	0.834287	0.603175	0.0247123	0.0523451	0.714038	0.150145	0.732292	0.135801
run 1679	CD1_and_other_DC_receptors_(M50); cell_development_(M175); enriched_in_extracellular_matrix_&_associated_proteins_(M202); proinflammatory_cytokines_and_chemokines_(M29); spliceosome_(M250); TBA_(M105); TBA_(M233)	1034.4	1613	643	1588	686	642	0.779	0.226	0.644964	0.485014	0.761905	0.637884	0.860188	0.603175	0.00598644	0.3017	0.719589	0.167716	0.764583	0.126998
run 705	CD28_costimulation_(M12); endoplasmic_reticulum_(M37.2); MHC-TLR7-TLR8_cluster_(M146); Resting_dendritic_cell_surface_signature_(S10); TBA_(M141)	1034.4	1300	545	1332	1447	548	0.71	0.215	0.623529	0.499205	0.761905	0.637884	0.860188	0.603175	0.00598644	1	0.758405	0.166506	0.765625	0.164372
run 2424	cytoskeleton/actin_(SRF_transcription_targets)_(M145.0); Memory_B_cell_surface_signature_(S9); proteasome_(M226); Resting_dendritic_cell_surface_signature_(S10); spliceosome_(M250)	1034.6	1019	933	951	1352	918	0.721	0.206	0.597251	0.438753	0.746032	0.620597	0.84733	0.603175	0.0126294	0.0801183	0.72638	0.154135	0.748958	0.151397
run 538	CD1_and_other_DC_receptors_(M50); cytokines_-_recepters_cluster_(M115); enriched_in_nuclear_pore_complex_interacting_proteins_(M247); heme_biosynthesis_(II)_(M222); spliceosome_(M250); TBA_(M192); TBA_(M70.0)	1036.2	504	1825	519	521	1812	0.801	0.188	0.561922	0.298441	0.68254	0.553112	0.794151	0.603175	0.122496	0.117525	0.65377	0.267989	0.6875	0.274811
run 456	enriched_in_NK_cells_(II)_(M61.0); immune_activation_-_generic_cluster_(M37.0); integrin_mediated_leukocyte_migration_(M39); mitotic_cell_cycle_-_DNA_replication_(M4.4); NK_cell_surface_signature_(S1); proteasome_(M226); spliceosome_(M250)	1037.6	930	1211	997	863	1187	0.763	0.203	0.600589	0.399327	0.730159	0.603485	0.834287	0.603175	0.0247123	0.0523451	0.701786	0.22153	0.734375	0.206502
run 501	enriched_in_nuclear_pore_complex_interacting_proteins_(M247); extracellular_matrix_(I)_(M2.0); spliceosome_(M250)	1039	1177	942	1148	1001	927	0.752	0.211	0.611231	0.438753	0.746032	0.620597	0.84733	0.603175	0.0126294	0.0801183	0.710949	0.0687258	0.745833	0.051707
run 2207	cell_activation_(IL15,_IL23,_TNF)_(M24); NK_cell_surface_signature_(S1); proteasome_(M226)	1040.8	503	1786	467	662	1786	0.783	0.188	0.555782	0.308452	0.68254	0.553112	0.794151	0.603175	0.122496	0.263552	0.65604	0.170971	0.685417	0.14971
run 1848	enriched_in_NK_cells_(II)_(M61.0); integrins_and_cell_adhesion_(M84); NK_cell_surface_signature_(S1); nuclear_pore_complex_(M106.0); proteasome_(M226); Resting_dendritic_cell_surface_signature_(S10); T_cell_surface,_activation_(M36)	1042	1023	1139	917	999	1132	0.752	0.206	0.595363	0.40796	0.730159	0.603485	0.834287	0.603175	0.0247123	0.14561	0.713194	0.10622	0.730208	0.10625
run 958	cytoskeletal_remodeling_(enriched_for_SRF_targets)_(M34); proteasome_(M226); TBA_(M32.6); Wnt_signaling_pathway_(M206); xenobiotic_metabolism_(M164)	1043	1166	814	1156	1266	813	0.727	0.211	0.611744	0.454545	0.746032	0.620597	0.84733	0.603175	0.0126294	0.453255	0.742312	0.165672	0.742708	0.165215
run 3	BCR_signaling_(M54); cell_division_in_stimulated_CD4_T_cells_(M4.6); interferon_alpha_response_(I)_(M158.0); metabolism_of_steroids_(M225); spliceosome_(M250)	1044.6	1017	925	1175	1196	910	0.733	0.206	0.613362	0.438753	0.746032	0.620597	0.84733	0.603175	0.0126294	0.0801183	0.732873	0.127302	0.748958	0.133089
run 610	enriched_in_extracellular_matrix_&_associated_proteins_(M202); integrin_mediated_leukocyte_migration_(M39); proteasome_(M226); TBA_(M186); TBA_(M233)	1044.8	1267	830	1346	952	829	0.755	0.214	0.624624	0.454545	0.746032	0.620597	0.84733	0.603175	0.0126294	0.453255	0.725397	0.125447	0.747917	0.141973
run 1866	integrin_mediated_leukocyte_migration_(M39); NK_cell_surface_signature_(S1); proteasome_(M226); TBA_(M80)	1045.4	1068	965	1085	1096	1013	0.744	0.208	0.6066	0.432432	0.730159	0.603485	0.834287	0.603175	0.0247123	1	0.725744	0.0709364	0.73125	0.0544862
run 1792	enriched_in_nuclear_pore_complex_interacting_proteins_(M247); enriched_in_T_cells_(I)_(M7.0); heme_biosynthesis_(II)_(M222); spliceosome_(M250); TBA_(M233); TBA_(M246)	1045.6	1083	849	1090	1358	848	0.721	0.208	0.607455	0.454545	0.746032	0.620597	0.84733	0.603175	0.0126294	0.453255	0.665978	0.251958	0.75	0.183995
run 2035	E2F1_targets_(Q3)_(M10.0); E2F1_targets_(Q4)_(M10.1); enriched_in_DNA_interacting_proteins_(M182); integrin_mediated_leukocyte_migration_(M39); proteasome_(M226); spliceosome_(M250); transmembrane_and_ion_transporters_(II)_(M224)	1047	1369	741	1300	1068	757	0.746	0.217	0.621642	0.469474	0.746032	0.620597	0.84733	0.603175	0.0126294	1	0.736553	0.127192	0.747917	0.111102
run 287	cell_activation_(IL15,_IL23,_TNF)_(M24); enriched_for_TF_motif_PAX3_(M179); platelet_activation_and_degranulation_(M85); proteasome_(M226); Resting_dendritic_cell_surface_signature_(S10); signal_transduction,_plasma_membrane_(M82)	1050	791	1400	703	881	1475	0.761	0.199	0.579022	0.374281	0.698413	0.56975	0.807689	0.603175	0.0766809	1	0.722524	0.0973663	0.701042	0.125156
run 2059	enriched_in_extracellular_matrix_&_associated_proteins_(M202); proteasome_(M226); Resting_dendritic_cell_surface_signature_(S10); T_&_B_cell_development,_activation_(M62.0); transmembrane_transport_(II)_(M191)	1050.2	707	1452	677	922	1493	0.758	0.196	0.576752	0.36566	0.698413	0.56975	0.807689	0.603175	0.0766809	1	0.694643	0.136891	0.701042	0.13516
run 962	cell_division_in_stimulated_CD4_T_cells_(M4.6); cytoskeleton/actin_(SRF_transcription_targets)_(M145.0); spliceosome_(M250); TBA_(M233)	1051.8	852	1286	728	1107	1286	0.743	0.201	0.580456	0.386364	0.714286	0.586539	0.821071	0.603175	0.045027	0.4795	0.746928	0.20018	0.71875	0.231053
run 212	cytoskeletal_remodeling_(enriched_for_SRF_targets)_(M34); enriched_for_TF_motif_PAX3_(M179); enriched_in_NK_cells_(receptor_activation)_(M61.2); enriched_in_nuclear_pore_complex_interacting_proteins_(M247); spliceosome_(M250); TBA_(M192)	1052.6	1659	557	1657	833	557	0.766	0.228	0.650903	0.492208	0.761905	0.637884	0.860188	0.603175	0.00598644	0.605577	0.794792	0.18551	0.765625	0.241388
run 2400	cytoskeletal_remodeling_(enriched_for_SRF_targets)_(M34); proteasome_(M226); RIG-1_like_receptor_signaling_(M68); spliceosome_(M250); TBA_(M198)	1052.8	1217	903	1216	1033	895	0.749	0.212	0.615882	0.446762	0.746032	0.620597	0.84733	0.603175	0.0126294	0.2113	0.7	0.102571	0.747917	0.150866
run 2449	CSP-specific IgG; proteasome_(M226); respiratory_electron_transport_chain_(mitochondrion)_(M238); spliceosome_(M250)	1053.6	1065	871	1057	1412	863	0.714	0.208	0.60482	0.446762	0.746032	0.620597	0.84733	0.603175	0.0126294	0.2113	0.736039	0.167391	0.769444	0.155084
run 1569	enriched_in_plasma_membrane_proteins_(I)_(M135.0); growth_factor_induced,_enriched_in_nuclear_receptor_subfamily_4_(M94); Resting_dendritic_cell_surface_signature_(S10); spliceosome_(M250)	1054	833	1455	785	701	1496	0.778	0.2	0.584364	0.36566	0.698413	0.56975	0.807689	0.603175	0.0766809	1	0.68874	0.209408	0.702083	0.204931
run 53	enriched_in_plasma_membrane_proteins_(II)_(M135.1); Resting_dendritic_cell_surface_signature_(S10); RIG-1_like_receptor_signaling_(M68); spliceosome_(M250); T_&_B_cell_development,_activation_(M62.0); T_cell_activation_(IV)_(M52); TBA_(M193)	1054.8	1130	914	1044	1287	899	0.725	0.21	0.603914	0.438753	0.746032	0.620597	0.84733	0.603175	0.0126294	0.0801183	0.761905	0.0805468	0.790278	0.12777
run 2060	cytoskeleton/actin_(SRF_transcription_targets)_(M145.0); enriched_in_antigen_presentation_(I)_(M71); nuclear_pore_complex_(M106.0); platelet_activation_(I)_(M32.0); TBA_(M80); transmembrane_transport_(II)_(M191)	1055.2	802	1433	820	809	1412	0.769	0.199	0.587638	0.368597	0.714286	0.586539	0.821071	0.603175	0.045027	0.0989602	0.668651	0.232146	0.71875	0.19432
run 468	cytoskeleton/actin_(SRF_transcription_targets)_(M145.0); mitosis_(TF_motif_CCAATNNSNNNGCG)_(M169); RIG-1_like_receptor_signaling_(M68); spliceosome_(M250); T_&_B_cell_development,_activation_(M62.0)	1056.6	789	934	1068	1573	919	0.694	0.199	0.605778	0.438753	0.746032	0.620597	0.84733	0.603175	0.0126294	0.0801183	0.724206	0.207908	0.75	0.204124
run 2086	extracellular_region_cluster_(GO)_(M189); proteasome_(M226); spliceosome_(M250); T_cell_surface,_activation_(M36); TBA_(M188); TBA_(M233)	1057.6	1095	1122	1102	731	1238	0.775	0.209	0.608491	0.411215	0.714286	0.586539	0.821071	0.603175	0.045027	0.813664	0.747516	0.0836411	0.715625	0.104769
run 1387	antigen_processing_and_presentation_(M200); cytokines_-_recepters_cluster_(M115); enriched_in_DNA_interacting_proteins_(M182); TBA_(M192)	1058	837	1391	815	865	1382	0.763	0.2	0.587191	0.377607	0.714286	0.586539	0.821071	0.603175	0.045027	0.238593	0.668791	0.221973	0.716667	0.185218
run 1676	enriched_in_antigen_presentation_(III)_(M95.1); nuclear_pore_complex_(M106.0); nuclear_pore_complex_(mitosis)_(M106.1); spliceosome_(M250)	1059	1298	517	1598	1378	504	0.718	0.215	0.645724	0.501695	0.777778	0.655356	0.872849	0.603175	0.00262065	0.0161569	0.77629	0.181835	0.78125	0.180422
run 36	enriched_in_DNA_interacting_proteins_(M182); enriched_in_extracellular_matrix_&_associated_proteins_(M202); FACS_atypical_memory_of_B_cells; nuclear_pore_complex_(M106.0); Resting_dendritic_cell_surface_signature_(S10); spliceosome_(M250)	1059.4	1706	566	1674	785	566	0.77	0.23	0.652211	0.492208	0.761905	0.637884	0.860188	0.603175	0.00598644	0.605577	0.762935	0.173788	0.765625	0.179518
run 1665	CD28_costimulation_(M12); enriched_in_antigen_presentation_(I)_(M71); proteasome_(M226); Resting_dendritic_cell_surface_signature_(S10); spliceosome_(M250)	1059.6	1100	870	1188	1278	862	0.726	0.209	0.614205	0.446762	0.746032	0.620597	0.84733	0.603175	0.0126294	0.2113	0.737351	0.179501	0.75	0.183995
run 1992	cytokines_-_recepters_cluster_(M115); enriched_in_extracellular_matrix_&_associated_proteins_(M202); proteasome_(M226); respiratory_electron_transport_chain_(mitochondrion)_(M231)	1060	999	1228	912	957	1204	0.755	0.205	0.595	0.399327	0.730159	0.603485	0.834287	0.603175	0.0247123	0.0523451	0.679167	0.178146	0.733333	0.177951
run 1477	proteasome_(M226); TBA_(M177.0); TBA_(M186)	1061.4	806	1282	808	1182	1229	0.735	0.199	0.58626	0.390438	0.730159	0.603485	0.834287	0.603175	0.0247123	0.0152934	0.65119	0.0809407	0.732292	0.103099
run 1559	CSP-specific IgG; FACS_PBs_of_B_cells; integrins_and_cell_adhesion_(M84); metabolism_in_mitochondria,_peroxisome_(M187); spliceosome_(M250)	1063.8	940	1120	995	1028	1236	0.749	0.204	0.600463	0.411215	0.714286	0.586539	0.821071	0.603175	0.045027	0.813664	0.832852	0.184476	0.729167	0.320725
run 268	cell_junction_(GO)_(M4.13); cytokines_-_recepters_cluster_(M115); KLF12_targets_network_(M32.3); lymphocyte_generic_cluster_(M60); proteasome_(M226)	1063.8	1265	673	1273	1437	671	0.711	0.214	0.619828	0.477612	0.761905	0.637884	0.860188	0.603175	0.00598644	0.121335	0.735164	0.0886562	0.763542	0.103937
run 791	cell_division_-_E2F_transcription_network_(M4.8); CSP-specific IgG; proteasome_(M226); T_&_B_cell_development,_activation_(M62.0)	1064.4	1140	971	1336	856	1019	0.764	0.21	0.62388	0.432432	0.730159	0.603485	0.834287	0.603175	0.0247123	1	0.715923	0.088215	0.73125	0.0904272
run 1832	CSP-specific IgG; extracellular_region_cluster_(GO)_(M189); proteasome_(M226); TBA_(M180); TBA_(M41.3); translation_initiation_factor_3_complex_(M245)	1064.8	1025	1005	1037	1292	965	0.725	0.206	0.603481	0.430508	0.746032	0.620597	0.84733	0.603175	0.0126294	0.0244489	0.702679	0.0773374	0.747917	0.111102
run 1226	complement_and_other_receptors_in_DCs_(M40); CSP-specific IgG; enriched_in_NK_cells_(II)_(M61.0); nuclear_pore_complex_(M106.0); proteasome_(M226); Resting_dendritic_cell_surface_signature_(S10); TBA_(M188)	1066.8	1020	991	924	1448	951	0.71	0.206	0.595743	0.430508	0.746032	0.620597	0.84733	0.603175	0.0126294	0.0244489	0.726136	0.238674	0.75	0.233854
run 1191	cell_division_in_stimulated_CD4_T_cells_(M4.6); proteasome_(M226); Resting_dendritic_cell_surface_signature_(S10); TBA_(M80)	1067	676	1598	681	792	1588	0.77	0.195	0.576894	0.338308	0.698413	0.56975	0.807689	0.603175	0.0766809	0.168669	0.675284	0.214486	0.702083	0.184889
run 724	extracellular_region_cluster_(GO)_(M189); MHC-TLR7-TLR8_cluster_(M146); proteasome_(M226); Resting_dendritic_cell_surface_signature_(S10); T_&_B_cell_development,_activation_(M62.0); TBA_(M41.1)	1067	1208	825	1172	1306	824	0.724	0.212	0.613101	0.454545	0.746032	0.620597	0.84733	0.603175	0.0126294	0.453255	0.728571	0.130164	0.748958	0.133089
run 382	C-MYC_transcriptional_network_(M4.12); proteasome_(M226); spliceosome_(M250); TBA_(M32.6); TBA_(M72.0); xenobiotic_metabolism_(M164)	1068	1204	1019	1169	915	1033	0.758	0.212	0.612946	0.424503	0.730159	0.603485	0.834287	0.603175	0.0247123	0.627626	0.74596	0.175158	0.790278	0.155363
run 1911	enriched_in_extracellular_matrix_&_associated_proteins_(M202); integrin_mediated_leukocyte_migration_(M39); respiratory_electron_transport_chain_(mitochondrion)_(M216); RIG-1_like_receptor_signaling_(M68)	1068.8	828	1267	694	1341	1214	0.722	0.2	0.578382	0.390438	0.730159	0.603485	0.834287	0.603175	0.0247123	0.0152934	0.7125	0.200636	0.734375	0.193481
run 2377	cell_cycle,_ATP_binding_(M144); cytokines_-_recepters_cluster_(M115); enriched_in_extracellular_matrix_&_associated_proteins_(M202); extracellular_matrix,_collagen_(M210); NK_cell_surface_signature_(S1); TBA_(M104); TBA_(M105)	1069	624	1690	529	784	1718	0.771	0.193	0.563019	0.327641	0.68254	0.553112	0.794151	0.603175	0.122496	0.823063	0.633811	0.265834	0.6875	0.222439
run 912	age; proteasome_(M226); Resting_dendritic_cell_surface_signature_(S10); TBA_(M242)	1069	1503	630	1489	1094	629	0.744	0.222	0.636823	0.485014	0.761905	0.637884	0.860188	0.603175	0.00598644	0.3017	0.734019	0.147741	0.763542	0.126536
run 2126	BCR_signaling_(M54); enriched_for_cell_migration_(M122); enriched_in_antigen_presentation_(I)_(M71); integrin_mediated_leukocyte_migration_(M39); proteasome_(M226); TBA_(M161)	1069.4	1234	985	1193	990	945	0.752	0.213	0.614381	0.430508	0.746032	0.620597	0.84733	0.603175	0.0126294	0.0244489	0.744444	0.0917928	0.790278	0.12777
run 1135	cytokines_-_recepters_cluster_(M115); RIG-1_like_receptor_signaling_(M68); spliceosome_(M250); TBA_(M186)	1070	1172	829	1202	1319	828	0.723	0.211	0.6147	0.454545	0.746032	0.620597	0.84733	0.603175	0.0126294	0.453255	0.727413	0.150048	0.748958	0.133089
run 1794	CytokineObsConc_CXCL10_IP-10; cytokines_-_recepters_cluster_(M115); extracellular_region_cluster_(GO)_(M189); leukocyte_migration_(M88.0); lymphocyte_generic_cluster_(M60); Resting_dendritic_cell_surface_signature_(S10)	1070	605	1685	481	866	1713	0.763	0.192	0.557769	0.327641	0.68254	0.553112	0.794151	0.603175	0.122496	0.823063	0.658333	0.234718	0.6875	0.216506
run 1933	enriched_in_hepatocyte_nuclear_factors_(II)_(M88.2); leukocyte_migration_(M88.0); proteasome_(M226)	1070	1727	527	1713	869	514	0.762	0.231	0.655557	0.501695	0.777778	0.655356	0.872849	0.603175	0.00262065	0.0161569	0.7437	0.126943	0.778125	0.129251
run 2386	CD28_costimulation_(M12); enriched_in_antigen_presentation_(I)_(M71); proteasome_(M226); TBA_(M121); transmembrane_and_ion_transporters_(I)_(M142)	1070	1141	1056	1145	1032	976	0.749	0.21	0.611171	0.422018	0.746032	0.620597	0.84733	0.603175	0.0126294	0.00595953	0.711905	0.0437733	0.748958	0.151397
run 1330	enriched_in_nuclear_pore_complex_interacting_proteins_(M247); leukocyte_migration_(M88.0); Plasma_cell_surface_signature_(S3); respiratory_electron_transport_chain_(mitochondrion)_(M231); Resting_dendritic_cell_surface_signature_(S10); spliceosome_(M250); TBA_(M186)	1070.8	844	1171	962	1134	1243	0.739	0.201	0.597978	0.403158	0.714286	0.586539	0.821071	0.603175	0.045027	1	0.810438	0.164297	0.8125	0.165359
run 1507	enriched_in_DNA_interacting_proteins_(M182); FACS_Vd2_of_T_cells; mitotic_cell_cycle_-_DNA_replication_(M4.4); proteasome_(M226); TBA_(M131); TBA_(M188); TBA_(M193)	1070.8	690	1330	634	1379	1321	0.718	0.196	0.57249	0.377607	0.714286	0.586539	0.821071	0.603175	0.045027	0.238593	0.763492	0.238111	0.75	0.25
run 828	cell_junction_(GO)_(M4.13); cytokines_-_recepters_cluster_(M115); enriched_in_NK_cells_(II)_(M61.0); nuclear_pore_complex_(M106.0); proteasome_(M226); spliceosome_(M250)	1071	1138	832	1215	1339	831	0.722	0.21	0.615824	0.454545	0.746032	0.620597	0.84733	0.603175	0.0126294	0.453255	0.725284	0.146344	0.748958	0.133089
run 1516	Hox_cluster_IV_(M17.3); MHC-TLR7-TLR8_cluster_(M146); spliceosome_(M250)	1071.4	1173	1193	1124	698	1169	0.778	0.211	0.609901	0.399327	0.730159	0.603485	0.834287	0.603175	0.0247123	0.0523451	0.725694	0.193065	0.734375	0.193481
run 2195	CD1_and_other_DC_receptors_(M50); MHC-TLR7-TLR8_cluster_(M146); Resting_dendritic_cell_surface_signature_(S10); spliceosome_(M250)	1072	1179	946	1135	1169	931	0.736	0.211	0.610594	0.438753	0.746032	0.620597	0.84733	0.603175	0.0126294	0.0801183	0.709122	0.116391	0.746875	0.06875
run 2394	amino_acid_metabolishm_and_transport_(M154.0); mitotic_cell_cycle_-_DNA_replication_(M4.4); nuclear_pore_complex_(M106.0); signal_transduction,_plasma_membrane_(M82); TBA_(M186)	1072	1116	1280	1107	630	1227	0.788	0.209	0.608936	0.390438	0.730159	0.603485	0.834287	0.603175	0.0247123	0.0152934	0.675338	0.12947	0.732292	0.0895833
run 1342	integrin_mediated_leukocyte_migration_(M39); spliceosome_(M250); TBA_(M186)	1072.6	1109	1004	1029	1257	964	0.728	0.209	0.602964	0.430508	0.746032	0.620597	0.84733	0.603175	0.0126294	0.0244489	0.70303	0.088848	0.745833	0.0563656
run 818	cytoskeleton/actin_(SRF_transcription_targets)_(M145.0); enriched_in_antigen_presentation_(III)_(M95.1); proteasome_(M226); spliceosome_(M250); TBA_(M80)	1073	1367	703	1264	1288	743	0.725	0.217	0.619534	0.476636	0.746032	0.620597	0.84733	0.603175	0.0126294	0.802587	0.747348	0.127487	0.747917	0.132484
run 567	CD1_and_other_DC_receptors_(M50); cell_activation_(IL15,_IL23,_TNF)_(M24); Plasma_cell_surface_signature_(S3)	1073.2	929	1402	858	700	1477	0.778	0.203	0.590416	0.374281	0.698413	0.56975	0.807689	0.603175	0.0766809	1	0.70754	0.197265	0.702083	0.177707
run 2003	cell_development_(M175); cell_junction_(GO)_(M4.13); enriched_in_DNA_interacting_proteins_(M182); FACS_CD3+_of_live_PBMCs; proteasome_(M226); spliceosome_(M250)	1073.4	1210	930	1154	1158	915	0.737	0.212	0.611558	0.438753	0.746032	0.620597	0.84733	0.603175	0.0126294	0.0801183	0.727327	0.244713	0.75	0.233854
run 267	enriched_in_hepatocyte_nuclear_factors_(II)_(M88.2); extracellular_matrix_(II)_(M2.1); platelet_activation_(II)_(M32.1); spliceosome_(M250); T_&_B_cell_development,_activation_(M62.0)	1074.4	1058	980	1131	1263	940	0.727	0.208	0.610437	0.430508	0.746032	0.620597	0.84733	0.603175	0.0126294	0.0244489	0.777083	0.220204	0.748958	0.264189
run 2133	enriched_in_NK_cells_(II)_(M61.0); leukocyte_migration_(M88.0); NK_cell_surface_signature_(S1); proteasome_(M226); spliceosome_(M250); T_&_B_cell_development,_activation_(M62.0); transmembrane_transport_(SLC_cluster)_(M154.1)	1076.8	593	1693	685	761	1652	0.772	0.192	0.577306	0.318725	0.698413	0.56975	0.807689	0.603175	0.0766809	0.0217815	0.727513	0.245434	0.729167	0.252591
run 71	cell_division_in_stimulated_CD4_T_cells_(M4.6); enriched_in_NK_cells_(II)_(M61.0); mitotic_cell_cycle_-_DNA_replication_(M4.4); signaling_in_T_cells_(II)_(M35.1); TBA_(M186); TBA_(M188)	1077	716	1575	669	744	1681	0.773	0.197	0.575876	0.345794	0.68254	0.553112	0.794151	0.603175	0.122496	0.823063	0.786246	0.191055	0.6875	0.293151
run 1520	CD1_and_other_DC_receptors_(M50); enriched_for_unknown_TF_motif_CTCNANGTGNY_(M62.1); enriched_in_T_cells_(I)_(M7.0); nuclear_pore_complex_(mitosis)_(M106.1); proteasome_(M226); TBA_(M185); TBA_(M186)	1078.4	875	1637	890	373	1617	0.819	0.202	0.593083	0.32866	0.698413	0.56975	0.807689	0.603175	0.0766809	0.0664574	0.775589	0.19307	0.769444	0.235161
run 2265	CSP-specific IgG; CytokineObsConc_CXCL10_IP-10; leukocyte_migration_(M88.0); proteasome_(M226); TBA_(M125); TBA_(M161)	1080.6	992	1247	913	980	1271	0.753	0.205	0.595045	0.394877	0.714286	0.586539	0.821071	0.603175	0.045027	0.813664	0.708284	0.162175	0.717708	0.146738
run 162	enriched_in_DNA_interacting_proteins_(M182); FACS_immature_of_B_cells; proteasome_(M226)	1081	1149	1164	1128	807	1157	0.769	0.21	0.610161	0.40796	0.730159	0.603485	0.834287	0.603175	0.0247123	0.14561	0.688438	0.0985843	0.73125	0.0544862
run 934	CSP-specific IgG; E2F_transcription_factor_network_(M8); enriched_in_extracellular_matrix_&_associated_proteins_(M202); enriched_in_hepatocyte_nuclear_factors_(II)_(M88.2)	1083	804	1530	783	839	1459	0.766	0.199	0.584321	0.349771	0.714286	0.586539	0.821071	0.603175	0.045027	0.00952189	0.658929	0.174363	0.717708	0.163525
run 205	cell_division_in_stimulated_CD4+_T_cells_(M46); enriched_in_extracellular_matrix_&_associated_proteins_(M202); FACS_CD3+_of_live_PBMCs; FACS_PBs_of_B_cells; metabolism_in_mitochondria,_peroxisome_(M187); proteasome_(M226); TBA_(M241)	1086.2	948	1284	967	948	1284	0.755	0.204	0.598419	0.386364	0.714286	0.586539	0.821071	0.603175	0.045027	0.4795	0.763757	0.206633	0.791667	0.180422
run 1018	CSP-specific IgG; enriched_in_monocytes_(I)_(M4.15); spliceosome_(M250)	1086.4	1271	972	1249	920	1020	0.758	0.214	0.618747	0.432432	0.730159	0.603485	0.834287	0.603175	0.0247123	1	0.714534	0.158085	0.732292	0.162032
run 1932	enriched_in_extracellular_matrix_&_associated_proteins_(M202); TBA_(M177.0); TBA_(M233)	1089.8	1664	684	1631	788	682	0.77	0.228	0.647942	0.477612	0.761905	0.637884	0.860188	0.603175	0.00598644	0.121335	0.726488	0.102687	0.763542	0.0747972
run 1612	FACS_immature_of_B_cells; proteasome_(M226); TBA_(M32.7)	1092	931	1158	975	1245	1151	0.729	0.203	0.599282	0.40796	0.730159	0.603485	0.834287	0.603175	0.0247123	0.14561	0.693304	0.0411572	0.730208	0.0295363
run 537	CD1_and_other_DC_receptors_(M50); cell_activation_(IL15,_IL23,_TNF)_(M24); FACS_CD3+CD8+_of_live_PBMCs; FACS_naive_of_B_cells; proteasome_(M226); Resting_dendritic_cell_surface_signature_(S10); transcriptional_targets_of_glucocorticoid_receptor_(M74)	1092	719	1534	759	913	1535	0.758	0.197	0.582681	0.347684	0.698413	0.56975	0.807689	0.603175	0.0766809	0.358795	0.76562	0.0726647	0.701042	0.260283
run 1881	CSP-specific IgG; proteasome_(M226); TBA_(M102); TBA_(M190)	1093.2	765	1429	777	1087	1408	0.745	0.198	0.583801	0.368597	0.714286	0.586539	0.821071	0.603175	0.045027	0.0989602	0.680159	0.15813	0.717708	0.146738
run 38	cytoskeleton/actin_(SRF_transcription_targets)_(M145.0); metabolism_in_mitochondria,_peroxisome_(M187); proteasome_(M226); T_&_B_cell_development,_activation_(M62.0); TBA_(M192)	1093.4	989	1202	1013	1085	1178	0.745	0.205	0.601436	0.399327	0.730159	0.603485	0.834287	0.603175	0.0247123	0.0523451	0.712342	0.145028	0.732292	0.135801
run 706	CD1_and_other_DC_receptors_(M50); integrin_mediated_leukocyte_migration_(M39); metabolism_in_mitochondria,_peroxisome_(M187)	1093.6	767	1523	743	983	1452	0.753	0.198	0.581616	0.349771	0.714286	0.586539	0.821071	0.603175	0.045027	0.00952189	0.678319	0.224336	0.71875	0.207289
run 841	CD1_and_other_DC_receptors_(M50); cytoskeleton/actin_(SRF_transcription_targets)_(M145.0); enriched_in_activated_dendritic_cells/monocytes_(M64); mitotic_cell_cycle_in_stimulated_CD4_T_cells_(M4.9); spliceosome_(M250); TBA_(M188)	1093.8	1631	312	1582	1633	311	0.685	0.227	0.644332	0.547264	0.793651	0.673027	0.885298	0.603175	0.00105453	0.0960923	0.761409	0.173384	0.796875	0.15625
run 2285	nuclear_pore_complex_(mitosis)_(M106.1); proteasome_(M226); TBA_(source:_naive_B_cells)_(M152.1)	1094.4	1406	1062	1393	629	982	0.788	0.218	0.628932	0.422018	0.746032	0.620597	0.84733	0.603175	0.0126294	0.00595953	0.686458	0.101344	0.746875	0.0856197
run 767	chemokines_and_receptors_(M38); enriched_in_hepatocyte_nuclear_factors_(II)_(M88.2); proteasome_(M226); Resting_dendritic_cell_surface_signature_(S10); transmembrane_and_ion_transporters_(II)_(M224)	1094.6	1662	614	1647	937	613	0.756	0.228	0.649751	0.485014	0.761905	0.637884	0.860188	0.603175	0.00598644	0.3017	0.746717	0.0951896	0.760417	0.0690963
run 1547	extracellular_region_cluster_(GO)_(M189); lysosome_(M209); NK_cell_surface_signature_(S1); platelet_activation_and_degranulation_(M85); proteasome_(M226)	1095	1108	1094	1122	1055	1096	0.747	0.209	0.609755	0.416349	0.730159	0.603485	0.834287	0.603175	0.0247123	0.331975	0.707341	0.152262	0.733333	0.13655
run 721	CD28_costimulation_(M12); CSP-specific IgG; cytoskeleton/actin_(SRF_transcription_targets)_(M145.1); enriched_in_DNA_interacting_proteins_(M182); proteasome_(M226); T_cell_differentiation_(Th2)_(M19); transmembrane_and_ion_transporters_(II)_(M224)	1096	1235	867	1242	1277	859	0.726	0.213	0.617992	0.446762	0.746032	0.620597	0.84733	0.603175	0.0126294	0.2113	0.740476	0.205976	0.75	0.204124
run 548	enriched_in_G-protein_coupled_receptors_(M130); FACS_naive_of_B_cells; proteasome_(M226); Resting_dendritic_cell_surface_signature_(S10); spliceosome_(M250); TBA_(M242); TBA_(source:_memory_B_cells)_(M152.2)	1096.2	521	1729	447	1043	1741	0.748	0.189	0.553379	0.318182	0.68254	0.553112	0.794151	0.603175	0.122496	0.502335	0.670698	0.182047	0.685417	0.158169
run 348	cytokines_-_recepters_cluster_(M115); DNA_repair_(M76); MHC-TLR7-TLR8_cluster_(M146); proteasome_(M226); spliceosome_(M250)	1096.6	646	1696	648	838	1655	0.766	0.194	0.574067	0.318725	0.698413	0.56975	0.807689	0.603175	0.0766809	0.0217815	0.695815	0.148909	0.747222	0.120857
run 2401	proteasome_(M226); Resting_dendritic_cell_surface_signature_(S10); spliceosome_(M250)	1096.8	681	1520	649	1102	1532	0.744	0.195	0.574232	0.356797	0.698413	0.56975	0.807689	0.603175	0.0766809	0.646355	0.638202	0.201657	0.702083	0.184889
run 846	CD28_costimulation_(M12); CSP-specific IgG; proteasome_(M226)	1097.2	897	1349	828	1072	1340	0.746	0.202	0.587786	0.377607	0.714286	0.586539	0.821071	0.603175	0.045027	0.238593	0.705109	0.115072	0.716667	0.126793
run 167	CD1_and_other_DC_receptors_(M50); cytoskeletal_remodeling_(enriched_for_SRF_targets)_(M34); Resting_dendritic_cell_surface_signature_(S10)	1097.4	1534	683	1520	1069	681	0.746	0.223	0.638848	0.477612	0.761905	0.637884	0.860188	0.603175	0.00598644	0.121335	0.726786	0.203571	0.764583	0.192255
run 1048	cytoskeleton/actin_(SRF_transcription_targets)_(M145.0); DNA_repair_(M76); proteasome_(M226); spliceosome_(M250); TBA_(M137); transmembrane_and_ion_transporters_(II)_(M224)	1097.6	1336	770	1296	1315	771	0.723	0.216	0.62128	0.462113	0.746032	0.620597	0.84733	0.603175	0.0126294	0.802587	0.758433	0.222614	0.75	0.210406
run 1175	E2F_transcription_factor_network_(M8); enriched_in_extracellular_matrix_&_associated_proteins_(M202); integrin_mediated_leukocyte_migration_(M39); proteasome_(M226)	1098.2	1105	887	1051	1569	879	0.695	0.209	0.604445	0.446762	0.746032	0.620597	0.84733	0.603175	0.0126294	0.2113	0.720328	0.139496	0.747917	0.132484
run 1786	cytoskeleton/actin_(SRF_transcription_targets)_(M145.0); enriched_in_extracellular_matrix_&_associated_proteins_(M202); mitotic_cell_cycle_-_DNA_replication_(M4.4); proteasome_(M226); respiratory_electron_transport_chain_(mitochondrion)_(M231); T_&_B_cell_development,_activation_(M62.0)	1098.2	1214	1097	1209	872	1099	0.762	0.212	0.615297	0.416349	0.730159	0.603485	0.834287	0.603175	0.0247123	0.331975	0.706349	0.11143	0.732292	0.103099
run 343	enriched_in_extracellular_matrix_&_associated_proteins_(M202); enriched_in_NK_cells_(II)_(M61.0); extracellular_matrix_(II)_(M2.1); innate_antiviral_response_(M150); myeloid_cell_cytokines,_metallopeptidases_and_laminins_(M78); TBA_(M188)	1098.4	604	1818	541	724	1805	0.776	0.192	0.564316	0.298441	0.68254	0.553112	0.794151	0.603175	0.122496	0.117525	0.66939	0.215599	0.685417	0.214128
run 533	DNA_repair_(M76); enriched_in_B_cells_(VI)_(M69); enriched_in_nuclear_pore_complex_interacting_proteins_(M247); mitotic_cell_cycle_-_DNA_replication_(M4.4); proteasome_(M226); spliceosome_(M250); type_I_interferon_response_(M127)	1098.4	811	1321	698	1194	1468	0.733	0.2	0.578692	0.382671	0.698413	0.56975	0.807689	0.603175	0.0766809	0.646355	0.798458	0.0873316	0.702083	0.234558
run 1985	cytoskeleton/actin_(SRF_transcription_targets)_(M145.1); enriched_in_monocytes_(IV)_(M118.0); enriched_in_nuclear_pore_complex_interacting_proteins_(M247); innate_antiviral_response_(M150); RIG-1_like_receptor_signaling_(M68); TBA_(M105)	1099.8	573	1864	508	654	1900	0.784	0.191	0.560144	0.289092	0.666667	0.536619	0.780463	0.603175	0.184214	0.662521	0.644129	0.249096	0.670833	0.204719
run 725	enriched_for_TF_motif_PAX3_(M179); proinflammatory_dendritic_cell,_myeloid_cell_response_(M86.1); proteasome_(M226); TBA_(M186); TBA_(M41.3)	1101.2	1611	723	1593	861	718	0.763	0.226	0.64531	0.469994	0.761905	0.637884	0.860188	0.603175	0.00598644	0.0388671	0.727381	0.0600611	0.7625	0.0568258
run 1755	CD1_and_other_DC_receptors_(M50); enriched_in_neutrophils_(II)_(M163); FACS_CD3+_of_live_PBMCs; leukocyte_migration_(M88.0); NK_cell_surface_signature_(S1); proteasome_(M226); T_&_B_cell_development,_activation_(M62.0)	1101.4	1125	954	964	1462	1002	0.708	0.21	0.59815	0.432432	0.730159	0.603485	0.834287	0.603175	0.0247123	1	0.792877	0.0839451	0.809722	0.0583829
run 2346	nuclear_pore_complex_(mitosis)_(M106.1); spliceosome_(M250); transmembrane_transport_(SLC_cluster)_(M154.1)	1102.6	1309	1102	1278	720	1104	0.776	0.215	0.620138	0.416349	0.730159	0.603485	0.834287	0.603175	0.0247123	0.331975	0.703409	0.187566	0.733333	0.154448
run 784	cell_development_(M175); CSP-specific IgG; E2F1_targets_(Q3)_(M10.0); FACS_CSP-specific_memory_B_cells_of_live_leukocytes; proteasome_(M226); RIG-1_like_receptor_signaling_(M68)	1102.8	1580	398	1639	1500	397	0.703	0.225	0.648992	0.522727	0.777778	0.655356	0.872849	0.603175	0.00262065	0.422678	0.76572	0.119321	0.780208	0.128442
run 2326	enriched_in_extracellular_matrix_&_associated_proteins_(M202); innate_antiviral_response_(M150); myeloid_cell_cytokines,_metallopeptidases_and_laminins_(M78)	1103.4	1400	739	1356	1267	755	0.727	0.218	0.625581	0.469474	0.746032	0.620597	0.84733	0.603175	0.0126294	1	0.738393	0.162477	0.748958	0.151397
run 670	B_cell_development_(M9); enriched_in_DNA_interacting_proteins_(M182); extracellular_matrix_(II)_(M2.1); extracellular_region_cluster_(GO)_(M189); integrin_mediated_leukocyte_migration_(M39); Resting_dendritic_cell_surface_signature_(S10); T_&_B_cell_development,_activation_(M62.0)	1103.8	647	1589	700	1004	1579	0.752	0.194	0.578806	0.338308	0.698413	0.56975	0.807689	0.603175	0.0766809	0.168669	0.694084	0.240641	0.703125	0.257062
run 709	CSP-specific IgG; enriched_in_antigen_presentation_(III)_(M95.1); Resting_dendritic_cell_surface_signature_(S10)	1103.8	861	1550	801	756	1551	0.773	0.201	0.585588	0.347684	0.698413	0.56975	0.807689	0.603175	0.0766809	0.358795	0.68373	0.26481	0.703125	0.246723
run 1285	extracellular_region_cluster_(GO)_(M189); NK_cell_surface_signature_(S1); proteasome_(M226); Resting_dendritic_cell_surface_signature_(S10)	1105.6	1341	816	1280	1276	815	0.726	0.216	0.620268	0.454545	0.746032	0.620597	0.84733	0.603175	0.0126294	0.453255	0.741193	0.171197	0.748958	0.196331
run 1115	CD28_costimulation_(M12); CD4_T_cell_surface_signature_Th2-stimulated_(S7); CSP-specific IgG; cytoskeleton/actin_(SRF_transcription_targets)_(M145.0); FACS_IgG+_of_memory; myeloid,_dendritic_cell_activation_via_NFkB_(I)_(M43.0); proteasome_(M226)	1106.2	934	1169	994	1272	1162	0.727	0.203	0.600438	0.40796	0.730159	0.603485	0.834287	0.603175	0.0247123	0.14561	0.677615	0.239937	0.732292	0.177377
run 1952	antigen_presentation_(lipids_and_proteins)_(M28); CD1_and_other_DC_receptors_(M50); NK_cell_surface_signature_(S1); spliceosome_(M250); T_cell_differentiation_via_ITK_and_PKC_(M18); type_I_interferon_response_(M127)	1107.2	951	1333	940	988	1324	0.752	0.204	0.596631	0.377607	0.714286	0.586539	0.821071	0.603175	0.045027	0.238593	0.751984	0.149443	0.769444	0.155084
run 602	DNA_repair_(M76); enriched_in_extracellular_matrix_&_associated_proteins_(M202); FACS_immature_of_B_cells; Resting_dendritic_cell_surface_signature_(S10)	1108.4	1046	1100	1058	1236	1102	0.73	0.207	0.604886	0.416349	0.730159	0.603485	0.834287	0.603175	0.0247123	0.331975	0.704261	0.150689	0.733333	0.154448
run 2306	enriched_in_extracellular_matrix_&_associated_proteins_(M202); enriched_in_NK_cells_(II)_(M61.0); proteasome_(M226); RIG-1_like_receptor_signaling_(M68); TBA_(M80)	1108.6	1306	959	1276	995	1007	0.752	0.215	0.620049	0.432432	0.730159	0.603485	0.834287	0.603175	0.0247123	1	0.728887	0.101066	0.732292	0.0895833
run 1640	MHC-TLR7-TLR8_cluster_(M146); NK_cell_surface_signature_(S1); nuclear_pore_complex_(M106.0); spliceosome_(M250)	1110	1048	1148	920	1293	1141	0.725	0.207	0.595477	0.40796	0.730159	0.603485	0.834287	0.603175	0.0247123	0.14561	0.701587	0.139929	0.733333	0.145774
run 2	enriched_in_cell_cycle_(M167); FACS_CD11c+_of_live_PBMCs; NK_cell_surface_signature_(S1); proteasome_(M226)	1111	1531	776	1504	967	777	0.754	0.223	0.637737	0.462113	0.746032	0.620597	0.84733	0.603175	0.0126294	0.802587	0.738542	0.111044	0.748958	0.122917
run 1684	cell_cycle,_ATP_binding_(M144); cytokines_-_recepters_cluster_(M115); enriched_in_extracellular_matrix_&_associated_proteins_(M202); enriched_in_T_cells_(I)_(M7.0); proteasome_(M226); Resting_dendritic_cell_surface_signature_(S10)	1111.6	902	1304	905	1143	1304	0.739	0.202	0.594248	0.386364	0.714286	0.586539	0.821071	0.603175	0.045027	0.4795	0.694034	0.16937	0.715625	0.1631
run 399	enriched_in_DNA_interacting_proteins_(M182); FACS_Vd1_of_T_cells; nuclear_pore_complex_(M106.0); proteasome_(M226); Resting_dendritic_cell_surface_signature_(S10); TBA_(M176)	1113	933	1162	971	1344	1155	0.722	0.203	0.598656	0.40796	0.730159	0.603485	0.834287	0.603175	0.0247123	0.14561	0.690625	0.0985059	0.73125	0.115695
run 2485	cell_cycle,_ATP_binding_(M144); cell_junction_(M162.1); mitotic_cell_cycle_-_DNA_replication_(M4.4); proteasome_(M226); Resting_dendritic_cell_surface_signature_(S10); spliceosome_(M250); TBA_(M193)	1113.4	1195	1067	1133	1103	1069	0.743	0.212	0.610532	0.416349	0.730159	0.603485	0.834287	0.603175	0.0247123	0.331975	0.784392	0.200636	0.8125	0.1875
run 694	enriched_in_extracellular_matrix_&_associated_proteins_(M202); enriched_in_T_cells_(I)_(M7.0); proteasome_(M226)	1114	936	1436	908	875	1415	0.762	0.203	0.594464	0.368597	0.714286	0.586539	0.821071	0.603175	0.045027	0.0989602	0.662302	0.0626582	0.714583	0.0602368
run 858	CD28_costimulation_(M12); enriched_in_extracellular_matrix_&_associated_proteins_(M202); enriched_in_NK_cells_(II)_(M61.0); mismatch_repair_(II)_(M22.1); myeloid_cell_cytokines,_metallopeptidases_and_laminins_(M78); signaling_in_T_cells_(II)_(M35.1); TBA_(M188)	1114.6	1337	714	1359	1454	709	0.709	0.216	0.625933	0.469994	0.761905	0.637884	0.860188	0.603175	0.00598644	0.0388671	0.750938	0.18052	0.764583	0.154729
run 404	AP-1_transcription_factor_network_(M20); cell_cycle,_ATP_binding_(M144); extracellular_region_cluster_(GO)_(M189); proteasome_(M226); spliceosome_(M250); TBA_(M177.0); TBA_(M186)	1117	1423	638	1411	1476	637	0.706	0.219	0.630565	0.485014	0.761905	0.637884	0.860188	0.603175	0.00598644	0.3017	0.725397	0.206371	0.765625	0.206502
run 1613	cell_activation_(IL15,_IL23,_TNF)_(M24); cell_division_(M37.3); cytoskeleton/actin_(SRF_transcription_targets)_(M145.0); E2F1_targets_(Q4)_(M10.1); enriched_in_cell_cycle_(M167); enriched_in_extracellular_matrix_&_associated_proteins_(M202); T_cell_surface,_activation_(M36)	1117.4	1633	583	1680	1108	583	0.743	0.227	0.653065	0.492208	0.761905	0.637884	0.860188	0.603175	0.00598644	0.605577	0.739678	0.206912	0.764583	0.192255
run 966	CD28_costimulation_(M12); extracellular_matrix_(II)_(M2.1); innate_antiviral_response_(M150); platelet_activation_(III)_(M42); spliceosome_(M250); TBA_(M41.0)	1117.8	1707	629	1675	950	628	0.755	0.23	0.652316	0.485014	0.761905	0.637884	0.860188	0.603175	0.00598644	0.3017	0.735714	0.0955177	0.763542	0.0747972
run 134	CD28_costimulation_(M12); enriched_for_cell_migration_(M122); enriched_in_extracellular_matrix_&_associated_proteins_(M202); FACS_PfSPZ-specific_Vd1/2-_of_T_cells; proteasome_(M226); TBA_(M185); TBA_(M26.1)	1118	1527	475	1608	1452	528	0.709	0.223	0.646336	0.512635	0.761905	0.637884	0.860188	0.603175	0.00598644	0.605577	0.761905	0.207668	0.765625	0.206502
run 1276	CD1_and_other_DC_receptors_(M50); enriched_in_nuclear_pore_complex_interacting_proteins_(M247); immune_activation_-_generic_cluster_(M37.0); nuclear_pore_complex_(mitosis)_(M106.1); proteasome_(M226); TBA_(M177.0)	1119.4	1628	651	1595	1074	649	0.745	0.227	0.645454	0.477612	0.761905	0.637884	0.860188	0.603175	0.00598644	0.121335	0.778283	0.119844	0.811111	0.105848
run 1745	CSP-specific IgG; enriched_in_extracellular_matrix_&_associated_proteins_(M202); enriched_in_plasma_membrane_proteins_(I)_(M135.0)	1119.4	1430	698	1452	1321	696	0.723	0.219	0.634141	0.477612	0.761905	0.637884	0.860188	0.603175	0.00598644	0.121335	0.712495	0.122136	0.763542	0.0747972
run 1418	enriched_in_monocytes_(I)_(M4.15); NK_cell_surface_signature_(S1); nuclear_pore_complex_(M106.0); proteasome_(M226); spliceosome_(M250)	1119.6	1418	874	1446	994	866	0.752	0.219	0.633664	0.446762	0.746032	0.620597	0.84733	0.603175	0.0126294	0.2113	0.733917	0.139943	0.748958	0.133089
run 2437	cell_division_in_stimulated_CD4_T_cells_(M4.6); cell_division_in_stimulated_CD4+_T_cells_(M46); cell_junction_(GO)_(M4.13); CSP-specific IgG; immune_activation_-_generic_cluster_(M37.0); proteasome_(M226); spliceosome_(M250)	1119.6	1181	1093	1052	1177	1095	0.735	0.211	0.604474	0.416349	0.730159	0.603485	0.834287	0.603175	0.0247123	0.331975	0.708667	0.148367	0.733333	0.145774
run 2440	enriched_in_DNA_interacting_proteins_(M182); enriched_in_monocytes_(I)_(M4.15); Plasma_cell_surface_signature_(S3)	1120	865	1484	862	946	1443	0.756	0.201	0.590495	0.359322	0.714286	0.586539	0.821071	0.603175	0.045027	0.0338949	0.669544	0.0677982	0.716667	0.11607
run 1557	cell_division_in_stimulated_CD4_T_cells_(M4.6); TBA_(M233); transmembrane_and_ion_transporters_(II)_(M224); type_I_interferon_response_(M127)	1120.6	998	1384	1016	830	1375	0.767	0.205	0.601592	0.377607	0.714286	0.586539	0.821071	0.603175	0.045027	0.238593	0.681345	0.196917	0.716667	0.192119
run 1797	DNA_repair_(M76); E2F1_targets_(Q3)_(M10.0); enriched_in_extracellular_matrix_&_associated_proteins_(M202); enriched_in_nuclear_pore_complex_interacting_proteins_(M247); Plasma_cell_surface_signature_(S3)	1120.8	892	1340	843	1198	1331	0.733	0.202	0.588838	0.377607	0.714286	0.586539	0.821071	0.603175	0.045027	0.238593	0.715373	0.105834	0.716667	0.126793
run 1178	enriched_in_extracellular_matrix_&_associated_proteins_(M202); spliceosome_(M250); T_&_B_cell_development,_activation_(M62.0); T_cell_surface,_activation_(M36)	1122	803	1486	818	1058	1445	0.747	0.199	0.587364	0.359322	0.714286	0.586539	0.821071	0.603175	0.045027	0.0338949	0.666915	0.153229	0.717708	0.205829
run 1747	cell_cycle_(II)_(M4.10); enriched_in_extracellular_matrix_&_associated_proteins_(M202); immune_activation_-_generic_cluster_(M37.0); leukocyte_migration_(M88.0); mitotic_cell_cycle_-_DNA_replication_(M4.4); proteasome_(M226); transmembrane_transport_(SLC_cluster)_(M154.1)	1123	1074	1058	1104	1401	978	0.715	0.208	0.608691	0.422018	0.746032	0.620597	0.84733	0.603175	0.0126294	0.00595953	0.70689	0.135838	0.747917	0.174851
run 266	CD1_and_other_DC_receptors_(M50); cell_cycle_(I)_(M4.1); cell_division_(M37.3); enriched_in_cell_cycle_(M167); mitotic_cell_cycle_in_stimulated_CD4_T_cells_(M4.5); proteasome_(M226); Resting_dendritic_cell_surface_signature_(S10)	1124.4	1993	284	1999	1062	284	0.746	0.255	0.742758	0.553678	0.793651	0.673027	0.885298	0.603175	0.00105453	0.267257	0.76965	0.126309	0.795833	0.127339
run 2032	enriched_in_DNA_interacting_proteins_(M182); mitotic_cell_cycle_-_DNA_replication_(M4.4); Plasma_cell_surface_signature_(S3); spliceosome_(M250); T_cell_surface,_activation_(M36); TBA_(M177.0)	1125.2	1661	393	1640	1540	392	0.698	0.228	0.649237	0.522727	0.777778	0.655356	0.872849	0.603175	0.00262065	0.422678	0.779545	0.189415	0.78125	0.1875
run 788	CD1_and_other_DC_receptors_(M50); CSP-specific IgG; nuclear_pore_complex_(M106.0); proteasome_(M226); TBA_(M131)	1125.8	987	1133	987	1396	1126	0.716	0.205	0.599839	0.40796	0.730159	0.603485	0.834287	0.603175	0.0247123	0.14561	0.726326	0.0561335	0.73125	0.0904272
run 1356	axon_guidance_(M110); FACS_PfSPZ-specific_Vg9+Vd2+_of_T_cells; Resting_dendritic_cell_surface_signature_(S10)	1126.2	901	1415	880	1041	1394	0.748	0.202	0.591743	0.368597	0.714286	0.586539	0.821071	0.603175	0.045027	0.0989602	0.698106	0.250886	0.71875	0.231053
run 304	enriched_in_extracellular_matrix_&_associated_proteins_(M202); spliceosome_(M250); TBA_(M141); TBA_(M186); TBA_(M192); Wnt_signaling_pathway_(M206)	1126.2	1557	693	1465	1225	691	0.731	0.224	0.635135	0.477612	0.761905	0.637884	0.860188	0.603175	0.00598644	0.121335	0.720238	0.127251	0.763542	0.103937
run 1253	cell_division_in_stimulated_CD4+_T_cells_(M46); enriched_in_extracellular_matrix_&_associated_proteins_(M202); mitotic_cell_cycle_-_DNA_replication_(M4.4); proteasome_(M226); Resting_dendritic_cell_surface_signature_(S10)	1126.8	1144	1001	1220	1308	961	0.724	0.21	0.616057	0.430508	0.746032	0.620597	0.84733	0.603175	0.0126294	0.0244489	0.704289	0.174707	0.748958	0.133089
run 1849	cytokines_-_recepters_cluster_(M115); enriched_in_NK_cells_(receptor_activation)_(M61.2); Plasma_cell_surface_signature_(S3); proteasome_(M226); spliceosome_(M250); TBA_(M220); TBA_(M32.5)	1126.8	1176	1035	1083	1291	1049	0.725	0.211	0.606518	0.424503	0.730159	0.603485	0.834287	0.603175	0.0247123	0.627626	0.714286	0.218875	0.734375	0.206502
run 1179	enriched_in_DNA_interacting_proteins_(M182); enriched_in_extracellular_matrix_&_associated_proteins_(M202); myeloid_cell_cytokines,_metallopeptidases_and_laminins_(M78); nuclear_pore_complex_(M106.0); Resting_dendritic_cell_surface_signature_(S10); T_cell_surface,_activation_(M36)	1128.4	1032	1318	1015	959	1318	0.755	0.206	0.60153	0.386364	0.714286	0.586539	0.821071	0.603175	0.045027	0.4795	0.670455	0.154523	0.716667	0.10425
run 1399	CSP-specific IgG; Hox_cluster_I_(M17.0); Resting_dendritic_cell_surface_signature_(S10)	1129.4	1084	1117	1134	1193	1119	0.734	0.208	0.610584	0.416349	0.730159	0.603485	0.834287	0.603175	0.0247123	0.331975	0.655315	0.201007	0.733333	0.145774
run 2043	cytokines_-_recepters_cluster_(M115); enriched_in_antigen_presentation_(I)_(M71); enriched_in_extracellular_matrix_&_associated_proteins_(M202); TBA_(M186)	1129.6	764	1592	738	972	1582	0.754	0.198	0.58129	0.338308	0.698413	0.56975	0.807689	0.603175	0.0766809	0.168669	0.689103	0.183522	0.702083	0.204931
run 629	CD1_and_other_DC_receptors_(M50); CSP-specific IgG; E2F1_targets_(Q4)_(M10.1); myeloid_cell_cytokines,_metallopeptidases_and_laminins_(M78)	1129.8	568	1851	517	826	1887	0.767	0.191	0.56152	0.289092	0.666667	0.536619	0.780463	0.603175	0.184214	0.662521	0.712689	0.143768	0.670833	0.234373
run 1312	cell_cycle_(II)_(M4.10); enriched_in_NK_cells_(receptor_activation)_(M61.2); erythrocyte_differentiation_(M173); FACS_CD3+_of_live_PBMCs; FACS_immature_of_B_cells; nuclear_pore_complex_(M106.0); spliceosome_(M250)	1131.8	1359	705	1475	1420	700	0.713	0.217	0.635933	0.469994	0.761905	0.637884	0.860188	0.603175	0.00598644	0.0388671	0.809716	0.169569	0.833333	0.157288
run 1574	cytokines_-_recepters_cluster_(M115); enriched_in_extracellular_matrix_&_associated_proteins_(M202); Resting_dendritic_cell_surface_signature_(S10)	1132.8	800	1474	840	1117	1433	0.742	0.199	0.588677	0.359322	0.714286	0.586539	0.821071	0.603175	0.045027	0.0338949	0.691256	0.152302	0.717708	0.192762
run 1443	CD28_costimulation_(M12); cytoskeletal_remodeling_(enriched_for_SRF_targets)_(M34); cytoskeleton/actin_(SRF_transcription_targets)_(M145.0); DNA_repair_(M76); nuclear_pore_complex_(M106.0); proteasome_(M226); spliceosome_(M250)	1133	895	1204	928	1458	1180	0.709	0.202	0.595936	0.399327	0.730159	0.603485	0.834287	0.603175	0.0247123	0.0523451	0.710417	0.133355	0.733333	0.170477
run 23	blood_coagulation_(M11.1); cell_development_(M175); CytokineObsConc_TNF-alpha; MHC-TLR7-TLR8_cluster_(M146); NK_cell_surface_signature_(S1); Resting_dendritic_cell_surface_signature_(S10)	1134.6	678	1741	661	840	1753	0.766	0.195	0.575004	0.318182	0.68254	0.553112	0.794151	0.603175	0.122496	0.502335	0.651515	0.299953	0.6875	0.260208
run 1884	cell_division_in_stimulated_CD4_T_cells_(M4.6); myeloid,_dendritic_cell_activation_via_NFkB_(I)_(M43.0); NK_cell_surface_signature_(S1); Resting_dendritic_cell_surface_signature_(S10); T_&_B_cell_development,_activation_(M62.0)	1135.4	836	1390	850	1220	1381	0.732	0.2	0.589274	0.377607	0.714286	0.586539	0.821071	0.603175	0.045027	0.238593	0.669571	0.149188	0.716667	0.10425
run 1840	cell_division_-_E2F_transcription_network_(M4.8); enriched_for_cell_migration_(M122); FACS_CD11c+_of_live_PBMCs; proteasome_(M226); T_&_B_cell_development,_activation_(M62.0); Wnt_signaling_pathway_(M206)	1135.8	1579	366	1883	1483	368	0.705	0.225	0.679933	0.529349	0.777778	0.655356	0.872849	0.603175	0.00262065	0.789268	0.772664	0.109448	0.779167	0.105902
run 1345	mismatch_repair_(II)_(M22.1); proteasome_(M226); respiratory_electron_transport_chain_(mitochondrion)_(M231); TBA_(M137)	1138	963	1213	936	1389	1189	0.717	0.204	0.596358	0.399327	0.730159	0.603485	0.834287	0.603175	0.0247123	0.0523451	0.699946	0.153545	0.73125	0.1625
run 605	cytoskeleton/actin_(SRF_transcription_targets)_(M145.0); extracellular_matrix_(II)_(M2.1); FACS_CD3+_of_live_PBMCs; nuclear_pore_complex_(mitosis)_(M106.1); proteasome_(M226); T_cell_differentiation_via_ITK_and_PKC_(M18); TBA_(M186)	1139.6	1239	990	1182	1337	950	0.722	0.213	0.61389	0.430508	0.746032	0.620597	0.84733	0.603175	0.0126294	0.0244489	0.726984	0.167029	0.769444	0.155084
run 1738	CD1_and_other_DC_receptors_(M50); cytoskeletal_remodeling_(enriched_for_SRF_targets)_(M34); spliceosome_(M250); TBA_(M185); TBA_(M72.2)	1140.6	938	1396	881	1101	1387	0.744	0.203	0.59187	0.377607	0.714286	0.586539	0.821071	0.603175	0.045027	0.238593	0.645849	0.193014	0.717708	0.178742
run 2260	mismatch_repair_(II)_(M22.1); proteasome_(M226); spliceosome_(M250)	1141.8	1049	1355	1014	945	1346	0.756	0.207	0.601487	0.377607	0.714286	0.586539	0.821071	0.603175	0.045027	0.238593	0.700248	0.117393	0.713542	0.132173
run 1607	CD1_and_other_DC_receptors_(M50); glycerophospholipid_metabolism_(M114.1); Plasma_cell_surface_signature_(S3); spliceosome_(M250)	1144	735	1757	690	867	1671	0.763	0.197	0.578065	0.308492	0.698413	0.56975	0.807689	0.603175	0.0766809	0.00590539	0.649306	0.274371	0.703125	0.206502
run 1093	cell_junction_(GO)_(M4.13); enriched_in_NK_cells_(I)_(M7.2); NK_cell_surface_signature_(S1); proteasome_(M226); spliceosome_(M250)	1144.2	854	1448	817	1113	1489	0.742	0.201	0.587362	0.36566	0.698413	0.56975	0.807689	0.603175	0.0766809	1	0.730903	0.234703	0.703125	0.246723
run 52	CD28_costimulation_(M12); CSP-specific IgG; enriched_in_NK_cells_(II)_(M61.0); FACS_CD11c+_of_live_PBMCs; interferon_alpha_response_(II)_(M158.1); TBA_(M41.1)	1144.4	1027	1301	904	1189	1301	0.734	0.206	0.594175	0.386364	0.714286	0.586539	0.821071	0.603175	0.045027	0.4795	0.697443	0.205868	0.71875	0.207289
run 1436	cytoskeleton/actin_(SRF_transcription_targets)_(M145.1); enriched_in_cell_cycle_(M167); MHC-TLR7-TLR8_cluster_(M146); proteasome_(M226); T_cell_surface_signature_(S0)	1148.6	899	1354	823	1322	1345	0.723	0.202	0.58768	0.377607	0.714286	0.586539	0.821071	0.603175	0.045027	0.238593	0.703206	0.136554	0.715625	0.146264
run 663	cytokines_-_recepters_cluster_(M115); FACS_immature_of_B_cells; spliceosome_(M250)	1148.6	1582	525	1522	1602	512	0.69	0.225	0.638972	0.501695	0.777778	0.655356	0.872849	0.603175	0.00262065	0.0161569	0.74623	0.120228	0.776042	0.125433
run 888	extracellular_region_cluster_(GO)_(M189); FACS_IgM+_of_memory; spliceosome_(M250); TBA_(M193); TBA_(M26.0)	1151.4	1372	994	1354	1083	954	0.745	0.217	0.62545	0.430508	0.746032	0.620597	0.84733	0.603175	0.0126294	0.0244489	0.715923	0.0894646	0.74375	0.1125
run 46	CSP-specific IgG; enriched_in_DNA_interacting_proteins_(M182); mitotic_cell_cycle_-_DNA_replication_(M4.4); RIG-1_like_receptor_signaling_(M68); spliceosome_(M250)	1152.6	1213	885	1212	1576	877	0.694	0.212	0.61549	0.446762	0.746032	0.620597	0.84733	0.603175	0.0126294	0.2113	0.721172	0.139917	0.747917	0.111102
run 482	cell_cycle,_ATP_binding_(M144); FACS_Plasmablasts_of_live_PBMCs; Resting_dendritic_cell_surface_signature_(S10); spliceosome_(M250); transmembrane_and_ion_transporters_(I)_(M142)	1152.8	1165	1175	1166	1011	1247	0.751	0.211	0.6126	0.403158	0.714286	0.586539	0.821071	0.603175	0.045027	1	0.743717	0.194951	0.748611	0.185421
run 817	enriched_in_NK_cells_(II)_(M61.0); proteasome_(M226); Resting_dendritic_cell_surface_signature_(S10); T_cell_surface,_activation_(M36); TBA_(M188); Wnt_signaling_pathway_(M206)	1153.4	1502	467	1760	1572	466	0.694	0.222	0.660303	0.515917	0.777778	0.655356	0.872849	0.603175	0.00262065	0.181449	0.741667	0.177169	0.78125	0.157288
run 425	cell_cycle,_ATP_binding_(M144); proteasome_(M226); TBA_(M185)	1153.8	830	1504	803	1116	1516	0.742	0.2	0.585726	0.356797	0.698413	0.56975	0.807689	0.603175	0.0766809	0.646355	0.70322	0.209461	0.702083	0.204931
run 47	cell_division_in_stimulated_CD4_T_cells_(M4.6); DNA_repair_(M76); enriched_in_nuclear_pore_complex_interacting_proteins_(M247); extracellular_region_cluster_(GO)_(M189); glycerophospholipid_metabolism_(M114.1); proteasome_(M226); TBA_(M105)	1155.4	1045	1099	1073	1459	1101	0.709	0.207	0.606043	0.416349	0.730159	0.603485	0.834287	0.603175	0.0247123	0.331975	0.704356	0.146652	0.733333	0.154448
run 1243	CSP-specific IgG; cytoskeletal_remodeling_(enriched_for_SRF_targets)_(M34); FACS_atypical_memory_of_B_cells; FACS_PBs_of_B_cells; proteasome_(M226); Resting_dendritic_cell_surface_signature_(S10); TBA_(M137)	1155.8	993	1144	1434	1071	1137	0.746	0.205	0.632501	0.40796	0.730159	0.603485	0.834287	0.603175	0.0247123	0.14561	0.705506	0.170973	0.733333	0.185124
run 1415	FACS_CD11c+_of_live_PBMCs; FACS_CD14+CD16-_of_live_PBMCs; regulation_of_antigen_presentation_and_immune_response_(M5.0); type_I_interferon_response_(M127)	1156.6	905	1654	865	725	1634	0.776	0.202	0.590597	0.32866	0.698413	0.56975	0.807689	0.603175	0.0766809	0.0664574	0.666667	0.290175	0.703125	0.230347
run 1670	CD1_and_other_DC_receptors_(M50); enriched_in_extracellular_matrix_&_associated_proteins_(M202); FACS_immature_of_B_cells; integrin_mediated_leukocyte_migration_(M39); TBA_(M186); transmembrane_and_ion_transporters_(I)_(M142)	1156.6	622	1821	572	960	1808	0.755	0.193	0.567375	0.298441	0.68254	0.553112	0.794151	0.603175	0.122496	0.117525	0.657738	0.265688	0.6875	0.274811
run 1663	FACS_CD14+_of_live_PBMCs; FACS_PBs_of_B_cells; myeloid_cell_cytokines,_metallopeptidases_and_laminins_(M78); spliceosome_(M250)	1156.8	1142	997	1196	1492	957	0.704	0.21	0.614515	0.430508	0.746032	0.620597	0.84733	0.603175	0.0126294	0.0244489	0.707386	0.205417	0.748958	0.133089
run 762	cytoskeleton/actin_(SRF_transcription_targets)_(M145.0); enriched_in_T_cells_(I)_(M7.0); innate_antiviral_response_(M150); MHC-TLR7-TLR8_cluster_(M146); Resting_dendritic_cell_surface_signature_(S10); T_&_B_cell_development,_activation_(M62.0); transcriptional_targets_of_glucocorticoid_receptor_(M74)	1157	1417	738	1420	1456	754	0.709	0.219	0.630991	0.469474	0.746032	0.620597	0.84733	0.603175	0.0126294	1	0.743182	0.248231	0.75	0.228218
run 1023	innate_antiviral_response_(M150); Memory_B_cell_surface_signature_(S9); spliceosome_(M250); T_cell_surface,_activation_(M36); TBA_(M186); TBA_(M32.7); TBA_(M70.0)	1158	549	1816	431	1191	1803	0.734	0.19	0.552417	0.298441	0.68254	0.553112	0.794151	0.603175	0.122496	0.117525	0.675794	0.221383	0.6875	0.216506
run 2186	CD1_and_other_DC_receptors_(M50); cell_development_(M175); Membrane,_ER_proteins_(M134); MHC-TLR7-TLR8_cluster_(M146); nuclear_pore_complex_(M106.0); proteasome_(M226); transcriptional_targets_of_glucocorticoid_receptor_(M74)	1161.2	1479	664	1537	1464	662	0.708	0.221	0.641003	0.477612	0.761905	0.637884	0.860188	0.603175	0.00598644	0.121335	0.746672	0.146499	0.764583	0.185358
run 1695	cell_activation_(IL15,_IL23,_TNF)_(M24); enriched_in_antigen_presentation_(I)_(M71); enriched_in_extracellular_matrix_&_associated_proteins_(M202); FACS_PfSPZ-specific_Vd1/2-_of_T_cells; proteasome_(M226); Resting_dendritic_cell_surface_signature_(S10); TBA_(M102)	1161.4	1000	1232	1041	1326	1208	0.723	0.205	0.603752	0.399327	0.730159	0.603485	0.834287	0.603175	0.0247123	0.0523451	0.671875	0.0122678	0.732292	0.0895833
run 150	chemokine_cluster_(I)_(M27.0); CSP-specific IgG; enriched_in_nuclear_pore_complex_interacting_proteins_(M247); extracellular_region_cluster_(GO)_(M189); MHC-TLR7-TLR8_cluster_(M146); proteasome_(M226); Resting_dendritic_cell_surface_signature_(S10)	1161.6	1086	1235	1093	1135	1259	0.739	0.209	0.60756	0.394877	0.714286	0.586539	0.821071	0.603175	0.045027	0.813664	0.804419	0.114655	0.811111	0.122923
run 1873	cell_junction_(GO)_(M4.13); extracellular_matrix_(I)_(M2.0); FACS_PfSPZ-specific_CD3+CD8+_of_live_PBMCs; proteasome_(M226); TBA_(M131); TBA_(M188)	1161.6	1722	803	1687	794	802	0.769	0.231	0.654008	0.454545	0.746032	0.620597	0.84733	0.603175	0.0126294	0.453255	0.808201	0.0721233	0.851389	0.0339355
run 2349	enriched_for_ubiquitination_(M138); extracellular_region_cluster_(GO)_(M189); platelet_activation_(I)_(M32.0); proteasome_(M226); spliceosome_(M250); T_&_B_cell_development,_activation_(M62.0); type_I_interferon_response_(M127)	1161.6	1472	537	1692	1567	540	0.695	0.221	0.654265	0.499205	0.761905	0.637884	0.860188	0.603175	0.00598644	1	0.80373	0.185176	0.765625	0.206502
run 855	CSP-specific IgG; FACS_CSP-specific_memory_B_cells_of_live_leukocytes; Resting_dendritic_cell_surface_signature_(S10)	1162.4	1024	1294	1040	1160	1294	0.737	0.206	0.603686	0.386364	0.714286	0.586539	0.821071	0.603175	0.045027	0.4795	0.708703	0.111397	0.716667	0.126793
run 2132	CSP-specific IgG; enriched_in_antigen_presentation_(II)_(M95.0); myeloid_cell_cytokines,_metallopeptidases_and_laminins_(M78); proteasome_(M226); TBA_(M105)	1162.6	1175	938	1173	1604	923	0.689	0.211	0.613132	0.438753	0.746032	0.620597	0.84733	0.603175	0.0126294	0.0801183	0.716265	0.196396	0.747917	0.174851
run 536	CD1_and_other_DC_receptors_(M50); CSP-specific IgG; enriched_in_T_cells_(I)_(M7.0); MHC-TLR7-TLR8_cluster_(M146); spliceosome_(M250)	1164.6	1365	852	1315	1302	989	0.724	0.217	0.62249	0.447653	0.730159	0.603485	0.834287	0.603175	0.0247123	0.627626	0.772601	0.161869	0.734375	0.179518
run 1402	CD1_and_other_DC_receptors_(M50); chromosome_Y_linked_(M240); mitotic_cell_cycle_in_stimulated_CD4_T_cells_(M4.9); spliceosome_(M250); T_&_B_cell_development,_activation_(M62.0); TBA_(M186)	1165.4	565	2001	513	752	1996	0.773	0.191	0.560653	0.216949	0.650794	0.520266	0.766629	0.603175	0.26173	0.0550088	0.719577	0.255493	0.75	0.225347
run 563	cytoskeleton/actin_(SRF_transcription_targets)_(M145.0); enriched_in_nuclear_pore_complex_interacting_proteins_(M247); proteasome_(M226); RIG-1_like_receptor_signaling_(M68)	1165.6	965	1375	863	1259	1366	0.728	0.204	0.590513	0.377607	0.714286	0.586539	0.821071	0.603175	0.045027	0.238593	0.686742	0.0878821	0.715625	0.0759489
run 374	cytokines_-_recepters_cluster_(M115); proteasome_(M226); Resting_dendritic_cell_surface_signature_(S10); T_cell_surface,_activation_(M36); TBA_(M186)	1165.8	1099	1072	1316	1268	1074	0.727	0.209	0.622595	0.416349	0.730159	0.603485	0.834287	0.603175	0.0247123	0.331975	0.7375	0.18478	0.734375	0.193481
run 890	DNA_repair_(M76); E2F1_targets_(Q4)_(M10.1); Hox_cluster_VI_(M107); Resting_dendritic_cell_surface_signature_(S10); RIG-1_like_receptor_signaling_(M68); spliceosome_(M250); TBA_(M201)	1166.8	1039	1129	1091	1453	1122	0.709	0.207	0.607482	0.40796	0.730159	0.603485	0.834287	0.603175	0.0247123	0.14561	0.761905	0.207567	0.75	0.216506
run 319	CD28_costimulation_(M12); cell_cycle_(II)_(M4.10); mitotic_cell_cycle_-_DNA_replication_(M4.4); proteasome_(M226)	1167	1268	936	1297	1413	921	0.714	0.214	0.621332	0.438753	0.746032	0.620597	0.84733	0.603175	0.0126294	0.0801183	0.721898	0.0128985	0.745833	0.00833333
run 1487	cell_cycle,_ATP_binding_(M144); cytoskeleton/actin_(SRF_transcription_targets)_(M145.1); enriched_in_extracellular_matrix_&_associated_proteins_(M202); glycerophospholipid_metabolism_(M114.1)	1167.4	1584	633	1549	1439	632	0.711	0.225	0.641759	0.485014	0.761905	0.637884	0.860188	0.603175	0.00598644	0.3017	0.731345	0.135436	0.763542	0.103937
run 1059	axon_guidance_(M110); extracellular_region_cluster_(GO)_(M189); TBA_(M105)	1167.8	863	1559	841	1016	1560	0.751	0.201	0.588703	0.347684	0.698413	0.56975	0.807689	0.603175	0.0766809	0.358795	0.671474	0.223495	0.703125	0.224624
run 1847	CSP-specific IgG; FACS_CD3+_of_live_PBMCs; inflammasome_receptors_and_signaling_(M53); KLF12_targets_network_(M32.3); proteasome_(M226); TBA_(M105); TBA_(M186)	1167.8	1101	1075	1101	1485	1077	0.705	0.209	0.608427	0.416349	0.730159	0.603485	0.834287	0.603175	0.0247123	0.331975	0.736442	0.177167	0.748611	0.185421
run 2019	cell_division_in_stimulated_CD4_T_cells_(M4.6); enriched_for_TF_motif_PAX3_(M179); enriched_in_extracellular_matrix_&_associated_proteins_(M202); immune_activation_-_generic_cluster_(M37.0); proteasome_(M226); TBA_(M192); TBA_(M32.5)	1168.2	746	1692	687	1065	1651	0.746	0.198	0.577372	0.318725	0.698413	0.56975	0.807689	0.603175	0.0766809	0.0217815	0.754293	0.201928	0.790278	0.12777
run 1462	cytoskeleton/actin_(SRF_transcription_targets)_(M145.0); myeloid_cell_cytokines,_metallopeptidases_and_laminins_(M78); spliceosome_(M250); TBA_(M186)	1168.8	1253	1224	1234	933	1200	0.757	0.213	0.61741	0.399327	0.730159	0.603485	0.834287	0.603175	0.0247123	0.0523451	0.686742	0.146356	0.732292	0.103099
run 2463	enriched_for_TF_motif_TTCNRGNNNNTTC_(M172); FACS_CD14+CD16-_of_live_PBMCs; mismatch_repair_(I)_(M22.0); proteasome_(M226); spliceosome_(M250); TBA_(M188); TBA_(M192)	1168.8	710	1875	717	705	1837	0.778	0.196	0.579767	0.288136	0.68254	0.553112	0.794151	0.603175	0.122496	0.0441713	0.676042	0.159585	0.686458	0.226701
run 2396	enriched_in_DNA_interacting_proteins_(M182); proteasome_(M226); spliceosome_(M250)	1169.4	1530	920	1526	966	905	0.754	0.223	0.639466	0.438753	0.746032	0.620597	0.84733	0.603175	0.0126294	0.0801183	0.741667	0.187824	0.75	0.169251
[truncated: 810 more rows]

## Sheet: highdose_delta
run	Features	AverageRank	BrierScore_rank	Kappa_rank	LogLoss_rank	AUC_rank	Accuracy_rank	AUC	BrierScore	LogLoss	Kappa	Accuracy	AccuracyLower	AccuracyUpper	AccuracyNull	AccuracyPValue	McnemarPValue	mean_cv_AUC	sd_cv_AUC	mean_cv_accuracy	sd_cv_accuracy
[truncated: 1,407 more rows]

[truncated: 2 more sheets: highdose_postvax, placebo_baseline]
