# Supplementary material for: Innate immune activation restricts priming and protective efficacy of the radiation-attenuated PfSPZ malaria vaccine
Source: JCI Insight. 2024 Apr 30;9(11):e167408. doi: 10.1172/jci.insight.167408 (PMC11382880; doi:10.1172/jci.insight.167408)
Supplement: Supplemental table 9 [file jciinsight-9-167408-s118.xlsx]

## Sheet: resource table
REAGENT or RESOURCE	SOURCE	IDENTIFIER
Antibodies
Anti-human CD3 BUV496 clone UCHT1	BD	564809
Anti-human CD4 BUV805 clone SK3	BD	564910
Anti-human CD8 BUV563 clone RPA-T8	BD	565695
Anti-human CD14 BUV805 clone M5E2	BD	565779
Anti-human CD16 BUV496 clone 3G8	BD	564653
Anti-human CD19 BV750 clone HIB19	Biolegend	302261
Anti-human CD20 PE/Dazzle 594	Biolegend	302348
Anti-human CD56 BUV563 NCAM16.2	BD	564653
Anti-human CD8 BV570 RPA-T8	Biolegend	301038
Anti-human TCR γδ PE B1	Beckman Coulter	3312210
Anti-human CD3 BUV661 UCHT1	BD	565065
Anti-human CD11c PE/Cy5.5 3.9	ThermoFisher	35-0116-42
Anti-mouse CD4 PE-Cy7 Clone RM4-5	Biolegend	100528
Anti-mouse CD8 APC Clone 53-6.7	Biolegend	100712
Anti-mouse CD11a FITC Clone M17/4	Biolegend	101106
Mouse PyCSP monoclonal (c) antibody	Noah Sather	PMID 24478094
Goat anti-Mouse IgG (H+L), Superclonal™ Recombinant Secondary Antibody, Alexa Fluor 488	Invitrogen	A28175
CSP-probe AlexaFluor 647	Oneko et al. Nature Medicine 2021	PMID 34518679
Mouse PyCSP monoclonal (RAM-1) antibody	Noah Sather
Monoclonal Anti-PfCSP, Clone 2A10 (produced in vitro)	MR4, BEI Resources
Human Anti-PfCSP, monoclonal (L9LS) antibody	Robert Seder
Mouse igG1 Isotype control	InvivoMab	BE0083
In Vivo Grade Recombinant Mouse IgG1 Isotype Control	Syd Labs	PA007126
PerCP/Cyanine5.5 anti-human CD14 Antibody	Biolegend	367110
APC/Cyanine7 anti-human CD16 Antibody	Biolegend	302018
Brilliant Violet 785™ anti-human HLA-DR Antibody	Biolegend	307642
PE/Cyanine5 anti-human CD25 Antibody	Biolegend	302608
PE anti-human CD80 Antibody	Biolegend	305208
Brilliant Violet 605™ anti-human CD86 Antibody	Biolegend	305429
Biological Samples
human peripheral blood mononuclear cells	Safety, Tolerability and Efficacy of PfSPZ Vaccine in Healthy Children and Infants 5 Months - 9 Years Living in Kenya	ClinicalTrials.gov Identifier: NCT02687373
human plasma	Safety, Tolerability and Efficacy of PfSPZ Vaccine in Healthy Children and Infants 5 Months - 9 Years Living in Kenya	ClinicalTrials.gov Identifier: NCT02687373
whole-blood RNA	Safety, Tolerability and Efficacy of PfSPZ Vaccine in Healthy Children and Infants 5 Months - 9 Years Living in Kenya	ClinicalTrials.gov Identifier: NCT02687373
human Peripheral Blood Monocytes, Frozen	StemCell	70034
Chemicals, Peptides, and Recombinant Proteins
Protein Transport Inhibitor Cocktail	eBioscience/Thermo Fisher Scientific	00-4980-03
Foxp3 Transcription Buffer set	eBioscience/Thermo Fisher Scientific	00-5523-00
Zombie Aqua	Biolegend	423102
Live/Dead Blue Viability (Amine-reactive)	Thermo Fisher	L34962
flagellin (mouse studies)	Adipogen	AG-40B-0095-C100
poly I:C (mouse studies)	Tocris	4287
lipopolysaccharide (LPS) (mouse studies)	Sigma-Aldrich	L3024-5MG
β-glucan, Saccharomyces cerevisiae (mouse and in vitro studies)	Sigma-Aldrich	G5011-25MG
CpG ODN 2006 (ODN 7909) (in vitro studies)	InvivoGen	tlrl-2006
imiquimod (in vitro studies)	InvivoGen	tlrl-imqs
poly I:C HMW (in vitro studies)	InvivoGen	tlrl-pic
LPS from E. coli K12 (in vitro studies)	InvivoGen	tlrl-eklps
flagellin from Salmonella typhimurium (in vitro studies)	InvivoGen	tlrl-stfla
CellTrace™ CFSE Cell Proliferation Kit, for flow cytometry	Thermo Fisher	C34554
Critical Commercial Assays
Human cytokine 15-plex magnetic luminex assay	R&D Systems, a Bio-Techne brand	LXSAHM-15
PAXgene 96 Blood RNA kit	Qiagen	762331
QIAseq FastSelect rRNA kit	Qiagen	334386
QIAseq FastSelect GlobinRNA removal kit	Qiagen	334376
KAPA RNA HyperPrep Kit	Roche	8098107702
RNeasy 96 Kit	Qiagen	74181
NEBNext Ultra Directional RNA Library Prep Kit for Illumina	New England BIoLabs	E7420L
NovaSeq 6000 Sequencing System S1 300 cyle kit v1.0	Illumina	20012863
NovaSeq 6000 Sequencing System S2 300 cyle kit v1.0	Illumina	20012860
NovaSeq 6000 Sequencing System S4 300 cyle kit v1.0	Illumina	20012866
Lightning-Link® Rapid DyLight 488 Antibody Labeling Kit	Novus Biologicals	322-0010
Pan Monocyte Isolation Kit, human	Miltenyi	130-096-537
Deposited Data
KSPZV1 RNA-seq dbGaP	ClinicalTrials.gov Identifier: NCT02687373	phs002196.v1.p1
VRC312 RNA-seq dbGaP	ClinicalTrials.gov Identifier: NCT01441167	phs002422.v1.p1
VRC314 RNA-seq dbGaP	ClinicalTrials.gov Identifier: NCT02015091	phs002423.v1.p1
Experimental Models: cell lines
THP-1 cells (human monocytic cell line derived from an acute monocytic leukemia patient)	American Type Culture Collection (ATCC)	THP-1 ATCC® TIB-202™
Experimental Models: organisms/strains
C57BL/6 mice	Charles River Laboratories
Anopheles stephensi mosquitoes infected with P.yoelli	Seattle Children’s Research Institute
Plasmodium yoelii sporozoites	Seattle Children’s Research Institute
Sanaria® PySPZ Attenuated Sporozoite Reagent	Sanaria	SAN-408
Sanaria® PySPZ Infective Sporozoite Reagent	Sanaria	SAN-405
Sanaria® PfSPZ Infective Sporozoite Reagent	Sanaria	SAN-303
Oligonucleotides
P. yoelii 18S forward primer	5’- GGG GAT TGG TTT TGA CGT TTT TGC G-3’
P. yoelii 18S reverse primer	5’- AAG CAT TAA ATA AAG CGA ATA CAT CCT TAT-3’
Murine GAPDH forward primer	5’- CCT CAA CTA CAT GGT TTA CAT-3’
Murine GAPDH reverse primer	5’- GCT CCT GGA AGA TGG TGA TG-3’
TaqMan probe sequence	5' 6-FAM/CA ATT GGT T/ZEN/T ACC TTT TGC TCT TT/3' IABkFQ
Software and Algorithms
R version 4.3.1	https://www.r-project.org/about.html
RStudio Desktop	https://www.rstudio.com/products/rstudio/
aod	https://cran.r-project.org/web/packages/aod/index.html
caret	https://CRAN.R-project.org/package=caret
caTools	https://CRAN.R-project.org/package=caTools
e1071	https://CRAN.R-project.org/package=e1071
dplyr	https://cran.r-project.org/web/packages/dplyr/index.html
openxlsx	https://CRAN.R-project.org/package=openxlsx
pROC	http://www.biomedcentral.com/1471-2105/12/77/
glmnet	https://www.jstatsoft.org/v33/i01/
tidyverse	https://doi.org/10.21105/joss.01686
xgboost	https://CRAN.R-project.org/package=xgboost
missMDA	https://cran.r-project.org/web/packages/circlize/index.html
circlize	https://cran.r-project.org/web/packages/circlize/index.html
Trimmomatic	http://www.usadellab.org/cms/?page=trimmomatic
Bowtie2	http://bowtie-bio.sourceforge.net/bowtie2/index.shtml
HTSeq	https://htseq.readthedocs.io/en/master/
ggplot2	https://cran.r-project.org/web/packages/ggplot2/index.html
