# Supplementary material for: Innate immune activation restricts priming and protective efficacy of the radiation-attenuated PfSPZ malaria vaccine
Source: JCI Insight. 2024 Apr 30;9(11):e167408. doi: 10.1172/jci.insight.167408 (PMC11382880; doi:10.1172/jci.insight.167408)
Supplement: Supporting data values [file jciinsight-9-167408-s119.xlsx]

## Sheet: Figure 1B
annotation_or_ensembl_ID	K1W0356_0	K1S0703_0	K1W0774_0	K1W0375_0	K1W0865_0	K1S0541_0	K1W0450_0	K1W0471_0	K1W0777_0	K1W0483_0	K1S0728_0	K1S0542_0	K1W0877_0	K1S0549_0	K1S0509_0	K1S0543_0	K1S0331_0	K1W0787_0	K1W0383_0	K1S0523_0	K1W0588_0	K1W0855_0	K1W0753_0	K1W0690_0	K1W0866_0	K1S0610_0	K1W0796_0	K1S0505_0	K1S0412_0	K1S0734_0	K1W0570_0	K1W0571_0	K1S0801_0	K1W0465_0	K1S0326_0	K1W0392_0	K1W0467_0	K1S0611_0	K1W0373_0	K1W0369_0	K1S0639_0	K1S0634_0	K1S0805_0	K1W0480_0	K1S0519_0	K1W0551_0	K1S0306_0	K1W0696_0	K1S0704_0
Dose	Placebo	Placebo	Placebo	Placebo	Placebo	Placebo	Placebo	Placebo	Placebo	Placebo	Placebo	Placebo	Placebo	Placebo	Placebo	Placebo	Placebo	Placebo	Placebo	Placebo	Placebo	Placebo	Placebo	Placebo	Placebo	Placebo	Placebo	Placebo	Placebo	Placebo	Placebo	Placebo	Placebo	Placebo	Placebo	Placebo	Placebo	Placebo	Placebo	Placebo	Placebo	Placebo	Placebo	Placebo	Placebo	Placebo	Placebo	Placebo	Placebo
Outcome	infected (not protected)	infected (not protected)	infected (not protected)	infected (not protected)	uninfected (protected)	infected (not protected)	infected (not protected)	uninfected (protected)	uninfected (protected)	uninfected (protected)	infected (not protected)	infected (not protected)	uninfected (protected)	uninfected (protected)	infected (not protected)	uninfected (protected)	infected (not protected)	uninfected (protected)	infected (not protected)	infected (not protected)	infected (not protected)	infected (not protected)	uninfected (protected)	infected (not protected)	uninfected (protected)	infected (not protected)	uninfected (protected)	infected (not protected)	infected (not protected)	uninfected (protected)	uninfected (protected)	uninfected (protected)	infected (not protected)	infected (not protected)	infected (not protected)	infected (not protected)	infected (not protected)	infected (not protected)	uninfected (protected)	infected (not protected)	uninfected (protected)	infected (not protected)	infected (not protected)	uninfected (protected)	infected (not protected)	uninfected (protected)	infected (not protected)	uninfected (protected)	infected (not protected)
CSP IgG response (log2 fold change)	0.05865422	-3.01222232	2.66532016	0.92977386	5.49908973	0.31836148	0.99640674	8.08214904	7.13955135	-8.02790600	0.35190315	1.26839529	-5.35755200	6.91886324	-0.79871401	8.23361968	0.00000000	-7.33091688	-2.81318989	8.13442632	1.23349013	0.00000000	-1.21896762	7.85174904	-10.05120894	-1.92101170	0.00000000	-2.52868610	-7.23840474	-0.99767869	-7.33091688	-2.72546807	-0.76694775	1.48884080	-12.04336911	-1.37262006	0.00000000	-0.05412674	0.00000000	11.19290922	-6.50779464	0.00000000	-3.07206574	-0.93834953	8.71767642	1.09406832	0.22552758	-6.91886324	1.99102985
CSP IgG pre-vax	1.3979400	2.1903317	1.6627578	1.3617278	1.7853298	0.9542425	1.3222193	0.0000000	0.0000000	1.4313638	1.2787536	1.4771213	0.6989700	0.0000000	1.7403627	0.0000000	0.0000000	1.2304489	2.0000000	0.0000000	1.0791812	0.0000000	1.7558749	0.0000000	2.0293838	1.3802112	0.0000000	2.4623980	1.2041200	1.7993405	1.2304489	2.6074550	2.5289167	2.6294096	2.6263404	1.6020600	0.0000000	2.2810334	0.0000000	0.0000000	1.0000000	0.0000000	2.5987905	1.6901961	0.0000000	1.1760913	1.7781513	1.1139434	1.1139434
Pf at first vax	neg	neg	neg	neg	neg	neg	neg	neg	neg	neg	neg	neg	neg	neg	neg	neg	neg	neg	neg	neg	neg	neg	neg	neg	neg	neg	neg	neg	neg	neg	neg	neg	pos	neg	neg	pos	neg	neg	neg	pos	neg	neg	neg	neg	neg	neg	neg	neg	neg
Age	10	5	9	9	7	8	11	9	5	9	8	11	5	6	10	7	9	11	5	5	12	12	5	8	7	9	9	8	11	11	9	6	12	11	10	5	8	5	11	6	11	5	8	8	10	5	12	11	10
Gender	male	female	female	male	female	male	male	female	male	female	female	male	male	male	female	male	female	male	male	female	male	male	female	female	female	female	female	male	male	female	male	male	male	female	male	female	male	male	male	female	female	female	male	female	female	female	female	female	male
Weight-for-age	-0.53	-0.23	-0.99	0.40	1.96	0.80	-1.04	-0.65	-0.25	0.46	-0.48	-0.41		-0.52	0.92	1.54	-0.03	0.92	-0.50	-0.74	-0.73	0.92	0.57	-0.59	0.54	0.17	1.85	-0.11	-0.11	-0.02	0.40	0.18	-1.48	0.21	-0.06	0.21	-0.13	-0.01	-0.11	-1.70	0.17	1.10	-1.77	-1.42	1.17	-0.56	1.21	-0.81	1.26
Site	Wagai	Siaya	Wagai	Wagai	Wagai	Siaya	Wagai	Wagai	Wagai	Wagai	Siaya	Siaya	Wagai	Siaya	Siaya	Siaya	Siaya	Wagai	Wagai	Siaya	Wagai	Wagai	Wagai	Wagai	Wagai	Siaya	Wagai	Siaya	Siaya	Siaya	Wagai	Wagai	Siaya	Wagai	Siaya	Wagai	Wagai	Siaya	Wagai	Wagai	Siaya	Siaya	Siaya	Wagai	Siaya	Wagai	Siaya	Wagai	Siaya
ENSG00000100109	0.753845966623568	1.29203209879824	0.666682512724823	0.249919230702538	1.51102278274541	0.0106116127453593	1.44567196351554	0.585431817212384	0.327891240572386	-0.366780892606289	1.30108928108189	1.73983160026165	1.13981406818166	-0.415036221799687	0.0217206859574276	-0.452607088658399	-0.156459545277123	0.751514724995386	-0.635133693359953	-1.72724207028898	0.494991839913886	1.33021281445312	-0.473045525554819	-1.73322210024675	0.131672430469383	-0.730471923264342	-0.258621053497188	0.893001059588604	0.380287210614481	-2.09465014839958	-0.605595647150637	-0.398966129376421	1.13575984162877	0.177163718448267	0.0333770282880156	1.28161072761322	-0.0430063601233943	0.168476390610089	0.0178194924181132	-0.277302881564987	0.471558514084796	-0.255316863374102	0.279678981269138	0.46135291284484	0.28987586627673	1.49016286725426	-0.206071973065897	0.384073305154732	0.566300820729361
ENSG00000175221	-0.281273249538711	0.889829249930058	0.477150128786811	0.66057899402053	0.587431800445223	-0.461430305403623	1.03626493163232	1.07772244957725	0.793467292160929	1.11611126041989	0.109114188244001	0.669548258589757	0.0167608733379061	-0.0313667116247241	-0.412692001484237	-0.18715757681841	-0.461435845339427	-0.536725680927728	-0.906026965840756	-0.566440981000389	0.187560145923817	0.334296316767085	0.171528413655554	-1.07435907485153	0.952641740906853	-1.6242021011041	-0.850258135466785	-0.264906846486412	-0.403871927825894	-0.891285486234645	-0.475961813318884	0.147154681557222	2.14188961180293	-0.837528598103711	-1.10823222555451	2.03202293359818	0.752243198544734	-0.403296331817071	0.734670048130142	-1.26026662239134	0.23072139491206	-1.19110138923367	0.508008935030905	-0.453856192342688	-0.935282462234491	0.0501991310424022	-0.825814390208779	-0.494347520091855	0.457919266980259
ENSG00000110955	-0.0797359466871557	-0.389900302112321	-0.262146005693689	-0.551457975273116	-0.497810781362268	-0.200655290884838	0.153698631139454	0.573152653893248	0.154191196908863	-0.124977451008525	0.438525211569549	0.828393298028555	-0.420869165158376	-0.280870139439561	0.218316694468832	0.99363576354691	1.44194657807493	1.4203763108678	-1.75398532489428	-0.106388218103161	-0.28063583640332	-0.734216594701798	0.124708358277331	0.189458449952568	0.653237285929445	-0.131173977646824	0.380979323337673	-0.259412925460946	-0.128355144797057	0.219967247990371	-1.24325806942862	-0.1667149547329	1.53120954346705	0.496756728886948	1.59287024595482	2.73439977543443	0.347028126794565	0.344314791655327	-0.297161890690508	-0.69818352420632	-0.597708433130447	-0.704778853943256	0.208934462123247	-0.1450791364726	-0.585808040008774	-0.119639884733949	-0.589973704612607	0.209712054864282	0.2140179702358
ENSG00000175166	-0.0132247561695177	0.280596308405855	0.199916096789649	-0.300990330124754	0.246691095798967	0.487688058710655	-0.0769321695287464	0.927404707402284	0.735854713451939	0.070826826791213	0.060196838451067	0.508547602273846	-0.245717425347794	-0.0731075868321452	0.30957082569499	0.830831325489579	1.06036849201041	0.835058739362727	-2.08130445660013	-1.04425232556843	-0.750176692808938	0.0661838716703352	0.443233834396696	0.185687661440159	0.495082040826285	-0.325208732890535	-0.701473758969643	0.797251565740073	-0.126340821823595	0.49673097221979	-0.961417281519394	-2.27489605350268	0.794848272865184	0.283653707397797	0.199181130275293	2.27696264590232	0.996559566364858	-0.0814247723233982	0.30442377247172	-0.140002743676703	0.226917224980544	-0.16886311417507	0.314275368641876	-0.667823122785765	-0.00422949057694801	0.023880784272718	-0.514749128689331	-0.0241923058753456	-0.528087475412012
ENSG00000119383	0.226218844277179	0.00513405463785198	-0.069673677556066	1.08214805510073	0.201706139114191	0.338804378278394	-0.565028095806319	1.28176237727442	0.0744602792281292	-0.654926261059415	1.86470904465688	1.21590437490846	-0.119363909119906	-0.17152362735286	-0.354585065049583	-0.181419572019556	1.23590042680111	0.115215336805072	-1.42703908376445	-1.82782400629386	-0.255808198244496	0.57831755450561	0.102200797352745	0.188376267851518	0.608371221199067	-1.56464023503861	-0.619410943969572	0.883015620436548	-0.892183093713869	0.631876393891149	-1.7883297405783	-0.600438207717894	2.34824923247343	-0.497117883052819	-1.90755759947175	-0.419942704128652	-0.942154086307163	-0.608389435395144	-0.108769492242678	-1.04748078484728	-1.09513517319507	-0.403045771936146	-0.400854966730028	-0.87945857456915	-1.16542902908209	0.162036065266442	-1.09437744629341	1.00029723507678	-0.387405260812941
ENSG00000099290	1.58734200173904	0.323597210966548	-0.304566874683278	-1.1949011202017	0.280706329404236	0.762979607633201	-0.229761191543267	0.105605859004179	0.489076244362367	0.254485302777213	-0.658062770530623	0.133397695585232	0.498435808412821	-0.480995622036517	0.520810929788092	-1.68511532384309	-0.149658705508591	-0.61743915501029	-0.379966430934816	-1.52135258550378	1.02815190804209	-0.0864192174686522	1.03415436740516	-0.308037012743484	0.125102829223676	-0.661258430954851	-1.00787155783777	0.263615121147295	-0.208813780969919	0.650162664215066	-0.240932746206211	0.22875689426714	0.547396227272139	-0.274924318696159	1.63863743948206	3.71533424840133	0.435757664035983	-0.0874591569353821	0.249487139011784	-0.912880192477561	-0.584915591934958	1.19667090129791	0.433751486539464	-0.0254731486700218	0.00745630262380796	0.154123205884908	0.843533902465223	-0.518138741860503	0.255655140255915
ENSG00000106105	0.125886509806397	-0.0803959648299493	0.0673332244316363	-0.674224802612492	0.85281184336342	-0.00541146075810216	-0.0504895826087273	1.35534559706268	-0.296146016419743	0.503610585324041	0.223553770144175	-0.370281335055437	-0.45992703242217	-0.256370650034775	-0.575975412503439	-0.403945762777631	2.17285946089305	0.912241354245652	-2.29719714794381	-1.31434434636636	-0.499916796201766	-0.496203124238238	0.104110711575026	0.0259340531500539	1.82495788477028	-1.04223940961215	-1.47709102695517	-0.319496132844926	0.157792685257798	-0.436352223674732	-1.07283833854204	-0.476886858014673	0.479911949569592	0.382811303503449	-0.176828041245236	0.624036033621319	0.986185876583972	-0.608165965404407	0.350323565287064	0.712254931070205	-0.664346157646842	-1.16901026464767	1.30311794396733	-0.585969183030066	-0.795776563004527	1.11233007551922	-0.711059784024558	0.950887429819214	1.23507340041368
ENSG00000113407	0.393702865781135	-0.170308495039569	-0.177192788718478	-0.708348781723492	0.0799582653770178	-0.00653020834165112	-0.659196902814811	0.651705455803532	-0.117594177214072	0.386839076773838	0.47134077123278	0.437557202577768	-0.874119459241719	0.0119941374838151	-0.626376981189486	0.00768021160574296	2.33785332376293	2.28244283951064	-0.381532829218808	0.0857309445249558	-1.18576255723476	-0.148146609490615	-0.472627511164502	0.390868737332709	1.1094606078423	-0.626485824784479	-0.0303224716309894	-0.191623708484696	0.070272526174221	-0.470565554832564	-1.45282969626237	-0.954521913163698	1.26853434212384	0.744051040529293	0.611173459014677	2.01269240231162	0.767638001020473	0.103969931510925	0.22998318034753	-0.482508271668819	-0.403556436979405	-1.07774399606784	0.965457555177304	-0.8305527372078	0.217375264119767	-0.123121597076066	-1.16046794109588	0.195343533488049	0.00173502637606313
ENSG00000090861	0.0776917336111073	0.810195600975383	-0.131861472853528	0.121345107515952	0.538565481412635	-0.645528133729959	-0.500644026248229	1.68922097622721	0.0492326295862833	0.672308059489828	1.05664011644202	0.0107604462906453	-0.000741102451084864	0.36274564671833	0.141918718974786	0.627192179677676	0.368117858989811	-0.0927846086502184	-1.94493634777398	-1.40318804821085	0.109394111657197	0.708508727879134	0.331265835481711	0.187557801615326	-0.0198013586031989	-0.537411718413237	-0.602269898733587	-0.104086629875523	0.106733778025858	0.491660202856021	-0.26210348002839	-0.756121183444117	-0.168396900943476	-0.495576792682598	-0.305420106034506	0.300880507637696	1.66918288880059	0.169379484261036	0.306974486224183	0.133911201574131	-0.661989781678209	-1.88110504593388	1.6062458064973	0.0123988908077805	-0.786447914630073	0.59957202677118	-1.25947805321146	-0.657408001843998	0.842594623062471
ENSG00000139514	0.203607062944132	-0.269691649094868	-0.21190034355785	-0.701907493036402	0.238571673303213	-0.226430070901802	-0.185867223417158	0.366914885556876	-0.0850468582306398	1.50220632876496	0.604889128585758	0.302833700306929	-0.169681577138465	-0.997450560888966	0.134094412087803	0.153841017225248	1.58763605447633	1.66573621622459	-0.189653631473096	-1.8093371348425	-0.375985320148793	0.216264174008815	0.74731452343505	0.520119618984188	0.292531400605246	-1.63349669862196	-0.928071772791778	-0.0828442628782661	-1.39100749786778	1.0457650701848	-0.231463683099436	0.791526850083329	0.276616697776304	0.522277834408691	1.04038489403081	0.809081792843793	0.902140840695698	-1.10549443045968	0.305143432563252	-0.456987145049206	-1.45566218003153	-1.69669733013914	-0.0650064238074171	0.0387766286869174	1.22569241442868	-0.051398715763353	-1.1198140248204	-0.0790382129722277	0.322750909398019
ENSG00000103353	0.416521483325704	-0.420341068424199	1.04413002860516	0.0826790696926296	0.973384959943005	0.888134803783718	0.999526345955603	1.10330376837719	0.864607507584933	0.931330484908924	0.441369072872168	1.01086012840222	-0.743163739719762	0.61515619183046	0.91536355102684	-0.415992590822897	0.63525137132884	-0.185336626484314	-1.03492199416156	-0.805979100408778	-1.92787896754168	-0.302058569254459	-0.108920716251751	-0.391570028753802	-0.949085159364211	-2.07687065571449	-0.773077094056609	1.42245486817431	1.43280602269196	-0.530620598376372	-0.815241253898113	-0.379381729294179	0.353291113615307	-1.39974357634449	-0.636962397348107	1.50298781521973	0.525310649508415	0.833895269384783	0.813333418112686	0.619845934045189	0.14596391338239	1.33114101977093	1.56924871645335	0.235993606465572	-0.337038449303314	1.41647618870842	0.620943906972452	-0.376707158345929	0.912807275252992
ENSG00000279618	0.31354048682139	0.0552966240997213	1.55881858864642	0.695053742391251	0.972705138309271	1.20611248737781	0.663067497329339	1.70246903737083	1.63303840240503	0.726484222180852	0.170814939107585	-0.563360456640256	-0.634509151530258	0.501174071213659	0.656817534788032	-1.40129032974623	0.929750294194373	1.26829174945942	-0.379800677646313	-0.0106232595682489	0.0628213863863533	0.86758871073609	0.0946547450798991	0.970112106202422	-0.853197808058964	-1.11349918257817	0.918354664401859	1.39514969118367	1.54708709997026	-0.868718963235264	-0.475059856046274	-0.426099688869699	-0.247362178809967	-1.05772297598595	-0.176986919741215	1.20653474554605	-1.02723283488847	-0.5553038199579	1.27673073479163	-0.0499654625801472	0.250514698149428	-0.798654873755937	1.21638257059542	0.348108986025356	-0.789024481254198	2.21723748617996	-0.933757447866172	-1.58364179237753	0.00149941509353477
ENSG00000132383	0.764202534879802	1.02968116422432	-0.125306040826748	0.312733196229151	0.967557886764179	-0.160852481613832	0.309696371221183	1.13066490041348	0.705954339668681	0.745965324221841	0.826986237982154	-0.254057412625757	0.158200811616977	-0.957138418872761	0.0215730322807172	0.50104770016194	0.887132927704505	0.961198845822728	0.270982620856256	-1.27090273354671	0.175604128398877	0.354975071030318	-0.105607975624584	0.419712669448636	0.151076022558242	-0.117864708822509	-0.249856430233783	0.359901112974445	0.713183912517806	0.471994752263182	-0.402688083347306	1.32244009579109	1.24046710119756	0.663411875491682	0.945716365895348	1.96271414951397	0.565258406045647	-1.01519369295894	-0.420392530231251	0.250644977113757	-0.0287177200747907	-0.569494866538504	-0.267544491501798	-0.807279863374957	-0.566913155367146	0.576252364199414	-1.72176764589138	0.147987221416694	-0.111642046181199
ENSG00000119318	0.587400670655732	0.847034617079591	0.0686400096723277	-0.404752089994212	0.680141248659931	0.861161369963327	-0.984962919873793	-0.550907329371879	0.384468396715997	-0.422337554079091	0.253423516443969	0.368363306692864	-0.824184169514944	-1.11369877150083	-0.461787684484003	0.315939778164992	0.994367249836908	1.3483032600593	-1.21254950953562	-0.125248015732348	0.0212074959358285	-0.307533035543746	0.699684889119704	1.25207338431426	1.438148325666	-0.237433498346859	-1.91151186354311	1.14063400738529	0.12338755550859	-0.577600685074204	-0.751419256667178	0.546616822977884	0.444850146621066	0.305582463485827	0.863487782303572	0.883283894154527	0.606095560492737	-0.346587400706316	0.0769673181133769	-0.440537191660916	-0.563046179839153	-0.849805194787244	-0.474733995009095	-0.469260968301155	-0.27351009206587	-0.478635842016956	0.0261578504726006	0.460915670523142	1.28184183375288
ENSG00000244509	0.318673255861509	0.625429523675596	0.471108021785483	0.411632652239737	0.906586930776318	0.670478757847396	0.0489976757980882	1.49257959193351	1.00953593119611	0.43216342984523	0.578645169138334	0.409374963066204	-0.370674557862692	-0.638988105577307	-0.18607045397157	-0.275062894695115	2.08698453181485	2.29165664336259	-1.51909178794334	-1.1245428626693	0.466401213779719	0.579771009894311	0.564438730603784	0.279659139894381	1.26476888508147	-3.08231684470568	-0.740771797920012	-0.175555973779679	-0.405581534578034	0.532738261840167	0.217087727165202	0.102698634067022	-0.700844687078072	-0.118562990895121	-1.25057538121538	0.518885954417752	-0.279435774473985	-1.80736424668585	-0.501963529045062	-1.13787766814997	-0.879355825032866	-0.885564570329181	-0.103149905802998	-0.69092284223411	-0.581382593773701	-0.609898039504634	-0.720788931680753	0.827339189927182	-1.21000144237713
ENSG00000101266	0.199255464126298	1.40326886287496	1.24880120531846	0.319138368569133	1.31440258423276	0.288873508930734	0.188618251901959	0.926969297748596	0.446217999315037	0.638700795527342	1.1991113571236	0.726323850366067	-0.0080407677411424	0.214877661020094	0.110343464798285	0.55238445218352	0.884528712519052	0.693902059192774	-1.55426597194658	-0.789819640497807	-0.120462190551615	-0.149415454465028	0.542439343580126	0.644979791061072	-0.0199736643602735	-0.614949126483405	-0.244880076864302	-0.0279951298446669	0.185678609400121	-0.0205278154241915	0.447449838795794	-0.682775312192751	-0.630973472347946	-0.575857527016824	-1.35439269088574	0.110476236045554	1.04532571483318	-0.381526605629098	1.13621311379552	0.0125620724402193	0.337162491667089	-0.293928362146767	0.440036889926258	-0.705116041074661	0.598788089840372	-0.599323503806712	-0.508893693610718	0.184425603870937	-0.53374447932623
ENSG00000160695	1.2141695896505	1.11316597308087	0.795905496397795	0.57267015101109	0.457832759268344	0.540466484076347	0.0323734885066935	1.61382706519521	1.10327704242782	-0.325732447346773	0.0323871580740871	1.88529073532446	0.393861805676107	-0.493828445511049	-0.146386682737028	0.0369075484870045	-0.327005791102635	0.514946560011647	-0.878099964391815	-0.307548217580045	0.726759906030415	1.1347901627371	0.278246090684943	0.366123510669554	0.610132285310478	-2.0035567338482	-1.06394228569689	-0.0928686234741461	-1.15707543672987	-0.251328307716946	0.291215284157823	-0.54992329418005	0.81946835195106	-1.02122571543933	-0.311179789001842	0.44140134124435	0.156656962856901	1.68999521222559	0.440419862067504	-0.168506957692732	0.126101618902973	-0.365023595600842	-0.832308109407332	-0.690309881415292	-0.521060072542863	0.617207030305046	-0.886945375977105	0.0536744724838195	0.234604274209425
ENSG00000092203	0.850292743753996	0.772929075513705	0.240545388303727	-1.34653422187066	-0.328249298869532	0.253549519834406	0.0569812441133729	1.76851279898213	-0.192027110253047	1.11845506238445	-1.03917687980109	0.370890283978835	0.0448477897668644	-0.993464763946886	-0.4950823179908	0.131714907143915	-1.13919345097062	-0.543502258950902	-1.13575940739811	0.230568642317656	-0.490066114321978	1.4378565504144	-0.714050581107079	0.4316518022768	1.58710822326852	-0.30468476969665	-0.93969590988421	0.613784071746608	-0.836265770563771	0.192455435833399	-0.208630531524135	-1.82969458085601	0.820154911420704	-0.775781510950348	-0.868717970270448	1.46288938161371	0.465229395058093	0.529207188958171	0.0882376468033582	-0.45489237175068	-0.392922278317236	0.434711863082232	0.12016992172835	0.898465132069384	1.40757439833583	0.896817963624642	-0.943979822067567	-0.857796916465849	-0.129326575784733
ENSG00000157216	0.606409192927059	0.799271033864378	-0.140794253331761	0.772472009920685	0.941758882480933	-0.0559244936349727	-0.195870207708231	0.430435977886658	1.19658322621542	0.745773628133649	0.473214186933054	0.107929514015155	0.402412945121174	-0.264952967774743	-1.26808687256885	0.0872316595620902	0.0959177524374544	1.79562411958502	0.162732352741259	-0.700680345778432	-0.735557885830873	0.930162312479656	0.941137091810566	-0.207365913096793	2.06450863782799	-1.34632539413348	-1.29348859973125	-0.298632664069647	0.365566876174741	0.117915631866675	-0.482933458873171	0.837277179086283	-0.239426266002546	0.45691180738007	0.607365782791074	2.38350491913727	-0.738295567928285	0.191745068697282	0.464770510109833	-0.577235873402294	-0.10761793273885	-0.841507951620433	-0.712426883700619	-2.11437035258153	0.207409487042882	-0.155998933162202	-1.19898429658094	-0.282371724866604	0.226355839577417
ENSG00000099942	-1.08149979150528	0.555344391764665	0.203707477892497	-0.196931036847907	-0.282279893136405	0.713424154837051	0.48840711494216	1.24433832171535	0.35430527241212	1.28819828228894	0.972333440338677	-0.163879409032842	0.653972065998156	-0.14701802527431	0.0623882072464286	0.373764164526691	-0.594647746569633	1.6373949790166	-0.243389446050704	0.169524704352123	0.274054161209724	-0.54163812360842	0.367134820555073	0.146413357111344	1.36599938265555	-0.359179494838972	-0.241882907329316	0.454009132448486	0.658735579122176	-0.162364504848187	-0.291537977391644	1.32752075322948	-1.53511874052762	0.77592299067992	1.52007893440447	0.938934013219659	-0.77234268105988	-1.06138365915657	1.4772575159012	0.747233687781162	0.0134603124818361	-1.00983989177161	-0.715061715290733	-1.10614478982117	0.52623986239683	-0.239916563799172	-0.388829687841751	-0.74392786377514	0.580430096819882
ENSG00000025800	0.233935844998083	0.269375546754861	0.297680342031195	0.507353521904728	0.185970273782509	0.428770468870522	0.755446260585746	0.745130443453625	0.584579844582676	0.988918060636919	0.693345188942311	0.649948688976206	0.308235378210432	-0.277575941021715	-0.118725985799416	0.0209792647559751	-0.102244349251384	0.0122933651644046	-1.92429255765456	-1.41279140411926	-0.135946956518786	-0.128128536709754	0.32808374298937	0.12057519565482	-0.26797569960332	-1.22711490143075	-0.942592437291496	-0.253877017903669	-0.28737731650012	0.425539933762785	-0.448421764396033	0.436836811433489	-0.0908929069505597	-0.428728697865972	0.735469908801708	4.57117065765083	0.504481505695729	0.386321811332302	0.687495178178434	0.492915635303838	0.411327495595949	-0.194838066816211	0.253337214217191	-1.2702622406304	0.847577844282813	0.384073277627863	-0.496554474330603	-0.356256517440493	-0.081865392331682
ENSG00000095787	-0.732659075055458	0.00314332382028967	0.0405383281422728	0.0214193506044936	0.396505571183581	0.676201599123891	0.531836501615034	1.32335531324554	-0.0634253478416894	0.650579415199041	0.632164337435233	0.168591537486808	0.67204698351712	-0.314183671483971	0.21762004325891	0.054107054756918	0.784563367584585	0.293620073824366	-0.379062657454634	-0.367436405040025	1.2715059952775	0.574048742231416	-0.132765074778004	0.205249430456147	1.01528287731081	-0.345088898621814	-0.948106233273531	0.729401578433752	1.06991798296769	0.283412109047987	1.61400936218791	1.27376922076687	0.311891192809953	1.06581479008895	0.145005874884731	0.952722622398805	-0.953238488284269	-0.148744857605369	1.19511940183358	0.124274947570742	0.849561848552407	-0.510225587775828	-0.42386837185408	-0.297334222285868	1.37626889815946	-0.181117057821277	-0.345288161625378	-0.707167796887949	0.452329981744121
ENSG00000163349	0.0230770642446045	0.700216877615562	-0.0425425251870086	0.319277937174597	-0.0663657114260489	-0.192803415433287	0.31868081269146	0.737591590097978	0.9232811303957	0.840046377189885	0.964477958114846	-0.0964506713342897	0.975359626067322	-0.148777483137207	-0.209260826678333	0.76295181721448	0.425104858839633	0.66020792112843	-1.08275541848496	-0.411783954697952	0.452253732401328	0.141172879581789	0.724428982772244	0.303097282665391	0.296439913254227	-0.36750387740176	-1.06303879086913	1.22961986096923	0.491330588081725	1.26615507037093	1.7491662808944	2.35332005267901	-0.282771865444057	0.672796901763454	-0.170901402085695	1.42500851943128	-1.06606423778654	-0.45065002584634	0.547221393414687	0.518232912282082	0.630858480624559	-1.26110419374481	-0.880598287107757	-0.890250831069028	0.246567170704063	-0.236313840684439	-1.12284608475414	-1.57365873296946	-0.138598848983735
ENSG00000132466	0.242749661585469	0.35423131635868	-0.209004991989286	0.852883640046458	1.44100093363202	0.0853830500534689	0.564070258050535	0.92546721727857	0.493643901028855	1.19531896438304	1.18827060592141	0.146579645295104	0.867471577204793	-0.40545296080342	-0.436394637225319	-0.471334974428497	0.115946158680693	-0.0864783263390954	2.12468964618945	-1.78567043431332	0.557128274005676	0.0138146206998687	-0.072748620838756	-0.524990167314579	0.556351411632971	-1.23690257325754	-1.17018681738582	0.450523738487268	0.369020441291114	0.530418157383986	1.18652028621531	2.37898080925047	-0.699120020093265	0.485002146585287	-0.949176922100213	1.60354349932798	-1.00857939348884	0.425878903393323	0.550306379954154	0.694828274102929	0.72517959358649	-0.326337776762823	-0.0642456817294099	-1.09619952106103	0.372790717439943	0.0227432381997603	-0.713663758105762	-0.372252743632201	0.127648119770417
ENSG00000151176	-0.369635249548691	0.891270447728823	-0.0669842025195625	0.736097523776597	0.563496045562317	0.223897485511758	0.858289184611766	0.99800990563162	0.473282166828228	1.2073006471285	0.139235209029784	-0.0773369911293052	-0.365740965437418	0.378283507788929	-0.308592262369392	0.246172848310264	0.0167830402137917	-1.35437317858537	-1.31675903797686	-1.33640712791667	0.410308708447257	1.16002413369727	0.497722754273046	0.59874007779348	0.76820520121895	-1.34932233227864	-0.653857199948735	1.95791130151075	-0.255333748393904	0.0748631415947129	0.871080558465654	-0.461907286124722	0.335422740569663	0.664369452136993	-1.0186386897899	2.92105886383367	-0.912908666542179	-0.301138045036806	0.0120472399460269	-0.300364140277261	0.506328607237215	-0.664021703753987	-1.43250482915202	-1.11466085278133	0.252972140575196	-0.0106194519653192	-0.40966538326555	-1.75659612459755	-0.0385886486588849
ENSG00000087274	0.356008700238457	0.802701004332994	0.713005685786177	0.479300735861042	0.435946801783156	0.708922721379428	0.0932314029455137	1.0109708908776	-0.287264861577875	-0.157537559904901	0.928427438023528	0.424838047103506	0.733507660238284	-0.129789596962305	-0.257477087083714	-0.755124715397784	-1.28667458720268	-0.288230815870519	-1.12992757140241	-0.903949682777496	-0.593508537082403	0.445591736617885	-0.297942226336767	0.460950898469289	1.39669804567191	-1.38247890370626	-1.61315492546171	0.185695295813669	-0.163833849846839	-0.213577791691369	-0.650061576478756	0.545287146052675	0.334525498409121	-0.622440078525782	0.0829712888105948	3.12350241807125	0.642856053825652	0.593279444574624	0.745272108804872	-0.160210482482579	0.106040086739773	0.404657023045276	0.0648428331290308	-0.575584623799566	1.07474295539086	0.881010903663334	0.471428453845354	-0.456560241225032	0.447418185149774
ENSG00000167986	1.16719956460379	0.64980379045768	0.25598377417337	0.335700000885717	0.507053254569589	-0.0441031626219848	-0.39221431376718	0.138979104965998	0.227969064318519	-0.206248737457093	0.0365300745496308	0.337525203570157	0.560448577732131	-0.367572507202478	-0.37052219697621	0.0361658331667152	0.345691650607511	-0.0229015778153394	-1.53188241646753	-0.745758530846551	-0.577766654097473	-0.34311146316726	-0.0679112623462265	-0.0794344465960474	-0.0572542842999208	-1.36616090735105	-0.897313070175807	0.178675173784293	-0.679507343942766	0.831885786649785	0.148641635444673	1.38627925077314	1.56091893035159	0.129741212686272	1.17773496691656	3.03889898894453	0.532330269159969	0.950605406298656	-0.168554697798009	-0.518089505597772	0.153607716070922	-0.47645504040963	0.467097685414709	0.361935455785082	-0.926534506691575	-0.262134120442982	-0.979886582611318	-0.83617980216366	-0.0747356376953203
ENSG00000106263	0.413761821105685	0.365807321570561	0.0482477745838954	0.146155066362921	-0.00857976808974006	0.360896245997648	0.315087401077294	0.875379109661134	0.34359477549991	0.581423123531325	0.433077106527108	0.963701022339466	0.299444346948351	0.0393205276883237	-0.295796785350026	-0.282451588501968	0.113617568223507	0.0962526063514228	-1.3063614083465	-1.06454538067326	-0.68026924365902	-0.379269017393925	0.230943757524723	-0.43743825813953	0.892477648182541	-1.56125368545269	-1.14750447207236	0.608206987919633	0.375991960960821	0.643932270348215	-1.43929686289658	0.351919483285375	1.17431318531235	1.17084402508338	0.354790155363321	0.0704723727024838	0.638842866037981	0.567468850239948	0.335258072340029	-0.851803241341684	0.299692024366677	-0.292247533676211	0.481803498995141	-0.590585060285052	0.391595594075673	0.515489554465462	-0.772048235211824	-0.140766291662431	-0.00223619617688647
ENSG00000065970	0.676791604857616	0.654313227849372	0.992238590454011	-0.245522430137835	0.707978062734908	0.108534927309057	-0.20897966807899	0.684789746317729	0.245068704854989	1.17296190053683	0.533270114598628	-0.674707598881145	0.387793770647258	-0.514473702967193	-1.2193625343452	-0.14892354401578	-0.38002312690524	-0.316619059901455	-1.7126005286509	-0.420641087660936	0.422935880524816	-0.179772259940241	-0.0130053793491989	0.272916293058038	0.376298337898748	-1.2926251760125	-0.794009236832752	0.767328523024605	0.214396669692643	0.605820739887655	0.0994236048023156	0.532660659184624	0.192995408962863	0.222218897310342	-0.651248179586728	1.36270775248907	0.0769427641520251	0.722895437676358	0.359534076705823	-0.197206756284186	0.0773630825630113	-0.872145718506469	-0.462474576179969	-0.680711024370073	0.061089118694706	-0.544784372163995	-0.430781179807044	-0.336758564839784	0.530669959249468
ENSG00000146535	0.824372509385573	-0.112975835985418	0.678776563090889	1.76823678528484	0.241813013220585	0.703543638977774	0.293833460742106	0.163966607995265	0.570161956887311	-0.359491548820714	-0.35866685854816	-1.05154330804806	-0.682167720606377	0.692768027420156	-0.463989272514225	-0.689139200950445	-0.412070700949802	1.57295580912638	-0.399871396386559	-0.171454169385166	0.262451222038443	-1.17473737909385	0.0158243747198064	-0.528974728262938	1.84853303247891	-0.318139155977847	-1.49832021221266	0.0133513958933946	1.65926662496214	-0.274691188535988	-0.12730370860388	1.6287432514686	1.51424086660454	1.10510206825784	-0.56589295821365	2.55980805972277	-0.67121314497582	-1.14856989200335	-0.0237491068860207	-0.74546312517128	0.573937733202226	-0.480481064015586	-1.09169597558494	-0.552423110795755	0.745633593418408	-1.50778888936921	0.609593132095317	0.36672405463684	-0.229832250974796
ENSG00000250135	0.554418781336204	0.0315329477135952	0.484480761045459	-0.0674144243452972	0.418120254200543	-0.363615530193881	0.540743626835775	0.961085506592096	0.0503879266114333	0.521722942785967	0.48695367246608	0.389269534215326	0.871005463308151	-0.456504896321285	-0.194142063997154	-0.338036217317767	0.845564329014989	-1.08034539484703	-0.469834819425333	-0.531029864016881	0.0443360306598197	-0.0523943712079893	0.13233109923048	-0.725716972828884	0.387143962633977	-0.744239321267022	-1.54890296106554	0.374483890669668	-0.895202380685533	0.474435796908617	-0.0734976076608226	-0.187394190345632	0.00529474420538267	0.128950879738392	0.394642578974263	1.79650099613511	-0.446813685153226	0.81090678256762	0.390174598181366	-0.0276676151894996	0.42242489173674	-0.0267947879863653	-0.126707732528233	-2.45994732857092	0.258474903321452	1.3522699727629	0.44956908030698	0.0250214418815385	0.706402978471735
ENSG00000119711	0.0216295129795545	0.420347800224503	0.351946107439876	0.228204463040223	-0.610326435731865	0.320872917871062	0.568387656110931	0.530325526182383	0.682427900904317	0.322509607976125	0.482201977536349	0.248094067512769	0.395905366984426	0.468800615865668	0.32002099897838	0.888891555420593	-0.572296637829505	0.0610646271289692	-0.394542206807702	-1.01498848119211	0.98466510723213	-1.21622295028722	-0.811792721135731	0.345753619540448	-0.269644928705601	-1.35083109261146	-0.756520531015787	0.36944274492219	0.387542419312467	0.83540967118408	-0.296741188641295	0.370961808106738	0.92765082797711	-0.0774454226711542	0.438850419558354	0.768088450127632	-0.47106516555757	0.19389958811699	0.760916733796125	0.837464092997056	1.2650251221996	-1.05286147898482	-0.528488375291066	-0.507534891230995	0.303896914421895	0.331845484425706	-0.322182065397963	-1.52204988354173	0.373517811121478
ENSG00000146278	-0.395586980165472	0.731037232043571	0.403715886030407	0.546076346654389	0.962486427146876	-0.0830298590178312	1.70290541894218	-0.339739535219434	0.156431913165679	0.734608405415685	-0.251398138732493	1.29678352680924	-0.274231592306294	0.308325812213982	-0.0533457930655424	-0.208390136629629	-2.58702371699711	0.0229064725467736	-0.663615202755527	-0.0818953613391145	2.32037347203379	-1.29609409160198	0.300611395772693	0.634636178930191	0.439856230973672	-0.921647529801237	-1.11607110719742	0.85126923516791	1.01858396535946	-0.386685985173458	-0.443502748155879	0.159484830990307	1.17242596779448	0.144251798005423	0.522465334576732	-0.290040280107798	-0.836545888029485	-0.0498205319457794	0.0538129460895712	0.639235646514172	-0.330826212848298	-0.647079365138399	-0.216768310394014	0.408557253816287	1.10012767071073	-0.888274115744264	-0.270193737202325	-0.705453093472721	-0.385367185997942
ENSG00000179818	-0.39721553166216	-0.519495410159001	0.0467214329579161	-0.751386904978176	0.755712491100874	0.279443644552594	0.529678795374313	1.65442110472255	0.733258471888247	0.603787585489328	0.56910917190294	1.29097163399166	0.935116330537255	0.339843551839896	-1.32276250370439	-0.726377909720057	0.0782913136219072	0.518192522380043	-2.20475416789404	-1.43132834420328	1.50784861472893	0.127300204578341	-0.0405258405032581	0.529027622915377	0.897089659376352	-0.598758901033881	-0.393276021082504	-0.61736143760569	1.42787325018612	-1.51008568286217	-0.0393388715871072	1.80103070129452	0.730921762917869	-0.369459262857583	-0.56265741651498	-1.59541917135843	-0.13135107610514	-0.346396507219362	-0.0425941952868855	-0.616469947505844	0.123549632874437	-1.2079656364121	-1.70059061395479	1.1941346605103	1.02667491800591	0.671796753714561	0.425135219111079	-0.801103621762377	0.615661840166846
ENSG00000147324	-0.705747976735007	0.721796750810507	0.276476484345909	1.52674741243379	1.42582595347014	-0.115460473528028	1.72866113116327	0.623216064805691	0.138799270864147	1.38819771624582	1.59624152230811	1.93493826675386	1.39121507008501	0.598123727270853	-0.696976410050113	0.0837492488737197	-2.02187139141291	-0.492819671293959	-1.07168292397603	-0.851015306062743	1.08458604297783	-0.0464839027163328	1.0742316216756	0.110825317478532	0.229100338103414	-0.681277460948619	-0.0718521057193489	0.905996439528311	1.0324625725459	0.490905602236941	0.47439237261884	0.562109037139176	-0.60624523666667	0.260206264501919	-0.00502787261474691	-0.57506715578549	0.356354222808579	0.597815728295492	1.53596852586448	0.193536051880869	0.537515449763793	0.0337721621841376	0.207646750527714	-0.471379540837052	-0.106160885090677	-0.629032289288028	-0.981460148294733	-0.773720015208594	-0.133529917354587
ENSG00000070756	-0.325743198596884	0.979735705949791	0.865049563048466	0.702404355181985	0.442123809770993	0.359498995563836	1.33974318538789	1.02231541206729	0.627105122084883	0.894777485580268	0.786231761313709	1.34955287323509	0.00478873018791133	0.381907888690598	-0.214297917197573	0.580505949377281	-1.22188669104161	0.19918392733571	-1.18536247959393	-0.207346349794186	0.649711849594117	-1.96670036012842	0.892321322680759	1.19178053428951	0.619083294633924	-0.270792378702096	-0.695961645905365	1.00996693667703	1.24208123664192	-0.284205780698553	-0.440073941045503	0.341814083281547	0.585548928660704	0.700903404268075	0.257438966827832	2.38660072983007	-0.0373149740853498	-0.507007950931955	0.4462174967867	0.376166227342675	0.416546596428064	-0.526618081238487	-0.359503138759896	-0.363787830444605	0.455257179339588	-0.116156419830037	-0.282643351715631	-1.01184500205768	0.109351387143531
ENSG00000189241	0.941568356460619	1.04285723615811	1.0564397493706	1.31957299549586	1.82103988785349	-0.075434834935942	-0.210684623594622	1.53947604643192	0.0593148527274316	0.534387336892675	-0.0387310920468778	1.17716402443476	0.897322317081748	0.457687893625665	0.352423422633463	-0.244707098421242	-0.421962707213234	0.737590475731738	-0.984107946920282	-0.944727112395586	-0.0408874271608669	-0.625574022020856	-0.629063419245741	0.00505208573044385	0.265560960149569	-1.25847707235721	-0.69623446546995	1.07900434161571	0.298521112381868	1.24358297964887	-0.677875654135331	0.0407659675352123	-1.26339480991981	-0.997714250958285	-1.14479805532836	-1.15826289223694	1.39148792285434	-0.551556124266998	1.81427664676547	0.77262530984188	0.438683104311316	-0.552177278349028	0.0339502843814236	1.53280776488572	0.630475503645187	-0.666829892266357	-0.633543043378553	-1.65973234733684	0.344033691471944
ENSG00000265241	0.378864002100569	0.583549508051219	-0.739007874123441	-0.386637326111149	1.17697359850906	0.833292711024476	1.38148347527518	-0.471900754162575	1.11737268951548	0.584338798187368	1.51027236899934	1.21870519235127	1.54937967074894	0.0306876306155524	0.499127936320521	0.579168969784624	-1.31916893129899	-0.064722059534106	-2.88827399243709	-0.940478104525493	1.32485471258605	-1.29206282959363	0.344307929090382	-0.451853550364918	-1.67534092141116	-0.231651813713296	0.529802131953458	0.440399779111215	0.351319974202064	-0.208675619345395	-1.0821933559941	0.347400280087105	-0.822146927678835	-0.0641806925249578	0.159753153512507	-0.480030547097858	-1.2622980022438	-0.55030404102972	1.89605916177443	-0.413872015547614	-0.484164033910118	-0.128318633822956	0.0706705090640866	0.759827860307934	1.20054963094369	-0.0192902023594787	-0.604727491765607	-1.39886974242915	-1.38867996431183
ENSG00000168286	-0.726416046968755	0.250832191380033	0.299841209398931	0.887251578203459	0.645657130852952	0.51260387806466	1.04003592091056	-0.372731149150002	0.910568806861268	1.02993553317138	1.14400289120304	0.683108160302089	-0.667433199545696	-0.129521075735537	0.175506503346882	-0.249867245977478	0.245299222349328	2.03781355345887	1.08497190984851	-1.8263983936682	1.01043139764156	-0.49632343752618	0.927247832208731	-0.238929434670711	1.55135457791037	-1.13665824242287	-1.39550101029417	0.00132493849354612	-1.16893997491878	-0.282529749703634	-1.69386088148641	-0.922918254044031	-0.928342669770756	-0.485773118750484	0.339218234593128	0.0754342043215712	-0.485712604188664	-1.58876656433803	0.8437084609679	-0.0441546482201584	0.772134713172395	0.810953172105615	0.985403690262631	0.529369351803394	1.25222783453051	-0.00868280542178016	-0.349957279482774	-0.412857572271281	-0.304254727964506
ENSG00000127526	-0.546606648692027	0.484481951392293	0.26860195416508	1.17586522296892	0.0308127058712289	1.49118352404213	1.52537379919857	0.121759934705173	0.588494890826028	0.545855716626916	-0.0931376890031658	0.804399775357183	-0.0189814265589991	0.164919329811489	-1.18839863142085	0.953138185459586	-1.54896638335489	0.728452981332086	0.56685257833437	-0.747651112360594	1.47821196926242	-0.309596782418972	0.85293204948184	0.64269867145871	0.62541198591339	-1.24653195931215	-1.55696727884237	0.416176305585424	0.793579789306991	-0.80248874681089	-0.609897546865957	-0.369589918467995	-0.460666188364057	-0.300745990936567	-1.5320277999307	-1.86968657443816	0.790159304188002	-1.82909947876378	0.923457310215438	0.387085636470012	0.294314333995402	1.2146594105168	0.521835207370444	-0.324664636103536	0.661026991550636	-0.812195061036276	0.0804311311776992	0.248465704632646	-0.153461793805057
ENSG00000053371	-0.279060457035536	0.201680367155935	-0.651955182828549	-0.113852288793408	0.986832342798923	0.825643022882889	0.82114283096669	0.65672573556159	3.95947218345087	0.642369063273353	0.819503861356765	1.33489777850184	-0.306147710677611	0.138578720427729	-0.305199901771461	-0.0313621997383576	-0.45449107552009	0.780364112672877	1.70925697675742	-2.10506534314838	1.17995020184093	-0.754404795975973	0.604636322033155	0.403704926569771	0.155195845697533	-0.804856303673356	-3.0244449565211	-0.561435318825729	1.25072922380123	0.028944804690166	-0.876763918231359	-0.681536315744609	-0.386842289854824	-0.448060640931494	-1.60781524808845	-1.39325560460526	-0.639491530115168	0.404065436923179	0.49089800176965	0.39401276483829	-0.480164713267869	-0.429567920204846	0.715123315286675	-1.31199134172519	0.503817480297361	-0.611434912645452	-0.26596208993652	0.685998347080218	0.436426488791701
ENSG00000175826	0.140719946251069	0.90416889489941	1.01882593431336	0.372574004731904	1.03432060480761	0.473381468660913	1.63375376048779	0.693456197698753	0.24437539583221	0.472534402759723	0.127316342360439	2.02404084919334	-0.12041407536253	-1.10525582203025	-0.238458824200066	-0.558028016641032	-0.366699330142532	0.510040732570045	-1.47873716437269	-0.104089652989392	1.24172302946291	-0.408472474876987	0.434702203748199	0.625199708707982	1.1896708210734	-1.20369424826151	-0.605103325149388	0.362591778734811	0.601825961941828	-0.421140537871102	-0.436837363773684	0.299295775654043	0.739856831282665	-0.0844946652444699	-0.829798669453329	-0.527922733319727	0.662159856404225	-1.12099474100163	-0.275722933012493	-0.563328378427317	-1.40745267852354	-0.518579609947805	-0.457653640560287	0.0333254157375861	-0.19768016339782	0.378219599395062	0.135743308696676	0.350683457736827	-0.642811329283943
ENSG00000262302	-0.419753025988857	-0.183319463868456	0.343724317829817	-0.106587199297809	0.956239592387949	0.675959561350921	2.11762207918994	0.298102010232781	0.808546671920686	0.890829721763294	0.81160281973828	2.68377834547971	0.999085510893888	-0.88369346210283	1.04382833482283	-0.296722370190288	-0.971572609331999	0.450104606028072	-0.736994351164521	-0.583256267379486	0.994752845313683	-0.984660828676465	0.0431389600334574	1.22267647001978	0.752977675447259	-1.3626113987212	0.232623941294465	1.05198263365629	1.17539743394029	0.624197599235275	-0.630287827341188	0.315266552331799	0.678340117931298	0.885524231319107	0.222976876333288	-0.28170076785676	0.888472494542322	-0.229544797066946	0.517280608847717	0.535746813470308	-0.160122153650466	0.0185053031050295	0.690598262813944	-0.814517193260234	1.03001150856686	-0.822951173908075	-0.320932861830267	0.252137482188075	0.0324848947203095
ENSG00000111540	-0.693264793436884	0.871586317042501	1.60903194734571	0.795707817142694	0.754389493881503	0.048161459580295	1.74370833901721	1.00971155997817	0.978920905494785	0.505941057158439	0.801411663221752	1.08245333515736	-0.343357635794567	-0.35424227016068	-0.844080178311852	0.0608611693154343	-1.37682777504013	0.138749902188433	-0.806080316612588	0.115163415957334	2.50585351521127	-0.292166975096595	0.0313425824488719	0.666088646241414	1.03376079254578	-0.885165758960577	0.0552412017784285	1.33871912049413	0.95753734951767	-0.00128655099031911	0.755109719552671	0.338360488317562	0.398545456757458	-0.389668861732147	-0.203228923465179	0.898979535213768	-2.26890381804477	-0.93028051379696	-0.149466958289932	-0.323338437520621	-0.15750256475354	-0.908272090085606	-1.43537932834664	-2.26139222254927	0.678397581402042	0.279477452859415	0.0972250808436107	-0.937324539266026	-0.163151741326856
ENSG00000148730	-0.899337447384403	0.00039334054923313	0.319727674371859	0.63115303013874	0.589184739889596	0.627994161934725	0.807838198815716	0.354438637511117	1.46261193670674	0.638153974325923	0.757163942651904	0.36486655759965	0.312358676316356	-0.782045766558898	-0.527142809882405	0.268803888112618	0.846977767136875	1.93762996511342	-0.590252572968534	0.446581208881866	1.46006082148958	-0.0129183019168611	0.212908799254059	0.509843578390047	0.742599477191337	-0.624786159807667	-0.610042286639279	1.31377104161113	1.1114826131342	0.523277129114663	0.674896108713699	1.25902752772478	0.258575343795563	0.280021454739326	-0.883266351956338	-1.03553296962109	-1.13417331667477	-1.2263499869258	-0.0416174898783525	-0.594668910230777	-0.233298015804304	-1.04103040685538	-1.84312847616723	-1.40387976627774	0.354457027240562	-0.417941095763759	-0.277011972596498	-1.05364199235206	-0.0777337660560428
ENSG00000150459	0.0651860456144082	-0.433082262786056	0.406266319758565	-0.106147113366683	0.589957054805119	-0.658789159963724	0.688243810300199	1.2147986506234	1.10594983471728	0.594797089621172	1.16443833156045	0.923087351325013	-0.783854107429116	0.0908391146387578	-1.19779807691385	-1.19824802147632	1.01686261239476	1.78529416020098	-0.727274067649756	-0.501246613784524	-0.126640306837404	-0.577991773141158	0.398860654341132	0.709399984070784	0.384882406136264	-1.05639573123343	-0.319926065827981	0.22811649379571	0.509722372561044	-0.782520293371154	-2.35253046893778	-1.12103506818004	0.678346861224127	0.368504954453938	1.60064925750803	2.09911333134108	0.384237883730203	-0.90496591979096	0.607694576582995	-0.113507514431082	-0.134732723159477	-0.0376607827772783	-1.17567814081637	0.116765481976859	0.677645618218831	1.19546371763601	-0.0911494980886074	1.27038684133605	-0.985518606868143
ENSG00000111481	-0.200689515731591	0.164999670982173	0.497724667565938	0.757133135774627	1.14853853008667	-0.372728241543484	0.60577985924927	0.715129212506539	0.426343904400527	-0.0779193981648665	0.814936446289933	0.645410186132538	-0.680784819515096	-0.660065572574718	-0.633507224217607	1.09070028414107	0.23188756763473	1.40119695189873	-0.316085139361032	-0.413380848381478	0.0610044972485458	-0.838156991800786	0.0300659128322037	1.22420581270817	0.70779917533608	-0.987630890965542	-0.695155123829986	1.1878622030709	-0.0752975598705925	-0.255288662172545	-0.46121063640169	-0.00519577235561774	1.22707186524853	-0.881101380134148	1.08415594945676	1.32876426007671	-0.462021682445993	-1.01740391844759	-0.226688163000918	-0.864110261703928	-0.540900847516223	-1.24227763233611	0.0237397976856893	-0.514187138460051	-0.22579430729056	0.554073103852583	-1.10719351711132	-0.310158848261958	-1.20527118668017
ENSG00000164442	-0.82108603270736	-0.0789785216923662	-0.0827545854334069	0.930718373198149	0.630300702930737	0.336430102956799	1.40524235668794	0.282609171942487	0.694107719645509	0.752465856225718	-0.51972901471209	0.426584532431154	0.165401180777367	-0.0902138358328973	0.0580326183495317	-0.143112035863426	-1.34713293953232	-0.434837213043611	-0.551725035590969	-1.17514149889771	1.35983455069283	-0.0687061363220906	0.303057470815453	0.615071086269809	0.0821551706508208	-2.27334668552864	-0.679824429559191	2.37410763773276	0.721602342148215	-0.257032815685905	-0.416965893598912	-1.76116539655117	1.15145751584119	-0.965611363832144	-0.30944326552394	-0.624692505958566	0.291468440636955	0.433385618495411	0.200929470183789	0.461456222839295	-0.158797083040367	-0.943659619521561	-0.688889707106912	-1.09098888520207	-0.526908098957903	-1.30720170802769	-0.476397248629025	-0.855465440098785	0.531855290303043
ENSG00000204138	-0.18944276078341	1.24113901803411	-0.386734773526056	1.57317059604801	1.82995070055985	2.03857911969956	1.03685927636868	2.05499452075713	-0.158140766320135	1.18325555671603	0.477794502963535	1.2921404546288	-0.498942138767643	0.137189705704984	0.175978240852603	-0.385588750526329	1.09770496827448	-0.644402896635728	-0.501687468220178	-0.570474557136255	1.71063369021467	0.284356715805365	0.641255287948977	-0.445872253785476	-2.19309156132487	-1.22575626032376	-0.732228505996956	0.438104850186507	-0.485597061834866	0.784297039301668	0.81601989912872	-0.870357559088499	0.0368134584067901	-1.07476335390524	-1.83078670934507	-0.737105111663527	-0.429763396357652	0.494521942443878	0.988951384837782	-0.331753312425875	1.58816329388249	-3.73690929018518	1.45151010997939	-0.709291927453415	-0.118303753595399	-1.43232928979766	0.0092329014417507	0.35960719995968	-0.200130063876264
ENSG00000177707	0.66561880695436	-0.511840559204834	-0.0209199170894817	1.05188432869051	0.317955846308357	0.911952933474022	0.579170589681094	1.53628430004468	0.490597958943934	0.445902052014993	-0.415800784801811	0.649380741824269	-0.854204639269962	0.76843231962556	0.368015105543898	-0.188513420199047	1.37469170603644	-0.445916244750807	0.779832549218287	-0.512986811670836	0.335670996984297	0.0522776299478084	0.365744006573376	-0.319332460705049	-0.63352050604282	0.413671614671576	0.630404276758208	0.0791555228633417	0.527565422009421	0.726116459035098	0.918656011015911	0.0378077565926093	-1.63749114158115	0.320542580988384	0.503923789927387	-1.63749114158115	-1.63749114158115	0.586720042798389	1.78205120674284	-1.63749114158115	1.39031331701869	-1.63749114158115	0.41387848258768	-0.110731753533399	1.39220695925895	-2.03897047952566	0.86737059070292	0.861556159866293	0.348768750849229
ENSG00000248905	0.992531504183048	0.902067954767441	1.02547336972271	0.776790128048826	0.85626430939829	0.831839720671933	0.677774923623013	0.81099394363738	0.525559507653922	-0.445649095385583	0.163859816141993	0.681475470563113	0.431373500486213	0.29613620118272	0.272886345265737	1.02502089464724	-0.116932437466053	0.301052559695356	-0.304648246813304	0.304977360560794	0.201820528274114	0.716311439916464	0.15987646871786	-0.929101963670333	0.436798140116658	0.0900674971238968	-0.0189594411829652	0.354741955441234	0.0635795718360143	0.622141500519242	0.83535131947732	0.391774911739702	-0.892630821590892	0.435883605906796	0.562081761909873	0.263460784006064	-2.30509953090946	0.372919524792042	0.580976643350138	-0.112944980113863	1.2551721138008	0.959129581948381	0.506133541599167	0.305107088567489	-0.0958986443301794	0.213587261288149	0.807800782464648	0.060217499311981	0.276998510054013
ENSG00000145632	-1.32875366713315	0.352196010206436	-0.193965918484285	0.796735081570546	0.642089797684798	-0.0398814019939057	0.762239733404314	0.977445624859311	-0.00682847862075408	0.508593478806615	0.887200469371832	0.248939112096652	-0.128196799011079	-0.275349277711135	1.54674094925246	-0.510690863745807	-0.166906967073838	-2.64965512234775	0.684114972443755	-1.25068739301385	0.650672333456791	0.153551382859917	-0.302344214518351	-0.254188324516731	-0.0798555227793331	0.0092680528603539	0.419581817281134	1.07684361891927	0.210949957008022	-0.179171631173095	1.29125447652006	-0.0294859137731822	-0.152100196559344	-0.925344386092304	-1.29360635567939	-1.24008167340197	0.260405280221014	-2.64965512234775	0.0883741282900468	-0.0447809995232139	-0.181516051000996	-1.27373581954278	0.149274987191836	1.00007932163971	1.4523550294203	0.0137598566816385	-0.164106164009962	0.110725192052018	0.723001650544624
ENSG00000205213	-0.750171685113655	0.490512094372214	0.461838187330115	0.314483253365547	0.818378275822197	0.548994584109045	0.590394720194514	0.268352735480079	-0.121068603674417	1.10869745053965	-0.412528437557511	0.85461833054961	-0.663727006948242	0.918719406223872	1.34163888936551	1.01816394685337	0.274836745579596	0.471150955963571	1.04847717987407	-0.283411225661893	0.27951232821766	0.505837802756696	1.06164372720745	-1.91235925821098	-0.517884686809121	0.127148735616344	-1.02912560686694	0.272039807670492	0.356569767787708	1.11363409711244	0.946206851818002	1.36725546785989	0.440023928635068	-0.159459495858321	-0.292073669301201	0.803444713972338	0.92425091320308	-0.248676806635954	1.06548661162389	0.38257914080228	0.806195890159549	0.0484001486987264	0.97551449470963	-0.16523337741565	0.330731383719467	-2.34957198671489	0.621960570200107	-0.238217774145206	-0.122084922731552
ENSG00000239961	-0.754832449193395	-0.754832449193397	2.50466050337798	-0.511301475030108	-0.754832449193395	-0.511301475030106	1.71469215981568	2.29769458883447	1.60486775548679	-0.51130147503011	-0.51130147503011	1.76699010593947	0.0973521723707643	0.92092770707006	1.10521989633278	-0.754832449193397	-0.754832449193397	-0.511301475030108	-0.511301475030108	-0.511301475030108	-0.754832449193395	-0.511301475030108	1.98406139827859	-0.0554154059850955	1.21463374099152	-0.754832449193397	-0.754832449193395	-0.51130147503011	-0.511301475030108	-0.51130147503011	-0.467626763215415	-0.754832449193395	-0.754832449193395	1.08963510164817	0.303414811427441	-0.754832449193397	-0.754832449193395	-0.51130147503011	1.35201751266352	-0.754832449193397	-0.754832449193395	0.128528327130704	-0.754832449193397	2.09546674053929	-0.754832449193397	-0.51130147503011	0.0900597061780739	-0.511301475030108	-0.124222403330498
ENSG00000143195	0.868254827182927	-0.609206740798035	0.1442914601639	-0.1266944941813	-0.2291694102791	0.0604280015296965	1.18177929124045	1.33542730518984	0.333493175478022	-1.25290071033996	-1.25290071033996	0.989269627446218	-0.442976599230596	0.456175661416989	-0.909016740395834	-0.909016740395836	1.27122273696635	0.179094414937011	-1.25290071033996	-0.222602238468498	-0.146772977674541	0.0494942034209308	1.65552169860754	-0.140032134378409	0.436459070988029	0.499786498845097	-0.909016740395834	-0.205011232170202	-1.25290071033996	0.565650554082722	0.719410209395954	0.962878885614763	-0.909016740395834	-0.909016740395834	-0.909016740395836	-0.909016740395836	-0.909016740395834	-1.25290071033996	-0.909016740395834	1.29541631828862	-0.909016740395834	2.02254204891569	-0.420655493304939	-1.25290071033996	-0.909016740395836	-1.25290071033996	0.649935061644917	0.23833181726211	-0.267053738284871
ENSG00000155530	0.551022224310603	-0.660569059902168	0.758181271109092	-1.55223829184148	1.68473156665241	-0.52635915024854	-0.787510717021	-0.261761341344844	0.466836546212997	-0.23236777881934	-1.55223829184148	0.759720158733884	0.637676034490371	0.702582059392201	0.228453360457257	-0.294849417435083	0.804835726381037	0.750895880255661	-1.55223829184148	0.459981124426777	-1.28842690588421	-0.536667188774101	0.256771971329745	-1.55223829184148	0.612375063030527	0.82103609156196	0.771808698783888	-1.55223829184148	-1.55223829184148	1.45103803300733	0.645949063882404	0.384209895847895	0.0289752764010275	-1.28842690588421	1.2433663361585	-1.28842690588421	0.282479143440493	-1.55223829184148	-1.28842690588421	-1.28842690588421	0.167561350190376	1.11166583805441	-1.28842690588421	1.51796233663885	-1.28842690588421	-1.55223829184148	0.060703581240343	0.630088190226992	1.08029422473313
ENSG00000232891	0.52904193504897	0.450225212705316	-0.0815249359294331	0.0372479142905771	1.26409190157845	1.13674505151189	1.05602702789635	-0.103930288257276	-1.12924939676408	-0.783415814281025	1.52599753741943	-1.84809982615142	0.77464435674572	0.641398531812942	0.501253067451672	-1.66878788363945	-0.346489021250426	-1.84809982615142	1.15630180699997	-0.295510955567503	-0.984516952494731	0.436507349233187	0.239773781422631	-1.21961978993304	0.563198936303819	-0.445717178482496	-0.884116886438178	-0.0455112869332741	-1.84809982615142	0.647863165195705	-0.128984891310972	0.561016470868414	1.1120209557532	-0.184926033615251	0.0694187737492261	0.65588025544602	-0.092870533820734	-1.18514232750035	-0.731840083499621	0.887107324079156	0.17826222564648	0.730839664875664	0.21125894173967	1.50370184344997	-1.66878788363945	0.832061351394177	1.01934268957548	1.60753414973625	1.03227972856015
ENSG00000198342	1.10388093344465	0.575866294321126	0.940624450023258	0.703673570407806	0.307664718280149	-0.0741557413708889	0.434178446645138	0.220147810767813	-0.488875337787173	0.512562304332623	0.908234382223134	-0.573541896016004	-0.151982620287029	0.962608197713278	0.826157411187423	0.0864123802262959	0.447742965368132	-0.90965746553027	-1.16189582124303	0.708536689212381	0.608214070012503	-0.262018901421367	-0.163819297223741	0.126524226344722	-0.327225418629778	0.161789500424098	-1.10573693533664	0.290145521136544	1.14692263509783	0.73155092587551	-0.215836518542378	-0.619966614201366	1.06672987074826	0.659202047045571	0.22868094510807	-2.17706267390609	1.41813346448827	1.00893179575777	-1.40053436672196	0.236028399275422	1.08077945573298	0.594322336224228	1.02928275544212	0.995987784294505	0.276259312559697	-0.99182406236216	0.0300233730826807	0.664260052536763	0.350908848480544
ENSG00000231312	0.483201912935302	0.447143201255877	1.03499477761446	0.458940962865828	0.335675703924921	0.470341632899188	0.468669177760582	-0.232013311667808	-0.700502520460708	0.0440758004896308	0.80364954797427	0.376210378910398	0.544858111352716	1.19840778411624	0.128046319282722	-0.0756508999119047	0.106856714364073	-1.66571322233836	0.793088781463343	-2.55550709169487	0.31409861388893	0.577698523601536	-0.365469711618579	0.240303500093391	0.168967549454252	-2.3998076815693	0.262092819908585	0.0099715223949427	-0.585948606252728	-0.0254655849069558	0.246421414845092	1.09632414634793	0.26449431788935	0.75735372425939	0.461202335375155	-2.3998076815693	1.36651286678917	1.61935941528658	-0.856674368984108	0.375400823806422	1.06262373593406	0.801769312487194	0.77801739776011	-0.220020341230804	-2.3998076815693	-2.55550709169487	0.0900477251764567	0.830948716830386	-2.55550709169487
ENSG00000223653	1.49000748911387	0.0349712500646541	0.848059015884818	0.391465850149676	1.52623404556973	0.47753581541325	-1.12126738922189	1.03506101440646	-1.42069950252929	0.854102318808493	0.607222068003161	1.35290046318141	-0.0838149152309878	-0.383532870390954	-0.0103144906903286	1.42026929116607	0.0464264173518209	-1.42069950252929	0.492830782671984	-1.42069950252929	-1.12126738922189	0.932093890248832	0.76599002205693	-1.42069950252929	0.459273606060104	-1.12126738922189	-1.12126738922189	-1.42069950252929	0.28149170930192	0.371862377212904	0.798394194895157	1.17122454400207	1.0255433729408	-1.12126738922189	-1.12126738922189	-1.12126738922189	0.924747181673184	0.928032461912232	-1.12126738922189	-1.12126738922189	1.09559022229115	-0.82292866631329	0.28124520694497	0.257506581450353	-1.12126738922189	0.84347687827682	0.116742855871812	0.364846085858245	-0.949468116274299
ENSG00000178568	-0.290056587533742	-0.290056587533745	3.82859431490468	-0.59379679222562	2.50117345167441	1.78408222607136	-0.290056587533742	3.07147902637779	-0.59379679222562	-0.593796792225622	-0.593796792225622	-0.59379679222562	-0.290056587533745	-0.290056587533742	-0.290056587533742	-0.290056587533745	-0.290056587533745	-0.59379679222562	-0.59379679222562	-0.59379679222562	-0.290056587533742	0.352022390372362	-0.593796792225622	-0.593796792225622	-0.290056587533745	-0.290056587533745	-0.290056587533742	-0.593796792225622	-0.59379679222562	-0.593796792225622	-0.290056587533742	-0.290056587533742	-0.290056587533742	-0.290056587533742	-0.290056587533745	-0.290056587533745	-0.290056587533742	-0.593796792225622	-0.290056587533742	-0.290056587533745	-0.290056587533742	-0.290056587533745	-0.290056587533745	-0.59379679222562	-0.290056587533745	1.14420061439781	-0.593796792225622	-0.59379679222562	-0.593796792225622
ENSG00000154654	-0.486323508723185	-0.486323508723187	2.71754794297476	-0.536807194307897	-0.486323508723185	1.10741166106361	-0.486323508723185	1.37461167295193	0.808869281385877	-0.966127821446238	-0.966127821446238	-0.966127821446236	-0.486323508723187	-0.486323508723185	1.58520033018412	-0.486323508723187	0.889696312181783	-0.966127821446236	-0.966127821446236	-0.966127821446236	-0.486323508723185	0.619370213648182	-0.966127821446238	1.63720567712127	-0.486323508723187	-0.486323508723187	-0.486323508723185	0.0963543337836797	-0.966127821446236	-0.966127821446238	-0.486323508723185	-0.486323508723185	0.559513427959978	-0.486323508723185	1.65704722273835	-0.486323508723187	-0.486323508723185	-0.966127821446238	-0.486323508723185	-0.486323508723187	-0.486323508723185	2.275907855578	-0.486323508723187	0.825630362762268	-0.486323508723187	2.99976480590427	-0.966127821446238	1.82549885018452	-0.966127821446238
ENSG00000159708	-0.372326304234044	1.38001581073056	0.67917407223032	-0.581553130105049	-0.83261645709018	0.315157235916856	0.102931987454345	0.526690605326379	0.671768326926379	0.611216789654068	0.951593861480337	-1.04318406337049	-0.222574803944067	0.352091355032815	-0.83261645709018	0.841555187599343	-0.832616457090183	-1.04318406337049	-1.04318406337049	-0.551437735330399	-0.83261645709018	0.302491502261663	0.441582201811992	0.613669205111913	0.928597257660843	-0.832616457090183	-0.151015248573413	-1.04318406337049	-1.04318406337049	0.869820801255136	0.754483224072697	0.545958159903475	-0.83261645709018	1.50075091461391	0.880918175617348	-0.832616457090183	-0.83261645709018	-1.04318406337049	-0.83261645709018	-0.832616457090183	-0.83261645709018	1.63568998887408	1.19281512638346	2.07843808681188	-0.832616457090183	1.37843556504803	-1.04318406337049	0.0294848801048775	-1.04318406337049
ENSG00000167703	0.81625987827912	-0.0911404332596929	0.814035813465318	-0.378994950896845	0.0994987704141588	0.441751775561865	-0.757147591391864	2.23368478816199	1.27184922590971	-0.378994950896847	-0.378994950896847	1.06937791528004	-0.757147591391867	-0.757147591391864	-0.757147591391864	0.854440302387466	-0.757147591391867	-0.378994950896845	-0.378994950896845	-0.378994950896845	2.05296177398441	-0.378994950896845	0.923487971599176	-0.378994950896847	-0.757147591391867	-0.757147591391867	-0.757147591391864	-0.378994950896847	-0.378994950896845	-0.378994950896847	1.42920191400359	-0.757147591391864	1.90676121770192	-0.757147591391864	-0.757147591391867	-0.757147591391867	-0.757147591391864	-0.378994950896847	-0.757147591391864	-0.757147591391867	-0.757147591391864	-0.757147591391867	-0.757147591391867	-0.378994950896845	-0.757147591391867	-0.378994950896847	-0.378994950896847	-0.378994950896845	-0.378994950896847
ENSG00000197980	1.026982259696	-0.811218063848937	-1.12280405725912	-1.29916343081965	0.442741179975403	1.20760417238239	-0.684551687268142	-0.728219387504856	0.572791620786299	-0.564887770733746	-1.29916343081965	-1.29916343081965	-0.0666454607209604	1.36587230358802	-0.598469453695925	-0.597308232407564	1.6066137428941	-1.29916343081965	-1.29916343081965	-1.29916343081965	-1.12280405725912	-0.230758175716851	-1.021592407396	-0.331252008215809	-1.12280405725912	-0.615357209281263	-1.12280405725912	-0.899727716233515	1.51296870125597	-0.889523830165484	0.137280975889135	0.077326454876527	1.29288149422411	-0.340401827231728	0.37698555941662	-1.12280405725912	0.812704329467399	-0.84194462270048	-1.12280405725912	-1.12280405725912	1.04862494934833	0.674151166931017	1.9923089241814	-0.928270173209708	-1.12280405725912	-0.402989036342165	0.434440889224698	-1.29916343081965	0.00467717032013049
ENSG00000270164	0.570485318260764	0.0831307560689342	0.639307853071385	0.109597841868625	0.860881008570217	0.289888032965504	1.18775096754152	0.652310752795806	0.181588833484725	1.11320749765047	0.54971988504494	-1.55353383841307	-1.19214882974664	0.71571604869847	-1.19214882974663	0.263681700611584	0.745557821881979	-1.55353383841307	-1.55353383841307	1.1353334814526	-1.19214882974663	-1.127188062943	-1.24952282393698	0.0375464179477095	0.493803215891657	-1.19214882974664	-1.19214882974663	-1.11604992776735	-0.696470479746883	0.876178380086193	0.187965436247402	-0.122564937637769	1.45364252881594	-0.335218978982105	-1.19214882974664	0.448011245114741	-1.19214882974663	-0.447830895690311	1.24525474809745	-1.19214882974664	-0.170513622091028	1.24244871439351	0.829447571903851	-1.14731119270036	-1.19214882974664	1.18968205504831	-0.117200671490734	0.947985298230933	-0.623310736986496
ENSG00000255421	1.04351782737663	1.0710210406104	0.654416773244499	0.449316901737978	-0.0614587485085851	0.368746571663233	0.985729416772409	0.164105540502463	-0.0943560966052792	0.0324400724779364	-1.81547401866268	0.947208759020918	-0.331369570558064	-0.0887372987942282	0.102241349793292	-2.02150063177981	0.589979366253942	-1.81547401866268	-1.17658221292946	0.354834726012542	0.209479646262952	0.858015918564253	-0.49420774562556	-0.638226662977622	0.441821850965538	-1.20945243892541	0.150525755726333	-0.363958491423271	0.311874457370163	-0.039902836420599	0.86420793080857	0.439413182542046	1.04752687012409	-1.27704139941348	0.155606398810079	-2.02150063177981	-0.282246347627907	-0.582137836604346	0.438732500186818	0.560241510760422	-0.891296514382351	0.263477985672167	1.91633425820927	1.04682556449975	-0.453523760374822	1.75144651224469	1.06555270101067	0.122119677956271	0.271013281721416
ENSG00000279786	0.889901232909438	1.00368131796893	0.230983160052236	-0.272076226226483	0.77408392355675	0.253396968384368	-0.00919228437917388	1.38160969155672	-0.541314291485326	-0.882567887824844	-1.95078317271786	-1.95078317271786	0.427287588970267	-0.2583234288168	0.35633884717896	0.51925408603758	0.505920333079155	0.529486181485657	-1.1940156527763	0.242224148299424	0.062077757639728	0.377326838141903	0.489725446281961	-0.211271826482937	0.540310005727244	0.135042763287166	0.391557800309576	0.471371375217411	-1.95078317271786	-1.95078317271786	0.635757722410142	-0.737609594727643	0.393534621581575	-0.166826933376821	0.999171211864962	-0.855360482484478	-1.29817258613394	-1.95078317271786	-1.29817258613394	-0.241338229662939	0.509231057312255	1.60240199955757	1.54272204127714	0.745823973016807	-1.29817258613395	1.31260594772312	0.675213946446977	0.845771493340322	1.41107161144554
ENSG00000259103	1.40283931500999	1.26601126292765	0.460457492697651	0.868053059074045	0.804172822885033	0.736906842505017	0.404046530737592	0.925555034690929	-0.596220015860592	-0.583912929715223	-1.52645332200586	-0.915171515564187	-0.180399602731012	0.472756444243358	0.668829455900025	1.39783994777026	0.598354964716814	0.535897084240296	-1.04676906434858	0.249373898366715	0.188746096086527	0.244817625087545	-0.406461938058686	-0.581204635598787	-1.5115634277469	-0.677853816955782	-1.5115634277469	-1.51518158937095	-2.17143434859236	1.05658849281157	1.45112152585848	0.460190552316868	-0.620900325654481	0.987145135092227	0.457973180946246	0.948777509372077	-0.38910661721952	1.76478618201387	-0.449921542436095	-1.5115634277469	0.581302108618302	1.28889804915378	0.288012050602012	1.00024804932199	-1.5115634277469	-0.4020834688169	0.676790226433545	1.33511338015513	0.483687924485123
ENSG00000188659	-0.381510193664521	1.17677561391578	-0.507969704107391	-0.318677414430924	-0.393202961599037	-0.187160258587745	-0.553338227697921	-0.533202568952278	-1.78219610593171	-1.37198824669592	-0.895310067559155	-1.94791102483412	-0.323046687736693	1.17773755477606	-1.7221744483153	-0.433928384988356	1.10104122805514	0.838666483195387	0.950035466861691	-1.06968752853971	-0.807295618972065	-0.952147486983213	0.978839758575681	0.901592605627174	-0.606105549521142	-0.255627729211769	1.02344890543785	0.940879918597072	0.937753241292978	-0.562302599021845	-0.616861382618996	1.06808326601344	1.05511353027896	1.41898704674199	-0.401923911545873	0.699374184129781	-1.7221744483153	-1.67539440222813	-0.395754138368878	1.25292023079097	-1.16620673697332	1.36314144454917	1.45145263508862	0.88290095007965	-1.7221744483153	1.03720909295971	1.02779216275997	-0.508935090687206	0.0806550084170503
ENSG00000258052	-1.53493112775586	-0.250917200726061	0.179941066962712	-0.35151961960261	-0.141035546971251	-0.0678006490512265	-0.307397965313274	-0.0401043788864144	0.210634380000889	-1.72336660730403	-0.876878438717163	-0.22447132278011	0.0797804779972922	0.28296104966535	0.071957873495993	-0.345522230413093	0.984882636920079	-0.239434903620548	-4.00186030108282	-1.09453625570307	0.733585076318262	0.153391571676633	-0.311414473122358	-0.897149722367654	-0.340898518624634	0.181208527261578	0.491647232451846	-1.5488899202401	-0.40904330454696	-1.50552033069814	1.03435884713833	0.896626955843699	0.328336779511291	1.48051706372198	1.34858521168563	2.43855553993154	1.49175788100779	1.50613747908553	0.739128964745221	0.326510223693555	-1.05935198927212	-1.60128234206248	-0.666632259487289	0.888414690910728	-1.90630683557823	1.42992291410057	-0.209711786648997	0.700581551544757	-0.813131562390612
ENSG00000226441	0.578913462393699	0.710809352650307	0.670361601266036	-0.255469561967457	0.455274886204746	0.146506450004525	0.198693548135557	0.385077871271304	-0.648812509223261	-0.733054163431117	1.33336932513362	-3.28971601103728	-1.49057229412714	-0.408672922148646	-0.475818201930161	-0.704674335792969	0.324418260322038	-1.51953749986341	-1.95309069082961	-0.0748035789663854	0.132639350948332	0.290166444050465	0.192695817732295	0.785779761855078	-0.192082883972759	0.367526883523907	-0.374402831782623	-0.685574231054425	-0.161279005540952	-1.51365797878024	1.29517631228887	0.444362062365369	0.419585498749061	-0.436631545763575	-0.145048071540118	1.15241431158281	-2.04400068727536	1.81596024325381	0.219244196598157	-0.106324510453894	0.759381983989994	0.712856002554389	0.947908972472823	0.769306594179385	-1.49366376136793	0.321823266580916	0.771943545253308	-0.08968636618163	0.453055598672697
ENSG00000234149	-0.677891461427639	1.17109082426137	0.344438679044423	0.803402219456179	0.39433023623379	0.735066260701307	0.496219426050415	0.734410001714748	-0.2588440064349	-1.25760405580803	-0.380691524370639	-2.07843078443025	-1.3614547977449	0.011499247423723	0.237990241137244	1.29395748045783	0.514784202867314	1.31037688432201	0.280121994391067	0.717931962339467	0.054479097817669	0.71266884706465	0.158801648929926	1.29740272652689	0.875459483311346	-0.679822265862095	-0.588757265107761	-0.778734883959057	-1.44702904299154	-0.322021988203905	0.694754404569945	-0.203436250889769	-2.28066006535071	0.339566526090941	-0.00557743215701601	-0.555404096918349	1.64718743104489	-0.615756608425596	-0.312767035400845	-0.466394547188184	0.13688425161096	0.546366747002148	0.771241999209175	1.45542859917554	-0.421118999630031	1.57044385732602	-0.035713305635029	0.721106487031017	0.149311363467854
ENSG00000272870	0.612598726156481	-0.164784894614874	-0.948659806452196	1.07350196697993	1.06767203460751	1.03907265798029	0.168816966273463	0.422318915079468	-0.673618361057671	0.531395660570979	-0.587547599690372	-0.364246980310918	-1.31036300303541	0.221872823130189	-0.20965310042447	0.936196207331857	0.934092593393885	1.69917740633409	-1.72243246709627	1.09468294463496	1.05918405372493	0.872186221074606	-0.674972860997209	1.24056262750663	0.93916904801879	-1.31036300303541	-0.179379623968136	0.0243086050221934	0.207222940656348	-0.548328874919284	0.67860723262665	-0.0714584709811504	-0.622618081798995	-0.0120779744396923	0.415581054747333	0.269846872764456	-1.3103630030354	1.24682702150252	1.06252488451533	-1.31036300303541	0.30568872301503	1.31140233139709	2.24151493007179	2.11881309193039	-1.31036300303541	0.716724540938583	-0.536933173285979	0.414444207730835	-1.72243246709627
ENSG00000142178	1.08474559899108	1.21038657635779	0.10255750896749	0.164949688345727	0.389769424944482	0.83187300814012	0.813643162548133	-0.795541199739311	-1.61122256799723	-1.61122256799723	0.734584721208803	0.737273963967682	-1.50384496618018	0.889657481150741	0.797483556508773	0.513202713236753	0.853931741546681	0.125012245560095	0.199633702565407	0.218993828814961	0.166028206369927	1.02175998018435	-0.960148415687387	1.14934470632916	1.41873022275213	-1.50384496618018	-0.298572262971833	0.688450602908549	-1.61122256799723	0.297793187414606	0.581144269121447	-1.50384496618018	0.584711477948881	0.400986824745055	-1.50384496618018	-0.416116740910854	-0.420065875994508	0.431912174102855	0.1681895354361	-1.50384496618018	0.515700841180389	-1.50384496618018	0.79571426545258	-0.0384034982105489	-1.50384496618018	1.03166244399734	0.774676826644209	0.573805005018671	-0.410779884486601
ENSG00000161328	1.27994392291939	0.907402950677705	-0.643309047263647	0.909938141514568	1.58099420973993	-0.954576921955284	-0.396045398993086	-0.761436991756089	0.557981546329293	-0.954576921955288	1.13311551579949	-0.954576921955286	-1.17550543099492	-0.188456182465853	0.904805887831734	0.39731899315644	1.57921388759277	1.04640202718878	-0.954576921955286	-0.954576921955286	1.04669925364524	-0.022178645928002	-0.247481791716794	0.0611279515477765	1.26195917912601	-1.17550543099492	-0.239992135646109	-0.954576921955288	0.729417249964494	-0.954576921955288	0.469707163596388	0.275822258733906	1.04115644358952	0.420459255114424	0.526781378519809	-1.17550543099492	-1.17550543099491	1.55954939794182	1.6529485579128	-1.17550543099492	-1.17550543099491	-1.17550543099492	0.361125010334859	-0.954576921955286	-1.17550543099492	1.67373386533186	-0.354591253220078	0.204649893417598	-0.568383228473938
ENSG00000198911	1.17044986685402	0.628359390535969	0.18440712715648	0.298648355941991	1.0586054625488	0.231177967141585	-0.0719891205256724	1.76627035002931	0.179794425166208	-0.511796457568219	0.639692841664986	0.565050209363605	-1.28801710882147	-0.771087780051645	0.652039906434307	-0.521174472305881	0.819841740511498	0.0162605237999012	-2.32222036391739	-1.28618618508522	-0.0635228580426502	1.3325561225349	0.946368417253137	0.555198928860756	1.47911169156521	-1.02860704595177	-0.536186116567026	0.200155756049755	0.700232046901061	-0.704140496591181	-0.190521776952861	-0.500808334829141	1.58876456953554	-1.3743236963546	-1.35465511677174	-0.927748850935903	1.20398884826559	0.563850235224581	0.0383852270008387	-0.405581827599662	-0.476431421265439	0.304859397126204	-0.352155179184995	0.278634978966272	-0.702033582128731	-1.1923693344574	0.186534158862824	1.72690169568006	1.4938310986443
ENSG00000130164	1.47876778144531	-0.549070370797044	-0.291295930639482	-0.293576376974494	0.511440442782825	-0.644792637521477	-0.931192886080462	0.755104394434794	0.441315674248782	0.514901982819299	-0.733789924316007	1.49869583225248	-1.26550341374166	0.320752748321214	0.395059225819233	-0.428195846488475	1.17291359928498	0.770647387494286	-1.90635103911285	-0.649744899253634	0.513354581762142	1.42346705618524	1.20475686688052	-0.334698653824855	0.618329739388863	-1.74224921669968	-0.412878781342142	0.474178365201754	0.807387178220842	-0.254957770874866	-0.344859402400559	-1.10461060051304	1.2922101008236	-0.804002416074326	-0.719341828885286	0.139567693533468	0.317075946021474	0.952317993164158	-0.742293664269718	-0.854827840148934	-0.724214761771471	-0.81737317486335	0.42311769116134	0.351362981174467	-1.34560552382467	-0.976941457127021	-0.259074209173674	0.529345781458282	0.14318802159636
ENSG00000149485	0.825020573493443	-0.0181558784197934	-0.537459786147479	-0.177376543379078	0.32108429274976	-0.438509687082352	0.101296860407042	-0.580270996508535	-0.466637794808435	-0.152554624108475	-0.982544971005008	0.511921903495185	-1.06338335639152	-0.4998387268191	0.6116902481903	-0.692758891618816	1.22700661575602	0.557628496172753	0.361237780433203	-0.651184713137651	-0.381767618473111	0.618438857405477	0.410650147584475	-0.24922428224536	0.154315547118882	-0.177133722343687	-0.492333752074898	0.16721777190644	0.160165787951669	-0.672625602003371	-0.290456117575597	-0.636019894025558	0.473904164638483	-0.749363381238514	-0.440816501041357	-0.417583133338091	-1.32513091526219	-0.419936680674145	-0.387734126570016	-0.590044321069859	-0.0575276340067644	-0.432767569008295	-1.3584711368505	0.246618488692483	0.372856384301539	0.7486549294741	0.162930487126812	0.768304291145404	0.955212522451516
ENSG00000134824	1.26964632175025	-0.243525321925058	-1.14522503622724	-0.0382642074480048	0.146081459328387	-0.647279986215566	-0.489861343497188	-0.300678162080599	-0.132497829092489	-1.92622677419695	-0.112812174142032	-1.67506939649144	-0.689732888274921	-0.750572424630319	0.323635830624777	-1.05473563919935	0.861506260627447	1.30355375908487	-0.422114561922633	-0.0628497959063072	-0.997867734326806	0.727846808888875	0.433008107456877	0.191064208432971	0.45225894190505	-1.16522776173715	-1.12644785492689	0.438282536921083	0.0341122400205786	-0.264556243048351	-0.0854576659682472	-0.484815294371359	0.67803869635056	-0.445970022383979	-0.261804123616955	0.740312763961738	0.911335598375521	1.43159529572463	-0.262658477865909	-0.599888048482788	-0.576568931657776	-0.181679246777008	-0.721961854241158	0.507103451156316	-0.903698553433177	-0.374807784653211	0.381822769303385	0.574779441259797	1.17658901338179
ENSG00000122490	0.821327662803721	0.738459352322866	-0.205278734824393	0.146866881464929	0.192218236540006	0.108839152566323	-0.908691632618408	-0.26981376426623	-0.221358498601312	-0.839686742808485	-1.01857898949265	-1.3970688130538	-0.402941819026388	-0.94243054765444	-1.29260399554138	-1.36095893552329	-0.128689811731151	-0.444991223975666	-1.45461188743112	0.244290503963754	0.205707395496523	0.443950217567407	0.67524009136831	0.222431678111467	2.9317603017168	-0.787132666692536	-0.102199635747028	-0.25338310514257	-1.40326730010145	-2.03185601835751	-0.264742114912418	0.241578515113315	2.08192887789325	-0.790429106233365	0.874502366587579	1.07697033135372	-1.14180674710068	-0.148675270266375	-0.44593635928714	-0.408641031849237	-1.06076110533379	-1.33597403521135	-0.376559833446012	1.06344279372895	-0.86186986927464	-0.546196072135449	0.763220737456134	1.98098827627443	-1.54469927548632
ENSG00000224614	1.54671272725832	0.69090693753009	-0.0459705442949475	-0.40233169612964	0.44081736430751	-0.564820549088523	-1.05660052173828	-0.718313134498101	-1.71710126887613	0.32122822925311	-0.435240622482729	-0.857343504028792	-2.04732032677333	0.779543047928202	-0.725584928845088	-2.05114004843464	-1.0423519273236	-1.7628843835282	0.797290285449241	-0.740449793859615	-0.807440777862594	1.76807484471611	-0.0352275465947632	0.28991024716287	1.06170406755951	-1.45062388580193	0.143531667766918	0.657709847841439	1.28849068564762	0.449507758498548	-1.2005947428814	0.318971329832745	1.73765894977528	-0.64787017041862	-0.22633768245578	1.12026451467463	-1.19479797141997	1.09174316730583	0.0332945537940082	-0.795584684439355	-0.556418831567903	0.704539965584094	-2.14902087836209	0.179162993235209	-1.13072096147654	-1.37013116146023	0.482937033782448	1.00179119818014	-1.11250419566422
ENSG00000169136	0.405032359880777	0.501556320162965	-1.0829427052119	-0.313565861199322	0.171761668110866	-0.947908181009688	-1.9898574723471	0.513392033997919	0.102671347053496	1.66737914238677	0.0672420237738496	0.396498577420297	-0.167635775241449	0.111174189122052	-0.949570140212317	-0.105681769173573	-0.37742206150169	-0.277362263438292	-0.637140374894731	0.516146966572782	-0.726832645166241	-0.260438335261666	0.0989369786458526	-1.15557094681749	2.08725748344141	-0.397507696770173	0.639949737801036	-0.0818478784689704	-0.749437590482411	-2.05762530323358	-1.02112251860483	-1.22077669998749	1.87706787572275	-0.568494822075766	0.488062557353852	1.18995107120248	-1.46866840048078	-0.775979026765496	-1.051528521052	-1.173851862523	-0.855635736079417	-0.326653572898767	-1.86116319457025	-0.700461271104229	-0.365500078195567	0.6935374110907	0.448515309896143	1.05001463530171	0.64560935986575
ENSG00000268061	0.985418748897164	0.454601570728335	0.0354442989534257	-0.104878935317942	-0.13461913706731	0.907044068190963	0.108123799772767	0.332557966618746	-0.614979993423075	0.760788832233123	-1.78620553214539	0.344313911086587	-0.475552873298466	-0.969241519014005	-1.69736418912782	-1.05200716960375	-0.237533321388542	-2.05418628185892	-1.32820218149937	-0.197767411856288	-1.1953818011494	1.47576819003076	-0.105222324321068	-0.808748852475084	-0.253361437229584	-1.31139829084595	0.609078746885462	-1.84815093508444	0.544309268070401	0.729020551143762	-1.25847951304489	-0.05672584779376	0.805090697447389	-1.37479203888802	-0.888293581498453	0.983980868530345	0.895147858049658	-0.558496869928887	-1.2873315447448	-0.828907991861233	-1.13426956939739	-0.047527854451972	0.395372350419395	-1.64130686916423	-0.444857076984557	1.57239419116268	-0.012869193709264	0.475210708587894	-0.56316981485103
ENSG00000110497	0.794035374500296	1.02801249198483	0.166170666412241	-0.0520997449779885	1.20233371801603	0.881314797007136	0.164895088680931	0.452069269316645	-0.414738632613536	-0.046786734877199	-0.459147691126015	0.644109112092078	-0.21620369936385	-0.11095523286293	-1.14798163721727	-1.7089994517759	-1.04453668844856	-1.80760577323821	1.44571737235972	-1.74183855834831	1.13713225915538	0.435253710318876	-0.982219180807542	-0.359112830553605	0.584213063043554	-1.55190730002	-1.70231076227722	-1.77387933738136	-0.28338203422862	-2.04572826305223	-0.358878906611346	-0.291507471630098	-1.08519461639571	-0.774984450412373	0.00866755276652056	0.604665680611332	0.45791831537526	1.19631906047225	0.097278097710749	-0.485411544216867	0.0150106138010493	0.810263681995068	-1.36944674035468	-1.5136080475374	-0.0506357614455602	1.50096297678155	-0.402951227915155	-0.351291037446339	0.0238438810393793
ENSG00000103549	1.56211479387771	1.54184573088164	0.00488702399604962	0.12724817125957	0.31229645193349	1.57539390167657	-0.760135580591241	1.112839843972	-0.213026437797895	0.131116437470994	0.325667621439195	0.94622301995582	-1.28342454924973	-1.06399399921976	-1.10202763390844	-0.548183155228686	-0.28448585853576	-1.47271567962071	-2.86303956754738	0.199161061545051	0.384860634977474	1.10551888967203	0.097699055590754	0.0769463146546799	0.987201804170913	-0.55480293925958	-0.296012744455592	0.703219781584476	-0.944495048675788	-0.49774565336755	-0.18500409368049	-0.563173843936503	1.53677948898896	-1.16216750726487	-1.66029596780925	0.757735806298363	-0.705810535732902	-0.075743755547531	-0.476845309668854	-1.96828407747851	-0.910702201390467	-1.3640378684976	-0.572224487497712	0.469295259992936	-0.803470997696903	-0.0126855193921724	0.204338152181565	0.192773067983904	0.0490802372365308
ENSG00000280211	0.900110108457448	1.03529435157578	0.114310328845932	-0.0995070033900979	0.487895519853966	1.15185146042707	-0.613663786364904	0.761582310606472	0.339979665490648	0.101618162424096	0.0989570917535065	-0.151083488118116	-1.17028440317389	-0.660964904433245	-0.381244232548869	-0.405412015185896	0.327165152415104	-0.0111004606200526	-2.08258982545471	0.176484281038629	0.735860847857148	0.450904464801778	-0.0155004934822245	-0.139663382221767	1.02127378919294	-0.629652941758245	-0.570331224580903	0.809926490340349	-0.760941280680263	-0.540127909525969	0.00711119787896051	0.170956740802097	1.27106199604232	-0.937314708211518	-1.66784671140478	0.268559915329345	-0.118543852255269	0.402133443812092	-0.638068201150495	-1.49952320722778	-0.939608915861799	-1.59172081644828	-0.0965902463727999	0.610729601081437	-1.08012629074334	0.249512268242526	0.268610868362715	0.589686760808987	-0.268572333339166
ENSG00000068308	0.994170579219321	1.10702994548671	0.503894934055177	0.16207465683121	0.38053000373736	-0.133592576035799	-0.462456967745221	0.871594354078863	0.973670513375265	0.462557510263485	0.0826423097992853	1.50370328033388	-0.463750846279599	0.0123693031703896	-0.748380220476053	-1.20363550241679	-0.871725651702961	0.457146006328656	-1.73850873900335	-0.803797934354382	0.228612575590649	1.24416492232773	-0.254167603530047	0.442180175724029	1.25033202527783	-1.05236996323781	-0.314407048742646	-0.0189790557777044	0.128208000556202	-0.501680024464376	-0.847539199591484	-0.614048844392541	0.634722430284086	-0.739657192989402	-0.951496215838134	1.50358145555769	-0.2017353598433	0.259307635559872	-0.0549444806578059	-0.344004732112024	-0.819882966424416	-0.149158965232248	-0.799681065514504	-1.17096122438558	-0.82351378530109	0.0642235266875129	-0.241745917104532	0.120094356540927	-0.0506033770091582
ENSG00000105063	1.56598558767249	0.983264519248172	0.51487397890308	0.346170521809152	0.746096967409449	0.243241788408735	-0.419975268637886	0.962632995520287	0.60277260734173	0.547121397221264	0.894368939070515	0.179978816278721	-0.310162754652851	-0.77443469396753	-1.6267486798424	-1.49545407715322	0.581031750331683	1.27485774316958	-1.76761766405547	-0.404993381545778	0.395827730516228	0.177508491577355	0.322425990698278	0.145820858133401	1.16316339833569	-1.5124303758423	-1.37865716524166	0.861065481097631	0.104272333712629	-0.360328429750274	-0.52538560771211	0.00204036358725376	0.708833569609582	-0.26044455200421	-0.676260411397522	0.682933558209382	-0.740692427186562	-0.673313753870446	-0.056703766301221	-1.50446875825566	-0.84252514118026	-1.16853145636729	-1.22691144992684	-0.135105318102303	-0.668652242032105	0.632463259504042	-0.528995466422548	-0.704609230427969	-0.295172026420737
ENSG00000167491	1.31402446483484	1.12912187552521	0.339032562857105	0.327398929097972	0.492395209349593	0.982673592098098	0.355523341735882	1.64797521159088	0.613535128920735	0.77780030022046	0.143902431225619	0.856513348043477	-0.202666583114459	-0.973870090845072	-1.47988007114477	-0.72213374855845	0.812214270042826	0.526553405123254	-1.51509760000041	0.39052118149517	-0.108397733937838	0.681291772047677	1.1138334392304	-0.515201114561463	1.32994754334475	-0.499938437780928	-1.07794792219001	0.196717752790215	0.745036638718945	0.199492602062554	-0.562867052129974	0.58338915025656	-1.10788497512362	0.374071974447889	-0.850747466748076	0.132043883701265	-1.23113323274033	-1.13139947073723	0.0551139320774791	-0.338944723030154	-0.527110260706129	-0.636066461029475	-0.786080759642352	-1.76202268006624	0.0467411746445284	-0.592320653975223	-0.160510674996237	0.101915228613974	0.140590894398265
ENSG00000063245	0.550125581463543	0.545332091132863	0.961209179903234	-0.383398151495806	0.0559903129794937	0.500121683066861	0.342171120369402	1.32081854794421	-0.10785003802909	-0.89567353729129	-0.142719803875053	0.328236492320926	-1.21650827478781	-0.782763881487327	-1.66506872794685	-1.26649287033885	-0.134964221269541	-1.26545305375227	-0.98012978027446	0.839766844267539	1.14145701825802	1.06363018008688	0.550643522130691	-0.356761231280955	0.718479893633512	-2.3405447740671	-1.04112128516388	-0.698473347692889	-1.08222663244273	-1.67332452535793	-0.384776471694863	0.00559160891527165	1.39864424669323	-1.17314840991671	-1.76281620888446	0.813421262133451	-0.587578426293303	0.123190493961107	-0.378853999734492	-0.122041252869359	-0.508512558628772	-0.395592455453194	-1.74150094048445	-1.58696294874155	-0.565264908179658	1.4494681845465	0.805051995257631	1.07258176785417	0.85355414999623
ENSG00000104853	0.75220805971148	1.32104811449322	0.664795843531756	0.629294005434339	0.941347929456227	1.09320447343645	0.368380075659846	1.51592855685117	0.414556424112132	0.12959852270758	0.125155582248296	0.393162279447955	-1.48582611407204	-0.567295842488827	-0.825067422713453	-1.46125405643365	-0.347417628734009	-0.758635891343671	-1.65318357587573	-0.950809387171937	0.737566081220044	0.603572765484495	-0.00264511504900702	-0.0264288865976788	0.993455710530525	-1.52395289088021	-1.68463250434466	1.07316009669769	-0.605373004527377	-1.45302497763859	0.142468054312518	-0.501706838716282	0.407807276989236	-1.70798576155075	-1.97455769936764	-0.173840683126442	-0.520623200791563	-0.410625514999334	-0.972887841327747	-0.491894942339153	-1.47367528098052	-0.631124799965271	-2.20227342691506	-0.283733990345013	-0.392414643740889	0.251744331589947	0.995512914020509	0.0473228323455751	0.588623715933907
ENSG00000160741	0.676603882576322	1.30047873336116	1.34794683177172	-0.0387311412872662	0.717099979115862	0.553584508760865	-0.177911461461754	1.35192453971799	0.216413255129059	0.0250815615539817	0.548703528309958	0.59069653723206	-0.60462244151447	-0.505380646663141	-1.43284624792057	-1.72703063373719	-0.217975372578937	-0.736300940609424	-1.18080116267224	0.148174139017367	0.683869522658513	0.27145605777484	0.465800349148565	0.237852346298253	1.42608533048125	-1.56064676733396	-0.699445915663025	1.02043644559015	0.626615791263887	-0.865199361161638	0.454974647400287	0.313606891800142	0.201394271335634	-1.11724615248388	-1.83341252629109	-0.681526000866636	-1.09318611716757	1.04532055570076	-0.46425807567225	-1.30390715517934	-1.30611825073047	-0.719417108959602	-1.2059905975068	0.0894443719586851	-0.310871662352562	0.214258341524093	0.748249879009965	0.283418891417482	0.821232410813268
ENSG00000105221	1.39025391080698	1.37688401096607	0.843378927661412	0.366479861276256	1.35151154336114	0.465150718573599	0.0616998215586358	1.36346283164921	0.774519159993081	-0.240755789273214	-0.00548753057236847	1.43114439254249	-0.295588100910989	-0.388949379167485	-1.85072555540096	-1.08799810103664	-0.175925428650163	0.220754118282263	-2.20021348199238	-0.99870049731266	0.640230348736175	1.11350171887589	-0.127624407897326	-0.187349230332476	2.07961066246314	-1.62834433497806	-2.08987659744696	-1.10735651863908	-0.818825586484031	-0.966586632762802	-0.200695429846337	-0.20741817788549	0.420140370831486	-1.94770676634168	-1.70738897098888	-0.321638069014413	0.665088466514637	-0.356998993220598	-0.262988185109158	-0.868717267736566	-1.26706580928803	-0.0935390691409282	-1.29173995730201	0.567630117994982	-0.358139263209122	1.15700690644487	0.745564361751739	-0.0369275624665862	-0.227824909295563
ENSG00000099875	0.188822209107874	1.20239505389351	0.231177417720999	-0.170500998843367	0.628337524577019	1.6545765872912	0.718870332594784	0.972251024678105	-0.150755598334758	-0.132209191057868	0.363726590706307	0.877299490551203	-0.881742356098048	-0.901190529981115	-1.3794529266054	-0.844413192501486	-1.09944199864174	-1.41933943916168	-0.810744930109667	0.496670423709089	1.38293030171266	0.258231361525262	0.544890026460035	-0.0924625176333981	1.34128772151892	-1.09722742781779	-0.430953430014702	0.294827193532285	0.319427539717197	-1.04669224570575	-0.191130780230713	0.294319955935232	0.347421740553723	-0.9391162146759	-1.40633633281883	0.536492334826651	-0.398014501825768	-0.242114828059616	0.165791625207623	-0.93725578553282	-1.46177381631336	-1.20450504839958	-0.777195350986982	-0.63408260725906	-0.463333185185425	-0.625293596255764	1.0425040593131	0.407255228590654	0.264232663024618
ENSG00000156860	0.8909460899029	1.46826614909146	0.272312251282642	0.639070719449047	0.563239958580991	0.681875814991664	-0.0231555428630053	1.41527225522666	0.427084441024341	0.0652522799276308	-0.317395896787466	0.592641797240622	-0.822289952320121	-0.588594900354694	-1.76554285543145	-1.02520907799154	-0.512001392670471	-0.819142421010124	-0.86842918746274	0.0379474601568413	0.731024247755347	0.87162239126295	0.371295371254901	-0.799405511884133	1.15919934078242	-1.54310873848046	-1.12915325508344	0.022901226932208	0.599377875371297	-0.249632706560822	0.581920034054164	0.291791304517443	0.846833443088639	-0.862200047608	-1.20373230634994	-0.398064475787189	-0.863042333133175	-0.626917121195572	-0.0847769785985959	-1.31709402834433	-1.16473948451968	-0.399146614387407	-0.586074673172736	-0.649212179679011	-0.914495633538938	0.986284287653205	0.487986020883697	0.161486049378712	0.310311301940287
ENSG00000108819	0.41503354160804	1.51793958047925	0.6311848987666	0.13820641123046	0.803394074487022	0.967406755236389	-0.534520610619337	1.04123424001378	0.0443503249070057	0.163079081911303	0.15969059750073	0.70109016535406	-0.553274337830576	-0.804518480249738	-0.824993826614929	-1.03435153150648	-0.905424007406995	-1.44198804280626	-2.00274652655493	0.172032290342674	0.599493612167041	0.907470371581361	0.820241975811466	0.795527271495593	2.29687486824533	-1.33337497425219	-1.25038928346313	0.0284944576095377	-0.260507955088101	-1.0386595820573	-0.297277193518052	0.0470697763506751	1.16270059515468	-1.03637955523915	-1.13452639172702	0.577192023075812	-0.280217141089185	0.272892257611465	-0.13863575520997	-1.39792789760005	-1.49734082360297	-0.70848924084624	-1.12532388970837	-0.986503296413716	-0.333682508630335	-0.49036477094898	1.25944293783158	0.262101734726507	0.61856002147643
ENSG00000167182	0.692124090272367	1.34933133530287	1.02643008719145	0.0256462447299819	0.686256460875761	1.24427593511151	0.254145026355111	1.30188373661094	0.767209166176719	1.13543058329098	0.0910092250910243	-0.349565769839283	-0.37115885387366	-0.586786255423147	-0.62916963204616	-1.01091716273596	-0.388664688980091	-0.773378683043271	-0.37876243039717	-1.1331185125164	1.04386436394874	0.837945165521442	0.340675622332621	0.140185833896928	1.59261974954651	-1.21671930452075	-1.39240173355678	-0.333056446401558	-0.694882760810595	-0.0421391420576713	0.567965889639441	0.432114044262774	-0.0731567158467163	-0.818158966377354	-2.27259751309278	1.78386123586153	-1.49751654476658	-1.67741990989157	0.29577353862877	-0.183771671014012	-0.399351408230255	-0.75229073655759	-2.17733909371601	-1.15458679150111	0.0600156914717255	-0.155476363439361	0.0767310052369225	0.10982950479372	1.02973259819082
ENSG00000011243	1.34354527893282	1.68976118687013	0.612837854195876	0.239671520279531	0.697215283400681	0.374795179306186	-1.11013457633273	0.628627895711395	0.465691274201716	-0.956744018997282	0.840068372916623	-0.470741689001968	-1.0242154145339	-0.397559399057446	-1.34244311194695	-1.40848692447659	-0.64418835821196	-0.993017713073527	-2.03687531325128	-1.45693665705904	-0.566750885341652	1.1410001096833	-0.0974557154660113	-0.67734795085738	0.508309826302311	-1.57256147229592	-1.75403670293333	-0.404684823148267	-2.22563072064851	0.69781636441974	-0.282574759853348	-1.05166003137154	1.52347600958605	-1.09384737413946	-0.640901445642447	1.7807352677807	1.04298174649418	2.60052970420899	0.240437391587328	-0.580566460041906	0.132017662101711	-0.844310620931357	-0.756352723626085	0.0986000982595436	-0.838755433278387	-0.889395442199599	-0.0197113154181674	-0.82793901508707	-0.174002856592869
ENSG00000268189	1.01536474349324	0.960502872951325	0.18705874986121	0.308688451023778	0.585843426851077	0.468792117532364	-0.470779033123396	0.304094738688466	0.596271139608205	-0.3390044587483	-0.808968262935606	0.304874109289282	-1.007091285718	-0.597711301338491	-1.04891668134985	-1.04193371909178	-0.312323944573383	-0.022730145615378	-1.16549910127972	-0.778685214381549	-0.178380236717048	0.515074128294892	0.266113204876956	0.387654262727347	0.527589895915512	-1.72373492102733	-1.58753988911348	0.998728469592811	-1.33401635052462	0.526512021909042	-0.256953787182245	-0.645478845194913	1.53781047142555	-0.712683703465405	-0.321584494275151	1.03071019301246	1.524250367467	0.74216800964052	0.266811198443936	-0.535881983622645	0.203362634602347	-0.0840390018193791	-0.441193970298778	1.81903410040458	-1.04091824397032	0.286265758323491	0.0741662607264857	-0.895987245152467	-0.861177564074275
ENSG00000140553	1.08862375851006	1.37295573356608	0.0948646929228717	0.457792349787027	1.0204864151281	1.28862582847978	0.253236134542107	1.50165063529103	-0.508430848187667	0.0842412303182473	0.030131958673401	-1.24082608751353	0.302065640856033	-0.364889018485762	-1.26973616693836	-1.05189617946063	0.0875505652182095	-0.566947736578286	-0.211241911784207	-1.46880527055358	0.176620730554607	0.0418974679228284	0.158778869921415	-0.203992316422208	-0.620149289755236	-0.395177683107267	-0.714824258117765	-0.586140396840476	-0.370850287095098	0.607858750856929	-0.656313373836471	-1.0298155389435	0.518763231107348	-0.774120481172738	-0.0451254439844093	1.6568775491351	0.14149991627611	0.716370456594158	0.0256441427025045	-0.781631758792685	-0.624836724494283	-0.166314822464596	-0.249920088188832	-0.261722775956717	-0.892354365243562	-0.408881690915921	1.06012243214646	-0.657642567389497	-0.856057192685288
ENSG00000110046	0.422198209405514	0.429100757163726	0.629947290915621	0.0398576867398463	-0.0498714733726298	1.05563401487451	-0.584144679123543	-0.1478581631551	1.23142861059129	-0.235162319337929	-0.165645373642927	-0.654640350660896	-0.210166591265825	-0.883754560585344	-0.87859216368294	-1.97070717306088	-0.300989638254579	-0.23593999680291	-0.987623309028902	0.637615039561893	0.577101530500939	1.49772781713494	-0.0892801776771033	0.64918117561197	0.522439881606094	-0.454544604022783	-1.22555990796429	1.63465328395038	-1.14600154688782	1.03755272020749	0.714466922609655	-1.10786337517793	0.0163947804778548	-0.606930811641545	-1.17772253469436	1.50605985205195	-0.016817700725013	0.665057480308494	0.0657560319149447	-1.05372128428108	-0.620152987406985	-0.346548551885591	-1.15048045478953	0.0455174669489621	-0.18776234127984	0.977702289876613	0.61983311120218	-0.787769621136654	0.52112470455075
ENSG00000182208	0.942023790085518	0.724037676072657	1.33691367832188	0.180238912374955	0.591420712937232	-0.502394205384272	-1.24883673561786	0.337258308757985	1.14471177692186	-0.0273563240993882	-1.40549393831287	0.0342409770734799	-0.0858533300185232	-0.61933766972534	-0.420981182358723	-0.771542869310379	-0.831418157800991	-1.1161775727852	-1.23793157309724	0.427127626323484	0.301787237558077	0.051922986497844	-0.50150391928301	-0.793729214301903	0.682579892504317	-1.74808523646972	-1.85310470776378	0.806844761015172	-0.334109695321989	-0.0868335119292947	-0.813458293746342	-1.15985093846443	0.190936340080796	-1.22972683315751	-0.57982641977709	1.5475411890871	-2.24816014341698	0.366795271983811	-0.410532557606169	-0.210115516584883	-0.273204707028339	-0.886546673127012	-0.84711801104182	0.14141245257429	-0.655560799916337	0.313413070546158	0.748860200234752	0.396744399381614	-1.36681383721716
ENSG00000126456	1.32170956745386	0.517867864733375	-0.0620333553185598	-1.00784729396343	0.778273133854628	0.0641022615704244	-0.793373172241086	-0.983104728784099	0.0438257443708054	-0.700711044366713	-0.0455285955275578	1.24260251400194	-0.409981481495545	-1.18088054940833	0.01279820126169	-1.28077577374532	0.18648736663413	0.584206168315855	-0.303461677832562	0.0960945466661544	-0.14762772673762	0.813267162135967	0.84360307417688	-0.904705425461952	1.30014586654012	-0.677247957586109	-0.444908821947191	-0.636929563555293	-0.515182981862677	-0.468229375850354	-1.44987547936757	-2.39654383381215	0.885261667350656	-0.454878169761737	0.0144133288142136	1.20784734049359	0.260472494280542	0.894353644193758	-0.0360936493049553	-0.8294950900436	-0.471166594076321	-1.7400252937724	-0.228738556543765	-0.0663128830054976	-1.00531164492346	-1.27549338267695	0.417403776981377	0.161056707491258	-0.362064132958062
ENSG00000104946	1.20106099678515	1.08258893907058	0.410327810851616	0.553204673898175	0.285072278669802	-0.63123909015667	-0.39208324292609	0.399953943076022	0.767919894310283	0.366360034907319	-1.20115352674781	0.853784810896662	-0.102807724678404	-0.811297453878795	-0.675059661527659	-0.133168949801518	-1.26339180246821	0.572988150075856	-0.932307296037242	-0.119235267702789	0.868422120628447	0.780981499439112	-0.0932154174204667	-0.35125054666541	1.29075030995291	-1.49660677340822	-0.93775416608743	-0.303448083344669	-0.96253771977392	-0.699918020159632	0.259595489732692	0.130622799725558	0.938657595129664	-1.70193670515745	-0.597947442379901	1.24563218413612	-0.0919617373518255	1.12322526569102	-1.7472577697805	-1.1309428782034	-0.431523806656219	-0.284228567585581	-0.198983986579273	1.32207959667076	-0.200606600411223	-1.95556197594922	0.976737084229577	-0.46284720757005	1.22744916185931
ENSG00000148341	0.709951913042474	0.514187098206527	0.326656624253709	0.749859736624005	0.106408147893103	0.314131793840628	-1.14070520210331	-0.0561118390176369	-1.40863445645163	-0.21128614855398	-1.68756591113296	1.12942792771034	-1.30617283875916	-0.357938203998817	-1.55780180401244	0.0978909773733468	0.0436406826142164	-0.540012057184598	-0.16146013409725	0.391246131156649	-0.229298973393539	-0.0187359934958538	-0.132545523568991	-1.57692851459834	0.698085563720832	-1.14916307249331	-1.11042264731037	-0.291846535723719	-0.382994529982747	-0.0494270955318246	-0.161391516605721	0.803627192706135	2.44892351106516	-1.03760864252817	-1.66997774399495	1.83880123454433	-0.521008360101089	1.20054258444647	-0.611109937276595	-0.582411436704913	-0.739009785741665	-0.687111995804079	-0.00914666385850776	1.47265376788162	-0.528310314427285	-0.530210434102143	-0.243653295828896	-0.48237629428774	0.664754013953035
ENSG00000155252	0.100179031239928	0.367252937741552	0.815473155928341	0.680657546272366	0.783869852397606	0.975370976653625	0.677930772235725	0.255920485683186	0.295527022124933	-0.141804950253355	0.46784160440602	0.791118783065644	-0.107021793759893	-0.805829805669332	-0.145341226030604	-0.401278747720078	0.578616147146897	1.1346412629559	0.582932467524015	-0.559710602808612	-0.951395906592513	-0.541295589268327	-0.710305466910438	-0.0436865786853577	0.834620601970599	-2.20061925631632	-0.89794738764471	0.909232875735081	-0.0587492015526014	0.189749596573843	-0.7720840078032	-1.22427593358132	1.82913958434585	0.250335491776674	1.16741724400284	2.33252534334565	0.0860132973451223	0.588434212483535	0.093685323456281	-0.697738393280669	-0.107806829070927	-1.26365251126179	-0.215255011367483	1.2456054085861	-0.411365861013083	-1.04294420156256	-0.409080518494273	-0.23861759999911	-0.781710285813904
ENSG00000249967	0.833814001774028	0.719543335904045	1.36810207182513	0.672642884902633	0.750241992328909	0.902240624528231	-0.340166689527268	1.29644597062175	0.825108992717227	0.431289849940489	0.484715516822213	1.90385423619018	-0.20825151089679	-1.78962448769697	0.0998748916958044	-0.219291109521915	0.673722333193899	-0.506960150698704	2.65480129440956	-1.2659166928239	-1.06423869566558	-0.108706766743722	-0.581626257758379	0.389850238458601	0.969490655313386	-0.657222813758284	-0.0466549510637799	0.674796455431392	-0.474707558021139	-0.362491383594405	-0.716105500276784	-0.856158313728513	1.20560635970943	0.45218541008235	1.20409344430951	1.85710957655358	0.27701005953826	1.05502721250254	-0.925944766875606	-0.636748327095653	-0.60334807699255	-2.85484898914518	0.0240851902443937	-1.165411849576	0.616568618976157	-0.755554864196754	0.63285365778867	-0.567110677209124	-0.312269826732003
ENSG00000106305	0.632408977988596	0.946694241273092	0.319562123563645	-0.348454949939171	0.587634379953359	0.240755869431035	-0.175779772071122	-1.073519465161	0.778788472252279	-0.145546463230907	-2.49839269321133	1.34910113938153	-0.455851928294318	-1.12030508837822	-0.680292910057326	-1.04331976241129	0.997384775079052	0.557771627284299	0.00126960248152225	-0.394523357915234	-0.289626886049231	0.528976009745866	0.447679824822317	0.512234535947994	0.555791566950712	0.688584410731007	-0.0294125118664159	-0.81370095387856	0.943396863945864	0.525173627773753	-0.497486787088203	0.659278284938869	0.362499635805094	-0.858519522863154	-0.0565341230645773	0.529672314280139	1.07846117269131	0.924192424198143	-0.341377721443437	-0.272003710008153	-0.234020611113047	0.123607644082975	-1.12897985425851	-1.72979930423569	0.131748559002621	-0.789564322535716	0.396877077162987	-0.875369862649539	1.78424643728127
ENSG00000084693	0.132957415763038	0.684403743411658	0.452615947384746	1.05768151915499	0.781783097687745	-0.416415833586507	-0.134187971267516	0.194406652696463	0.0777694377223425	0.215319676415251	-1.07647425511414	0.931205960624318	-0.405613964096378	-0.081156907295667	-2.03907617416304	-0.890590660749031	-0.741173184953774	0.238384600668142	1.69067825960919	-0.0497103125510097	1.42007660902137	-1.15610741476427	0.0549746190910862	0.386152262968189	1.10726109512463	-1.20384575775954	-0.845760326450446	-0.626294667195478	0.857746535767373	0.179688833765735	-0.478682914468857	0.980738631873545	0.878287532287528	-1.19088483177726	-0.957348792626323	-1.15918962887788	-1.16751938921551	-0.434056474873505	-0.784311660659921	-0.485344140870437	-0.102985586465797	-1.947143634734	-1.28465139578772	0.334092353802638	-1.16342800056389	0.327024671072196	-0.36305534271565	0.143321801983978	-0.452938140208659
ENSG00000228474	-0.124450489414487	0.594698587034261	0.244996077735948	0.641314016146331	0.645047706524564	-1.57115654503063	-0.615795638900648	0.112494471793494	0.636695315784852	0.289314238107381	-0.557624959495368	0.759806639375642	0.00332041499143549	0.378906529791227	-1.80214669813226	-0.310536719340939	-0.955912276439811	0.371322609886814	2.06045043475706	-0.245753546773024	1.27341105117974	-1.22922805317246	0.234519437011612	0.477275334847076	0.8858658602083	-1.32986414961952	-0.231706544703929	0.111448571516194	1.11595940879385	0.66110228609062	-0.234795872163273	1.31156062280991	1.00063289107403	-0.299913770407781	-0.38343685378275	-0.494845600869744	-1.64263402482938	-1.34317810680494	-0.998331076067079	-1.07994494715723	-0.275841401729425	-2.0537786753957	-1.32893098493023	0.412662581517221	-0.868426524850098	0.108333513961989	-0.297336925017925	-0.127736742624245	-0.511346434969872
ENSG00000178057	0.208219257029765	-0.422952639760876	0.328903006450084	0.447877226185325	-0.0644144464059406	-0.0652351880230709	0.192193524758097	-0.626607701045866	0.544134167235244	0.734567722754663	-1.08473598381962	-0.051360020752947	-0.766607536367271	-0.437218767561958	-1.24056955798852	-0.124251008137383	-0.213344003079271	-0.586543004670999	-0.249182511252717	0.819594893069506	1.96700891118442	-0.372645407369553	0.748756581851981	-0.356558753962289	0.988920652433375	-2.40856346510481	-0.721900580567057	-0.444058488636804	0.0212961281019144	-1.25235999437968	-0.450589740869923	-0.330856844188663	1.29865803071168	-0.611107753446678	-0.94440145106359	-0.530079412618817	0.137819581380028	-0.708216116299627	-0.778490075560264	-1.17090490025282	-0.98767446326888	-0.708595080531631	-0.217692635697274	0.866076361934289	0.355400166857467	-0.916752616039952	0.495684117201922	-0.408197206766379	0.173066657383729
ENSG00000005882	0.322088303042066	0.896406477274866	0.191150247299837	0.113811302090859	0.274723772535227	-0.0517754424772663	-0.2308212745375	-0.235000857965684	0.273526692520479	-0.184774184636021	0.830831690925779	0.466498804657307	0.712023299617822	-0.865040135362902	-0.765977051400574	-0.649914303616572	-0.374315987588935	-0.177623874174453	1.66058736256028	-0.430292882158883	0.349982984611924	-0.468944205828565	0.162204902545825	0.357127790784458	0.893173153262761	-2.04986567694794	-0.658220087628149	-0.873705676479962	1.2736242699126	-0.328498029485512	1.44364571095438	2.15079343711828	4.78155891529014	1.38827163111738	-0.453891309660885	-1.38016492979195	-0.958354156166079	2.34774162254526	0.458513796805486	-1.20607226172389	-0.691969131749436	-0.917556864346343	-0.711973744502103	-0.255344417701557	-0.478617536464487	-0.489045868925791	1.31729978957648	-0.0485135446345654	-0.910522938878035
ENSG00000167100	-0.00276125896068892	0.728035454300873	0.324727746645073	0.214992115953331	0.135530799369497	0.365830328337195	0.131471726410514	-0.221276727465929	0.042677984291329	-0.0208789427015079	1.02761087390239	0.976075553471519	0.0254873849009742	-0.723085523766924	-0.880469807673783	-2.03601408437407	-0.132077589176519	-1.04591859956474	1.19356274541617	-0.246294182791107	0.75154937420949	-0.0791131832901424	0.676646895835388	0.485813350142877	1.06652779829387	-1.01420847613996	-0.289591316778074	-1.41639342512291	0.827488773435867	-1.33633198750486	0.680626644655416	0.434352809375904	3.48813598430016	-0.357186338419472	-0.967310378279961	-2.18636688140948	-0.241831096759063	1.65986521542119	0.0274083267311163	-1.16888426051669	-0.960725249002554	-0.0414725251647964	-0.546364074757366	-0.102584442323398	-0.706756392089867	-1.21770049462361	0.905007232194205	0.335844960412224	-0.109068525731194
ENSG00000244734	0.845541836609167	0.746621758316612	-0.248792320132978	-0.152929440076144	0.431043389226187	-0.460177775784626	0.153672015422202	0.0407505284895598	-0.140447040411302	0.823630402612385	0.222977370981448	-0.299182675182143	1.26846733436838	0.379361277964506	-1.41655384644898	-1.64464911588052	0.276553703992515	0.791836111452802	0.103095779372545	-0.0792520971770037	0.407826961422065	-1.29697851358361	-0.0671107061094391	0.166426135626232	2.45710679844778	-1.43263477387494	-1.99498833029482	-0.0359241765307375	-0.529359421200594	-0.0707824466390507	0.936348767815893	0.898460200350387	0.813264002468226	-0.349517185622525	0.153353047852256	1.4958270889352	0.601661730183289	0.468652891737669	0.344802917553904	-1.99498833029482	0.460852478416264	-0.475507820809537	-1.99498833029482	0.489866820223669	-0.391520233142599	0.404763830337762	-0.389699304331441	-0.320397589553563	0.190657076549496
ENSG00000206172	0.375009692027491	1.6360873786335	-0.349320216647513	0.871441042580855	-0.596277994371078	-0.0662127730504843	0.0436692107796827	-1.09592952423953	0.513762195362598	-0.24032776376782	0.767162596926934	-0.207947453175835	-0.390401203481425	-0.228707395090933	-0.95755911813283	-0.0992018743757932	-1.18014589140625	-0.0382116118503607	0.682983015528037	-1.02338805750152	0.741604128250326	-0.608259277904436	-0.142876268891511	-0.238852649352543	3.10814179783704	-1.51673005488008	-0.069258883929039	0.138016064811102	0.141752081241914	-0.0364172493275344	0.609810938489441	-0.349485122309971	-0.0674511960468307	-0.682345703924642	-0.697872880551477	-0.784608272279484	-1.51673005488008	-0.201474208807439	-0.111299064286383	-0.209869148955677	-0.521973682590765	-0.306947286168818	-1.51673005488008	-0.339270682194777	0.0481833579582007	-0.067672618841793	-0.0268378349337172	-0.476162909600615	-0.117638773548932
ENSG00000188536	0.48778669592364	1.24705627862982	-0.377127179081988	0.442282001374795	-1.34770749469853	-0.0721895129531592	0.334166522626234	-0.955597767296825	0.20864800154745	0.477461590611134	0.505214429583457	-0.399706689761817	-0.542561445245687	-0.413003047085321	-1.34770749469853	-0.229533141059619	-1.03407213785486	1.18060133385407	0.625924997460726	-0.964103169265404	0.955495756995554	-0.0811514656413335	-0.143625978135673	-0.23305854686911	3.14781455923915	-1.34770749469854	0.171165215215341	-0.0627440662792622	0.121595989649697	-0.044425492154486	0.755687592311254	0.106506305963044	-0.202339634493034	-0.570212704225332	-0.347872975660555	-0.109925958549138	1.57389128164528	0.652180461324716	0.180042975311051	0.0811823857607658	-0.42077508476139	-0.633333631911744	-1.34770749469854	-0.595536255028379	-1.34770749469854	-0.0735498242968908	-0.0354992164178325	-0.454188642199205	-0.330998014794574
ENSG00000108349	0.10465163065357	0.75692998552637	0.452650446724826	-0.0708321624164045	1.07733235600433	0.352873689814834	0.113344290731108	0.718805402989893	-0.397523658887559	0.18159791132033	0.373874899557772	-0.38770196133029	-0.379826821894611	-0.998318389731674	-1.49052582347036	-0.716870233629864	-1.26962616691479	-0.396325054312977	-1.85404951170954	0.780250827763212	0.806696678872931	0.284813935782028	-0.442234989736248	-0.680137362299681	1.34157277738406	-0.334249565810938	-0.290699397544989	0.190723763933898	0.356524193852185	-0.471962323645148	0.094534405054613	-0.0234106790668684	0.00114258000407706	0.366961497422267	-1.02233320280854	1.18992947764311	-1.00287130813008	-0.375120486705863	-0.476519431554196	-0.78120108044939	-0.645757478622628	-0.91826840137103	-0.731851125394528	-0.35937865260798	-0.751669874868584	-0.299517646186275	0.748782908842699	0.211031451993058	0.606987124772124
ENSG00000145901	0.166795552704034	0.546498251865889	0.425490614442004	-0.381295994690199	0.547977781791091	0.522845489965014	0.0496184330195374	0.67249907045246	-0.281464194344086	-0.328134030639079	-0.659364732908968	0.18715969609523	-0.937011665409374	-1.01830635674029	-1.67740121101074	-2.31670148093421	-1.20764750394073	-0.0761567791960853	-0.716531004281834	0.697329862258039	0.749662772508837	0.427666338564125	0.355054041950504	0.234825609846568	1.24326207929106	0.503384730185115	-0.313864642749001	-0.354889265330151	0.865934922016503	-1.93290718541794	-0.431851182352818	-0.0359410610491963	1.89550758996914	0.629072914473865	0.115810803639206	1.42016562412963	-1.31340773320556	0.685543681965463	-0.314014160883136	-1.23207861253937	-1.00056972163532	-0.885130239986861	-1.9589551829821	-1.14206801053149	-0.0103608445253519	0.00690457840798377	1.21120828988377	0.808840279522043	0.74342820139747
ENSG00000142784	0.352494466503163	0.821739750052284	0.481330341134911	0.690124242282984	0.6168784482001	0.246171602877649	0.397953447931072	0.574186204830118	-0.445703381951112	0.368436899333802	-0.57644652209306	0.796231070884795	-0.260552301757755	-0.976467056129294	-2.03614283380555	-1.44136657553147	-1.05034843579035	0.16603470722335	0.532291423533707	-0.0501933517219934	0.880958123502861	0.771395986144501	0.213216476416213	-0.529947862942702	1.05972708518524	-0.951400955613182	-0.638963411441523	-0.438446839901615	0.345616984407609	-0.561626876648522	-0.12188016040743	0.73261146704278	1.78327881337455	-1.09292072476256	0.0543566444683039	1.99915314869935	-1.14030361351575	-0.644553219316925	-0.432528892533408	-0.750857532660641	-0.887634135149237	-0.995628231251259	-1.15984805634071	-0.955097560214562	-0.399506634759487	-0.17262666996316	0.398119994701071	0.474665021790913	-0.255788360910453
ENSG00000010361	0.822315507859	0.888902965904835	0.343035399410535	0.380727192819017	-0.559195977543907	0.0293730136075693	-0.786536174046024	-0.232542756153771	0.734430406142824	-0.036725475865334	-1.62130562908027	1.00678050201636	-0.514739838800463	-0.793004748078982	-0.883502485351367	-0.875446133889091	-0.946539999191079	-1.07478407471421	0.717589710670338	1.27647111952418	0.254028534448918	0.51737509070408	0.596048652745547	-0.58914672435496	1.52582999437191	-0.832154443365476	-0.139917091400379	1.11343447874408	0.493265440669318	-1.73341900687801	-0.236009565918482	0.644682185938627	1.40574012709839	0.383398892005142	0.738891589804328	1.0876408808536	-0.884126872532154	2.01893247716061	-0.771120014128522	-1.56302788645626	-1.21187007737888	-0.573361370503163	-1.00150495740422	-4.39372511522049	0.128662355323459	-0.525968282140941	1.06276376564679	0.0274062926694848	0.159997812545353
ENSG00000268938	1.03581181389408	-0.239281938914452	-0.357609068383479	0.740906301964365	0.966457725719458	-0.32408052863481	-0.558453795374189	0.102708217636484	-0.521343668881899	-0.259046689743081	-0.993429838032305	-0.444265260008741	0.832969342351078	-0.619224743025483	-2.21633713776596	-0.740326362814678	-0.221708430980143	-0.993429838032302	0.16889527184616	0.146275976465059	0.599739746853672	-0.332469573885657	0.150697872360537	-0.993429838032305	0.963103159036398	-1.35471045777015	-0.702613398375367	-0.993429838032305	-0.00441140995654986	0.195439486953118	-0.236727009019104	1.91045738449462	1.99315839466108	0.57504955721074	1.31217103954573	2.13747120628929	-2.21633713776596	0.315205990748101	-0.455688478996291	-2.21633713776596	-0.0533912385758811	-1.22916209222807	-1.35454686832335	-0.993429838032302	0.275288674638902	-0.993429838032305	1.55680390292209	-0.502988810242529	0.0883453604931944
ENSG00000185262	1.08579796658623	0.530683699623099	-0.764529886913147	-0.343757101274622	-0.229252937288414	-1.39774839704636	-0.328278495082191	-1.70607820150077	0.257234340205796	0.118470461201887	-0.207947786707818	0.172727515699597	-0.927790047309954	-0.335796682823972	-2.07682858728764	-1.20827086355244	-1.67839280012577	0.401213046960193	0.41466902225188	-0.87230104319727	0.650932817851527	0.181730959255018	0.958071350043759	0.130194794650368	1.4007441818713	-0.786730577351331	-0.194248035894823	-0.697342276208983	0.484879357892372	-1.82681116388136	-0.428106817526	-0.805825172672566	1.08265040516531	0.0226625128891867	0.00793948837062534	1.20459566029505	-0.790185434312905	-0.343425135582825	0.140230577684189	-1.12752542278919	-1.01774828097819	-1.45603809008407	-1.49786952805998	-0.194310574571329	-0.344483953587878	-0.470828550127245	-0.622216911822031	0.288242547139271	-0.446844938167075
ENSG00000272324	1.01222515422324	1.02438789640872	-0.78813220360481	0.0926641106626	0.644779335143768	-1.00957876088887	-0.30350636341511	-1.17766213280645	0.687626099853846	0.381726013332978	0.485369070673812	0.529970852392986	-0.441288410227779	-0.250548067523032	-0.799269408106436	-0.322014249653587	-1.29676664935269	0.325528082518698	-0.533025958876205	-0.5790655689153	-0.500203638300635	-0.306036410651009	-0.40981349675061	0.643418304020108	2.23091987677429	-1.06054242201984	-0.555544139058043	-0.0857591547922268	-0.174605426088083	-1.3600555420018	0.0986140641306205	0.661400829335759	1.35751286180667	0.272763676291958	0.507529487373048	1.72372601553573	0.384566185865229	0.206559431627865	0.0283175133453617	-0.9343692334146	-0.603271387565758	-1.83189146189334	-1.26706946029029	0.363237786975982	-0.293567074911067	0.490222676834446	0.306619454102386	-0.0987134089484932	0.403389557553565
ENSG00000278713	0.895166852646113	1.25793161277783	0.280557876280746	0.291076569869073	0.289744555056187	0.192187085395438	-1.35521346876721	-0.0991998530094346	0.104133880668297	-0.440644828242486	-0.66859755518708	-0.388885668944564	-0.698897085811353	-0.490541120852531	-1.47986231871336	0.146919238015222	-0.895330245601817	0.30818251210135	0.280252820562068	0.226622355374202	0.747386632391177	-1.06998338810573	0.293159890349559	0.480259746014203	1.95965185136809	-1.35274411281619	-0.8761057867921	0.392108378792524	-0.959670154748689	-0.850495961696007	0.383471805095619	1.08698435741089	2.29040227274245	0.17606384696737	0.742734581586421	1.32837881061556	0.529707859218459	1.56445704439199	-0.285933555416142	-1.88534100020469	-0.64220357575868	-1.71318272371188	-0.401182334074462	0.692561853609001	-0.640917088819177	-0.943381179847494	0.549275447818338	-1.26814303239362	0.249168694722455
ENSG00000169564	0.579896783224403	1.01901219665736	0.0186004858522011	-0.0386225359457313	0.651041595711321	-0.373514873290018	-0.383619216923461	0.821780903977699	0.898010279853849	1.46609852099395	0.71212072916812	1.41328008733761	-0.141295358977854	-0.491259450966273	-0.67298565261266	-0.0697307781830938	0.0188871201147913	0.601046754175184	-1.41607604089233	-1.13498418228623	0.773503646142718	-0.521524530956083	0.898766536943875	0.525261525392018	1.39283585824249	-1.00347557953542	-0.90692256947932	0.430452500372019	1.09177338067823	-0.597179352623603	0.0430045261999007	1.69167429107401	1.24116258846345	0.28163717682767	0.0982595740188345	0.677641300800723	-0.440875471291542	-2.04507260723892	0.0427599457332561	-1.39766336293903	-1.19082065108435	-1.98167966196902	-1.16848586482514	-0.419476866423147	0.125517687412156	-0.682461996344569	-0.38805070424005	-0.622016456239751	-0.0246593987644559
ENSG00000130522	0.627289737264374	0.881066329458744	0.303736579534383	1.08329810751261	0.559722564526426	-0.630775437665131	0.390043013334955	0.551273842467617	0.875228165406841	0.209317812231056	0.142250047694553	1.19663601177657	-0.678892154220635	-0.78612431849408	-1.24284990130794	-1.05972166304522	-0.47962742299742	0.29042637417087	-0.525339622797027	-0.76940830949862	0.794320485415221	-0.193310755011912	0.550640260190578	0.714720300602674	1.3488128288691	-2.12923868061547	-1.02380296266594	0.127393792998101	0.932907009829902	-0.706165838314791	0.35853459341512	2.07673263544427	1.84670742851356	0.00989367661095055	-0.307872809471566	0.301184334298812	-1.00808850981664	-1.01138589918044	0.127579293839954	-0.906786953042011	-0.951492903912498	-0.950594429494832	-1.13206962525163	-0.0138063447891657	-0.231727921879126	-0.635352078215345	0.107648238816679	-0.453496610090315	-0.233284056210669
ENSG00000076944	0.551684799231147	0.74767103300496	0.315472164486079	-0.0465410129222964	-0.024924684951743	-0.267387108509484	-0.354767536309071	0.332696342702141	0.395718340146972	0.0891313998563552	-0.96952425769047	0.536177614557821	-1.0171726673856	-0.563116465458982	-2.19819732078425	-1.02517150613517	-0.119269772428361	-0.95528941110069	-0.0488334758439677	1.24449189529717	-0.30507831559661	1.01334823692518	0.861902839623454	0.456943646302912	1.32820612297546	-0.566296177553438	-0.536034530344647	0.154969502732454	0.0746754517217383	-0.136626712026675	0.216949544583353	0.761066393751146	1.45651409241632	-0.26789991023859	-0.268864296142301	1.3072042394087	-0.490146372756675	-0.277692633833104	-0.56626845885179	-2.15305170864902	-1.01602613260569	-1.51262031664152	-1.92941526225081	-0.571137331526515	-1.38437232031487	0.0560400769933974	0.413331097513039	-0.0219925353917162	-0.241365023784537
ENSG00000268400	0.599040764379252	0.995647152160244	0.244857048239374	-0.077200330624625	-0.0506096409117714	-0.658729780716883	-0.833063813681532	0.245522903743658	0.455432714537957	0.225717649090273	-0.975234348355913	0.559050299481073	-1.16975219698637	-0.239445202370867	-1.7196228126401	-0.875509229499228	0.100736814244312	-0.782945482071127	0.54929804746647	0.563375495084472	-0.428120259239537	0.778372391431424	0.437514828049202	0.404607951417734	1.65480099146123	-0.580877078302716	-0.820850523378381	-0.288029672367568	0.0977671257098877	0.253970287366759	0.319478986890184	0.929310785315627	1.34586050835269	0.117738535301102	0.21888288562847	1.29052273487213	-0.469134076790177	-0.490608410172369	-0.555156842665315	-2.39394203576075	-1.30986085157844	-1.5345517182894	-1.94459924498262	-0.280999174560034	-1.1178549835499	0.194084183634414	0.428907802759687	-0.406233186819243	-0.183351898380488
ENSG00000106211	0.0819647072794084	0.55214457445257	-0.312572763349456	0.39908966786365	1.23084877473387	-0.0875735755146716	-1.97404515490677	0.645835540908215	0.412333419555644	1.64884585318566	0.52075829844925	1.35333017160129	-0.513173919753663	-1.11576739726125	-0.251877081497635	-0.656667539561438	-0.555859318823616	-2.52825725738798	0.510912002161789	-1.07297926770671	1.22702608482612	0.15133745147679	1.08158655552496	0.0398177581747604	1.09593609531798	-1.35481364515487	-0.332975161823979	-0.0226098744731029	-0.5299060740567	-2.0926499455769	-0.0466698461509821	1.44876700923378	-0.641718561274588	-0.804322376213894	-0.809099525399022	0.971947387857515	-1.87896258343843	-0.159751796124214	-0.461759696098406	-0.265893196902345	-0.774683885495876	-0.567229632156284	-2.18553117638433	2.10554039468929	-0.650728989765923	-1.40914045274337	0.376068383408873	-1.03311847647276	-0.866742139067474
ENSG00000141965	0.565935014024123	0.202687488388143	0.18840156620657	1.00397047520589	0.44747824791908	0.370116547624902	0.949535682259816	-0.431144005494501	0.718586342415642	-0.253924868634916	0.310020801821987	2.16829503501951	-0.088865858952179	0.174397596040072	-1.04100846342766	0.0459141987268479	-1.42633467747294	0.502399760218102	-1.84401712738697	-0.654119808776385	0.199995850179184	-0.632812280722483	-0.418008499397345	-0.708942335817345	-0.53026236961876	-1.68887620353124	-0.224458433113066	0.690625511709362	-0.267892906026819	-1.77406967936871	-0.982217909446966	1.1352779606046	-0.298967825614553	-0.860204182745796	-0.671454560001155	1.14706192653758	0.0899030765208992	-1.8110552941839	0.00978484232687746	-0.344266479045359	-0.278213447415157	-0.2790338001516	-1.90026741709207	-1.15885422499096	0.267472231081575	-0.793767356801385	0.0318933900806951	0.554779628732077	0.242077908494579
ENSG00000269604	0.597734877184403	0.31225343473627	0.19225889811218	0.944131267789967	0.464725059423417	0.270332858200012	0.856398432592094	-0.426737929413616	0.92484961604216	-0.335554251016343	0.386151948681411	2.1226231864549	0.0719362533574432	0.0748342543978102	-0.953749196962252	0.0951364946337236	-1.27125567388524	0.782238182637373	-2.00045007495888	-0.358708442582778	0.215370193960889	-0.770543796813437	-0.310218816095188	-0.758956540942209	-0.378307947456273	-1.65733413067178	-0.0535341383357275	0.696185580236546	-0.299368207187487	-1.61159951512076	-0.812246891191503	1.25050058153021	-0.264873233549828	-0.626327985590572	-0.626163229252413	1.1578862406447	0.0990669261646147	-1.33036390672407	-0.0667010484021459	-0.457116794308224	-0.317018513935261	-0.250370541257669	-1.80206235092907	-1.08316876035761	0.0517853310201707	-0.492881293836559	-0.12562814765246	0.290734237842906	0.239626641136884
ENSG00000103202	0.535124199439186	0.939057562750251	-0.119365786501219	0.548022350090321	0.633787540724028	-1.26099569212852	0.502902392017943	-0.858964635178413	-1.0982443516451	0.447337060873427	-2.03039987140551	1.02637192843333	0.62591683895091	-0.07248456335617	-0.79403513465494	-1.00339958678233	-0.282223694532891	0.553433649572514	-0.457983026856858	0.770615082287137	1.20155325952482	-0.204879793808083	0.0713328119653008	0.279159950615783	1.0159997876011	-1.09710847663177	-0.571384815348555	0.0519490980478254	0.789848011778088	-0.980718347783631	-0.185785167675763	2.22353017399161	0.307384138318362	-1.94512423538046	1.8233608288484	1.09399496675722	-1.17110848336308	0.505791593783395	-0.716549642715573	-1.55191439918757	-0.380392244198905	-0.00156682846811481	0.391435129056858	-0.324116216198675	-1.04771515466644	-1.3937566196975	-0.197048393928492	1.21289475572306	0.670960102218188
ENSG00000116691	0.967594512219161	0.408093895334857	0.516271532856161	-0.890273663652907	0.25333326050464	-0.346710421504629	-0.466263186298514	-0.192847935376625	-0.0507151986475779	0.00165643067607106	-0.377368686667469	-1.74576351063491	-0.906645442256369	-0.782900168312639	-1.43552553759487	-2.56683532356047	0.377902649546912	-0.352652879641635	0.99409912825295	0.455791816533963	0.9193084105797	0.420710864424144	0.191790717003238	-1.92307323960533	2.13411451034209	-2.23978749857332	-0.479289546366177	-0.340120274342893	-0.840619590750185	-0.295523998175841	0.0260201188423445	0.532638650369552	2.36512728281713	-1.85178836246624	-0.45732059527583	0.66996105198922	-1.48728944356453	0.939126348203544	-0.0559140228126728	-1.53520482708267	-1.64948289348438	-0.806733121604786	-1.04044405955316	0.717538875510359	-0.441563242606192	0.735842148400178	0.0403026487559474	0.135838757692032	0.418260794201739
ENSG00000256034	0.763478750287627	0.237111757143822	0.91580149017001	0.437705882485458	0.525830018013165	0.205178645637652	-0.376353211230371	-0.0878487403127702	0.00231083666434953	-0.0393579322396661	-0.267612035494177	0.516228271416877	-1.26623536645581	-1.38438978096092	-1.53524348073731	-0.715593413005926	1.18090511281575	-0.283349394998904	-1.69372254814365	0.186418944386914	0.416695818747721	0.27391927564732	0.561731883662212	-0.310695470215551	0.407964769929358	-1.56641851478601	0.101270998664619	0.134429499053251	0.105340773480421	-0.935050770078471	0.366985107997688	1.42357663190644	1.2365384401286	-0.599086221744548	-1.15400540476901	2.43287216321506	0.254679532717099	0.494985505532511	-0.58317273925272	-1.81757374288159	-0.270562392767058	-1.18830640749418	-1.7873721880571	1.0745014622072	0.192730425998369	-0.574982548498493	0.349360620397976	-0.245590901776269	1.08686432015994
ENSG00000135926	0.42017189368664	0.525230447646757	0.501989611251381	0.345767658661189	-0.0391886469267753	0.413095461947601	0.347789555251944	0.342052248130328	0.0468886038164481	-0.300324499088687	-0.51703440645142	0.981967323659832	-0.923580890161299	-1.18957934178185	-1.31288081483114	-1.30560266413937	-0.87660244525774	-0.777990864272622	-0.0680791762164908	0.417847498762971	1.73095557713541	-0.0764453625115672	-0.197275910414356	-0.0408029117055959	1.40390715662796	-1.25823673041086	-0.776306682658335	0.1838334898419	0.361962763336558	-0.690010940847156	-0.989009939742465	0.599119169344242	1.817721466271	-2.20538085775543	0.264635259053934	-0.228596927719557	-1.82890531515958	0.823744488583004	-0.1868704327806	-0.0630037374368282	-1.27887359171138	0.0186889823609542	-2.98993831475672	-0.253684616967282	0.0950603121671078	0.0797950798037595	0.475254604532051	-0.0844838523362934	-0.181869990054258
ENSG00000141985	0.949337466339081	1.22196824074996	0.385775939030796	0.478351101711721	0.638021445067108	0.112881192917091	-0.0954661902677209	0.640256467023022	0.466651401165354	0.25034596071707	-1.01644259521166	-0.717980402098184	-0.795367439340605	-1.12051697709421	-1.56516991935983	-1.38469661764738	-0.401340801259283	0.612329340056408	-0.240819286435615	-0.603391032851641	0.797957619307287	0.136028811557197	0.432297615475025	-0.413289065530981	1.36180655240097	-1.48494373370723	-1.16179492796405	-0.326178578098707	0.301418605563659	-1.31205904239796	0.148789075905017	0.298548880936318	0.980722061103471	-0.282515102218432	-0.554458475170636	0.229332457700714	-0.303821249844104	-0.164120326139732	-0.238418744256774	-0.88213203177783	-1.36399839254056	-1.80727944012469	-1.8081640981074	0.784491642261213	-0.363060724433546	-1.15802007862684	0.263943534136434	0.259682993434075	-0.0086683815904629
ENSG00000105723	0.824442643125895	1.51344581130727	0.621310888114511	0.205509541688619	0.570735433252487	0.56117985074636	-0.0328958648728212	1.17561997127539	0.589848808815373	0.645441914082719	0.266675915660552	1.33260691250184	-0.904199877135315	-1.47449532448243	-1.73044959853589	-1.64535470618449	0.0997589111971416	-0.268483040625787	0.414034643132696	-0.28104061164247	0.459237550769174	0.0350438064728443	0.623660182871902	0.0654278011741813	2.05177433944146	-1.14363412405358	-0.763848375994672	-0.53350061288013	0.143127797537062	-1.14529370744263	0.381546553985504	1.4928573065644	1.48153094236587	-0.379619596555973	-0.478689309268989	-0.0416597227888147	-0.34527434064426	-1.60005790540121	-0.307975555221402	-1.51412601560716	-1.30294579043984	-0.858027225188727	-1.08914897279315	-0.979008330115927	-0.91814798516691	-0.726423247829049	0.394530262177256	0.290876378509322	-0.257674697519998
ENSG00000125534	0.884497125686181	0.983173763978373	0.322604379992037	1.02413791991166	1.10539722937514	0.431718856912754	-0.186271461592804	1.14805002723241	0.857031764300794	-0.300555390815899	0.323026204631094	0.389439739676064	-0.338888399175957	-0.511389399905951	-2.08678202159239	-1.93052387143727	-0.878143805103924	0.273297917980422	-0.015302863834454	-0.77677196251666	1.19311131127821	0.287300527227515	0.563161777899647	-0.179133137197899	1.01242122432385	-1.98244644131422	-0.836050385560461	-0.258472948831636	0.834547488147012	-0.90849532586428	0.47369731987289	0.940008148348786	1.07064269866515	-0.573792996042371	-0.550857197940406	2.53195921003738	-1.10525127119627	-1.02122691856249	-0.277818092865792	-1.18939289581013	-0.855035957801347	-2.54513912338768	-0.737520193836762	-0.893710619936774	-0.589180408645438	-0.391835525039475	-0.0241676688751475	-0.582889478634113	-0.439167709170874
ENSG00000221983	0.664848752299632	0.917153740215611	0.318433496445681	0.485532530659494	1.43488018505533	-0.28210828024835	-0.673911020666796	0.282408662914102	0.150928652785457	0.332790273226192	-0.340699193820854	0.536700347785243	-0.207437997073132	-0.417474863264271	-2.05060986289912	-1.11137213802148	-0.710658718755158	-0.22268759978676	0.404530687949484	-0.254391445752776	0.873138797326963	-1.00950493451301	0.433517651979288	-0.0640220591441941	1.56004442240222	-1.44708409680098	-0.659921911805477	-0.577676994703964	0.528827509674616	-0.716729431565973	0.851033323689809	2.31217548540281	1.78087189395566	0.116974109188535	1.14466753180448	1.4595150843234	-0.718902718078766	-0.840045913124387	-0.92427497159381	-1.36281829697717	-1.46574781310018	-1.70018611676807	-1.70417313489872	0.0238684736810195	-0.931675440796181	-0.275198042461904	0.565462412011931	-0.497493780761269	0.360530189730432
ENSG00000132522	0.711646367275348	0.69965860577042	0.505018004704821	0.0134115796865471	0.345323641306959	0.774403444575419	0.836555790687693	0.413203623463993	0.18043571256801	0.486368853814956	-0.595115440511323	-0.40314207066077	-1.27206540683715	-0.403642751246694	-1.0668521644282	-1.60664543980846	0.422657414634067	0.0200060713958362	-0.932380913230171	-0.065542049027725	0.743281512717277	-0.878317624572013	0.0793001240154065	-0.472359121576714	1.53032482179628	-1.54462845681937	-1.09033303254081	-0.37682578657449	-0.120810616954383	-0.668075314570064	-0.500779579579701	-0.469620949359067	1.55305425476938	-0.553728964974892	-1.01837312844819	1.81169926448813	-0.884843688519422	0.696569546718437	-0.296940141201745	-0.807794746500561	-0.939227385582283	-1.12853081154011	-0.978821588003177	-0.620490634473967	-0.724220878481216	0.967028106675841	-0.205438237081143	-0.0202616932633358	0.771571381624846
ENSG00000205250	1.12425480223924	0.869230244830973	1.27879268313488	0.360721002452369	0.619809430287851	0.943225161589612	-0.242036819467089	0.376054839554628	0.654880053165816	-0.429790045470216	0.844678782759319	1.09844508460457	-1.54520090701816	-0.892191142903934	-2.2176726901959	-1.70571249363315	0.862597648415762	-0.284889840457356	0.221297910969359	0.113828890722035	0.816392587121871	-0.301587714388929	-0.121239869386129	-0.73009640384381	1.48545661750914	-2.06211780925274	-1.36605451685153	0.383739805739865	-0.808278904035527	-0.238344325865311	0.153022279477885	0.244421719317118	1.52424569421115	-0.686887413459646	-1.55996610087054	0.390735453439068	-0.303941981756626	1.36519855139368	-1.22659178088308	-1.78092483176483	-1.26919544139206	-0.877724003752361	-0.902661191878496	-0.7956633997134	-1.53966971228468	-0.262361549507201	0.343259259966825	0.27789038067935	-0.151792625262406
ENSG00000123933	0.730974164375385	1.31652340247436	0.257220903067033	1.20416133118109	1.06432017578097	1.59471553696157	0.0540254529321791	0.00243306756580339	0.700333656521143	-0.166240013491108	-0.46871410600714	0.0714905620086365	-0.134178114002606	-0.864998746152788	-0.511888802147843	-0.651480593724674	-0.197537977544134	0.767214758849595	0.50471154168012	0.202038453081096	1.10436035180078	-0.440463846284032	0.0680241415020443	-0.507374903808176	1.56211603456074	-2.8790428406887	-1.7422767322716	-0.873921053635407	-0.369781250689002	-1.21470982856078	-0.0417773711643907	1.45818826419793	0.864563618865659	-0.727021623384992	-0.473931467354493	0.982874180787116	-0.230124268537193	0.624063428858877	-0.153204014842339	-0.667710074490837	-0.538895722954812	-0.564246468672593	-0.598898165169273	0.45474643655582	-0.374051724831478	0.518942729495999	0.025360079549157	-0.435963383467979	0.130846680382738
ENSG00000126934	-0.0580038941415043	0.439344202643902	0.605232860780096	-0.15808593488925	0.559214376278632	0.0567155989971613	0.526334962629989	0.923617606152004	0.144735401459814	0.550973339284487	-0.298999680173502	-0.205163299700518	-0.734518980630555	-0.926775738908798	-1.836584272028	-0.83509392522217	-0.448923807339323	0.194703664752146	-1.48311285804242	0.83281474025882	1.00841414528537	-0.295116482014837	0.00743157831773762	0.106045314114035	1.39325452007793	-2.32017750831474	-1.32942237401129	-0.249426822599018	-0.338323133372085	-1.19459742715274	-0.767180772844925	-0.418784325860864	1.27183165959509	-0.864291403388031	-1.60662874268521	2.08860837468992	-0.31049731947504	0.3300816272874	-0.269657627806026	-0.932192579915534	-1.1763061535733	0.326459052680426	-1.29813106027879	-1.2582749428502	-0.598891584900856	0.627695292310384	0.311462248984899	0.19735795650744	-0.126315210762267
ENSG00000126107	0.64265686985977	0.25289739195549	0.559869516668299	0.208689004550141	-0.0475509924048868	0.864679526110863	-0.739936804542224	0.536360682822381	0.158499627165421	0.0297090063178266	-0.39968474429572	0.103930155576411	-0.738913400850914	-0.988734565310023	-1.04022104814266	-0.371953684272311	-0.174115652960599	-0.423146233546684	-1.23423477413702	-0.193256808615601	0.0151368383398273	0.000544228776197836	-0.00755456999768819	0.416175094386527	1.7392065162936	-1.9000644504878	-1.64717218918441	0.053115353213043	-0.483203536667345	-0.0458939315163383	-0.388715347989714	1.11596291456092	1.68974018760949	-0.170257574135178	0.37029958216429	2.07718905110822	-0.661707069714152	1.26802979173544	-0.263342657078547	-1.50471399688172	-0.732797393123759	-1.27540799301037	-1.32262687891461	-0.881656490246028	-0.874635614268735	0.527510788509278	-0.226950785090866	0.0693853141239813	0.441052963156541
ENSG00000153443	0.496845272640349	0.289769895340268	0.404819808642916	-0.388283435531884	-0.00604744068124335	0.78773895649238	-0.800848468204692	-0.159192143124109	-0.308821691031242	0.280473102718884	-0.0168738069609532	-0.169828982718643	-1.04749595190301	-1.45036894787418	-1.6097432494062	-1.90934110971334	-0.396541926205106	-0.373758604318245	0.8532299473498	-0.443890563046971	0.46095267838397	-0.180725585841199	-0.784448790115257	-0.79463978276846	2.00490661074231	-1.79664993158612	-0.587418259351289	-0.180968466239357	0.425775810728735	-1.39461372013652	0.358549704844497	0.739988573045939	2.48924655843201	-0.298249075527078	0.510162487408963	2.37220535214802	-0.349705896405875	0.441461442128585	-0.473499031213008	-1.27074588650118	-0.970059677349665	-0.825435153340281	-1.19389640493034	-0.263019732519168	-0.555435557189654	0.3432144505422	-0.221145057083962	-0.637058083293303	1.06658483566378
ENSG00000100243	0.751160227984645	1.33845868622356	0.743145170342264	0.586541841039346	0.35232309355173	0.71773619303622	-0.392203478672994	0.556828519501631	-0.0819394530841392	0.0553126833259604	-0.381495978950694	0.607837359798976	0.0641824541398381	-0.13228097469063	-1.84427346827957	-0.83413029835453	-0.3374177897526	-0.731982107406501	-0.419276006519301	0.351340339820575	0.276855357821814	-0.28144786169794	-0.125108305299246	-0.47812973319242	2.12813120749987	-1.59230437174273	-0.79661146865083	-0.81161641006488	0.239779185750746	-0.904901736703054	0.171111541115367	0.632478117940574	1.54066281597288	0.0273262992617303	1.06040084752135	0.781348662486122	-1.37147788309387	0.123624231849515	-0.326743436168995	-1.53003607892149	-1.25721928832779	-0.567479573538125	-1.31106863330598	-0.63835638907321	-0.294936486813507	0.11031820650574	1.20238857711059	-0.124287951426992	-0.0879816418650752
ENSG00000076984	0.697228604367877	0.893952990537354	0.748483135617656	0.595438372359881	0.712962762689051	0.993600415311047	-0.655954443863067	0.588879487006103	0.54192073920931	-0.267977862145663	0.116387342829263	-1.0657931699837	-0.581069022961151	-0.95828482527908	-2.24409615611822	-1.20718503771728	-0.426338373038875	0.590166312264598	-0.45162838216276	-0.325729541481653	0.54105380833692	-0.242045574912658	0.543122764248093	-1.01893829313648	1.38182712893253	-2.49390242489895	-1.20113433249716	-0.638477266557552	0.121355309480346	0.0593449466581722	-0.0935665819249987	0.337064143143994	1.16044698767676	-0.592015140054417	-0.915664354247723	2.45745855134907	-0.495050305093282	0.835928499698538	-0.291112177941486	-1.3794738097433	-0.520039377728984	-0.302139980499312	-1.07667342369193	0.0333000374270973	-0.512398662550782	0.632688529015782	0.570921733564914	0.00575492808893904	-0.391666307410643
ENSG00000185236	0.770657276621637	0.809607600527839	-0.183672411884245	0.322413914195925	0.711116363350861	0.367266342909953	-0.569149447642253	0.988354924831756	-0.188008204177606	-0.288704628606796	-0.510937943646856	0.137257794020813	-0.783317652591912	-0.516268461367799	-2.36540998664787	-1.04434867381326	-0.271980271066562	-0.666642201105197	-1.27880163242884	-0.0600514286635219	0.571054899148751	-1.05677351300569	0.702141435284681	-0.505827875802363	1.82358070354685	-1.83592690752527	-1.05879831405315	-0.323566945320681	0.0727209411931615	-0.648323398395783	-0.242140358012624	0.994768431251408	1.27685451468134	-0.199413584045037	-0.239774513146643	2.96941075036104	-0.544834708058209	0.483974890503107	-0.564268969647105	-1.22984169777052	-0.872953317060882	-0.772944098185776	-1.13075018183204	-1.02769133012092	-0.344337691622289	0.796304338630488	0.440725443209458	0.0878086122720607	1.10424081308605
ENSG00000137207	0.17424808413371	0.53255070444336	0.453644456904539	0.267673943432723	0.387032858645251	0.0696145171768251	0.166896399366494	0.295047165465865	0.0454955465768769	-0.215508016360037	-0.641975195148786	0.434837752237739	-0.275260687448486	-1.05616047533818	-1.26426557160601	-0.348173854308312	-0.765472024965592	-0.106342865096377	-1.42567614343705	-0.471699051309518	0.573868495691574	0.326250684160961	-0.0764543927004267	-0.244099033379797	1.98299973916797	-0.717550509699569	-0.843196546953733	0.140104101143138	0.139079612150969	-0.0667378605060881	-0.25116601279057	0.405313116249694	1.89425178062142	-0.612367255408568	0.14250937285338	2.61923017662395	-0.538150713550565	-0.956767809580304	-0.527182309170185	-1.84399492681484	-0.480617933779836	-0.145355367468686	-1.37636077858878	-0.729040072052079	-0.720727508028086	0.554971226738679	-0.441900488040788	0.0464709340579692	0.00976474563482396
ENSG00000136802	0.584659973539477	-0.0699062162766151	-0.300562039082478	0.533268391651771	1.02219951698245	0.110574998794064	-0.350819788853867	-0.0787037572568623	0.75532872341439	1.06216275526414	-0.410553723419915	1.61919329304169	-1.09121598633828	-0.752482291608273	-1.17247194251423	-0.157855273555059	0.403530143521494	0.91358777905688	-0.389112645752588	-0.2807909164297	0.236580145378002	0.068087290239254	0.106999657522104	-0.55393196809092	1.402593142116	-1.54891248430654	-0.921310232138961	-1.0151857473844	0.332488293797825	-0.576020822652028	-0.628238853103652	-0.125266913813153	2.25450487657829	-0.447341741964316	0.615287943095766	5.06349425001327	-0.453314342492302	0.0224741718144882	-0.0736924367074253	-0.849869687225951	-0.383240341325745	-0.588566367442904	-1.28098589981803	-0.371531233188453	-0.147114719349896	-0.0307285974903254	-0.53658858590718	-0.0238912115836243	0.139969054936551
ENSG00000175567	0.590739356760564	1.61053192928746	0.790463964063886	0.407762187989096	0.165586742440482	1.08167510062319	0.224202708908336	1.09521682276218	0.399697258459088	0.503251135152273	-0.317022629110534	0.523410127903056	-0.450517312440152	-0.507715959798655	-0.500772177705177	-0.439699537963647	-0.953144011998232	-0.107099026860243	-1.03544126177873	-0.0213909665479823	0.269743507328348	-0.274354475673532	0.49775839324972	-0.14309690215337	1.13369054905255	-1.9827694919793	-1.63489544311149	-0.66385787474352	0.433128889687882	-1.16919299880778	-0.527808138842141	0.731099235879559	2.75430711649374	-1.94454354981774	-0.0596185847789083	3.05435342971312	0.0423521859915812	0.663998427017557	0.0583002138707278	-1.25048550183467	-0.420902576479839	-1.19406834239913	-0.632561072394138	-0.576104078618454	-0.292925780051719	1.2095219231579	0.0660012806985058	-0.58987901671271	-0.110619477771252
ENSG00000236540	-0.319829169996545	0.148856396949033	-0.398258356451111	0.0721363813801526	-0.141036632737362	0.400903174487544	0.258704228489068	-0.152386138969438	-0.296401820654931	0.0335197749857706	-0.661358638102547	-1.33802459979819	-0.183568739618988	-0.671059300923596	-0.441368736360157	-1.06225940522923	-0.509117430168528	0.483178836083398	1.03571786368961	0.43133305083193	0.813767522668302	-0.348013338622795	-0.462009232542279	-0.935938725687984	1.52180821153325	-1.00831005635506	-0.260569803703073	-0.395591293537061	-0.138843006751666	-1.46521307946596	-0.379775042937142	0.645906567033745	1.72462919480195	0.0495354924167737	1.13426882366413	2.99347959196767	-0.178659464459332	1.41225882619452	-0.30667395817398	-0.457849645786966	-0.0149672178791087	-1.23849711290183	-1.65190469605473	-1.37616334942201	0.00215006566432323	-0.610171071659615	0.0593317455359694	-0.439090864961741	0.731007864016327
ENSG00000235191	0.977846323877003	0.851343753560339	0.166576332849981	-0.462233574900155	0.352220459371049	0.659316115825986	0.000200381080005402	-0.149648567904113	-0.116734279890472	-0.659690117796578	0.48953677379557	-0.727172614719634	-1.51218865303207	-1.08747497668904	-1.59176845939568	-0.488641770517062	-0.479450647107868	-0.742872219186504	0.262196699528656	-0.0933368046883078	0.0148992533177931	0.917336746445865	-0.195776374877531	-0.823999574281065	1.85622158554252	-0.33521202405627	0.362779567831869	0.0647822442760603	-0.239591098906848	-0.944977772252248	-0.11859352583261	0.282087592737003	1.97402073378761	-0.0800411764788081	0.816031628010814	1.8490459537768	0.523485973929257	-0.378628647250592	-0.791854768758155	-1.46522235378656	-1.33718392088767	0.161259199035614	-1.53060602115728	-1.32929194185712	-2.14545915678253	-0.863791439767166	0.227102458817249	-0.271952866272001	0.0777162705114742
ENSG00000104805	0.753599636377656	0.629590937534278	-0.0838986595478502	-0.767553421255228	0.433293909286659	0.0388187878777641	-0.32487131389828	-0.500161464931784	0.388871527252565	-0.547996615742462	-0.241074571725385	0.0462903601852652	-1.14339464046282	-1.34929032311261	-1.87110708789338	-0.722779160579535	-0.71869698632604	0.316395882784877	-0.208092524221379	0.175554794221886	-0.42334487963939	0.60006767725096	0.542692392777808	0.00365928308564705	2.30712645877337	-0.179264499162738	0.645701445509462	-0.243871181997942	0.678455021834207	-0.609946940667326	-0.325206318708485	0.760999611448744	2.7071783384481	0.245104717987661	1.17504345225845	2.39375690142065	-0.599499699210119	0.0504556342456292	-1.01431195839843	-1.89767270875454	-1.33205103903948	-0.586851116465469	-1.76753313203369	-0.672201834062433	-0.863545466337626	-1.07190138510048	0.132364816374554	-0.101416172284553	0.252032689835419
ENSG00000162236	-0.478073705859485	0.143584598872777	1.11235431710013	0.359029784846317	1.07676795140195	1.22959338974853	-0.152750298256768	0.83310713044718	0.297404295061341	-0.448184436675823	-0.854732301270721	-1.92976585308232	-0.903609507472624	-0.348593627064802	-0.047385442844764	-0.295355760285941	-1.22341892141439	-1.39991933487288	0.300960816918472	0.722901290522917	0.823818446334214	-0.935934466402625	0.11976853903419	-1.93274931967713	0.886363789116257	-1.03416013753099	1.11131398778146	0.268429148971842	1.69128303647885	-1.37750429479125	-0.183592006473152	-1.78441307279217	2.36472374732102	-0.975576860062153	-0.157626634008118	1.4802723176613	-1.01774971282181	2.04992534488223	-0.655457336605695	-0.225587689827353	-0.951744252276808	-1.40579310544439	-1.57600854893956	-2.32916231574102	0.30076636323154	0.477602070972638	0.252849059278484	-0.538375909233485	1.33338389080758
ENSG00000012822	0.0739608986958133	1.01465689871272	0.920824973223531	0.207786991460693	0.93038700913261	-0.238314524411092	-0.230401645368252	0.0305343461603538	0.554561601529101	-1.22690724734706	0.656734615417184	1.02475878821417	0.0810895540476482	-1.17502369227601	-0.976294745611859	-0.732155286607199	-1.25161028928328	0.512285300579895	0.027469054508821	-0.00461996365865058	1.36030417693445	0.893872975309859	-1.2392842184242	-0.0451127135806795	0.799927534290226	-1.92687177408593	-1.71622914613426	1.29147433408778	-0.116416344909707	0.164085655653887	0.992608187920803	0.505143233303778	2.01984680803127	-1.95996020527238	-0.795513771934382	2.09019270085071	-0.230900357756502	1.19336910815339	-0.196545025722293	-0.989349923146699	0.134209317304686	0.368126010629556	-1.71849996688053	0.237145555228173	-0.957789861102534	0.834206007979145	0.20835699817518	-0.94142140094023	0.301826052463943
ENSG00000177169	0.131637881861832	1.01996254364353	0.771250463698654	0.00478981206631213	-0.0458661081937715	1.16689532100057	-0.455739937731448	0.794899417651796	-0.00836016310250824	0.988985288548676	-1.41846263330511	0.283919313074672	0.222201091588954	-0.942330712146616	-1.8334895457118	-1.24080004008619	-0.718534221265279	-1.08407288103146	-0.0299203213720793	0.547906566914334	1.1453793563369	1.2407784072768	0.648034744064002	0.0434093360792615	1.72285908313952	-1.08906667509464	-1.51300810433137	0.758049277251005	-0.587471652882105	0.230102614397081	0.347237649279916	0.552633660016095	0.242467575202976	-0.925217579352114	-1.1281739141366	1.19620917162398	-0.468934796483405	0.175584432379428	-0.149556245507407	-1.06918000686379	-0.811066987852237	-0.565644796075578	-1.79987537542611	-0.891011865278764	-0.189790045848264	-0.89502952847837	0.374150665456907	-0.782576041126496	0.234132570351114
ENSG00000268614	0.543275315292641	0.309763222478284	0.224268210339453	-0.217303585708745	-0.494867364644971	1.22403542939255	0.0443738470626607	0.386841023385965	-0.220393415723748	-0.97966157469203	0.648951824227385	0.789025326164932	-1.85925135613623	-0.593097178807712	-0.274766903406558	-1.74879544388667	-0.68011348981274	-0.638026258187494	-1.82620311527194	0.946645428384813	1.17735062670293	1.55120703236582	0.850805618731599	0.675630274054467	1.56434710663911	-0.590706095429326	-1.19911596186502	1.07269575367527	-0.813107738089272	-0.359794156978659	0.0699549789165346	-0.594047845379719	0.231544695627671	-0.367891018299191	-0.975901722094218	0.990157032338651	-0.883376376114217	-1.05855678202966	0.138084901539811	-0.946324401403675	-1.13583813662282	0.548679087891414	-1.71562764091673	0.479614696477432	0.241568672474126	0.115002917008224	0.412042961619358	-1.72206003606016	0.414513772543247
ENSG00000032444	0.483326149749457	-0.0399201943985973	0.364242426130635	0.234247497238393	-0.216949988433303	0.761921861398964	0.0952783038638187	0.479078450091789	0.639579975024327	-0.360320571040918	0.970779851672029	1.17633443959317	-0.77622067408708	-0.760497919007749	3.19809623809181e-05	-0.753387472358135	-1.02285298284245	-0.933218140461311	-1.44504071537039	0.735985116879407	1.86931993813561	1.24158558264085	0.847139309690598	1.24637158309739	1.2265303933102	-1.88831466809965	-1.1479911792808	1.32979453605992	-1.543674614553	-0.258934327635709	-0.449527077348449	-0.926211693722663	0.36320733355655	-0.897370305378826	-1.6581831228976	0.114549076978034	-1.14437014010788	-0.280111332936958	0.32979796248938	-0.500042527482961	-0.645731518434523	-0.574340264901488	-1.3472251359468	-0.490833215802586	-0.605309197286197	-0.195510438475211	0.565126824286393	-0.886596845123473	0.786852491994214
ENSG00000078902	0.24817361222074	0.569382655508529	0.920496159259873	-0.180520580270161	0.537388425913971	0.664343649290202	0.262228374291212	0.339400839399427	1.02271592362655	-0.535133024447471	0.529387259890707	-0.541189992190667	-0.624432955718347	-0.867860140231037	-1.23506246778381	-1.04802022341933	-0.969419276251907	-2.94916323060987	-1.74418665819899	0.448566709756579	-0.19597209249114	0.304176160924981	0.731624976330715	0.107763301053648	1.21800183736754	-0.397408785696224	-0.788641600104473	0.782674754314568	1.23241531529526	-0.454294534846617	-0.15997303781911	-0.892044751731565	-0.266485686567231	-0.75808762126937	-0.682144629215613	-0.0811923050350847	-2.43917084593996	1.00643468930191	0.477960420776614	-0.761777445026201	-0.571796098355998	-0.263341092785734	-1.45632223610548	-1.04576026344524	-1.35740745710488	0.592924385202884	0.390000999176062	1.35530989061656	1.24486094056573
ENSG00000176095	0.107419898156863	0.759918569869233	1.05186433265356	-0.0763103537746067	0.2987638623563	1.29031847931007	0.974008557987464	0.70980077918405	-0.127356765952919	0.288450726019486	0.0931522110245574	1.46527907291782	-0.338309439252089	-0.739378029853695	-2.33588019716664	-1.17623014010624	-0.546190559497245	-0.549014610375563	-1.36019356838294	0.291882021609877	0.883075055194897	0.134663856821299	-0.35151093584555	-0.297992227015056	1.81406843777289	-0.812517532891687	-0.613918233828813	-0.534407925599021	1.09729314068051	-1.42111679276539	-0.0764600841270914	-0.370352911446523	0.449490789610346	-0.520741310886234	-0.322932544111777	2.2414277431871	-1.21055088450075	0.218977364927397	0.343459280778454	-0.929723711711584	-0.264793911938733	-0.781422155909682	-1.54884235390848	-0.466163990094291	0.0795490902793247	-0.0179670788809397	0.891850622917452	0.12196234795394	0.332971921663954
ENSG00000166925	-0.141044033255897	0.304349343184562	0.262967583121878	-0.299808136385183	-0.0351391527935294	1.41770157827329	1.1920446044414	0.830795255402619	1.07495750558067	-0.321147022420271	0.0656058189274557	0.616211554090047	-0.660184493933493	-0.722841951232039	-1.87677079028617	-0.532704502518708	-0.756058362944677	1.34985514505336	-1.20461916708592	0.760359368871315	1.35399788057071	0.918081060076873	0.446165249383692	-0.138632518205659	1.43404882077073	-1.01840203756927	-1.07669159150117	1.49106603222665	0.484497407969726	-0.191167040730945	-0.612100457759085	-0.425762841877668	-0.174837580982318	-0.0554615044441906	-0.37440060556997	0.282597772104556	-0.815172167630639	-1.12175402188052	0.249209474222353	-1.30561495234909	-0.664730840398751	-1.1206274831169	0.00225037156310037	-0.636135795401929	-0.0812848210947421	-0.128166119394025	0.406102092588919	-0.0609721707675261	-0.695934624854537
ENSG00000110047	0.144248344825001	1.36562022538946	1.03861854305425	0.463983942436853	0.340691256082476	0.562100512927558	0.551398799320455	1.00072947803851	0.248546214334857	-0.0701354948246955	-0.214397417198249	0.440882003210176	-0.637462806515089	-1.22292370831426	-1.17814124779622	-0.371314736398036	-0.790742640850518	-0.71361114920337	-0.492860826064716	0.695702872214441	1.1584208578103	0.603437460791051	1.65792990064281	0.7658568348889	1.21535358867724	0.684630293890834	-0.199004918521764	-0.226621780465462	0.589245677999043	-0.555528384674096	-0.306490272077962	-1.52224588384704	1.48651541285348	-0.173135018658514	-1.06052147035055	-0.00580921723666542	-0.71634316939987	-1.96914433335207	0.380274290520017	-0.644425509219015	-0.756967199035841	-1.37724537619711	-1.08198348172552	-2.89798828653327	-0.750581336079334	0.333452819167791	0.420601690784692	-0.0894518178136564	-0.399207773953337
ENSG00000108774	0.629174135423892	1.30121209916384	1.02038973356514	0.109515859455923	0.435763660302638	0.753717812863098	0.182480428225142	0.972547394691693	0.523123414447534	-0.325186350070972	-0.696717729652087	0.798538866865319	-1.06628261883518	-0.432291854898401	-1.2488177379702	-0.230169087130568	0.278480834211643	-0.47801482389126	-1.00179886082172	0.756360001162511	1.50594046048193	0.417222453797283	0.723442688615868	0.123336573618714	1.95110701097828	-1.08427554145785	-1.09938429921569	0.687927700734714	0.756736545339065	-0.517663455167365	0.420327418099002	0.307639984496389	0.552279979916131	-0.29796836624125	-1.35016153300427	-0.873762445364769	-1.64153940749073	-0.923232350252272	-0.664768395119591	-0.958912548135819	-1.28891092538072	-0.85521516634064	-1.81982155677817	-0.330089086497269	-0.654865183574829	-0.0381483019269697	0.439687409040945	0.559215234486559	-0.444618549002235
ENSG00000267261	0.605952215142064	1.19820943048205	0.965786052678974	0.285659926290969	0.425419763499943	0.687545507041137	0.206636481720469	0.85403245754882	0.64362685283292	-0.272570433574516	-0.507791502193168	0.928456335472587	-0.944328696840845	-0.227687622047767	-1.2635138983117	-0.00916570513618331	0.123254975312194	-0.720099005335928	-1.25450392971836	0.495560790498277	1.46754816033164	0.391402522309651	0.812656543385321	0.207492572365458	1.87904555646584	-1.04255079881048	-0.891708244775298	0.982758095471409	0.842319343678534	-0.379052008325906	0.302872721274722	0.25404041711911	0.44771975759954	-0.268670266082924	-1.24742368466243	-0.762537528577916	-1.30982130624636	-1.39439166848461	-0.49248137343922	-0.87838211433555	-1.21387062405442	-0.54619997765605	-1.79662384386065	-0.383862576783523	-0.543262574943842	0.205685843544073	0.390861840849288	0.647603130034868	-0.479717441977054
ENSG00000131408	0.507716442797219	0.79234156976594	0.707845660541368	0.338056931200065	-0.473557584019326	1.2991703110666	0.820767629992776	0.761287352250203	0.594012564192794	0.212563342051349	-0.418443169291962	0.297833201439269	-1.23626105578864	-0.629499740350785	-1.08043301318703	-0.522278602924138	-0.886900017279446	0.36250408735148	-0.969267508916278	0.261541501212333	0.911584506137213	-0.0530842474928335	0.707109472353195	0.401809483254555	1.53131074752014	-1.31432198914128	0.292516483658491	-1.86861498535528	0.368020136983326	-1.02955076082272	-0.409794683840174	-0.893067271117334	1.42968023113999	-1.03731085702019	-0.755177605913178	0.961558761111505	-1.56839051123057	-1.84152976445841	-0.549925637379468	-1.53672312065907	-0.733346755452738	0.194171951945214	-0.571496393225981	-0.673141227925967	-0.111572293200671	-0.110625793166397	0.615864356038727	1.08491927313799	-0.511370964240049
ENSG00000160570	0.096590390902382	0.585650977886538	0.75337902459536	0.402466399549259	0.331487396445816	0.541653785510844	0.79657534684245	0.595291524294778	0.362808154282062	-0.65352502424952	-0.535626896238386	0.256802892130008	-1.15700453717972	-1.36731648596802	-0.72107081174484	-0.67438481732373	-0.914693976191183	0.0768872881925922	0.694383658930032	0.645863068151337	1.48088670403607	0.943791293463836	0.654117544635326	0.409534130259843	1.35413776923615	-1.03302970721476	-0.269401250112501	0.227590142611765	0.653423999255526	-0.819370477765603	-0.219419713400142	-0.332904653446223	0.859147639747888	-0.459244131737035	-0.636368841540161	0.345596426735309	-1.66256687458694	-0.626214836325051	-0.540818082434046	-0.903553130608715	-0.31347621196497	-0.496762271099648	-1.76337587713242	-1.3775623035688	-0.876334151063003	-0.939044650899022	0.748665436443438	0.00512108570543053	-0.208073773381984
ENSG00000115756	-0.249544950537574	-0.196956852168746	2.22480264383599	-0.309186331711909	0.588315990115338	0.625297872430277	0.698311760842733	-0.0795984007833285	0.756477733835385	0.646712229390768	0.544103836183673	1.65116558264081	-0.199320410764749	-1.31431474167283	-1.79182219945343	-0.534095542810186	-0.735613860548712	1.26982363074617	0.397249037662265	0.311088600324533	0.807799799762456	-0.77957303296724	0.101097808057561	1.14151440979847	2.45734680159365	-1.75381681204606	-1.02262856443835	0.805517502360406	0.659680673039529	-1.12443373295095	-0.363812770721777	-0.960887815418757	-0.349999779988328	0.109947904698738	-0.195899196831941	-0.505429478708087	-0.680709361013518	-0.302447332863149	0.588811365438945	0.075297730053599	-0.151378355172004	-1.61507666171628	-0.962235423947177	-0.652847294219858	0.143892512775001	-1.09087738273422	0.0952946417288937	0.455485027207941	-0.308347578224328
ENSG00000071564	0.203251629112231	0.85299398929547	0.892118427306987	0.612033909725511	0.466692455170459	0.691304087929621	0.22058953370383	1.00409399470295	0.177368919214871	0.680059905849022	0.0762146879114531	0.639005543871809	-0.817838880236388	-0.113394614619775	-0.50287117749066	-0.362884219395028	-0.602246452611644	-0.732674293422081	-1.64717122743026	-0.996153757454284	0.488741221920474	-0.910195157015024	0.0150469686339293	0.580556196987881	1.80330530236708	-2.06886381479793	-1.81372050042221	0.682346311579493	0.0194984602810895	-1.11067121699047	-0.24836398361674	0.46481529097717	1.15206296348332	-1.21985057441215	-1.26073578282277	2.2005451513665	1.00201534651974	0.360872111611531	0.705199325862486	-0.182503699543158	-0.994378112651133	0.0291736134943322	0.75885099066021	0.22571881385262	0.376154949805581	-0.601001520574663	0.568384711842401	1.21150475510409	0.71933984073292
ENSG00000148337	0.927268137415044	1.04261818564367	0.601569519782323	0.425395273569262	0.739251604032743	0.485317576727793	0.320256099810099	0.586555788079182	0.432371468633593	0.427465521173516	0.753465252783379	0.550138415693983	-0.600519482818342	-0.227258117874502	-0.379892535827142	-0.194918318736566	-0.572069175170797	-0.440773694344976	-0.462986198672121	-0.644919029484072	0.295446281244458	-0.428215714606487	0.143977558164777	0.956995806712602	1.57869949706472	-2.31791981087048	-1.80150890580392	0.672069305943208	0.724787149090962	-0.613103356878659	-0.456226973064081	-0.0359345806404973	-0.0129623949243643	-0.614069935485647	-1.59892999206526	2.08071090078864	-0.114685876895785	0.483276569848306	0.0163384513296141	-1.20225821430993	0.102536025461192	-0.801403077860837	0.143416019964144	-0.222578762207317	-0.04274146874745	-0.00691009264112287	-0.124207672450115	-0.506264223415277	0.684480831945133
ENSG00000255835	1.52945081027535	1.49059580645241	1.44827199422395	0.842962586963018	1.10655186983797	0.0026184598314574	0.443893815973391	0.618752824895405	0.250751624109469	1.07541941386416	-0.474733845129187	-0.378911338502129	0.297473023354203	0.254708735275186	-0.838779663674199	-0.303497754398088	0.104063779209721	0.0208154482132	-1.24029204382284	-0.00218301458033358	-0.582021219437229	-1.1564129886785	0.527208817034263	1.00446353653556	1.06608017513163	-1.55242388806089	-1.75031619033947	1.07071594981414	-0.180675346501242	-0.320878102768405	0.115224999720377	0.0175087144247841	0.25340918765737	-1.88809310273715	-0.532656049284958	0.225813409825144	-0.735221390902399	1.44426460315214	0.352681565857265	-0.819124761592553	-0.176968228968311	0.881139808443826	-0.614646566684594	-1.87582756981527	-0.529149762272787	0.741061693298204	0.0677676399482548	-0.359195739497769	0.407493261754678
ENSG00000143811	1.70465223402653	1.51697096575908	1.59474292959425	0.664333804595674	1.12360472263309	0.412081103440142	0.676548013324359	0.343372673946523	0.376560190750233	1.11468237000798	-0.725397896950822	0.21545675380365	0.284895675427377	0.387157138265796	-0.90102290228084	-0.293837785969093	0.265742713491151	-1.09809776339644	-1.36802485979683	0.132738129518585	-0.390699394975416	-1.28494715071394	0.347508574487956	0.162103580611835	0.772374830066201	-1.69623656961727	-1.76377025661655	0.492467114335771	0.167648835806878	-0.327982771072103	-0.0508501902865969	-0.549698042826801	0.718554002734213	-2.17386817235437	-0.603095841001027	0.0735004904149572	0.0317285276821492	1.69834971660229	0.146451112804684	-0.733629102135351	-0.0866080270639664	1.10209279966861	-0.102726385041041	-2.35412138226021	-0.525891649032114	1.42091859697334	0.652083550687722	-0.542643733118398	0.993048843471029
ENSG00000143393	0.5560109567524	0.639115357780977	0.710978845887836	0.405673886499058	0.675951868171692	0.317468293416037	0.899371531687546	1.20111826802528	0.33010555989731	-0.177536234629167	1.35879511133261	1.26975967109067	-0.565434233382332	-0.0376337592791866	-0.285738996424169	-0.0482283202454306	-0.802616415577343	0.46904978870795	-1.77750475172805	0.196266651122962	1.98714723685517	0.453616156712235	0.0419742242568944	0.633592992898238	1.41391751089519	-1.87350095463142	-0.970413060260804	0.412949342705863	-0.543474209224666	-0.97579648206024	-1.94562416945706	-1.418795116395	-0.11500647435511	-2.40535925986455	-1.41873586357927	0.766796112945981	-0.862134713250477	-0.544915928474729	0.124766335529575	0.229114247108726	-0.248224137236385	-1.11012839579162	-0.27686281689915	1.04258832282675	-0.188604508212476	1.15821723600928	1.15050851199052	0.478074131177048	0.751838120691022
ENSG00000110011	0.30529145626089	0.929188847563294	1.23402395230534	0.551090283038041	0.138822716240323	0.596284692518804	1.04409586385237	1.50570241314066	0.217117549599542	0.212315879599849	0.40529055977573	-0.223675790775582	0.638787210754686	-0.66941273560823	-0.960268970492373	-0.235819985522198	-0.378245831724747	-0.485005102846791	-0.711125992162452	0.627279967508436	-0.0960231207530127	-0.250526649094802	0.319811507652236	-0.860923077820511	1.87962699691553	-0.847913039988254	-2.348334931489	0.73826228560558	0.254093849736361	-1.03629595816658	-0.6925833027367	-0.313513691057549	-0.962139527830245	-0.936435510194277	-1.573713043612	0.828605712051687	-0.380681452030228	0.748317077381065	0.355225592974481	-0.746657903094296	-0.339216067121994	-0.0949610213179721	-0.135257994116208	0.243358475582024	0.311334606981009	1.46634342119548	0.590515055734513	0.931808447319939	0.896199830212621
ENSG00000068354	-0.328533066002613	0.881213216068155	0.49469178445018	1.05730455427412	1.55166304751618	-0.136920730052555	1.18373819602112	0.939791932901643	0.915859517664404	1.31696868595955	-0.326975390737155	0.792696285078722	-0.111022393252515	0.0605729250606896	-1.87672273119158	-0.138722938818777	-0.78261835675445	-1.33762894361	-1.0814921660996	-0.191912932337086	1.32771460019117	0.168221554856656	0.460337856423422	-0.0901277101688301	0.579683058773026	-0.4686984767219	-0.956796276025085	0.114967542050117	0.607699162308834	-0.794527569021798	0.309570907215735	0.154716152481352	0.0313658398578838	-1.29662817160173	-0.860159351516481	0.937648065819113	-0.784963774664386	-0.0203687372405061	0.72052257543093	0.425880537276082	0.66888110246797	0.779721773060442	-0.213931955030176	-0.418016313353462	0.880311778287891	-1.47858765932075	-0.274596547084937	-0.134532118327845	0.804492246744896
ENSG00000182446	1.05388274958191	0.956165982244896	0.648035440723746	-0.150951246046833	1.43175471643985	0.0900617230927114	0.543286332859921	0.415621287720775	0.184649596675489	1.24467873118558	-0.489999883466284	1.01709488934952	-0.439631479845135	0.10004711252976	-0.676756796305157	-1.4043832851103	-0.989313076656914	0.163263929945863	0.427848035218921	-0.0871031098898962	0.118450190842612	-0.546092198206311	-0.138659242821574	-0.22781041716583	1.56116155080401	-1.00812541808661	-1.58780205251094	-0.207675066589063	0.855185233162607	-0.968687858002511	-1.98094706266423	0.218866803347897	0.23969759734308	-1.88943178437854	-0.202114247448234	2.59580367200138	-0.212162054504631	1.07186077257374	0.296045677499417	-0.393189413537793	-0.215748738523995	-0.155556677895027	-0.484502290613645	-2.45605443820332	0.554782168942314	1.0402374413148	0.834503013120191	0.218775877212294	0.668740299663635
ENSG00000166831	0.219981503566782	0.616569541074612	0.593401382205561	-1.67446563089906	0.913896866931753	-0.14418549945884	-1.29125739814746	0.150711989784201	1.72624583677722	0.399478906729874	-1.73122910851728	0.0265828887300505	1.35620599116857	0.743224642547023	0.576051765611952	-0.820006079437232	-1.45732484567677	-0.176667098615776	-0.557293335469563	0.34788289012478	0.64715363959972	0.748194524720706	-1.64857584272855	0.135328395831302	1.10667832036132	0.399253276687371	-0.448695748745473	0.0838742007950339	0.136193686896799	-1.02476539605329	-1.07729877040596	1.1783290960553	0.757892278195551	0.575957322510323	0.0800230274304297	0.935000980634673	-1.13873791885535	0.322030434729455	-0.106617767914565	-2.55359609038366	-0.570677206323171	-3.16978291458588	-0.369955254705101	-0.687315802236431	-0.819616702339792	-0.66611245459947	-0.490820173545177	-1.2102819973564	0.627898181851094
ENSG00000139914	0.355439090721883	-0.239148416564359	-0.175816157490347	0.0313551734319267	0.723284469721716	0.689336724775348	-0.583017588299137	0.432423110675211	-0.351695135244736	-0.214079108041138	0.539629666180926	0.63744659585756	-0.0828124588995959	0.414720131751638	0.118713104561647	-0.119829248993466	-0.220832593114117	1.73618481392706	-0.429405975164628	-1.74577102783718	0.488959632901287	0.918018165157464	0.13005227259888	0.0565245840714024	0.804028004360888	-1.85714713837013	-0.0729974799282553	-0.234160424173454	-1.15206222855711	-0.292218946594423	0.0397603421524243	0.361858949957201	0.313603966986774	0.068395509976677	-0.0327151159810237	1.59350319056094	-0.538445130931613	1.21014189750219	0.914158582936404	0.512449163654226	0.0125881298590778	-2.5524168527762	-0.467703623018361	1.17621578493778	-3.33917074865617	0.134978018473389	-0.350252469065782	-0.118508579075052	-0.104535749290415
ENSG00000213889	0.964279305976095	-0.391083621081286	0.27498164546019	0.508392996316446	0.025781973905037	-0.516773080901433	-0.109214195688371	-0.103483483683418	0.454006692435422	0.660590440879708	0.00961210676348883	-0.350229318867401	-0.0178153498473786	-0.873915978764216	0.380313722264124	-1.1476876417923	0.513541129995715	-0.365446471383154	1.0342510409948	0.917860989087022	-0.286857972106468	0.635443554232311	1.07625996013832	0.258272499501198	0.401404592473644	0.0183980684019024	0.330006254167786	-0.202095112115557	-0.666136388974219	0.0993353580324215	-0.609576418605764	-0.432791399324234	1.89518278795634	-0.281309354405467	-0.187891755081017	2.2027067537272	-1.42562470736061	1.35217575161299	0.318146916435947	0.00939012025446138	-0.767564506888935	-0.285228667505469	-0.852999995475796	-2.1660430859939	0.0771223524691168	0.427230077851593	0.89514240309695	-0.432203931709032	-0.935700533613326
ENSG00000136856	0.173941559868502	-0.119414705543743	-0.447940846301487	-0.350778090425603	-0.243596691679249	0.207356536473734	0.267484408140483	0.151888691007961	0.394515224747627	0.158455159342126	0.577049951322233	-0.747658334349729	0.264399312958441	-0.0918282738346997	0.588860465116637	-0.452639141208545	-0.15807497362419	0.243856677763372	-1.96673388188227	-0.249119096468408	0.43180727936232	0.832129611717189	0.499387199577175	0.162109254833093	-0.381268160272586	0.0511129839443912	-0.794502543719149	1.55658517355897	-3.79191387947714	-2.43270655909905	-0.302780686463831	-1.09819604353393	0.0733263214801487	-0.250152347425717	-0.920943842173257	0.00726640173965782	2.13807720346786	-0.966087955894725	0.593440865859202	-0.323674588983509	-0.130254606816329	-0.116410261580713	-1.20226339906678	-0.396957639349797	0.986523720898667	0.155736295690197	0.623288979894539	0.639354623415521	0.27198450712274
ENSG00000143333	-0.499185272894017	-0.154559082775095	0.397962755394845	0.111606858642885	-0.219159856636025	-0.50817957072867	0.506598854646523	-0.66976607714414	-0.360585985134664	-1.41723725722662	-1.90912924598706	-1.90912924598705	-0.306545183749553	-0.411057539189074	-0.945528693735149	0.686042524899597	-0.140216789994031	-1.26754814156694	1.34330385188331	0.554684462572781	-1.04606160055851	0.879215169005702	0.823221720021874	0.806393094883678	1.0001862853308	-0.557902522762704	0.844411037812706	-0.208995175375621	-1.90912924598705	0.148473783157166	-0.17220552475019	0.0935540355992638	1.44631735348187	-0.353390461175561	-0.675806390238183	0.736347654306633	1.05870800541951	0.986010911964866	0.1884429974806	-2.22306946455425	-1.41983697634018	0.487283414845653	0.190201911053982	0.818650765543912	-2.22306946455425	1.10910455324516	-0.417655465702356	0.68842283253198	-0.295309471306274
ENSG00000253389	0.48120878424535	0.263757962776341	0.817701939724853	-0.278068564314448	0.227689959964615	0.499119798027729	0.388103846752885	-0.884805749196912	0.558767287011213	0.0399574977561525	0.277000922142442	-0.134578259060062	-0.0519780255863467	-0.397426560550272	-0.686035606951846	-2.74756515185529	-0.794160114322547	1.2090718240302	-0.574058265793306	0.550603586495599	-0.664895915559908	-0.323919569323337	0.221978327604034	0.328432924540177	0.00730089632236196	-2.74756515185529	0.19830779656379	-0.292624315826611	-0.392447376734588	-0.909181628603507	-1.72393064194788	0.510031387972987	0.200904232738158	-0.108203173577024	0.442904337218625	-0.867056147061433	1.56383610396861	-1.72834864847763	0.275634034150433	0.486997093436375	-0.0977263226659238	1.04579218548036	0.542684988959869	-2.3025027353359	0.746891359071407	1.26763430413273	-0.530426931744499	1.28055661298866	0.97860697154799
ENSG00000196465	0.67569565996041	0.317882368079575	0.215451001319538	-0.234247200461568	0.117653040727598	-0.0140358891023413	-0.392158687399087	0.178549498070854	-0.530794579127373	-0.29170735258978	-2.17558676511682	-0.719044532420264	-1.55193267696637	-0.189464405315762	-0.993758412547284	-0.758699939649215	0.102391466334258	-0.599606372789746	-1.23705985597406	1.50789484997539	0.262926188966374	-0.679401303684343	-0.312756423833664	-0.958810401883271	-0.0501883604775154	0.506897266166063	0.015196821186372	0.102648790456446	-0.214472052681173	-1.88285502392762	-0.977196737184308	-0.502160282682164	1.94384092475878	-0.603653427395595	0.266413431355014	-0.442624304900993	0.434232678568604	-0.0997168268153844	-0.834497821830809	-0.303936535997786	-2.53250810835789	-0.625286548954844	0.0398674173116551	-0.840859064468835	-0.342978820428247	0.870541110788086	1.74873588294497	0.199580603019934	0.384737976248586
ENSG00000126432	0.774385647942356	0.859713295950783	-0.577644912731948	-0.573787905375476	0.0805271209333216	0.255099731316692	-0.352284177263603	-0.175255290773062	-0.232130021888949	0.264684459384254	-0.713424429268569	-0.4828277451457	-1.15137188238872	-1.35089344828053	-1.4630122551939	-0.48461441388728	0.172308301476658	0.664624340633017	0.180450315929117	1.23455030712012	-0.322723432973097	-0.232066895006764	0.632100993642845	0.0908022081702373	-0.00335984888480675	0.116177624888547	-0.448479212693826	-0.516629572112738	-0.305475464173316	-0.533451617978348	-0.356922992086829	0.377428940476232	1.74864984854707	0.0048171328426472	0.330682018184908	0.267390105678319	0.467673609841834	0.0938244750791502	-0.333003593767364	-0.450624800801321	-1.17757699174261	0.283884217390022	-1.0311010433117	-0.690491933181543	-1.02296123589404	-0.478459709535335	0.41648480936114	-0.325279534637331	0.331514069298603
ENSG00000196152	0.315050177905294	0.192413767094994	-0.079884421200224	-0.0115156772697867	0.0327949506646527	-0.615710144677676	0.347372802055679	-1.21506622204518	-0.883008256408117	-0.873889793449425	-0.220838328430069	0.999144231698933	0.195708010642928	-0.322412611993734	0.590378668110685	-0.248001962424161	-0.682575817980208	0.422256969260212	2.93023712030467	-0.746540129167591	-0.132948141156588	-0.613325533843547	0.185028299561329	-0.864249364054748	0.121838444344835	-0.47535378303134	0.863810328441537	-0.499815804401453	-0.384360835543337	-0.53460674209906	-0.610360117098037	-0.289788734746443	0.144766738775526	1.14090944695307	0.889183459392745	1.3145737414681	0.327689136332613	-0.730386991677548	-1.01467341785787	-0.457221072333109	0.21558876625178	0.069713794293574	0.121571672162468	-0.522093622219951	0.388928974697177	0.866773572638091	1.30379260514532	-0.292277581645265	-0.555914866585263
ENSG00000273212	0.615977447425186	0.547151659833655	-0.817838897712572	0.0286626665124154	-0.0438955904600951	-0.395484624040592	-0.818946983026244	-1.58339864270949	-1.65928403779858	-0.0232545810558345	0.0264478935395631	1.39375256831451	-0.00204003216784122	0.515019999707452	-0.635239353458022	-1.00030001730916	0.146689729526526	0.923834909452336	1.79992579447979	-0.306159075684336	-0.468202472069302	-0.314239546862862	-0.294183045337879	-0.134046934621602	-0.601094958844853	0.365870164771126	0.871798766626371	-0.885345770881508	0.332897904060574	0.760765700202008	-0.520265807964008	-0.564879071860583	0.973501852074037	-0.653669899569292	0.454222224166786	0.941415916709317	-2.39403255355827	0.915870170475265	-1.10169363218973	-0.302677233629158	-0.331065442313759	-0.577048727333015	0.253125232137268	-2.37896532899744	1.21472843359664	-0.925331370836252	0.276588213800296	0.637640326489394	0.300320974202718
ENSG00000260278	0.794323297577322	0.377368110602289	0.217334566819261	-0.227159778299065	-0.665784962989677	0.660321056511721	0.239509864457102	0.493988700753874	-1.34349116035806	-0.169428676102245	-0.90818662440861	1.27558311746648	-1.0792155142798	0.560210105914055	-1.03556606511513	-1.60789279814223	0.250848974346349	0.369429559898065	-1.88463466310701	-1.88463466310701	0.430851080314729	0.12103013160069	0.737749836178035	1.01229829711266	0.859338002638046	0.284515005631433	0.695615866579856	-1.44863876272225	0.732488142213702	1.52133481294554	0.615122965705331	0.615495643920082	0.954984188423403	-1.60789279814223	0.48732910118905	-0.61561863316277	1.26559375595278	0.893987398231052	-1.60789279814223	1.13378543129078	0.825335045188723	0.531203017467552	-0.412305396842838	-1.88463466310701	-1.60789279814223	-0.396671591189802	-0.574024891079204	0.353250059979791	0.283686614535595
ENSG00000272791	-0.26340061199272	0.518994623091746	0.210766534198106	-0.437374887684597	0.350568554853068	-0.36307397118051	-1.02013575790199	1.4474433911482	1.67128801723417	1.04371129387068	0.158135888297544	1.68631458523212	-0.535600343858769	0.846808242926018	-1.59100321544873	0.140433585899018	0.435274384077834	0.471402159428912	0.554684238645139	0.288238105737657	0.408424374010882	0.89619713185745	0.60155874625506	-0.261316480733526	0.965885319369643	-0.164434081985277	0.590534729186658	-0.148507691782917	-0.748561643086601	0.588782829409705	-0.725197415031885	-0.318934197586898	-0.427992313729836	0.822177148253921	-1.59100321544874	-1.06924769438885	1.39713077417144	-1.17230429195545	0.845404987536779	-1.59100321544874	-0.375960146079788	1.1442544445563	1.27393955771029	-1.76787742836294	-1.59100321544874	-0.887573337473874	0.39721663564976	-0.32892144007701	1.2900052753576
ENSG00000088727	0.625261145323394	0.829834753812899	0.202764026696644	-0.490249768883031	0.0695071562872419	-0.26730916425632	0.535759711802039	0.472365723974249	0.0737089965944812	-0.395675011501285	0.218923403952495	-0.538030268053109	0.247037381976796	0.188405050472699	0.215411469842148	0.457313162363648	0.312896546004808	1.07629965965738	1.2694543995523	-1.50784047396628	-1.25914802830561	-0.541747737657603	-0.35537182489874	0.673509824965082	0.286143103757988	0.469706406130035	0.0832342257145118	1.3491940351488	-0.88904691241195	-1.19909008485172	0.437901845296914	-0.124910459147784	0.18165942306596	0.393206881281461	0.0687957629445387	0.153814271941052	0.677114086095056	-0.642824265845342	-0.802950180142425	-1.49707076386696	-0.249259158571053	-3.22544947886585	0.887551984912391	-2.76401122089982	-3.22544947886585	1.63380540864013	-0.318917029056894	0.641091623510778	-0.925060403763929
ENSG00000227398	0.470716019720176	-0.016843407305391	-0.0133844075525572	0.2783047347635	0.0703636466086071	-0.14085061621937	0.630310890206139	-0.314144359089525	0.486635637611022	-0.783328659524741	0.167414528786056	1.11865518426256	0.654988577268716	0.490698609011216	0.0393050321010168	0.339065485149652	0.213407283157258	-1.40260356426611	1.87717249776916	0.205033886380747	0.910579386142386	-0.282897709062765	0.508677093277856	-0.494726780497905	-0.202692530047614	0.282686045530382	0.170406598760237	1.39250001139008	0.246653610866145	0.323537800549232	0.00532314426916518	-0.286410836169505	0.454996359599198	-0.320776467596447	-0.263805090549565	-0.633428823322828	2.11054374793235	-2.04879284151762	0.815632116070347	-1.07608870768159	-1.35181024232248	-1.24308775033083	0.778118618120334	-2.91088737292904	-1.93123567671605	1.20333783131545	0.179032598315674	-0.111946941514289	0.244198569385339
ENSG00000162415	1.09593709485987	0.412166084476571	0.534307941222722	0.210298393112926	0.231218001595722	-0.230877522846599	0.533800556910035	0.62112148152692	0.0381849879704267	-0.994133280584105	0.974969219115293	0.790056744337617	-1.72419293324534	0.732204249668936	0.0205836745339739	0.354705625113209	0.272808894122963	0.906345365172256	1.3561165472369	0.816613402863584	0.470634042817066	-0.163718471237195	0.121042280613146	0.358696980667029	-2.25563908237162	1.02151059129064	1.03029112593429	0.0797901114767698	-2.26118592187886	-0.477960294109571	0.224074810364282	-0.833912655837487	-0.27575546448601	0.33404861306068	-0.762869896447174	0.715982570130353	1.79348926664938	0.367624693800705	1.3180235629437	-0.911025721765712	0.190332414337427	-2.25563908237162	0.94412071124018	0.114894732392928	-2.25563908237162	1.03303736556162	-0.943712034476718	0.755405685399555	0.676596619953193
ENSG00000166578	0.172237625501929	0.766963856228589	-0.10650311182321	0.897642760603622	0.814892855553272	-1.19178369861833	0.105580219379751	-0.0179040497592706	0.316815440851222	0.673252372761521	-0.134441498591874	-1.69152704975089	0.229300486299603	0.623202833349559	0.635388272116974	0.495600187366608	-0.260116988305215	0.300308644168549	1.21969556023071	0.982188556173173	1.26340324878827	-0.143620812152618	0.679542647122071	0.779624730554622	-1.14841668049314	-0.105824007928644	1.03347209690863	1.34194218494934	-1.69152704975089	0.704436161003258	0.601599073176832	-0.680695241334703	-1.06208246261496	0.599231318236562	0.445510116662187	-0.170265403242741	0.874407294185102	-0.714485547944424	-0.0786366987844566	0.295912482124563	-1.74932810752127	-1.74932810752127	-1.74932810752127	-1.69152704975089	-1.74932810752127	0.55014505415112	-0.029022734343534	-0.611874189054136	-1.69152704975089
ENSG00000273314	-0.127593680359912	-0.965514365616792	0.722414927803392	-0.0368802677623263	-1.21987564913051	1.19062511156477	0.210372471291654	-0.320965930997652	-0.211588131691717	0.010807947539146	1.00155877724818	-3.22464432194979	-0.85897712623155	0.490605127040641	0.391042269991812	0.972721185653451	0.0333706787011548	0.685591901089665	0.615925831699246	-0.783322546693029	0.0272145554698827	-1.18521594954194	0.89886273817371	-0.319308505814492	-1.54858295128799	-0.245106087970648	0.559146236754493	0.0935918588448357	-0.309729050483693	-1.68600323068207	-0.179810819678422	0.274239290509861	0.766731852179974	0.411687214208229	-1.23814650637727	-0.165158879685242	0.0594850598075181	0.368346788129397	0.754804283302415	0.585029071881019	-0.0529650219227733	0.950802076516636	-0.661522245912244	-3.22464432194979	0.751408977252248	0.757158832416176	-0.0358220956022052	0.587794434801692	1.1083886567354
ENSG00000180423	-0.603121679646783	0.283450882968088	0.594325375733487	-1.15722799124995	0.344362474433446	0.570016671646284	0.201003540595264	0.863938783585373	0.352453380356897	-0.534942203562301	1.06867509230566	-0.141684932636041	-0.35901763660937	0.337684326336834	-0.469565095528305	-0.285989944558457	-0.241956689429471	2.01372942639976	0.757247538692337	0.492578627108076	-0.588696073384489	-0.401368714666169	0.367975794335175	-0.335925938285061	0.0682939690217991	-0.0816467263864142	0.285669138902373	0.822076533137267	0.253931266259218	-0.600085439297766	-1.81921709957421	-2.572047871244	-0.305263787034995	-1.04748931430197	-0.553296691500208	0.0465161606085074	1.86800664253055	0.51515554163684	0.013509069686474	-0.0252700789567426	0.447471680876365	-0.262520453536186	-0.080720537889927	-2.3505445494773	0.182245793102663	0.256412945918178	0.74844805439494	0.235908983072671	-0.577332674460699
ENSG00000125266	0.826814567273392	-0.23220228651166	0.600012474347166	0.940726681515749	0.794492581975973	0.359481966248915	0.368080943897536	1.03994416665139	0.355447590160748	-0.132694371206804	1.8155515921257	-1.44523443857879	-1.55566665533628	-0.486540538536371	-0.0472110096227352	0.585222853759759	-0.360081975015057	-1.44523443857879	-1.44523443857879	-0.43289746301069	0.670008250614114	0.453697269961954	-0.882570078091777	0.677590518009596	0.459801976124662	-1.55566665533628	1.56488409634848	-1.44523443857879	1.05045664343593	-0.39329612144774	0.432713473056496	0.599787521716423	0.183670579319655	-1.02689068263797	-1.55566665533628	-1.10038717415825	-1.55566665533627	2.50713747508507	0.396604259562896	-1.55566665533628	0.604237144501334	0.75422484075547	-0.596745058686187	-1.44523443857879	0.484318581811232	1.30638759161713	1.12284711154704	-1.11692735556637	1.4462524849289
ENSG00000272100	0.51053553992965	0.47924345059568	-0.361365868965976	0.562511648776357	0.694024815201413	0.282378567055833	0.702659315525547	-1.08673199752852	-0.458459372877957	-0.100966254107729	-0.246184304888184	-1.17133683606579	-0.136998458366394	-0.137142591137754	-0.304399946952894	-0.300578011354573	0.501960347076627	-2.20734331940382	-1.47909136588827	1.41110374550586	0.997832375806297	-0.586596694206129	-0.701274943164107	-0.0976405273433013	0.509259423556014	-0.054468044049676	-1.09902291244571	1.19256426098068	-0.214433355507522	0.346291487873931	0.831120882020797	-0.202405597276696	0.959058820784131	-1.29801437943463	-1.32457278557123	0.0064127763730595	-2.72518423775877	-0.801503589005965	-0.833756705870952	0.490156691842346	0.432890707108671	-1.19318953989694	-0.360067119907961	-0.648366339780012	-2.72518423775878	1.42588692263962	0.366745377627538	1.0816827887201	0.740509949170506
ENSG00000255306	0.752307950588834	0.317685750296008	0.187653500980522	-0.531363343944972	0.0236763216715957	0.743417486556913	0.052576479193239	-0.102680233415365	-0.287259095773419	-0.326314829082337	-0.726440901528774	-1.22871201451279	-0.201849234656948	-0.937378618961075	-0.342980385571973	-0.0789420804830582	0.00832710111706837	-0.933530629662946	2.42312348997148	1.04786067351716	-0.792347779948363	0.159521140518119	-1.06591044890033	-0.0791706206509807	-0.485618245206613	0.749913535546589	0.562430824265177	-1.04897985290967	1.20409904937183	-0.395835487342375	0.682656663473069	-0.538270471246119	-0.611368665409518	-0.26067199467705	-0.836587260372901	-0.468354850949449	-0.712468400701388	1.10081558931579	-0.0196164701556707	-0.499343310974302	0.130335348626527	-0.18803393356166	-2.38387067850333	-0.517320292938569	-0.877063917532793	0.85458575010365	1.49356610528824	-0.792441841440397	-0.526521535841013
ENSG00000229191	0.303011151690975	-0.678481487409802	0.969424898427404	-0.351577843296988	-0.131895039372481	-0.741205462649875	-0.677114082861853	0.16054605881595	0.817064799808931	-1.50686681670454	0.0326976239631917	-1.50686681670454	-1.51724673324733	0.452989740562313	1.37292082777007	0.17800523324502	0.483807095938771	-1.50686681670454	0.0499481258702285	0.0271008608887982	1.5042348322839	0.48098695695945	0.716564355373219	0.862824556332045	1.03933804868011	0.78762026176233	0.965572927429805	-1.50686681670454	0.308208272206941	-1.50686681670454	-1.51724673324733	-0.279271774833615	0.379104352506063	0.0443446961366423	0.17910644149573	0.678424817782647	-1.51724673324733	1.2622729238924	-0.786377417545212	-1.51724673324733	-0.253108185197173	0.996942261322137	-0.563030071593399	0.516197899286869	1.01589811632684	-1.50686681670454	0.0892469948871952	0.246057293543459	0.739983043874936
ENSG00000266913	1.4617697837271	0.186539399408761	-0.358784196396272	-0.594246986926656	0.952031128540615	-0.523807326678445	-1.10202988798069	1.57732393685202	0.42403230890297	0.689543412161299	-1.76271546575665	-1.76271546575664	0.251581174903883	0.87632399086612	0.124904273722275	0.562259026228085	-0.0854629868804919	1.44269446230644	-1.76271546575664	0.109319585123813	0.582319910559303	0.267310877437398	-0.279864948748148	0.927953920424167	1.72974078797857	0.979512219909395	0.166552772139545	0.137811574856635	0.210819430801697	-0.231167709408345	-0.401060416339507	0.202085953909891	-0.474550285436567	0.19878287410364	0.170935163334863	0.638132659238752	-1.70696385945713	2.23347136386645	-1.70696385945713	0.277828379364421	-1.1359152749811	1.51265167874055	-0.542449728655572	-1.76271546575664	-1.70696385945714	-1.76271546575665	-0.105337386791072	0.801405805856456	0.0370180371927179
ENSG00000279406	0.0160803281533152	0.353945664638284	-1.11122773744149	-0.875435765018694	1.08071333239292	0.632957457288933	0.500800658210014	-1.51706045191284	1.0450484996484	0.940056378556201	-0.36658186908736	-1.5950644956708	0.722269465828443	-0.583265847020027	0.176631333762763	0.557359892794069	0.469971376469475	1.36762782470141	0.709441622135721	-0.501646582128141	0.921306121220924	-0.054108042384598	0.135887157725907	-0.113141070284953	0.813684743605083	0.230829573645418	-0.30213235810118	1.22059834908285	1.66621922658245	-0.0831195426283608	0.266835504148189	-0.110117420867456	0.521704005958224	-0.515141276484819	0.808875019662667	-0.441279572897772	-0.877323395802902	-2.62238917078745	-2.72387255837881	0.966270701685046	1.0520136071567	-0.142354728441296	0.127027499531101	-2.62238917078745	0.698534860296303	-0.790884215229572	1.2191729816535	0.881939371593492	1.54847486997117
ENSG00000245768	0.711404942990171	0.620981497743661	0.776582070728503	0.331271054558811	1.12970880274511	0.715705873474759	-0.390798842428483	0.672111028583128	0.0307699622294989	-0.425519209863515	1.42060158305856	0.0241674819360289	-0.265889592632309	-0.548176421269996	0.0319866904712385	0.355385169048955	1.10627634158303	0.891293414558826	1.27649166221718	0.0244112966076601	-0.298996542891371	-0.512179079144567	0.411393158098051	1.08992433102607	1.02131648841218	0.155073794535566	0.772028322946114	1.72962015964903	0.370202317469652	-0.859598089610155	0.0998071924038524	-0.0141939051710814	0.249595478522262	-2.16312734954695	-0.157721672180606	0.332966623033386	-0.325398998524661	1.56087370152516	-1.29910357375281	-0.00591192719798498	-0.279028458607424	-1.04011747625306	-0.429407331749333	1.48819857065914	0.831522077567072	1.06422299369105	0.198160767779305	1.0036428408929	-1.40733730029143
ENSG00000250917	0.780565045905054	0.319925914148995	-0.498748637032107	1.00712863207698	1.01801840108286	-0.891509270854613	0.264587755129441	0.555828941177714	0.856225611026025	0.541623171497184	-1.50604558293938	-1.00185207774257	-0.558800724182314	-0.322437106327368	0.551641009872624	0.555331404834993	0.552746460655322	1.17386693476301	-1.50604558293938	-0.459670247565952	0.380202908946379	-0.46240438095015	0.168654267539298	0.29696801314978	1.41574434248177	-0.18424223058744	1.0845962324725	-0.0920314499600842	1.1161325976204	1.02748108406113	-0.240896103941285	-0.0492252384250245	-0.813403822755972	-0.609918445745743	0.647259106592881	-0.263486061109996	1.02115195429937	-0.304573907702132	0.472307706596987	-2.20526551378057	-0.751133055778609	-2.20526551378057	0.0774974647604072	0.333922818594003	0.0823211264876973	-0.892680351005737	0.835349584153505	0.381488390742253	0.0911740103471389
ENSG00000165283	-0.0957630289192519	0.341078535579489	0.510711670423402	-0.566356525099675	0.470013221064895	0.272668591272146	-0.184070881574763	0.427273565964108	-0.301949531969546	-2.00675999560452	0.42866047572097	2.24788434102797	-0.732685431702884	-0.443488508123819	-0.908582914147225	0.0214619400229399	1.75073576390851	1.37295435703429	0.108689004558543	-0.623569442330163	0.115991704672292	-1.12354722404356	0.108209512488358	0.127464848674483	0.631200996389223	0.242247616528398	-0.499017533772608	-1.61400857222732	-2.18763681633055	-0.487590680557578	-0.878009225153924	0.00572761312406502	0.351082153566261	-0.542941417332231	0.675790952875414	0.890320763375198	0.0513746409437301	-0.524487055482425	-0.337725977850668	-0.22168161735592	-0.793727226524966	-2.50351412155831	0.765332115700232	0.887899112183695	-0.320404798702218	0.703764791072237	0.222768639036459	1.41741330969555	0.991488169727184
ENSG00000108106	0.646815936847708	0.321445360506981	0.150034280443614	0.33443903421539	0.133869760658255	0.393041366712876	-0.343292263070875	0.390363810609506	-0.30224751598508	-1.1443804784185	-0.639900732773412	0.348413160844393	-1.44533652727809	-0.422164560350726	-0.252459748609556	0.185926723714662	1.76969576768445	0.404715524688346	-1.43688511806647	0.61889448606967	0.337136188536928	0.360391348714149	-0.0148008994178935	-1.09625236788949	0.872839581523096	0.0542409521049044	0.0240683738275216	-0.625985501828219	0.0890905721828393	-1.927156133035	-0.768275510733423	-0.482793181807142	0.272871498124182	0.162714004489175	-0.555354878997883	-0.467223331411563	1.3807062173975	0.542115133634453	-0.795036929560712	-1.00100636701491	-2.24550570016947	-0.631909809806909	0.52707179602244	1.56021193461494	-0.578883598360622	1.51887211209556	0.515205567291662	0.907275969362636	0.629441252890914
ENSG00000007080	1.17382376585652	1.18060778852762	0.0829387963796773	0.78049670473727	0.251249505025995	0.449948640639686	-0.937459151004188	0.314190307829072	-0.128290577130746	-0.69461084303183	0.400651400187709	-0.568051595072969	-1.00373417688801	-0.894361652650838	-1.73715326415562	-0.170926941940252	0.550384339824389	1.11580572388776	0.127529524424373	0.305490916136475	0.0578712571063571	-0.129396375859829	0.398279444380078	-0.609631160397671	1.06522665819163	-0.15876717858075	-1.20804637684531	1.11559700284488	0.347108225772161	-0.439361647612169	0.134066110898827	0.148397722239523	1.11548800972213	-0.882181370932074	0.0245584180171986	0.330169138873537	0.436846706575897	-1.52187405138773	-1.32289639377552	-0.695775871062331	-1.59298504571095	-1.73609690917932	-0.317521111468297	-0.858278412691735	-0.577598854500122	0.635335079352397	0.676496268600114	0.30935101177526	0.0921171226522413
ENSG00000064490	0.152257993733603	0.462551840059881	0.465443621284053	0.841541879991721	0.760470396994012	-0.449625707205223	-0.297411974803041	1.41193475334715	0.228932149157607	0.876808266047497	0.666319871512251	0.984787709255028	-1.43875584200377	-0.74216068324199	-0.912216776155973	-0.549042725302522	0.448369220236922	-0.272804115943326	-0.149183956891542	-0.408709783579669	-0.716664003803161	-0.960286599509402	0.220943931455746	-0.244441089982909	0.0922677204188516	-1.36357104011234	-1.54369389246627	1.36014669303389	0.147641245885418	0.0109834040279851	-1.2346481419601	-0.547324296802323	0.930690608769899	0.715232057011446	0.42151579475695	-0.473705344251101	0.00378369550777	0.749386717002901	0.0118984824841024	-0.783566970552833	-1.26689308695916	-1.21675395377345	0.195296021160539	-1.20404530722893	-0.0284114314200411	-0.223591251664984	0.375909497747936	-0.0195701093180155	0.453349060951946
ENSG00000224914	0.330905400159617	-0.413512288216644	0.460411515120253	-0.201070905215154	-0.13424080485215	1.23126597180124	0.363709463520313	0.47553963797289	0.101833910135948	0.538270072299094	-1.07537119022364	-0.107269099048853	0.462766184440812	-1.02629072417936	-1.80196443555345	-0.340038631731417	0.331370131148512	-1.24080560797717	-1.40605497643389	1.09263362076652	-0.217285774891045	-0.510062757930946	0.496950363275346	-1.11304249899209	0.28607497722205	-0.978857115411465	-2.43839289415885	-1.05088127858823	1.53658620808973	0.317693226941716	0.412302055834093	0.56820449341911	1.64120906755767	0.196860986434947	-3.85118432773815	1.58135901130022	0.185221574877488	0.928296059739639	-0.734267828665579	-2.69401003450948	0.48062462314889	-1.2479935266673	0.319321968130742	1.35207929003388	-0.209927619915777	1.29188408038628	0.882714185808289	-0.666065551292102	-0.925103397687565
ENSG00000132207	0.477522591810341	0.525983221912526	-0.141506044306035	1.42281584828269	1.28313805775295	-0.494713693360171	-1.43688058557255	0.785827954089489	-0.494713693360173	-0.494713693360175	0.830841387702237	-0.494713693360173	-0.297058083338602	-1.43688058557255	-1.43688058557255	0.8046318120022	0.920348236146607	-0.494713693360173	-0.494713693360173	-0.494713693360173	1.35000183799848	0.464195823590535	-0.494713693360175	-0.494713693360175	-0.104731286593818	-1.43688058557256	-1.43688058557255	-0.494713693360175	-0.494713693360173	-0.494713693360175	0.888225250409759	0.433314909329098	0.8428084937095	-0.934818109758664	-1.43688058557256	0.868855960790253	2.07709871266738	0.59479666027677	0.416762582047243	-1.43688058557256	-0.430206827754856	-1.43688058557256	-1.43688058557256	-0.494713693360173	-1.43688058557256	-0.494713693360175	1.02823758766288	1.01022247151333	-0.494713693360175
ENSG00000213599	0.474108499311168	0.874228932944463	-0.199891732699125	1.12139202816442	1.35106361302095	-0.0764097198470537	-1.24046820443498	1.07972196005213	-0.49639509884478	-0.496395098844782	0.812182921960036	0.108704435786632	0.0952573922162946	-1.24046820443498	-1.24046820443498	1.14521109198856	1.17358002799665	-0.49639509884478	-0.49639509884478	-0.49639509884478	1.60559110722891	0.216848426616138	-0.496395098844782	-0.496395098844782	-0.393237330986638	-1.24046820443498	-1.24046820443498	-0.496395098844782	-0.49639509884478	-0.496395098844782	0.836660276510826	0.605774742538613	1.01002373364904	-1.24046820443498	-1.24046820443498	1.44926721694759	1.48474261716234	-0.496395098844782	-1.24046820443498	-1.24046820443498	-0.246687431066118	-1.24046820443498	-1.24046820443498	-0.49639509884478	-1.24046820443498	-0.496395098844782	0.112747380635845	0.989266580705625	-0.496395098844782
ENSG00000268434	0.530360191400297	0.535509829035118	0.871382539990803	0.0255440433466054	1.1530975313468	0.867225517192069	-0.329487293677104	1.09081759857244	-0.254463427968023	1.01472544759288	1.56878085567965	0.922045696242486	-1.22948406268102	-0.110449993464143	-0.381265724213676	-3.07502570230798	0.70250572172476	0.9791405988594	-0.0259474892849044	0.152988938594412	0.460197473127607	1.10914306369169	0.340489367864109	0.505515621407926	1.00857982760268	-0.760847734530922	-1.25112331676258	0.268685757745693	0.865003245152206	-0.758512708803621	0.669983665037743	-0.484612980235138	-0.0922944560413972	-1.08763721415625	-1.13372194536274	-0.0953827283620404	0.29509731677128	-0.308080108142796	0.160027897237286	-1.06898464847386	-1.33440363952244	-1.12347081766431	-0.00568091156908648	-0.254150281286446	0.567529893005856	1.08960803096901	0.782918131875342	-0.811258035195324	0.353574619285535
ENSG00000262429	0.765735373799666	1.16719861973052	0.218279152400068	0.629932348184112	1.03271810751824	1.26278255621056	-0.493604088259046	-0.284743587097539	-0.0207747604427503	-0.122878540031602	-0.0691380382235531	0.356520815690184	-1.1600585946819	0.100908105375251	-1.98002835404912	-1.10910609245023	0.45523725817646	-0.57686482480159	-2.08513992231799	0.483241990198427	0.786135191616181	0.53055520200962	0.320975292652775	-0.117207914557694	0.692925222094645	-0.0350158300030306	-0.331849082741724	1.37701916957531	-0.710051052377053	-2.20833485695294	0.979930106657322	0.289024755296202	0.206080980289557	-0.888479097932341	-0.282839876193174	-0.244766364633061	0.839342813353181	-1.13368364107009	-0.914120886870614	0.0955734186032148	-0.390178488803187	-0.824265222042844	-1.03200625296341	-0.287288016305287	-0.222624492488158	0.268699502040808	1.29553615835484	0.164983232718554	-0.164856563060466
ENSG00000162517	0.236727815866095	-0.0270751230677812	0.66590061821085	0.844651092154633	0.881572849643422	0.482127554202607	0.637524594811756	1.02499316625029	1.23996198875918	0.651556304273712	-0.561371809434916	-0.624116487235466	-0.747285289257843	-0.41113550367695	-0.584340143416603	-0.828890635156446	0.581896293745543	-1.22386162849292	-1.21728563950416	0.590165770383009	0.61116046446975	0.157983962522939	0.0927477303242187	0.436091386538971	1.68694080440974	-1.53846053223133	-1.77223847124058	-0.325719816141178	0.972671296697763	-0.738977748637076	-0.813302512527258	-0.76341105000119	-0.286609533734801	-0.980905522898061	-1.1170650322833	-1.25829327079488	-1.45792800982464	0.377278331318733	-0.394306694269048	-0.547882987551756	-0.484075726903419	0.159813641417933	0.0162829583434108	-2.63079280162238	-0.443206458767152	0.865935375809408	0.323095326710257	1.91635910785148	0.466694583615999
ENSG00000168256	0.0932578660407631	0.205541922084004	1.71037092857118	-0.0729615918786946	-0.484384585916847	1.03674565771781	0.659415891035585	0.296272391665066	0.762845726351469	-0.970779590154364	0.316002085322833	0.160022734464988	-0.371136396143056	-0.00127767811461191	-1.68717149974208	-0.238146399934281	-0.852547827061724	-2.25254016305457	0.847108799569861	0.629123054188996	0.204161478520589	-0.462771902301695	0.784118731419025	1.48742530325652	1.20837579222776	-1.17718973370803	-0.470144651820312	0.320444966264494	0.189453761402746	0.270240452011153	-1.03815819995009	-1.84953167899471	0.42352047174561	-0.387152822676072	-0.39032394950445	-2.11852183645296	-0.247811523623121	1.31462218035494	-0.522144466428251	-1.10906430564	-0.580014715956024	0.0725942639585874	-1.34924051986081	-1.31045593301544	-0.430439787975524	0.568408771061129	0.17786847673353	1.11715100736549	0.304973096466744
ENSG00000131165	-0.0709186869336114	-0.480505291672745	1.19315271001232	-0.135196115403814	0.165152652279953	1.2677214082071	0.958112391272933	0.884174668987366	0.788995583066442	0.22733790263855	0.0755122047450387	1.19269573198026	-0.204073268155721	-0.195143709214076	-0.605252186622921	-1.4778718478141	0.364057728622934	1.35526524105434	-0.925659389507301	0.0508586358938476	1.07263324497253	0.763683550234245	0.888273043868595	0.146885389260694	0.73778718364309	-1.09979235182872	-0.0349775258407134	0.654333749338489	-0.305723455908399	-1.57754331532891	-0.851976440798416	-1.6327171152794	0.565032173047591	-0.807053099348244	-1.59158837156869	-0.439948351899365	-2.11222006073702	-0.841406799462964	0.0707492572085531	-0.271307193700886	-0.396902860066636	0.764338234745005	-0.354190444997286	-0.910355514967639	0.0597879812405101	1.11005169750681	0.56442329445358	0.806377240382124	0.490417672263402
ENSG00000126903	-0.297018485105652	0.0980941213594831	0.655914728657679	0.719436649322052	0.893408129995314	0.880938896467839	0.99111999988464	0.852510950408024	0.932610776168425	0.638186703715678	-0.772596861474789	1.15930230770285	-0.397259665968587	-0.195856591553857	0.379347065504696	-0.479629073838871	-0.442821370059127	0.249609430308537	-1.49718604140949	0.516235421266029	1.25092953112263	0.699939151471846	0.334345388066225	0.51722405852754	1.34543574003517	-0.508413385348482	-0.140092162824091	1.25965250590622	0.413357198258206	0.430628783639725	-0.194641910526689	-0.574353042422943	0.0129374025699422	-0.437036632580674	-0.873606773465664	-1.32639907265739	0.0367400747139063	-0.0490803624828851	0.579664987951017	-0.403276358784783	-0.444245361547684	-1.37458402014389	0.189876209278576	-1.63281291666179	0.336723549664236	-0.233575611779862	0.664547459842886	0.618014481167975	0.456157289005199
ENSG00000160404	-0.312062137638436	-0.241561251354981	0.344157494395888	0.644037582281879	-0.157727228714693	0.581220837141621	0.333433494926268	0.43817190892512	1.27971330201999	-0.770125862306566	-0.898992555341589	0.331444016282392	-0.424603441866887	-0.129715989887389	-0.608412998639957	-0.504240875609882	0.143343684568843	1.2922917647753	0.252025370955189	0.785565651087053	1.46344977152551	0.398998964248646	0.426841996166644	-1.6426252940222	0.262499959896522	-1.31009352321415	-1.47301874440547	1.18558818929481	-1.12025239266706	-2.04140886643311	-0.339673262892656	-0.473807601038962	-0.341214056866178	-0.85861169882352	-0.683890857600469	-1.81556988557922	-2.17843151792238	-1.17899287631485	-0.634871388023395	-0.451444322351317	0.375220804666713	-1.06790654856695	0.192607911190538	-0.968595094062117	-1.18307404132986	-0.975401308019556	0.659513642471702	0.457943960356738	-0.0543470886206079
ENSG00000101220	0.863050723630887	1.67611152576712	1.3606375856159	0.549901887503408	0.229203126335669	0.282129068219781	-0.105285804145826	0.575692466574518	1.01938673610099	-1.03820527790841	0.182082371085573	0.280273941769633	0.148609893376317	-1.61322726299175	-0.2410400309837	0.0133826090122316	1.44847498754002	0.0767506416025441	0.721505805749298	-0.456063885569455	1.13185893277431	-0.680291042788531	0.439343414055605	0.208254901112002	0.822419314182779	-1.29193017454916	-1.54014993801968	1.34978893386066	-0.74981575935447	-0.8808944678142	0.224306037430704	-0.0785237829936261	-0.519772100501183	-0.60999537972127	-2.21311759113179	-2.90153959963363	0.123171607491783	-3.24214631005056	-0.41426958662208	-1.50408244783849	-0.345223389592035	0.138438620018399	-0.323962281760134	0.538873839161808	-0.302761024643228	0.43650755039257	0.8394115340685	0.335283237221978	0.16387318046113
ENSG00000171222	0.404776094723138	-0.265072594477191	0.184184629509112	-0.30446448469931	-0.531874698650715	1.82408201831113	0.752025908149011	0.0199628669374318	0.150484200108594	0.206675131930749	0.933268926222594	0.577262893043583	-0.0507031341436768	-0.945408373579983	-0.147770421962048	-0.976721219787065	0.281153228348409	-2.44608876427286	-0.291687212227964	0.135685127346352	1.21969464419965	-0.993999133518751	0.468993146387218	-0.783816613452677	0.480155333291531	-1.19739142509426	-0.874171606891075	-0.786088025793543	-0.0887446950668842	0.62073053160461	-0.802629763799458	-0.784796817169602	0.348892986085318	-0.707156592163353	-1.39538131860761	-1.77344026007298	-2.71863899636882	1.73513623062621	-0.00741526285061978	-0.574869076548142	-0.390870163366962	-0.454868489006106	-1.55005856436557	-0.126345306980404	0.0172473443830867	0.117068886378641	0.584401341041844	2.03643516867973	-0.178237973190927
ENSG00000160446	-0.0357804077387154	0.666912563175114	0.0426276291886329	-0.631069886686698	0.461437650865477	1.77151574609258	0.565374356219839	0.0423026430719118	-1.34098378600895	-0.112573339331278	-1.28571793995663	0.828400625338271	-0.620053104784324	-0.438849520813042	-0.49085044293281	-0.71883361032275	0.806095655432884	-0.670320204078194	-1.8345302324652	0.927013492208324	-0.0743028900146037	-0.210461983977176	-0.193379410648446	-0.0578521668917057	0.856842543182672	0.63099433516401	0.485448228752807	0.505365855799182	1.54568990417257	0.166541009990655	-0.579432828456435	-1.36917994334607	-0.534410686622188	-0.956853756753496	-1.03026477477583	-1.89695144540842	0.361478256416869	-1.02914999350217	-0.377907357215097	-1.27865678451433	-0.791602484866319	-0.861301306608408	-0.413262632207242	1.05563074977852	-1.99837149174547	0.0746373493754245	0.615427512002731	0.480658763863089	-0.322516473791018
ENSG00000169738	-0.235398198107272	0.334155757928754	0.733652298681589	0.0051629779509477	-0.761559527389205	0.810719952534388	0.0472538123138807	1.46449907452491	-0.578741450092422	0.639898663885572	0.108194903042854	1.49348752212308	0.439389903704744	0.574227201614892	-0.543334962108816	-0.0962558754044955	0.502253210669715	-1.59143507111278	-0.464906158061416	0.447822239811637	0.810989280354089	-0.0973036163124589	0.672534027572806	-1.70885073063849	1.08934127975224	-1.70477940725216	-0.746837807223635	-0.615066111310908	0.518474902316756	-0.113767888782881	-1.09437069719908	-0.855138736569428	-1.13655791231615	-1.38917616900118	-1.35338777880387	-2.65106861989232	0.36318431270057	0.425577330365667	-0.864300704054192	-0.593976761447713	0.23890414577328	-1.32076727595354	-1.29482890976677	1.64052761695585	-0.0364277896274787	-0.673974153868429	0.558882172850954	0.137713358014984	-0.618180480522564
ENSG00000174903	0.810457174227088	1.0449766568984	0.484306260446759	0.43829467840809	0.311540231237466	0.604755968235987	0.261524591687953	0.975957943554696	0.678996338451028	-0.136233295304126	0.209377902564425	0.809938394741026	-1.14644211572192	-0.318058822896926	-2.25546787732778	-0.327567258850871	0.546401547825127	1.20298853987131	-2.0089436814587	0.137455010318588	0.854230045538672	0.255211388350209	1.08960096589543	-0.246632272576322	0.971802149027908	-0.232605782095794	0.16871117149336	0.25896591194423	-0.471547657297199	-0.180311611507534	-0.105340347597058	0.18812760686412	0.634119660940196	-0.607493550665521	-1.27733599954756	-0.901946139384858	-0.300204554833471	-0.789582774093038	-0.742099633143666	-1.99232940864513	-1.28160894188948	-1.42464895335356	-0.866885230129706	-0.529875288608297	-0.262715080395045	-0.857746617686682	0.109617574166346	0.972395547171782	-0.470943777197649
ENSG00000254452	0.187354791852187	0.137265445770283	-0.20682101240449	0.38496665854861	-0.202600596801974	1.3819309297245	1.19412344764868	0.757377763646963	0.623154008735886	0.033024692276406	0.252754776019448	0.177701449178429	-0.693338369860755	-0.335753532693919	-1.29386643324966	-0.11361266890366	0.612780195942475	1.2295913430112	-1.20426509216518	0.368462500707087	0.725843001596947	0.685471672040722	0.660175336809921	-0.717655310775288	0.600610719058605	-0.0960968317776615	0.745243402191497	0.987918414728025	-0.722901723081844	0.25308776373821	-0.0658357565191757	-0.244191289558738	-0.14585381977263	-0.174946491806553	-0.849969343424795	-0.59686017638655	0.487660596392293	-0.554440952464432	-0.0726173124009677	-1.56436805705346	-0.753146631493334	-0.586054973668706	-0.238307217208002	-1.71156615102832	1.28819541511692	-0.941500967913021	-0.125045000969962	1.05194953470114	-0.218792955248991
ENSG00000213977	-0.758348231299281	1.28282626586786	-0.748962411218098	0.43619924138843	-0.0259661607620352	-1.06644239162222	-0.374954281758437	0.652390238424288	1.8047110336273	-0.0632528031723169	0.317394617818231	1.93075844494779	-0.670026087325108	0.167398500871627	-0.64368759070061	-0.287991790854112	-0.129141276505752	0.884077745895777	-0.429767645658872	1.42672728251889	0.396384619320843	0.569659501186834	-0.0341302673553916	-0.548083957198806	0.382923451520827	-0.398874940755033	0.0764576316639618	-0.94543545407169	0.199049044719604	-2.71974638280007	0.0718560668730726	-0.52635041145639	1.33126728415828	-1.11224168335899	-1.22715533070584	-1.00612532516205	1.82157929744558	-0.904215112263233	-0.598095085229223	-1.16723019077548	-1.51608533451734	-2.73324358247754	-1.37886242069259	-3.15430603012225	-0.760088835452804	-0.279387015061836	1.32555009223867	0.953841289354029	-1.17854094943264
ENSG00000111328	0.63654510184961	0.024413572833499	0.642847865678708	0.201646689473409	-0.597347619737974	-0.410937045205751	-0.653429348048259	0.673551943050463	0.464003912951946	-0.906142458000601	-0.330316966455549	0.375619003448914	-0.652498336049358	-0.273010845748002	-1.05169409318481	0.785111189318091	1.50088686843737	-0.205199443409678	0.999376466087227	-0.47410591328881	1.07086641961193	0.306371283166728	1.78338609546128	0.453472193630031	0.471147969565585	-0.927476947255997	-0.768529168203422	-0.891612462094801	-0.471658491173952	0.701741185810435	0.522057489400002	0.762796020316694	0.900905702871823	-0.771582407448871	-0.742831234222689	-2.21970150727859	-0.042914549644608	-1.72302282619793	-0.887164120019556	-0.816546715224728	-2.02940299013471	-0.627707678033478	-0.407704479387811	-1.5830123442749	-0.927482637688614	-1.00999641267385	-0.0398474095436843	-0.833914299236679	-1.07451267540898
ENSG00000235423	0.921365557008974	0.320567145821688	0.528933821983047	0.164465701917522	-0.488661519209138	-0.299084267532498	-0.712028918136945	0.42181595933796	0.506758565227667	-0.152665330354728	-0.728466973499026	0.0299294066785704	-0.263019924211061	-0.169065840241929	-0.967025971515058	0.630665984980822	1.17768197661486	-1.087526625468	0.341597978945039	-0.572404818100562	0.987896196143737	0.258674109468429	1.32253092703067	0.26030203370899	0.68190198394745	-0.516340044296822	-1.18968246706178	-0.642264350334551	-0.43923325181242	0.142803838059483	0.448330865181131	0.382956653236308	0.695578071823691	-0.749662528966255	-0.760976988425242	-2.47318952759645	0.317001618518882	-0.90232673264222	-0.426481930000086	-0.730629469636178	-1.39991903530192	-0.604573188611252	-0.71374154985781	-0.522675962019772	-1.3348803756214	-0.575472260765035	0.0535360169420199	-0.859737986399455	-0.626636236857257
ENSG00000184678	0.604711861441352	0.489018566418246	0.196722744978138	0.0451398869178471	-0.138650087646624	-1.26298199112407	-0.710512792938347	0.541997109039834	-0.212162409567985	0.192100996367965	-0.261052099475384	0.725641104246034	-0.995936450462458	-1.08041178180034	-1.91246080206168	-0.476164989543552	2.2104916791615	1.446307649842	0.127273304426227	-0.279798905500788	-0.1080015031557	-0.208438451512326	0.162039661255542	0.435382656971087	0.649081722178123	0.432289144117953	-0.617707939187285	-0.139722030119208	0.810986669129417	-1.14781730077604	-0.0740973531272493	-0.400981328950684	0.0745005597147652	-0.248519085764852	-0.496810462094786	-2.16224772053437	0.503358724811538	-2.30069214144631	-0.392810979902332	-0.884737839526345	-1.55923064646691	-1.34588718747184	-0.107028127831742	0.583098960746104	-1.02312524236161	0.260790376878262	-0.696092653740711	0.954441535373513	-0.399671952273544
ENSG00000180573	-1.55927949466582	-0.287226964641164	0.860003863941842	0.207504505871741	0.268907654371545	-0.332721256246295	0.115240206650594	-0.0996548570754887	0.178778929521652	-0.0557416883009536	-1.18253291120143	-0.336244987034154	-0.926381888182042	-0.537625010189086	-1.79580454735515	-0.06369327742872	2.413755343127	0.395715650406367	2.15709180074803	0.842795621445672	1.6251352522581	-0.821610172875096	0.458390043806813	-0.496735661436509	0.0252725676392399	0.639943632154165	-0.294929888434885	-0.690751430896613	0.890876143906447	-1.01670641333722	0.998990190652202	1.22468091398715	0.646380336136963	-0.294740935174017	0.00838853265833083	-2.46889775641603	-1.7653003740132	-1.33477381193583	-0.520366413800426	-0.785939345736436	-0.902980321174109	-0.588140557553649	-1.74904479484998	-1.31433477277812	-0.542805860822244	0.0932156764736192	0.0655254832061878	1.22199761486436	0.858769630536669
ENSG00000085063	-0.523891626759371	-2.00319294511698	-0.724608032382936	-0.751030940384937	-0.909783819282959	-0.497546761361615	0.167198377046866	-0.62327471200864	-1.42907500398501	-0.418596400661517	0.186400047258736	0.244484367079442	-0.565230406834124	-0.394979608647609	-0.219709743310845	0.00207096498706313	-1.27992221326615	-1.53379164205571	-0.470080737517743	1.69983433957185	-0.294445699858369	0.0334338126807049	-0.0207215063671376	0.781279132725848	-0.129128093428831	1.14728460199169	1.36134915178737	-0.759843234316205	0.337143066161233	-0.573041917359766	-1.40828463199974	-0.61234546745476	0.394151152802258	1.22104253724006	1.59528104170225	1.48101267167625	0.485412083214209	-0.718599499953082	-0.949183823055214	-0.279981569543999	-0.909355838965725	-0.348118850275011	0.372045318952485	1.6137569243135	-0.532790193830635	-0.794511680297084	-0.82123266970475	0.624943610302554	0.537555155327743
ENSG00000180304	-1.07518377291436	0.00701360139313962	0.0714259148779218	-1.14541130991434	-0.437457461340672	-0.82032691311693	0.382026600515955	-0.354913235547715	-0.0412365896196872	-0.568293709030062	0.0306928973752978	0.00808946296428576	-0.475990883026875	-0.748028297448461	-0.950852000302385	0.101389317441836	-0.943796410835077	-0.125366395714972	0.945110939378932	1.2457170456215	1.16647227843814	0.879354478535164	-0.375395242067561	0.454733859601072	0.989770334922321	0.247926679540872	0.283462366077393	0.781873231477368	0.530437287963791	-0.860414947980959	-1.16728307473627	-0.501078356101449	0.719761446134301	0.249827800893116	1.96368473677616	3.6172276498838	-1.77355675426336	-0.490967825086123	-0.446164473091091	-0.726689476013546	0.19454090085952	0.127500871687964	-1.96118101536058	-1.47778025029123	-0.419229453227843	-0.212861768406087	0.680566056252571	-0.370523737249293	-0.252986205312208
ENSG00000120306	-1.24404212001511	-0.537659754979875	-0.743162249425942	-1.49194714814481	-0.709129908210169	-0.81497372548004	-0.0427453635044596	-1.11888707317487	0.199683078026911	-0.365632714371305	-0.4800827819407	-1.67107873129511	0.177609170166528	-0.591939834558532	-0.272965326052411	-0.294208762493964	-0.464993463926784	0.434437358707557	0.884952878346715	1.9722118595351	0.0204825186295256	0.619978041490908	-0.124863169512802	0.586667391467878	0.917126830972774	1.13597592267843	0.408841132061662	0.532349604558387	-0.260435047918519	-0.234432471848376	0.427261251818768	0.706821126603235	1.38084566105725	1.6889176494614	1.31292005908028	3.21909467764762	-1.2390188518106	-0.640319215450495	-1.33464984069959	-0.836478665032318	-0.590289910558275	-1.16125721543247	-1.99423615889907	-2.73891580335418	-0.382392273930974	-0.27051011805901	-0.207033229143429	-0.32739240049439	-0.706911163834428
ENSG00000135838	-1.47667287233358	-0.844503086450214	-0.218970081347106	-1.6941187092318	-1.51800296122332	-0.648853354955688	0.397427780597822	-0.772062061659787	-0.421836676528847	-0.520601511291109	-0.380282536075363	-1.25440579463304	-0.162155101403866	-0.505887749531234	-0.133716684949389	0.310739212883027	-0.642666239668046	-0.180791931926963	1.27607210241313	1.17285478608472	0.643451142963283	0.362443766509876	0.0375292187267103	0.391913971259876	0.98488873159531	1.25070854788063	0.178185916471386	1.1240854307246	0.468961075998337	-0.238561614548667	0.300872878782438	0.819109591705496	0.718338163538295	1.37383709200886	1.64118170245128	2.73146116820598	-1.37553450582302	0.792330167355174	-0.321282042029239	-1.27179805663802	0.165719477485911	-0.163494833354493	-3.22791044029945	-1.06596366742177	-0.0866332061866981	-0.370246120246387	0.537915649807768	-0.268008061528737	-0.0630414141463652
ENSG00000197208	0.0516818209565685	-0.66797453381302	-0.129609883853506	-1.35204414112874	-0.697807598481898	-0.821467008217851	-0.327926546063757	-1.14551032596101	-0.416469011904999	-0.271772532179713	-1.04882822572254	-1.25588033683296	-0.335379912458912	-0.448778487551091	-0.851994528819985	0.320865736748424	-0.86141958835229	0.543543442950776	0.666547434210353	1.26947840908233	0.282516179075496	0.456865262065909	-0.149805031270878	0.430941136423269	1.1486339915156	1.19600523217076	0.385539867466304	-0.00226343481308116	0.470517966149397	-0.347050650368578	0.223448395013935	0.881295203991702	1.53696703286635	1.18965899404974	1.75599112413962	2.7426981947787	-1.49096427741632	1.22968682869869	-0.190181033477524	-0.813993705000289	-0.457682698309063	-0.126986961945262	-1.7386169159343	-0.63656849920375	-0.105667517939109	-0.698100508244804	-0.00910178298431907	-0.173085035101676	-0.153832759116565
ENSG00000118520	-0.244668459552786	-0.448073834740059	0.0482398109097732	-0.473595518484692	-0.70748664224755	-0.519395325432078	0.564474270699252	-1.00881019792999	-0.267708152059965	-0.345771162686466	-1.95963682376613	-0.394667486772998	0.174496339689992	-0.59111582688115	0.172438074293366	0.498794078830978	0.649216279501801	-0.0572968503885608	1.7398752289824	2.0285605063643	-0.217271156350174	-0.103061094126054	0.526837673576051	0.167037728188133	0.0167275672742687	2.65588322910798	0.228744652720446	-0.16765195749068	0.0597650179209555	-0.288423575072407	0.167357483813878	0.195890204791906	2.24562088066373	0.802879900913597	2.5657438684731	2.36394094537527	-1.34358794372321	0.697369281998632	-0.760612312939283	-1.0455650999092	0.0843115552068675	-0.660023553704877	-0.586714316489904	-0.438426488588544	-0.728385040519909	-0.0981677696077082	-0.421544368847592	-0.825953811625987	0.0194421419596854
ENSG00000145685	-1.25741253102616	-0.481025775838379	0.0678366208265494	-0.499111599318434	-0.582867639356816	0.149243599881849	0.141164277147827	0.363971622470046	-0.030507956748677	0.742356891941697	0.343684161067928	-1.49163093431647	0.316372184283374	-0.500984483310245	0.0974198522432201	-0.191545425951245	0.0455330114401338	0.764216619512567	0.426008082742763	-0.0131108214674575	-0.578903368658434	0.459657639508078	0.823303809609916	0.0874661583689266	0.565458197266743	1.03104286018961	1.37688982856289	-0.289215223120277	-0.177119245398741	-0.612309184992908	-0.444059633461819	0.902566363859769	1.15383705519331	1.24885323338199	1.30941818263862	3.3779255381654	0.20469103598904	0.271221444020655	-0.23613275266399	-0.582297818498304	-0.42068877579874	0.149158908262463	-1.46731508212235	-0.603134461773147	0.0767717478247427	0.513190847329061	-0.531234888511137	-0.619354563935932	-0.295612899369429
ENSG00000233006	0.113662419740693	-0.19780267796572	-0.108400041355198	-1.72078165756991	-1.20401286841923	-0.0344453333224325	-0.0853728198229768	-0.505517317390569	-0.90969464748927	0.12153564571605	0.250778767681024	1.0716870185613	-0.548166398974393	-0.181179994689469	-1.73810581499452	-0.437925817791816	-1.62203820318604	-1.12944794609516	-0.527661505362398	0.847970991138599	0.10656079671284	0.507721546619498	0.0382916552956378	0.773850827211707	0.400954832488915	1.59857641809794	0.146226087781881	-0.526696391485525	-0.13225463019759	-0.0222387947504456	-0.0300732795625254	0.333857765985234	1.04485800883016	0.795166361123567	1.36645761128592	1.95494335733534	-0.127845877506156	0.617721834329415	0.492734211319128	-0.262336255208301	0.525820919914668	0.128079273904296	-0.99801772424281	0.363586675046721	-0.199014319281973	0.529447114966158	0.0353655427280605	0.134667957805058	0.394627389641673
ENSG00000182253	0.949942427073238	0.55304804454256	0.312797515890448	-1.1739107683178	-0.57731123001494	-1.24313842005961	-0.338552384691529	-0.118542193067282	-1.16660127722044	-0.298807319947313	-0.508801538930286	-0.80918602258237	-1.26937187008532	0.544322055334893	-2.06427460208436	0.624454378267249	-2.06427460208437	0.876140725029174	-1.539617407928	0.268561929873468	0.257654015114845	0.963919169475945	0.656240097320691	1.20239710289528	-0.812630289865277	0.545068317056727	0.0366966645115306	0.973587698224399	0.965093988806137	0.924717200668225	0.62619749421657	-0.355593501572072	0.38578497630763	0.511045318055899	0.815237879229614	0.887440872761796	0.414970147464441	-2.05482694333518	0.439200655247131	1.25551360130678	-0.429979473159684	-1.14894916396658	0.209090309654004	-2.05482694333518	0.173710972426045	-0.266425746041292	-0.295041877071884	-2.05482694333518	0.217341823293322
ENSG00000261054	0.886122734036144	0.592379737734867	0.004416558004715	-1.39428994839847	-0.281748136943469	-1.39428994839846	-0.871310553200557	0.0380610244728026	-1.39428994839847	0.0905733415142264	-1.39428994839847	-1.39428994839847	-0.811670379578323	0.672544250008624	-1.52813704176971	0.780825270980786	-1.24904571738739	-1.39428994839847	-1.04124922695614	0.417008137362017	0.123504839608606	0.467920607284053	0.421121392737629	0.880785004725667	-1.52813704176971	0.0049540043333256	-0.327912283906535	1.05522993877784	1.71557498747637	1.32346875676365	0.581199017620519	-0.234091435285402	0.0674638291397218	0.330451740992017	0.632481584146711	1.1004460194922	0.799752590896073	-1.39428994839847	0.671510734317698	1.36069098323949	-1.52813704176971	0.0608705954838815	0.595435568588476	-0.638531786760237	0.277123059548238	0.367021119323495	-0.888700869026351	-0.940537788205551	0.245312841127665
ENSG00000261616	-0.0150817940329062	-0.395949638725992	1.3557594677787	-0.426968147722543	-0.764989502131665	-0.627807097115264	-0.764989502131665	1.81435294124924	-0.450405772884081	-1.42957035076136	-0.630729204654764	-1.42957035076136	0.719929181210189	-0.764989502131665	0.262624582146981	-0.764989502131667	-0.764989502131667	0.828856105430897	1.02452675584659	-1.42957035076136	0.692316505519163	-0.37720898774511	0.593083315635764	-0.059726556984408	0.176872326556443	1.2884152953647	-0.764989502131665	1.34906838566852	1.00045121711167	0.495282456054325	0.492773783083923	-0.764989502131665	0.600137126622263	0.161681202598948	1.40222274534675	-0.764989502131667	-0.764989502131665	-1.42957035076136	0.000341224624057119	-0.0695116978163733	0.558754774599566	0.848294365724468	-0.16385955929846	1.30829488287732	0.973009794543407	0.0274454692783247	0.623696211277049	-1.08746996108185	-1.42957035076136
ENSG00000187446	-1.06401357340148	0.0187816020686064	-0.198299801574145	-0.42374985409162	-0.563794625203702	0.173083251347636	0.88972922317795	-0.0284258434637401	0.311978955660454	-0.228805300918119	0.18417470474783	0.156001659051038	0.0754451081441269	-0.125083613630171	-0.193406557833241	1.16072103407608	-0.578705694990121	0.412454900402441	0.0147724795335526	0.662517650312486	0.388062743533387	-0.706784189419872	-0.156334049640604	0.702386182799014	1.26274674581755	0.163140189800916	0.40885491738055	1.37456964793345	0.740761945075877	-0.206720159758265	0.00698707528328572	0.423234357408421	2.33276101120202	0.922377988658448	0.487859700278968	3.45689791192023	-0.638905041970691	-0.161443448222449	-0.0796762106423898	-0.524340553615793	-0.675414842132457	-1.49318409236883	-1.42915480944458	-0.623076761477625	-0.0266874388408398	-0.543127553672558	-0.0142333346097977	-0.655397670802188	-0.499554921734414
ENSG00000197111	-0.929600049411148	-0.347071201564277	0.363849436931231	0.383835912929308	0.459466391151719	0.0532107717372347	1.15998964143265	-0.143603940654623	0.506269487638809	0.7568701577691	-0.101764324635395	0.599524616519226	0.854039013432451	0.285416393558694	-0.79521295015788	0.55260193696101	-0.94256805734712	-0.13134813191962	0.132930181484944	0.12903583238593	1.07888276403715	-1.27743002742397	-0.0499975299360624	0.0656929292191267	0.761393610053238	-0.925448713861805	-0.449803645700144	0.578989230151255	1.38260638708701	-0.940420071206502	-0.0261957734748379	2.00240802868679	0.942848685005976	1.05190938238411	1.12890519339242	3.31892247447203	-0.665536306016765	-0.4772901125127	0.0958527766516438	-0.33019339479619	-0.0959173459885285	-0.243672315161342	-0.688533186658139	-0.617929329591111	0.756585079602191	-0.514224277207457	0.130622503744955	-0.687092013268797	0.359272059785283
ENSG00000257379	-0.474186147068087	0.102466788941426	0.487473440437528	0.350586592631836	0.643489547123694	0.352525952401073	0.796431392071096	0.00541539725798445	0.285374368484569	0.463373005853219	-0.571193766360479	0.382391323417599	0.313438384700998	-0.218843793243805	-1.38725668213678	0.118767888172106	-0.607894012129283	-0.235233930385266	-0.247125511381109	0.65323098698644	1.10115873974742	-0.990528297338784	0.0754316946966941	-0.0405903065619283	1.09136859390333	-1.18261938693468	-0.778037610880083	0.416129961673914	1.07282891250632	-1.04397180202838	0.033039256691121	1.71797763239672	1.16633234707407	0.711910801863439	0.574150327995335	3.21586131165897	-0.581806114557005	-0.652468822351441	-0.250112718322795	-0.863121610319083	-0.53727237838103	-0.656375155170424	-1.25567200100945	-1.0442419635094	0.330998206581478	-0.681769506339834	0.447552430070612	-0.181247089705098	0.605587171769727
ENSG00000158109	-0.240319509902125	0.0336484470446009	0.45798476017208	-0.0513251574823454	-0.296106199088556	0.154091322106489	0.397748925290931	0.144896601808976	1.11925250193506	0.661872957177666	-0.484923900872921	0.67138150334464	0.448631491102862	-0.534417758879962	-1.21676920882687	0.164799944515314	-0.900711891420795	0.695316373715469	-0.0824879150339401	0.0661840310731874	0.17100145329878	-0.398344106280604	-0.0369795096669728	0.485942630183526	0.635231534952453	-0.980168412241847	-0.0347042499741457	-0.431885513942077	0.40696059068344	-0.546893092099344	-0.747757608543576	1.42209732504738	1.49534798879254	0.64879274983045	2.07552477503527	2.64658367178189	-0.492243275270445	0.683344692970971	0.285018289402283	-0.96762929730473	-0.223289097358263	-1.44756584021853	-1.03575990939622	-0.222640465864243	0.406551527856825	-0.552445962523364	0.34729505248688	-0.0939175370311397	0.84195245879174
ENSG00000118816	-0.881168823696516	-0.365180366331773	0.174234359650531	0.0790783162565874	0.803465806165323	0.376844788699789	0.790175140844215	0.57528989621624	0.502151941366196	0.999022142897548	0.111888325602968	0.583540551734656	0.809133566515455	0.268543154341517	-0.667846769714644	0.356222007795062	-0.794216115385111	0.115300187230755	0.141710575846425	0.100411401806994	1.05066886258493	-1.07292588090937	-0.00850716034008299	0.513771404208097	0.645298765431461	-0.40050529016804	-0.42188031103591	0.617477657918391	1.10821201094249	0.26079531973273	0.0356683490784401	2.13535891605311	0.996506201108322	1.53675447543128	1.26896739452788	3.05616680212692	-0.560129323767582	-0.294046227992283	0.468413874459725	0.336637889834352	0.197717303749723	-0.488365085176796	-0.567348279174172	-0.768308920758366	0.931742849726785	-0.446496404192574	-0.210326165626317	-0.562919532377713	-0.0248180098506448
ENSG00000173812	-0.61054289357896	-0.178503289495859	-0.783181301776864	-0.318785076406615	-0.735023302765104	-0.205694299238497	0.280902887411138	-0.352083100728088	0.391384809842298	0.916337422762726	-0.351864425605034	0.0722255901544398	-0.202985505135888	-0.534088421860632	-0.990048518068619	0.202811798881226	-1.51873699631148	0.729487851768464	1.1326805991424	0.508021150416495	-0.11732103589568	-0.943221816347104	-0.129903959423654	0.0793381977412302	1.7276741589364	-0.535588598203387	0.0884741050994414	0.00937632006061605	1.36029634281861	-0.846100067906469	-0.951927906319316	1.79426540384021	0.661493027960888	1.67271877845526	2.41589714378936	3.29838374014893	-1.19302075054711	-0.867121864052983	0.113780011100216	-0.687833150019572	-1.20130163644305	-0.950906764563574	-0.978575891223441	-1.31724114003318	0.228418822307581	-0.903460316751516	-0.211492270681589	-0.670855827429828	1.12179281610337
ENSG00000087460	-0.393878186993485	0.614926773936578	-0.588035274001004	0.032299755236589	0.714540831442297	-0.322115364443658	-0.0945780336867418	-0.168390315500834	0.38775447248938	1.20064346692798	0.436674326258302	0.400524167857587	-0.293749962391974	0.139412633541708	-1.14549667049818	0.292497225957784	-1.01513802972317	1.42670922389229	1.25780007308622	-0.909846409772323	-0.323401793459068	-0.976133755865753	-0.124510787828199	0.467648273114858	1.98539596909096	-0.916935173795782	-1.04819709524836	0.345723367417854	0.31509157944036	-0.268846714306961	-0.457798832984247	1.91729122156102	-0.342876512924517	0.765708786155503	1.59604246137175	4.17520778458938	-0.189878423221911	-1.49683921241202	0.375467872928914	-0.414122778108185	-0.431259175768315	-0.228216617053436	-0.846805630420558	-0.438388684811204	-0.159599149431898	-0.473604182466371	-0.867355157333938	-0.243569035083936	0.437574357564398
ENSG00000100030	-0.0282079106459197	0.296517036278265	-0.519979792638998	0.43859495199504	-0.235704080706076	0.178935564381434	0.0114545899156159	-0.133552323091395	0.463950114531042	-0.0428750628602418	0.2416887809919	-0.638574003040795	0.250643614184549	-0.0640553103425497	-0.554348704139373	-0.347672492229925	-1.73350592247354	0.976980287866141	0.240836400571674	0.684089095112981	0.478750776405533	0.495257527612377	0.379128360189976	0.401585209534825	1.15677587127974	0.229732403418145	0.185536994036506	0.105511925010215	0.406621307010403	0.0181451377862418	1.45640228862595	0.846166002831536	0.897104112777248	0.496581586209925	1.38572268593057	2.05513399380465	-1.44299848326805	-1.26315898256833	0.787570972306483	-0.462050411854033	-0.236216256182919	-1.02651670888203	-1.56361500763227	-1.89924616515576	0.53233223003873	-0.894084036695689	0.212353417488742	-1.26013111068516	-0.290895141048617
ENSG00000156639	-0.298903787835292	0.800659040567957	0.586798963724087	0.171335382195177	-0.356703391893185	0.209219713119874	0.503424529546859	-0.493886234967807	0.908982577322887	1.23335953237196	0.249678335313697	-0.0570096197796472	0.342221771859319	-0.258327585434641	-1.29288053565114	-0.0319907525885879	-1.91004924359615	0.0701230525710105	-0.775204089339803	0.370157366234811	0.511016955779144	1.0785458503316	0.65891514193609	0.545083762051353	1.3990897044487	-0.29060855586218	-0.366954325387728	0.625966486505346	0.697458274589259	-0.122873232204294	-0.184887480893666	-0.448568564889943	0.213452123059335	0.387288330836032	0.359121639654144	2.68217631615298	-0.443298337933063	-1.1319219279884	0.328382829896474	-0.509972029059864	-0.419894107075292	-0.60525662053132	-1.5046229127645	-0.888074409805177	0.991422504418336	-1.18867293975624	-0.0900105943250662	-0.666802906797991	-0.519149251882664
ENSG00000182795	-0.495719152335827	0.201558795586649	0.540179017326239	0.553078193924903	-0.126344243145277	0.128853939696468	0.427726371321466	0.0998583292177193	1.31668575612189	0.608679044209576	-0.076079314517606	0.72078516933569	-1.85937698016443	-0.175687302687752	-0.382453011761481	0.866085117631042	-1.85937698016443	0.100568873609157	0.445262732394775	0.959297763202541	1.32009822646037	0.0548709136954815	-0.441189764769042	0.436317746258051	0.812915071698664	-0.0260797419208478	0.567116527346518	0.199691646073216	0.492182514389242	0.379993122528324	0.286624398814032	1.32329817486013	0.836762089732963	0.848298653701563	1.88717694350183	1.62236295993427	-1.85937698016443	0.208887908713229	-0.476263014870683	-0.0528553516503769	-0.149813155193624	-0.918834472660391	-1.85937698016443	0.598775790765017	0.155493060861871	-1.66487407323333	-0.169538363894059	-0.149519627798311	1.1640934630531
ENSG00000123908	0.108076953270773	0.349028810666033	-0.354083274803654	-0.0560695069097863	-0.13804705889391	0.0988312496057863	-0.26363228087804	-0.129591292165301	0.147648605883137	0.343035382860577	-0.362306260297951	0.580273086411709	0.379744721035211	-0.586314881042228	-1.6405292981781	-0.72678323639617	-0.906714171258708	0.206792789331487	0.0212319986487335	0.480283906661928	-0.2884390666353	-0.211837038502069	0.0107979691790291	-0.0517563984028086	0.685931929761984	-1.29078874115418	-0.907553881434553	-0.473442356350019	0.0352423781058802	-0.450539119983424	0.069678946795509	1.75219767763338	0.380557709054493	1.04660970292221	0.72277895317945	2.65100422906975	-0.667651166440787	0.840088501659644	0.253634162257278	-0.213328834248587	0.0393491661303874	-0.897621732363272	-2.07231158806794	-0.7969619742575	0.676346661742049	-0.182118531584509	1.25088527851875	0.484045298694989	0.309577394004676
ENSG00000141867	0.282089279102141	1.00225115888341	0.360273579265128	0.242217200845874	0.146155492239406	0.222349319670373	-0.13297756157761	0.352485448968492	0.0543997466242798	0.53400999984974	0.419789734905601	-0.19616277713049	-0.253607908992641	-0.527985790124296	-1.52513648745139	-1.2097191758244	-1.2442925605197	-0.0533705065383521	-0.514528754888182	-0.491717606397771	0.0744234574130103	0.637207554640448	-0.0216936584052461	0.0244100777921283	2.04284231047917	-1.35676951565721	-1.06814648472868	0.600818533677133	0.0734082552793112	-0.241803676606785	-0.26150940911827	0.516977932024687	0.286296194397652	0.169188963987456	-0.358557487471192	2.58474004748498	0.06933464567353	0.156269403058829	0.203368673000107	-0.331522292995319	-0.0813448131990667	-0.62228238518395	-1.19229269680399	-1.19304485376392	0.0716384865286596	-0.516883407387628	0.31053246737414	-0.417107692843589	0.524013182368693
ENSG00000163374	0.407632669435481	0.26067030265629	-0.191621892825806	-0.492737635202486	-0.00261824197422244	-0.70556605044289	-0.59267407230539	-0.492092154876468	-0.598727658392654	-0.157711473538958	-0.398346547747572	-0.902040910163566	-0.290229343988346	-0.731183395052579	-1.47608419228033	-0.758366155710054	-0.183481858346771	0.342946624875376	0.986606348234185	-0.975311872268699	0.397176969242167	-0.297931974054326	-0.0997484646351337	-0.476190122908054	1.56905377357116	-1.35045525925846	-0.75621843277386	-0.49464801008008	0.108379366941457	-0.36068167813456	0.406250568797725	1.62506395970267	1.45190084681807	0.293342684404816	0.968734666611046	3.15307605497728	-1.20579694043941	0.32648405912442	-0.453506085546163	-1.35321494629151	-0.74742711205327	-1.21111271031932	-1.25431119617541	-1.04067892956665	0.204343566440596	-0.592396717181151	-0.052379649338551	-0.148898141296854	0.277608118675563
ENSG00000177666	0.150067756540651	-0.158129831733199	-0.153397034903358	-0.0512314150422095	-0.165999242255726	-0.172824392800605	-0.543042733536269	-0.243827766668379	0.209639047917263	1.84859754304318	-0.169499305960433	-0.613307584618055	-0.0673534756565712	-0.775810210258945	-1.3861709733306	-0.209681109486014	0.153139376300128	0.92602298429739	1.17125001033344	-0.131835319354843	-0.0313978396093832	-0.649219814410526	-0.163968711260087	0.0560576511728808	2.1595162207496	-1.57717401923493	-0.473140596426133	0.0831462182626202	0.601980662524226	-0.709467302601535	-0.0622667892950962	1.82726274782052	2.06939545084237	0.630661304783556	1.1618147537791	3.11344835979007	-1.18601082697429	0.0504433140254155	-0.139709645160604	-1.27080640809181	-0.529532603864673	-1.10650279855793	-1.38409805669121	-0.557412828504086	-0.186708999062264	-0.870949081427072	0.173730470166488	-0.202727756027914	1.09034805706206
ENSG00000255108	0.460530529350436	0.027506803452416	0.0757094897442039	-0.257978219371338	-0.243277861383754	0.0439602516001703	-0.640819386083784	-0.0665180656341658	0.154651756772421	1.42556446345822	-0.632912727364135	-0.280821564696862	-0.545381558773607	-0.845502266732126	-1.29959601611249	-0.95119840556646	0.414381264955845	0.801448078836719	0.484919982787419	-0.12617991378086	0.0828918336321995	-0.686056113956119	0.0593127332864272	-0.186004771738485	2.04361679693112	-1.9218630477249	-0.137835376901659	-0.768808504089673	0.560666063553308	-1.12697701044308	0.0978524020685855	1.77807096403881	1.98628912606596	0.325942641752925	0.807758767380907	2.51368795936637	-0.418282195633519	0.700129742908762	-0.205454915219869	-1.22940483542787	-0.821458254416569	-0.592594857978399	-1.61223313832059	-0.294617592139961	-0.51974290178066	-0.168527620532298	0.745028701311849	0.500182265311292	1.36088711510215
ENSG00000198925	0.702002247316858	0.14067526266691	0.249952880825225	-0.0287962062737258	-0.00190354084376517	-0.356125266203354	-0.396381266415476	-0.300195788808081	0.632976941112242	0.497076330146178	-0.237388556799679	-0.590424374930515	0.130576209826247	-1.17052723404324	-1.44449277249376	-0.280224378523497	0.0854460008977454	0.547055031004182	0.846902349393327	-0.00107425326385572	0.0245416979259431	-0.491104953149465	-0.0206475902014725	-0.217512056997395	1.54885951913158	-1.35729384131567	-0.740072668775343	0.363448623992447	-0.355954007904196	-0.236799425710229	-0.00629688465834806	0.90662045366369	2.21668014943432	-0.23538388811106	1.04238195581654	3.51233626026552	-0.953153319791848	1.18061390814208	-0.0707910282375654	-1.25497544028991	-0.671858806067522	-0.817396961104697	-0.468849206225388	-0.396577245338664	-0.235946027432106	0.2778151376871	0.104889166602187	0.091017316064438	0.896789693121747
ENSG00000179632	0.479384014713258	0.0351881562931622	0.0425961255309389	-0.0493215547546631	-0.0186066223343028	-0.068434434774007	0.0542182721883103	-0.247875739255032	0.58165539670494	0.230331917717398	-0.909281498237439	-0.414821441559863	-0.498425502708567	-0.454043910705324	-1.47274542393105	-0.6219760290012	-0.402530878885612	0.332184273783025	0.310484127156837	0.377408130608077	0.543949775489744	-1.23660040392498	0.218433001345295	-0.0391146045949318	2.01913033556032	-1.95745380612448	-1.23879254846972	-0.257561723672139	0.584777750853591	-1.53401115427023	-0.262063014937798	1.03286438520523	2.32154056211249	0.55619848254052	0.885809964143117	2.62235500937811	-1.50532873107403	0.994046711175574	0.0748739716244885	-0.755471316689631	-0.689132118448185	-1.34064362309196	-1.51168754174083	-0.118408716136086	-0.0182243027904131	0.030008111033496	0.185774397874859	-0.0657544523639162	0.87612667022615
ENSG00000143321	0.770533549530374	-0.013743014136213	-0.284550902475289	0.0741974712609449	0.444850662157454	-0.21771374951919	-0.614303543726738	0.315041276057042	0.253047266952884	0.6963665801376	-0.178190044120005	0.381858186441899	-0.638189128392892	-0.898275167719282	-1.63974881123055	-0.267960902196298	0.643472457714963	0.709443342236174	0.288512393798831	-0.108427415913286	0.371248095779423	-0.72355828706086	0.0808030634872008	0.39803639750976	2.22268072522541	-1.2010242384715	-0.433286132117298	0.318065818403704	0.35341754379454	0.00643359131765986	0.109959944408757	-0.355522448464657	2.51510278010285	0.99664623336632	0.760540880725245	2.11241489857873	-1.33147072258949	0.0334267126017029	-0.779462745834945	-1.69811882958824	-1.01554007324318	-1.80829420403366	-1.19016683168519	-0.499187637756653	-0.385803900830333	-0.264799303329672	-0.452031745216263	-0.367106003203146	0.284099421721526
ENSG00000103502	0.196090125113995	0.333941920345841	0.408173568866604	0.0686813933986327	0.380906868022226	0.259210957697723	0.202953754784993	0.092018214942747	0.493459410032699	0.621558714503609	-0.59731516571348	0.210754037645334	-0.387063737185339	-0.72933392911153	-1.08069804596609	-0.355891183215493	-0.214232206393972	0.416499238597873	1.17327633805322	-0.195158480057298	0.894143418524429	-0.950512874203881	-0.112288710394577	0.0624594702485627	2.10191257960376	-1.61995404770155	-0.985803178117503	0.0288291281376259	1.01845086983862	-0.163986235281067	0.0808148323924915	1.58308178954628	2.65609501210327	0.137208167874964	1.09794128577642	2.29327452849999	-1.30139326238472	-0.330854376181909	-0.351552464495572	-1.23170354149085	-0.660551466197093	-1.38281237106855	-1.08648772605949	-0.478360423575661	-0.0182524271183002	-0.510809457072812	-0.470794052063923	-0.445124453435487	0.383114915441416
ENSG00000211584	-0.15800942085875	-0.39796073454518	-0.021491426864844	-0.372797018111615	-0.0939073306147666	-0.114744864744487	0.51020953067603	-0.388711931236692	0.183104980620824	1.01066707573921	-0.208539073416426	0.392588075532135	0.0627766206387771	-0.804245719253904	-1.15038163297758	-0.434978098856787	-1.50157719785982	-0.15339911882114	1.57683139579395	0.494362576096251	0.834591518829764	-0.953782045498083	-0.167567888950524	0.187628134974014	1.9303826482847	-1.37289448156604	-0.826718763437432	0.332699243922647	1.40788516202977	-0.582075570474151	0.0584018659284789	1.42178223821841	1.7544724829987	1.20754802752164	0.401302317588549	1.95248112897983	-0.810286295623686	0.847509217947365	0.428499911436154	-0.872988255032816	-0.0335430581601302	-1.02959567418168	-0.823035632810828	-0.294479586926922	0.335247882481875	0.0522551725769573	-0.412821135127965	0.535596287845425	-0.244370438364384
ENSG00000179526	0.270340578053692	-0.0655565491158492	0.058195111653131	0.197656138513653	-0.519073278845095	0.337757898655522	-0.14966948617316	-0.634141381516324	0.466760259592946	-0.0985118210661024	-0.42267026304735	0.0207889527220795	-0.259641966501291	-0.768420862675047	-1.77842394707674	-0.225640424078832	-0.884920282846829	0.543075353841738	1.16298807745093	0.988079543860128	0.490693034027932	-0.721024266399005	-0.580450776139941	-0.222704785594878	1.80684105960591	-1.72567790826379	-1.16074497214673	-0.0769382221989994	0.190959484019872	-0.639574060662107	0.475480620411103	1.03417613342201	1.31579266364658	0.74076765935531	0.472105445664991	0.905835879556667	-0.907398197310621	0.278281530513894	-0.484539227338236	-1.50346055293297	-0.7906564321959	-1.12052782935366	-0.910079851018544	-0.133410341623658	0.186660074612404	-0.636429435034033	0.472250136046387	0.173697385370711	0.440890435968439
ENSG00000204673	-0.0775710861060714	0.140155358391437	0.778791841388784	0.181109317446568	0.00256558048042522	-0.381364518883376	0.175076808930379	-0.133929255782133	-0.0779023814899542	-0.405655981352702	-0.167960974746681	0.505786867369264	-0.787422776461359	-1.03153726665754	-1.86850209342216	-1.39075004147576	-0.83509313796816	1.20778233537239	-0.572868394917257	0.389065034627041	0.916336662695728	-0.314961473868723	-0.18555370588582	-0.28092656895491	2.33776399539096	-2.00785963919164	-0.596050305313387	0.47880355061143	0.294609978802079	-1.47210991276326	0.306311834791848	0.63505652105535	1.50525854692543	0.278943807705059	-0.271542076887455	1.74743040658579	0.376912778103495	0.560444981232915	-0.501545970774447	-1.06402896288016	-0.367101328191666	-1.08324348308341	-1.13888533420872	-1.21279320540948	0.101099833134639	-0.712715879857661	0.080133945653245	-1.01070055423275	0.865008493138975
ENSG00000151474	0.599561100834879	0.236572732994604	0.113669514029673	0.139139612556629	0.993967239974783	-0.635660934934028	-0.421008663192888	0.0552604503014486	0.85651403640314	0.426197709138164	0.200844378898009	-1.57807626887049	0.527947893760875	-0.757359944075915	-1.76008477199448	-0.957400344571409	-0.319891073105749	0.378739669989777	1.01059714807286	0.0148329698537295	-1.01963954521937	0.388024004064343	-0.767222663848264	-1.07465202538625	0.98030906186173	0.58595845366436	-0.368318167504724	-0.696227690059665	-0.560931413454084	-0.452462819936344	0.264964503097025	1.94246614159528	1.10288170291835	0.358904359645007	1.80977198404534	3.42672674563248	-0.553723571790107	1.5277904916545	-0.611873425304802	-0.651776065002514	0.568009683445147	-0.82865802784352	-0.965977210484987	-1.14804148317441	-0.375994526485647	0.280861928341005	0.0420861323769839	0.0854947640994271	0.682149735339971
ENSG00000235169	-0.908335704111067	-1.60596248813262	-0.5023712426423	0.684627732144366	-0.0300194157733014	-0.0287399011286579	0.00245710949954173	-0.85268509921226	0.181160644566788	0.0804631026913067	1.00725045411812	-1.92071061175707	0.826214220669211	-0.176422969210795	-1.14264062773848	-0.380469296831402	-0.751028639003408	0.570824551463825	1.36207798731492	-0.992119781132357	0.88070878381168	0.0738178215610708	0.531664599826151	0.228635842499052	0.916427292188944	-0.958930635064117	0.0287665171741528	0.413180999607744	1.08424626301675	-0.152773020705658	1.25863622484889	1.48788569953321	0.531734139195548	-0.763292204406058	-0.650813956402518	1.04867114713355	0.105663642787732	-0.542297598028303	0.53768855807859	-1.83235245909132	-0.643657631803154	-1.5940192411492	-1.06407754204835	-0.162888892301967	0.830405733836123	-1.35874667497028	0.4883892119479	0.721607713779065	0.41380034644797
ENSG00000129244	0.868198505616176	-0.383656813839034	-0.591766101994796	0.601952357196924	0.298033446022526	-0.28764853985423	-0.915819914754295	-0.227137288275146	0.0809305421406755	1.06396782269047	0.28252615908646	-0.256546968529205	0.902861146527434	-0.706589514706046	-0.408322326065734	-0.12478535356626	0.373748983845182	0.227411577593677	1.40101022623059	0.0863910463658505	0.680606543532753	-1.06407377854282	0.346164560082741	0.525236326223022	1.43470314081643	-1.248882998412	-0.319670396664698	-0.127965853526948	0.439974781252601	-0.0150494217716481	-0.0775620880361641	0.787221761951668	1.35212585466117	1.31064209299209	0.273913839321891	1.98193884012204	-0.043797893933148	-0.246996750692513	0.0780075028759859	-1.86378135826848	-0.388760285375532	-0.272585363673123	-2.76543640652401	-0.897992353657845	0.117787482314184	-0.289587276090772	-0.845575750366304	0.272777452023479	0.506704902440378
ENSG00000088826	0.507190009273262	-0.788018270806074	-0.716377615687989	-0.0658741696682906	-0.370485820186608	0.721723616160842	-1.33046063307686	-0.544150480402534	-0.126223510740917	1.09966666832639	-0.531450340501253	-1.24775633562404	0.13787276027996	-0.0648062020116458	-2.0350705419493	0.0512735087465025	0.485462952949247	1.54570263584185	1.43809338116351	0.206293697074142	-0.414335181511098	-1.04431803434105	0.487631965154068	0.547645012009709	1.92523224183622	-0.256250898680491	0.444910866430497	-0.668315514886778	-0.051747891872902	-0.5343964813194	0.22685937494057	1.27311054945299	1.49588486723993	0.983768322375567	1.73000725181435	1.77564775889436	-0.899098819307809	0.182705750909839	-0.0418798524123908	-0.678171093025994	-0.677810043651247	-0.986543276807626	-1.55781310938474	-0.760099927696991	-0.205412275513211	-0.893419071504834	0.647488088611552	0.314763035001831	1.03895592421582
ENSG00000017483	0.680631085793897	-0.0193885382255914	-0.574730711201055	-0.740153847402735	0.758081793212963	-0.375100222462996	-1.32755041282583	-0.456851349238516	0.0717653210867626	0.654745283601592	0.0962994177411563	-0.704440442458118	0.779993836927544	-0.307824877073595	-1.66435405569716	-1.1268980261745	-0.0739033321127567	0.491481798062487	0.917832918293126	-1.15945514380822	0.343013835349508	-0.57775471751371	0.272468426763062	0.175221558233995	1.98309963625761	-1.36351078747599	0.693125308960315	0.167002508998197	0.0715508684452779	0.100201236734911	0.998621419624395	1.85219098201427	0.749034704549226	0.965188670180065	0.821236273301198	2.40628537797377	-0.53198315652728	-0.442047628058919	-0.152819197072115	-1.37002915992706	-1.07969870091198	-1.49192926389075	-1.06255672531988	-1.19570021620178	-0.268759825085251	-1.24039502655907	-0.110020803946563	0.329302765815111	1.00264285347656
ENSG00000249790	0.69772432714745	-0.439898979373215	-0.275576326016276	0.585655265125714	0.3017419026343	-0.845346905583774	-0.598162361189585	-1.03177714058318	0.00348630267389561	0.625665875411148	0.198248991411252	0.0374334078682669	0.0250449519909541	-0.534575559229339	-0.386263810540623	0.658549243262534	0.0218524635266214	0.947196444301012	1.60358703274695	-0.225548714658276	-0.41383510005348	-1.46537674832647	-1.02396406892257	-0.274490325886852	0.709268122566137	-0.125432438842193	-0.979614553002173	0.118006691919129	1.211750083091	0.181616596049355	-0.05649590277826	1.92298975713105	0.343837551311629	1.17028697645747	0.592841331383991	2.42602265048524	-0.931197362621232	-1.79422702116864	-0.0996401304432607	-0.945521102187195	-0.0311328604023587	-1.19321094813372	-0.872078016154578	-0.443752099021433	-1.32187753992485	-0.358288092502004	-0.521350863364588	-0.0860220745284963	-0.316002604304996
ENSG00000163251	0.478968557789693	-0.163927911055004	-0.629897801332994	-0.373423964162274	-0.226870071023903	-0.982553208193947	-1.17685968754116	-0.856708563933651	0.203428984226983	0.714123264752706	-0.0841750208505048	-0.2854153168366	0.0805732711824945	-0.207520982051555	-0.396162501218285	-0.232741196350225	0.333778154368247	0.0769361595278836	0.138484820062021	0.541285620571592	-1.13712167822559	-0.860466390527564	0.562053360776092	0.195450719828367	1.12902089689465	-0.731580417878682	0.225919896970414	0.69833190351623	-0.944482098029826	-0.135804017423352	-0.108621842711672	0.673663113132034	0.428623091444667	0.566125629539633	1.13186136565755	0.989287012964398	0.578436632318565	-0.572793745393108	0.398614891642068	-0.621070825791373	-0.155659053455062	-0.505791489674174	-1.62801977437718	0.805242847418798	0.0612510937420685	-1.32013576366941	0.936204893018921	-0.144340888820907	0.389088850596145
ENSG00000102109	0.367454658115878	-0.513205514669249	-0.27610944418633	0.22709300131056	0.488433742762276	-0.494591702335103	0.0467700654967657	-0.519301218876307	0.138844114576501	2.18143028076859	-0.861095704698128	-0.861095704698126	-0.415344879791141	0.165368948085203	-0.693572557488941	-0.849195321999553	0.275670551803198	-0.861095704698126	-0.861095704698126	0.606447791387846	-1.34848820139959	-0.861095704698126	-0.861095704698128	0.21420560181031	1.5302327366831	-0.0403613683221951	0.158986479248861	-0.861095704698128	0.553056198205225	0.896066455170285	0.260685880202081	1.81650310068082	2.08193149537215	0.529311472604588	-0.0871160919774047	1.21335712234574	-1.44981631772163	0.0774982541429916	-0.655647783743691	0.365746021006462	-0.012466394133462	0.298443543075112	-1.06664321154161	-0.861095704698126	0.828669807538334	-0.861095704698128	0.358159107120225	1.08494836027698	1.14453294678304
ENSG00000130822	0.49867689153556	-0.814338692763705	-0.865264813863075	0.261256151396695	1.06090752479704	-0.559327527646515	-1.10836957922093	-1.15069973772768	0.483251432359508	1.2489181174486	-0.559327527646518	-0.559327527646516	0.100336082907858	-1.53319827839938	-1.53319827839938	-1.53319827839938	-0.513555897823401	-0.248174500012334	-0.559327527646516	0.626749704429866	-0.765279537450812	-0.559327527646516	-0.559327527646518	0.378936766493444	1.06138441795729	0.598628056683354	0.92583868903556	-0.559327527646518	-0.559327527646516	-0.559327527646518	-0.151238546058017	1.23774108523692	0.982519001083563	0.697821476406533	0.674219476882998	1.89153909072771	0.690514177091757	-0.559327527646518	0.624058422672173	1.1787438476126	0.308853973131493	0.593098361070904	0.0256462430623901	1.43254791926919	1.75674274800195	0.633172746548509	0.346514975113638	0.51151613772128	-0.559327527646518
ENSG00000249992	0.711828616896442	-0.166518038901849	-0.155107870835944	0.375538275310134	0.990119638668264	0.550530517537519	-0.375400865631316	0.677413958549116	0.0847968001703648	-0.917508587431949	-0.358236815531581	-0.485281472238537	-0.198626372605709	0.521460164068344	-0.69337246429822	-0.543950433412152	-1.57366152459399	-1.01456450526205	-1.29390976641647	0.725981276857241	0.0565620105939505	-1.29390976641647	0.242051860365143	0.640263848392989	1.6795546231265	-0.339518301654902	0.359327173524842	-1.29390976641648	0.345438568286261	-0.0755654108986885	-0.00624588608277609	0.409280866244312	1.82706088913466	-0.157667387571996	-1.84833356845609	3.42896921421667	-0.163907674641701	-1.29390976641648	0.600107670812622	0.337604346709963	0.48012448176342	-1.11741578510519	-1.84833356845609	1.09659094056449	0.739457937530017	-1.29390976641648	0.272887815461875	0.367725801855438	1.44269366190218
ENSG00000137267	1.21484499418634	0.539235009053597	0.238618277363781	0.430318706571887	-1.34466244924583	-0.199252879869178	0.366729568763684	-0.148120154641724	-0.336581500463893	0.927223914419284	0.148438526599158	-0.770726480182343	0.310148218396857	-0.19644029371733	0.157968697737493	-0.43756621757249	0.202674484732627	-1.42734559795025	1.25064742787597	-1.20808530715835	0.755329280623954	-0.328905613434866	-1.84848601541384	-1.10811326073553	1.06448921394216	-0.401358599874713	0.711513273917927	-0.103684211315914	0.544491012755035	0.565313475670423	0.814446916104498	1.76119948129229	1.67794039592609	-1.05414142015897	1.59295150886378	1.23152482457901	-1.08011924173662	0.359071274896395	0.363744220448194	-1.64708469373407	0.441077335095011	-1.45375053065713	-1.6980088379915	-0.0479793527779252	0.508957847199116	0.150089032416625	0.440192921920356	-0.310235617395251	1.01035029974154
ENSG00000137285	1.1942449501543	2.04035483582804	-1.17579164774747	0.096494559618928	0.123440123921609	-1.10204300891344	-1.17579164774747	0.083140867294244	2.87637238338009	0.346403825218623	-0.111007968691709	-0.803919842942394	-0.428949111476241	-1.17579164774747	-1.17579164774747	1.40489850039269	-0.206219590355317	-0.582049735263545	1.29312335672414	-0.742162304916277	-0.445582147088122	-0.743229686980643	-0.645744387328506	-1.10204300891344	0.780705195000086	0.0192135506069615	0.233094041645291	-0.733855813677676	1.23409508605874	-0.0792950305979179	-0.303726052151314	-0.275628044647967	0.234742301760013	-0.232483346781727	1.67887057597234	1.28911604315073	-1.17579164774747	1.732368957827	0.8755313041285	-1.17579164774747	-1.17579164774747	-1.17579164774747	-0.166149191120788	-1.10204300891344	0.478555983153355	-1.10204300891344	-0.392907549759828	0.0140316693833776	-0.157627507734601
ENSG00000173262	-0.0880729472446802	1.01471683520292	-1.35644066965769	0.470067135143324	0.206063924393619	-2.40448160224349	-1.864250423351	-1.864250423351	0.060343093651045	-0.625613879226802	0.548673433496406	-0.546538209810595	0.124705267157332	-0.268935359996866	-1.33923802417331	1.06064646137464	-0.230233692312051	-0.289028765120531	0.951054736383439	-2.40448160224349	0.0964025477532039	0.307803143461989	-0.124719873944216	0.809427261637317	1.23013624223224	1.3685173501342	-0.711724988505104	-0.618664177899492	-0.97288008604656	0.263232762446362	0.431506713061193	0.0345433425394172	1.20766651840662	0.704741682521771	1.09316291374145	2.23831890807554	-1.864250423351	-1.20040798163801	0.626472714835126	-1.864250423351	0.570836197418344	0.444911606914535	-0.565971202125859	-2.40448160224349	-1.864250423351	-1.1727106637471	-0.371506811364481	-0.783051175910298	-0.244465024735705
ENSG00000248223	0.954198709049294	0.0694427119362668	-0.423913076615522	0.261236453502971	-0.532143893767009	-0.448449280573801	-1.26627640093279	-0.753882957401238	-0.38276734464126	-0.115156904133229	-0.453872213910775	0.675811096011601	0.980520152947205	0.028961870045702	-0.686749665660937	-0.114865981660334	-0.795562136041684	0.185147635594555	-0.0485087058402198	0.795075918930002	0.128329471192748	0.691910976483376	-1.06702068169879	0.236169721319553	-0.815906166934531	-0.167678580632238	0.816476586087648	0.258733899177819	-0.1470026880169	-1.70059818638229	-0.780198679906742	0.241668205674377	0.523272998692875	0.423915192379303	0.651336693238498	1.56545476798711	0.0360250384261254	-1.62813681061556	0.653171824257521	0.485169922490145	0.373248513334536	-0.669837794202912	-2.39750741045886	-2.32446416930707	1.01334920146397	-0.684331084363112	-0.17531136876186	-0.334242786956584	0.267365704001468
ENSG00000144659	1.32893048693934	0.676933617482288	0.0524744261550827	0.896642727296446	0.573287056598351	1.12866020510807	-0.357659860926756	0.804899795300346	0.556315142531607	0.5345796412369	0.36458306415704	1.22843456949966	-0.763232071111272	-0.060172565852758	-1.38903585513337	-0.223335368655206	-0.129439808623745	-3.41773717946755	0.364950965611994	-0.559723828392897	-0.528095948999728	-0.601308147024348	-0.361889094964874	-0.37765704344171	0.702012058679325	-0.654938020351393	0.383614617160012	-1.33468807512447	0.49054442865724	-0.719702345070809	-0.680849224925309	-0.579936923703463	0.78168906144799	-0.139591171674662	0.778383289880905	2.40278415707141	0.512840725130229	1.80259487615303	-0.360061378953339	-0.499699402569231	0.0687645178561025	0.547308800570243	-0.986278506162676	0.25962946338783	-0.839123290722524	1.33571278095797	1.3114979993413	0.304434846395194	0.270270778172235
ENSG00000229893	0.751759992138858	0.363515964038189	0.193866843694429	0.172695190070538	-0.290505045349667	-0.140479651630471	-1.48516283335109	0.0139288969948556	-0.151803361613204	0.0617955405857571	-1.0510176480548	-0.137083595286755	1.20799805924057	-0.201629828269603	-0.0474169571164319	-0.382192349920936	0.0359753379603239	-1.52379860867209	-0.277077099071678	1.09802925022184	0.0963403996714733	-0.26557849341349	-0.455761982655486	-0.413705338004673	0.0201734224640741	-0.619828587621069	0.88466789693548	-0.0159851883236251	-1.20784505790906	0.223017017018606	-0.178732669906305	0.0485032514603097	0.968793752071494	-0.0401443333609941	1.40120187288862	1.42347940508086	-0.0311165794928086	1.20061860029528	-0.22630940303992	-0.552498189256336	-0.0688895535515832	-0.0870109020567542	-0.0493535867776815	0.883319472073837	-0.309206849944792	-0.608455650749984	-0.182856201097217	-0.15616814356204	0.253898849574919
ENSG00000226155	0.439498767284413	0.304917015249734	-0.381528695556064	0.808129100196592	-0.0915939413798323	-0.50154740032386	-0.337458224848106	0.659559654822252	0.189683711753116	0.662749059627166	-0.236998579068607	0.626785583405845	0.77105254538143	0.646872583643741	0.13352539238827	0.325937679331406	-0.251768919741822	0.914275779807808	0.687328843410781	-1.25693092179327	-0.025434228151149	0.508479193904274	0.871024447864436	-0.396729949199133	0.329428206613908	-0.680513556748172	-0.290065887201728	1.24869197636357	-0.672875181996339	0.0460434616307666	-1.32176178110268	-0.857188668963241	1.07747360328379	-0.497943637469729	0.889075996410646	1.67140538741231	0.771032883099762	-0.690475041724501	-0.348785891721288	-2.31183441858554	0.26706513660612	-0.0929731901931609	-1.55581911382009	-0.882943520006621	-0.852328072447616	-1.83849069008207	0.398730832664721	-0.369672550272612	0.275178355483577
ENSG00000273009	0.414274321036184	0.457219943492336	-0.00341388017067286	0.905813293186491	-0.126358236234563	-0.632910458081674	-0.137527808935741	0.862648763296789	-0.136705383849996	0.442999660434497	-0.884335991472144	-0.643680051958387	0.378161119677224	0.857793725534702	-0.0336388228908528	0.708861757996224	-0.220358740623856	0.781172127862562	0.96179763561113	-1.18970860581922	-0.033520954767835	0.404851766555038	0.227488519630202	0.0439119315073481	0.345645976433674	-2.4515679592385	0.16789867642033	1.34009400143599	-0.152609847822479	-0.193355134122729	-1.33705433362419	-0.680004367135084	1.16969200833354	0.081364481387249	0.957233833880622	1.00022285052642	0.37814307200605	0.265745377040841	0.105744982956937	-1.14452965007242	0.248980277088184	0.626643012463083	-0.953985810087423	-2.10742612335128	-1.11191211171623	-2.10742612335129	-0.465767975265535	0.357855693153404	0.76851600114193
ENSG00000138629	0.459021821822848	0.505547910041098	0.372527858520832	-0.0455127778309201	0.440077584254749	1.10306433677521	0.315062561317524	1.63088052320031	0.753326198656394	0.679074643614085	0.0163974868877797	1.47605620235804	-0.912366514713089	-1.28283973402022	-0.608930758120323	0.246021926860802	-0.890463566474804	1.1059368200186	0.984439292141616	-1.2940339751448	0.590613615907976	-0.809084114791024	-0.807872331488983	-0.284492501414386	0.977191263368381	-0.987427252017777	-0.625517087636246	-0.034747946137693	1.07337585182103	-1.16199797491329	-0.521541710728868	0.12165732696074	1.30011889560494	-0.0209355407934507	0.994895155550074	3.45185616864636	1.01713022713125	0.167148701087897	-0.295170245452815	-0.880894410593821	-0.12069852141281	-0.348327188702097	-1.0960061902982	-1.65845622118062	-0.463222835344014	0.0753095928424418	-0.717124335615212	-0.566158086852512	0.591288933896646
ENSG00000161203	0.219505077286573	-0.0185421602694163	-0.190521607647573	0.217979132811657	-0.0143103981759719	0.119762440994364	0.0157319590067391	-0.120198778682388	-0.14766761650255	0.36946953074853	0.0137102862074393	-0.235952132293541	0.07269426247156	-0.101987475347416	-1.7028554587281	0.33602958347575	-0.149870554296563	0.571185485695044	0.847270083723079	0.0125800970181836	-0.0510861117273731	-0.666330340198614	0.354757737881453	-0.288771676599032	1.24060459857015	-1.17927695932399	-0.876947989543664	0.637210752093471	0.242972562628178	-0.291893954761808	-0.0810778821192766	1.42571433976566	2.10065662125315	0.250307257384205	0.94537297022321	4.1684267781191	-0.573458699796584	0.115421093279264	-0.110215458243384	-0.852790374497763	-0.274778200874321	-0.970274663917111	-0.907157280948698	-1.07543847196137	-0.0686419125914346	-0.871670992109325	-0.095996732206228	0.0566382184791225	0.146509878924227
ENSG00000156515	0.610791838206013	0.421193612473394	-0.568242335779695	-0.256806841763763	-0.143991781227758	-0.31638974498457	-0.81781141859418	-0.160559181344822	0.056500508547163	-0.0327126308338365	-0.129104025077437	-0.29146489763727	-0.130063970332941	-0.397336013332504	-0.830088984994014	-0.281415017457874	-0.599427046510004	0.320838077160223	-0.129663129681654	0.174519653788725	-0.646356179577072	-0.0708824456495073	-0.129290978565521	-0.0967085992748844	1.24641394566393	-0.551685341328624	-0.0198095228732321	-0.0544647738679486	-0.00927226399337644	0.522861182583199	-0.55969728796327	0.737219202046516	3.17927375864943	-0.0345791877654555	1.44993199770402	4.44098819060926	-0.513518777621544	1.259213968419	-0.186775768118396	-0.376663873162869	-0.212820672765653	-1.10750510387438	-1.04393175630258	-0.821156984909104	-0.269543163060247	-0.68441401147249	-0.248998839618667	-0.402360806141848	0.0665069738435255
ENSG00000116688	0.412618950135613	0.31745065933939	-0.0542946056489194	0.017812856329506	-0.332478834347398	-0.725160414366113	0.065845317676127	0.259076185428387	0.127130125820612	0.0999705699598628	0.0612840923243937	-0.0413196849401778	-0.306611506379877	-0.582059503344002	-0.426056797693266	-0.411698837605089	-0.0388837028332387	0.765508254752428	1.0347932143981	0.174238058947549	-0.62367497008177	0.726397458655412	0.132047724978749	-0.0279646991341291	0.110350168673584	-0.303841442246806	-0.61091949463055	0.766247185359772	0.104970435224319	0.270126575689631	-0.0546395119312418	0.796203465152188	1.77253758228115	-0.0374739649376592	0.107483967205735	3.60270648371825	-0.261233072431671	1.57783823084104	-0.272067714875821	-1.03079003372058	0.0951881618538721	-0.955740003652229	-1.70240000751682	-1.02748780235526	-0.301002751027603	-0.863448086505227	-0.69887592091602	-0.8139063555713	-0.0730290760973813
ENSG00000105325	-0.25098375379717	-0.0537790606446637	-0.0133406890070078	-0.177393706050922	0.0776428362945779	-0.230393417989539	-0.126847426513218	-0.266340645685272	0.658109158735703	0.397308271622992	-0.154878823824366	-0.455161788430146	0.276693890917406	-0.754443594519959	-1.68445970477061	-0.765336369593982	-0.75407635610282	0.220337375107992	0.0124114451877947	-0.605535325526065	0.0954166683524274	0.0832445605359943	0.178006496439366	-0.488745003932188	1.41964551911338	-2.2588351211267	-0.624995695462936	-0.155439424616505	-0.259769614026015	-1.49341331870567	-0.730034923435098	-0.289653612660834	2.47578539017055	-0.0116235222245302	1.26083328865865	3.4178655515144	0.255771417379768	0.741393667258095	0.3792791499731	-0.672631424665328	-0.131313236743403	0.147075628604232	-0.622661440848651	-0.655929212984999	0.317856453235272	-0.519211421633656	-0.109647796061704	-0.721092535003177	0.868610196939394
ENSG00000161011	0.297298293275012	-0.0416702281309602	0.038275905641851	0.24120115319991	-0.153782952151683	0.546764097224506	0.344603632872995	0.094073676842459	0.425676675953947	0.561135309437965	-0.766563073326927	0.52708533978395	-0.340059510001448	-1.22669311971369	-0.598576280008525	0.69809728917798	-1.37074016258627	0.108229308122207	-1.21090260939389	0.397111565494196	0.191357775493066	-0.308117789237676	0.112688497595004	-0.18546177781406	1.50957663300874	-1.52753456456188	-0.653599174812213	0.915162636086654	0.701808343064322	-0.356929966549731	-0.65516092066732	1.0335672769397	1.66542838660161	1.09265071686943	2.32062048072272	2.92164043338963	0.0519307324331552	0.12194631925468	0.336679329061147	-0.738298662105726	-0.412558110864752	-0.776430488300592	-1.4463004791506	0.209237808047778	0.164939620427483	-0.191400901845188	1.02818242964356	0.319372053247569	0.56035035901652
ENSG00000144567	0.29702322042378	-0.00582613303007717	-0.0365756479200764	-0.00638656714409651	0.269834440894155	0.229165129705471	0.482557700469231	0.382832965664137	0.814073287841312	1.16512811927477	-0.468923357771784	0.521366167280422	0.559453234389648	-0.317928032414521	-0.685905933086361	0.150734406716346	-0.89862628724529	0.0176945739342011	0.486985609048847	-0.181375280375435	0.44280843776465	0.506713253356775	0.114250195576174	-0.503102475161357	1.22098061386647	-0.52352298154939	-0.32757534485237	0.410807118784918	0.0240953149359894	-0.29062426686102	-0.219223559871518	0.0238148627536873	2.00260199178174	0.429885055084237	1.2164434040681	2.58100584727121	-0.92600428975849	-0.736013856345562	-0.153879758641642	-0.467862850674886	-0.915147693493014	-0.52435452057164	-1.50972608555395	-1.01321034903178	0.251833621683074	-0.254385477664098	0.0478773529993657	0.127085334503685	-0.259567949529317
ENSG00000112977	-0.0321071072457437	-0.19300559318057	-0.827752310738031	-0.414118355056347	0.116454167935263	-0.425792353858748	0.0404190902242139	-0.0650620472258651	0.957633917205597	1.06659745437262	-0.0124641512969304	0.820338922360566	-0.0144367479133517	-0.230620931354888	-0.961464003218444	-0.0565739428059239	-1.24325493639385	-0.879732817065494	-0.530106574997345	0.893617177154652	-0.409182352644092	-0.976384345182216	-0.558298542117653	0.283471342761887	2.42543384756092	-0.756939519281935	-0.0964208476233001	-0.836470583411144	0.882179318358417	-0.711039304306266	-0.414717420719457	2.11775453480019	2.08100504390645	0.547800199656762	0.898450825243288	3.69055368484643	-0.12101922667531	0.578229364159669	-0.0187331255639124	-1.19612061558162	-0.802791989437776	-1.26737868188879	-0.578252527124141	-1.12339085632483	0.276743985558626	0.131143519259028	0.271597818796018	0.0791917063057742	0.660224111969181
ENSG00000118046	0.220309721449687	-0.130497674572196	-0.350302038475842	0.32069087064825	-0.431957814910932	-0.53339076050489	0.0268889674945087	-0.798583379212185	0.284072374731376	0.268166569308921	-0.572068069595614	0.296914239781681	-0.27246183014989	-0.224303395052261	-1.89799492183418	-0.858671455999708	-0.298626337595734	-0.398514661857137	0.785745322133262	-0.332559263673783	-0.386687598253338	-0.448088963179936	-0.0997805421739833	-0.826340501855822	0.839763883889434	-1.41536568954568	-0.331639254342791	-0.140164973256727	1.06038089689249	-0.385590783556216	-1.19592835533962	0.248079675779672	2.83150112750595	0.170192250700818	1.0013418792997	4.36892501091345	-0.208240670559385	1.06455944671745	0.376084545025517	-0.454477057057819	0.0453887052559379	-0.55348227263889	-0.544741423387906	-1.41946113086475	0.576380737563055	-0.129141793051942	0.0045763391861643	0.140509094309441	0.60120474283279
ENSG00000100897	0.188214089417222	0.0194788740999475	-0.240805974747712	-0.400113973669923	-0.823605093944295	-0.00744142323226122	-0.0866826050934567	0.151132998681266	0.438410577239405	0.0701996147641291	0.568357607155428	0.53809386172198	-0.261190330518711	-0.414744487050876	-0.289660810996452	-0.317964782626426	-0.562598412546143	0.471596812394927	-0.0213361511662962	-0.166451236218021	-0.0238808445242886	0.00963018774008527	-0.461291281247225	0.139089826281184	0.701684733302581	-0.986778355562723	0.511625182968814	-0.186168106474	0.618155101812951	-0.436010449379312	-1.17746501946812	0.0175714166333844	1.7603238211958	0.113035351625579	1.79085168196177	3.69107438667053	-1.11009322998766	1.62706182595423	-0.683766126331018	-0.420164796510291	-0.726574224122814	0.0429463017501668	-0.661896989607871	-0.540220434788757	-0.586815045199704	-0.428512138950199	-0.947365166818186	0.307487564977349	0.843277595503094
ENSG00000259371	0.227146538561524	-0.0413373801878957	0.212484169157517	0.149885655033452	-0.458431253843917	0.163525710876059	-0.0805596735950494	0.100009433064512	0.0568556129933417	0.539955016929174	0.373870513942354	1.04737894064154	0.347943164446945	-0.41519953322435	-0.683739552677879	-0.645049848910162	-0.185630064329656	-0.576986801866994	-1.48989664363637	-0.642165487399294	0.131666375268727	0.0757547690337132	-0.42288641353222	0.484147509330238	0.961423788237654	-1.72609055174396	0.0663432788549565	1.18274066738989	0.330630083442398	-0.699550904695207	-0.806906600068819	0.606784357101644	1.79278286310965	0.256006110119098	1.06398706397093	3.10530030615393	-1.84654016638241	1.65961952475959	-0.295629486604494	-0.217896653327669	-0.929556356760473	-0.18704227986716	-0.572399229284823	-0.85081740138767	-0.422992285553975	-0.0183443062664726	-0.985417033027679	-0.105588024525257	0.353915732195528
ENSG00000158850	-0.146145146371963	0.0575630603261716	-0.410703033174513	0.154391486494737	0.028703205661243	-0.0670465544921778	0.0207038708407107	-0.161646903942468	0.548090639744547	-0.451533495357375	0.231607617860298	0.360688632467289	-0.137635419141627	-1.44662424913613	-1.17579801460417	-0.133319647289213	-1.01263226685293	0.243900954513534	-0.115057344856218	-0.236628323199312	-0.129157198419652	-0.0714895345033706	-0.282182265186187	-0.811621430228208	1.17739447196866	-1.85970778621955	-0.102036104462249	-1.40273382606047	-0.243829983419499	-1.1460767812719	-0.453715762546614	-0.426428374806988	2.1795788494416	-0.154023679371972	1.3046115181475	1.1508284541486	1.71121197735259	1.61485956597195	-0.562610337674377	-0.450771923318185	-1.05976674433769	-1.67788619179911	-0.733266961220903	-0.181860653383589	0.504536112664721	1.05797928129436	-0.0855296271283539	0.837180039922552	0.780363129276301
ENSG00000126088	0.124691156170266	-0.327161720402235	-0.30156527720482	-0.393527253061209	-1.03516372798896	-0.825709972268027	-0.247783356992977	-0.540164290287484	-0.458965025227432	-0.646610444737809	-0.111897367980194	-0.823410176974306	-0.494701138135448	-0.47174947558665	-0.255879459216402	0.429294403206072	-0.123880695807941	0.581414288199596	0.350254470316181	0.963614674072825	-0.182670304233084	-0.441699371183613	-0.330266088948635	0.319076946837975	0.734125473407682	-0.669136817073017	-0.857255588001012	-1.27146533211501	0.177329987363974	-1.40519763071056	-1.0972529018855	-0.129167744389268	1.93890386933399	0.188133060618457	2.09405066880878	4.08729655248163	0.615997387144482	3.01924406418013	-0.219968316029361	-0.645569130978198	-0.0219954596114843	-0.0326021841422882	0.0266419826894456	0.0428196121004647	-0.737908974165122	0.69929449065617	0.0826962021862103	0.123709772550978	0.289713022518323
ENSG00000102575	0.180638792068351	-0.540445912320584	-0.150073765963071	0.136163422594928	0.596075043061823	0.242410528021797	-0.47437370445101	0.117687449377492	0.260210939605349	0.0615216323733611	-0.0723594122999357	0.0299970144648675	-0.93217827635527	-0.775785780766179	0.0380602933031406	-0.329053200055603	0.430646910286353	1.46694151411507	-0.709924521396101	0.332530272376069	-0.163564133754266	-0.7313432095902	0.709121612655514	1.11042602739221	2.21304098368531	-1.40837929979507	0.213244710284778	0.0861756385386253	0.583961952805961	-0.931211190636225	-1.37667957480036	-0.380791187331356	3.17435759813182	-0.981194150142687	0.867381591840793	5.19837546793015	-0.295722231188438	1.03996413589963	-0.0805664876048615	-1.72454656239853	-0.468074619943616	-0.891937857917856	-0.711501452839377	-1.21275654879104	-0.183833560490278	-0.647930204935695	0.22886692632431	0.959546039246326	0.544355624978482
ENSG00000042753	0.635277484963213	-0.150664009681685	0.124057018975267	-0.0111058085943406	-0.0488950000288819	0.541887164605982	-0.793548213986818	-0.297438524009999	0.861727035558532	-1.08968620354887	-1.19571223247922	-0.127108438355766	-2.09552078967607	-0.154410631834733	-1.68506137652156	-0.28765125551675	0.611076030559548	-0.504148918755141	-0.841103629166594	0.137193460865395	0.211519195153096	0.00159936201236069	0.788164606051775	-0.831765372778414	1.46711453624407	-1.0501809861371	-0.736658825978277	0.579907733162005	-0.804283231703686	-1.22747581866175	0.0577589679271999	-0.768876208117618	0.751477696302202	-0.414391584699735	1.20783545760864	1.75224812906486	0.0427801081238503	0.654293895995352	-0.299140349519811	-0.561774301296082	-0.406944142867571	-0.547022515867302	-0.615723768735444	-0.839856284165641	-1.28524966288444	-0.875981881357955	0.830602429992442	1.23071725920139	-0.726066150382167
ENSG00000173540	0.42804619717283	-0.0263190606368029	-0.445870648536758	0.0976073718080666	0.00636039515544042	-0.778768104320138	-0.78420862339874	-0.822749918258319	-0.693879965895466	-0.105744212425076	0.0737505806794572	-1.33676514745956	-0.703767300022566	-0.76880797769549	-1.23130315673138	-0.262728601168242	-0.513513093362987	-0.181208269930413	0.188485026915456	-0.527466071291789	-1.2110702299436	-0.421142083905458	-0.415993507360554	-1.12788450662592	1.70216478771684	-1.55932547878246	-0.73141862223958	-0.675889813705226	0.558112416360196	-0.565345938452747	-0.979110442642011	1.3135915249257	1.94894306412394	-0.0614129784867973	0.957245372953997	3.84191676203344	0.640937564765062	0.883876814874938	-0.0866277347327718	-0.326407327933039	-0.843108934291167	-0.646669813249057	-0.686062607664846	0.941362814316932	-0.638185396911555	0.590796468278388	-0.476642019221218	-0.103828738467275	0.435282372413677
ENSG00000136840	-0.90959250161939	-0.239833845942811	-0.252876557951381	0.038620706511465	0.464891103870109	-0.58386987812353	-0.465681407378805	0.475589958412346	-0.41952630824822	-0.367816730680498	-0.336028577195592	-1.22501712381843	-0.309946657492417	-1.17736842279246	-0.710535852325799	-0.246304080552958	-0.87654598630302	-0.55953653913129	2.14761963533076	0.211354703943931	0.155533134042196	-0.92963284420402	-0.959128175854477	0.290055996859608	0.912304374609723	-1.7148372496813	-0.906291803283509	0.0446063785167095	0.356634812885143	-0.252020936608496	0.619570464046835	1.78979821235076	2.23791304116099	1.80342556907549	0.737674151441371	3.7784665310269	-0.716662140329821	1.06777111360819	-0.302428196968852	-1.30415916635901	-0.46490474006461	-1.02896789262198	-0.49684844339091	-0.213811069385045	-0.691975317587643	-1.40774183817949	-0.551971381582503	0.61643403813495	0.699636938571868
ENSG00000256269	0.859184807999645	-0.49610204782433	-0.0667949748099205	-0.44135281317919	-0.441316297651157	-0.297882683390353	-0.530573740319971	-0.722191930401432	-0.4281437498356	-0.103024811613491	-0.345456480175135	-1.00076973950994	-0.265183039627398	-0.957614343742284	-1.05577253350351	-0.596749036161333	0.491316267470055	0.264156615889784	0.783809203779	0.00474016444652284	0.185264522704568	-1.20924025517554	-0.701820164418191	-0.464595858535067	0.884519378575099	-1.15930600383945	-0.315604744980515	-1.73184474221729	-0.08953973790408	-1.2679449095738	-0.348034756706803	0.798481654199562	2.66609988566276	0.438209955014858	2.693139755972	3.15005282808535	-0.451451689211559	1.46174579083996	-0.173429950149585	-1.28501361706174	-0.731296781767693	-1.00614864372576	0.234251077582598	0.103008417501591	-1.53151240475546	-0.138808266332993	-0.315902594052455	-0.116692788265019	0.555654799199593
ENSG00000007968	1.37308254436024	-0.284978645985479	-0.117373927954984	-0.0987457073604739	0.197341609331942	-0.499358715836957	-0.678269345819402	-0.290702232369948	0.300734092430557	0.203094451512373	-0.710500159427391	-0.444504082012475	0.42632049137347	-0.98734826840952	-0.98655253759172	0.0305705762723478	1.2639022633781	0.229421878892622	0.387276035201587	-0.348864223678816	-0.719834992395308	-0.261994166010864	-0.199238671282973	-0.147688463910907	0.905345441456438	-0.679334856348872	-0.218562252432367	-0.310256283668603	-0.243498629018795	0.204958858935758	-1.21677405715405	1.78211044363713	1.4005200937481	0.27285514849606	1.49849638505953	3.16546768185812	-0.22640293838374	2.01347440588993	-0.853493459636305	-1.33904386603152	0.273333352501616	-1.06410542817182	-0.44480646048199	0.0409855366882605	-1.13349875766113	-0.300580928326341	-0.836150957796251	0.219676794842921	0.194467953572131
ENSG00000269307	0.743469568947741	0.0489328304047548	0.475764661371046	0.326705156550458	-0.0787227181685636	0.201543885115824	-0.420238286680807	-0.794373962577793	-0.266907724039576	0.26577003775438	-0.919086459650518	-0.69315490900012	-0.901808339139862	-1.10426629382067	-1.70587486996505	-0.686560889645138	0.719273006131064	0.786044538936742	1.06865032122234	-0.41496263315291	0.656857721388488	-0.450137528963326	0.0771247186736012	-0.521434943794506	1.73672556085633	-1.12505084879854	-1.35437082376251	-0.812442839895613	0.658282643123284	-1.0772073111646	-0.342600699009323	1.58537389375816	2.27847874961439	-0.389767864364118	0.336794888615885	2.36932377716033	-0.835840264135281	1.57224881782427	-0.89917942100172	-0.960958063178446	-0.68519547979523	-0.585284088220547	-1.76153432043035	0.524535384528771	-0.778089853185563	-0.044301649355071	-0.51211274514588	-0.424066577360959	0.436947134076511
ENSG00000105393	0.426461433098543	-0.46762851928126	0.238645480728829	0.240284992864072	-0.479981933522427	-0.0602288660678609	-0.156216479423462	-1.1205848065495	0.000864758700767173	-0.12029907629859	-1.20235177375502	-0.60664302129247	-0.299442186771956	-0.692732895042332	-1.14566413375397	-0.530247988064386	0.45241167370945	1.02304984025811	0.989473506506437	-0.616706000699835	0.42380420824814	-0.743207045479385	-0.22099276823613	-0.466182377984152	1.36405911812657	-0.811261060795026	-1.0565041750578	-0.741494235345932	1.14944335990827	-0.452120878455929	-0.732848868555125	1.37411279583734	2.36795339973335	-0.142228212065513	0.819464742535541	3.44771772316401	-0.973516643614248	1.14836556311194	-0.474276788715938	-1.20423830132069	-0.168734049494167	-0.397379144091142	-1.45672932136651	0.0323175166701496	-0.283763298410401	-0.298043043246017	-0.592667150624201	-0.561131849004482	0.0347263308593863
ENSG00000179262	0.729113678801483	0.44849939602377	-0.112146629169293	-0.216162073296093	-0.161780143634271	0.0832398037977429	-0.823177472225141	0.0302734138049763	0.116461168961315	0.150415211132378	-0.0154970249803297	-0.236822963853707	-0.414947743666729	-0.816400377745629	-1.11782168473139	-0.650689316966562	-0.325215468641709	-0.0308887287127665	-0.0248070582346573	0.189075827965531	-0.118495923121891	-0.681666897880885	-0.197412921740542	0.0450666770975247	1.72284741409212	-1.43737383528555	-0.775799086864889	-0.56173044569187	0.148469612035969	-0.323857087546478	0.112829380893209	1.55156312225534	2.42949380758179	0.480041858582972	2.19082613979294	2.59519174347402	-0.358369692208862	1.47402253419229	-0.880264998417802	-1.45620154144339	-1.18771664905082	-1.5279035896321	-1.26900758287525	-0.440658695154821	-0.571526067144356	-0.171406425504812	0.321710091184904	-0.380982840772766	0.579402077289033
ENSG00000179271	0.384544729828508	0.0771825262782633	0.0682572140300508	-0.222991493747981	-0.0108183338862265	0.855092027455119	-0.959594827262514	0.138841520197068	-0.136926095300005	-0.104394854470601	0.856086575838781	-0.372155092640315	0.209366612272693	-0.818862404729809	-1.20656208248599	-1.08945110591947	-0.181015628768665	0.298557774754705	-0.358820580519623	0.243162808271924	0.0477406267952436	-0.779717813541245	0.072828823103997	-0.140506603088143	1.3804370046286	-1.4255115566896	-0.7915692986694	-0.893065039914584	-0.0575116708777164	-1.44534327178489	-0.532151245785077	1.13794143833387	2.35298062851785	0.123148603584349	2.15749074831725	2.87886101709612	-0.368016666892563	1.7488959703617	-0.766803376912307	-1.33119496043824	-1.09917672371937	-1.18516001440863	-0.758938126782488	-0.061675247314852	-0.875065160508996	0.232025668513922	0.92226016691793	0.172327277735747	0.739675970596515
ENSG00000168159	0.999269466036174	-0.253186396156049	-0.219811435151416	0.361956258948412	0.313933066244466	-0.285479263309259	0.38341730768092	0.409910274240608	-0.0298458155819219	1.44775421697625	-0.235316922801294	0.0729679293397433	-0.285481925077794	-0.909286947723536	-0.658478653599431	-0.0175028456038978	-0.1020582968605	0.197062879933885	0.254623941187413	-0.581086937097538	0.605964318654079	-0.4285359787483	-0.20125592781593	0.215591888282622	1.09537256478027	-1.84188316138279	-0.469664988798177	-0.513572204702989	0.67629953670065	-0.889074062096816	-0.141892451384439	0.864649080486861	3.09312264620093	-0.38641931745465	1.68628744703533	2.36058181070065	-0.224724374676098	0.422972814228419	-0.415093695764032	-1.13169336093868	-0.767640341543402	-1.23171273821148	-1.70396662257099	-1.16850209523415	-0.103480523855887	0.41786739150052	-0.644745787210009	-0.0534244407447375	0.985905525564902
ENSG00000124208	0.274027530113313	0.396012421132355	0.283946682964466	0.461135939655286	0.933000641886985	0.306282049739421	-0.373792921587847	0.48354993453453	0.208115998592737	0.714061387104368	-0.23844640042602	0.0534305366896474	0.0743427744935755	-0.583200105510644	-0.851692798170108	-0.461096414307623	0.288079031598489	0.618924265718246	-0.341043398199669	-0.753887707922788	0.373591016401864	-0.234606227486928	0.168663296431046	0.450479159647448	1.6930481936822	-0.82782470892144	-0.66398085688612	0.0430725581666165	0.272819861785712	0.150173491736737	-0.523530666983283	0.7794935168842	1.86730705669672	0.344370337786673	1.62675282433582	3.48642856377934	-0.481955645229258	0.736560581031713	-0.88086740491974	-0.92708887727111	-0.706234340304243	-1.54855343969563	-0.941711140382836	-1.13941120674081	0.151467560555846	-0.377662657801768	-0.831600388073092	-0.23575095874837	-0.198689959239316
ENSG00000244687	0.153299881014459	0.293890378468052	0.238422444856585	0.369943913483952	0.975456990783952	0.383589904790637	-0.347415834952676	0.435844897086048	0.0548586337812802	0.653096929548664	-0.372011189936527	-0.109205962904528	0.148849303646576	-0.555113714145192	-0.661462577113883	-0.422411139455243	0.285615673935583	0.688376239916228	-0.341158574681129	-0.915827125150267	0.313174664378094	-0.216323127447891	-0.00393689396522697	0.377920204949462	1.79365815638442	-0.669955239611469	-0.735014958806666	-0.215790483598781	0.475391991322947	0.0730165071199977	-0.498410084402053	0.887526946170987	1.97244968890177	0.33947284581614	1.81196363736204	3.78281346359621	-0.649582997887028	0.803730346762127	-0.887016198641777	-0.676867677139677	-0.651161516660295	-1.18021884650541	-0.876364006575123	-0.740965090821694	0.240378072750288	-0.226986450609523	-0.694228192919782	-0.331401597701636	-0.115902710407822
ENSG00000130733	0.610111272097084	0.466612653074161	0.0425723260438444	0.333598287547816	0.22703194715094	-0.259117573591807	0.195367410111682	-0.203643862566156	0.289975118417424	0.599757552581922	0.815259326287006	-1.63315065605464	-0.353975035211659	-0.809052012995231	-0.993393813469538	-0.384578203917324	-0.163100172961225	-1.09434117314629	0.151543198961885	0.331606799110642	0.136724229448827	-0.0295916996421219	-0.0290903708126074	-0.363455991829589	1.46689791521524	-0.953959288071613	-0.984220015233205	-1.53573458801275	-1.06700677625552	-0.0254976157682843	0.23554667681633	0.2756618352411	2.16575078664981	0.1439435520343	0.339936482461408	2.53322517967759	-0.897366026774382	-0.302683688629383	-0.59460308014841	-1.23248790102667	-0.77602323760132	-2.00272330410357	-2.03949987147188	-0.233977074427576	0.0992453089924378	0.10504301682882	0.19331157894408	-0.318288755522553	0.114683016889069
ENSG00000180089	0.337606089096425	-0.333996717145632	0.484192842935569	0.0867736931945639	-0.0935751030961201	0.0471398584551826	-0.576715402434381	-0.627932253970479	-0.484208867709017	-0.672749405597926	0.872561147313839	-0.318920428155071	-0.0994145566490079	-0.659719219211727	-1.87801176670521	-1.10297335649743	-0.100368471692375	-0.914985519535782	0.77344767006998	0.102162323717394	-0.213676330420463	-0.0588947026752352	0.144285591979905	-0.755668684663664	1.31471437468427	-0.892675049821105	-0.162199743229636	0.627910114738419	-0.116711104375159	-0.705708514682825	-0.22546142891145	0.518539020977189	1.87089211057724	0.259077377833217	0.780667262096541	3.08728681306634	-0.704248308982457	1.65752426581073	-0.513645488917123	-1.67318073606941	0.459874045784781	-0.799887448358523	-1.08026349174903	-1.08451948529033	0.120864308522971	-0.491916981119565	-0.0483454660644033	0.381013947034735	0.00060795483340369
ENSG00000276570	1.14089230714935	0.10021425685003	0.504294495307085	0.438496787767399	0.455459106643709	-0.0952161769185179	-0.464902049252183	-0.115155240021027	0.15935573515283	-0.216551090193924	0.83015582083088	-0.742699523326884	-0.366140066360161	-0.887858514621027	-1.82036333096303	-1.4378111710171	-0.0292680417249221	0.517375761270191	-0.952178660753077	-0.120659595874146	0.412043877254205	-0.147104132526189	0.357716015616152	-0.555485585244132	1.25595315616397	-0.930264554640651	-0.648679642830551	0.499398547307135	-0.159767097489035	-0.281442488727287	-0.483183184395015	-0.251243570125756	1.73111985066571	-0.150027440217701	-0.0513931552455052	2.76766400673044	-0.764859857829143	0.838634341583118	-0.190364631505868	-1.43657623988949	-0.396595232580413	-0.840652550262401	-1.96192087227191	-0.359159331468942	-0.311683509646258	-0.175153371771343	-0.527512468006029	-0.478676485179677	-0.507259057575166
ENSG00000112308	1.68920647608729	0.152204181258475	0.12379537198332	0.321896602087087	0.180968986670988	-0.427308620620005	-0.663807162022757	0.00889124238289149	0.973881159945534	0.716110566650038	-0.350440063628043	0.54041956832445	-0.0713573218229202	0.17263577101719	-1.1904671117743	-1.14492863569889	0.560802532694236	0.980661423135555	0.651538526993538	-1.21235742785627	0.0989792544213842	-0.592335348146337	-0.0110922548486537	0.123487235733935	0.478697237583046	-1.43869196246935	-1.18130216088802	-0.64932714023238	0.188083775386557	-0.262191693870355	-0.351316210840062	1.25505098079474	0.581265440138896	-0.5978601011869	0.0319447115394043	2.40678714865429	-0.602639771503393	0.520461856407055	-0.0487229967278663	-1.12428155564137	-0.304836471198625	0.0228301822580982	0.14734423950635	-0.0153642870914997	-0.302515157309395	0.142331028764282	-0.568137721207817	0.0331241978891903	-0.213993493779013
ENSG00000279861	1.59392408290384	0.754857092648497	-0.417682771018082	-0.331195939224509	-0.476711091515579	-0.725733466771354	-0.710752534726267	0.493860653079664	0.0471568325493434	0.0997901619993077	-0.287642707447447	-0.423511532681549	-0.62872163775908	0.097775549810699	-2.27892933899182	-1.66874810829932	0.0449702899054378	-0.347583410839607	-0.0497826132408219	0.142597532336021	0.365058003596325	0.491884248530616	0.433825302766097	-0.128298624469551	1.23151726881899	-0.84232940177834	-0.0838715411903304	0.778010460654027	0.467787904793002	-0.180003232871919	-0.339384572523258	0.347890629498982	1.57771342140224	-0.20034978824057	0.69780653518462	2.51702792891035	-0.41884615592907	-0.422129897035449	-1.6630261273667	-1.22692380883721	-0.925027349948844	-1.16442908479031	-1.2797013747798	-0.265713544204725	-1.54584558289484	0.643028726047978	-0.205293503498884	-0.0561500098380999	0.368605186075775
ENSG00000105402	1.42963504980604	0.543252881845762	-0.192554007382113	-0.307396747950252	-0.258504645595571	-0.48862847254929	-0.466373557456383	0.257729393049231	0.186673327215633	0.163404325586623	-0.0752090115273472	-0.246491744191898	-0.848372922467619	-0.152451270397327	-2.28885284009141	-1.87828416089065	-0.0422305880248693	-0.548820393870971	0.0245610068992612	0.0530922929107668	0.102266308957142	1.07134395834682	0.105765028624803	-0.176904734603235	1.22021728437483	-0.728054526305391	-0.0467685683320941	-0.267097292607761	-0.025726334749323	-0.626357404297579	-0.341762524770719	0.671115411055583	1.57319254511776	-0.281399090299742	0.531138419785633	2.74285274996588	-0.999635815963245	-0.42265742155872	-1.33187442553014	-1.42289355047643	-1.27761673716885	-1.15949323115944	-0.96436305895643	-0.735571682118629	-1.04645360243416	0.313339435917192	-0.396226427351973	0.593754611224375	-0.056140621037
ENSG00000157954	1.23554857280215	0.584746853514164	0.080378600225156	0.412830115777997	0.500488008320582	0.44504926675515	-0.615308998155643	-0.682811388792629	0.977687785500373	0.902138673156764	-0.355324812040913	-0.5826937994089	-0.0723426845559005	-0.549439235703544	-1.12344883532468	-0.319340367885406	-1.09445233320004	-1.45407507910753	-1.06577478997061	-0.157245081027704	-0.0555767503872229	-0.178798978613853	-0.619692259602985	-0.362980604390938	1.29074243875452	-1.95714176131509	-1.34164721016346	-0.661392058812294	0.184618191981778	-2.61319732048247	-1.00926735808174	0.177164905211945	0.773924360606108	-0.82716023118556	-0.270164516147253	3.35495757606786	0.104639932897643	1.41172453968504	0.994398436502597	-0.416279470831514	-0.617968179097945	-0.736763688712368	-1.30681344526406	0.672278110585014	-0.176828043917652	0.247647469379048	-0.176255166440916	-0.250485286820885	0.674939560241173
ENSG00000148218	1.01389012189537	0.138914811628065	0.182109628709441	0.186574181990431	0.503453612357817	0.402967409057693	-0.139606700321541	0.0844195139908316	-0.33882433880349	-0.284852097262193	-0.922718164316277	0.442977226551114	-0.17966525717856	-0.511653613478098	-0.600964296942945	-0.187410611774933	-0.562654208714725	-0.325682019844975	-0.560158552321865	-0.112092085009665	-0.237083731658535	-0.0589666352817136	0.978226720918155	-0.218663962120578	0.450684580206476	-0.680575246762417	-0.980900037726568	0.292534394943429	-0.0331843239185347	-0.316480205432136	-0.814770212231205	0.267750364454512	1.98915518843815	0.247379468824517	0.979941816107445	4.13177604635823	1.31502887451724	2.61096028187635	-0.279987617819334	-1.2913307566497	-0.2695448793483	-1.42038746037371	-0.709915478641394	-0.194328779047837	-0.738036246045264	0.371661684283324	0.176306713805133	-0.600480474561223	0.157828033920488
ENSG00000160948	0.584821441840805	0.940033851935962	0.672764376479984	0.146564162751491	-0.322767316621558	-0.0928046786460336	-0.786981365459899	-0.235166727343814	0.377698480465125	-0.872581114169496	-1.26652032798287	-0.553304579916636	0.886597197857237	-0.216617732134442	-1.37127965386779	-1.02102497799059	-1.39026699725056	-0.565957257923412	0.956412611767006	0.243500494705149	0.110434960780551	-1.37988627576498	-0.200099497882215	-0.953434878739461	0.893708548811942	-1.34845730889524	-0.922404361420451	1.17506250947912	-0.0435358285928708	-1.14490943097278	-0.686964895905588	0.644823305758415	2.45503440734216	0.166022131834593	0.631254000493746	2.57161901531583	-0.555714808666496	2.04362728475627	-0.727942684410121	-0.970259427134089	0.33151828933574	-0.897121139489063	-1.24629193564932	0.0990321448936376	0.223744937408607	0.925888801937502	0.936833358994097	0.485312999566321	0.224290320671087
ENSG00000127838	0.924689885236433	-0.193439416955631	0.427542202390173	0.152158192106139	-0.563829576673913	0.22686174938857	-0.0758014066525878	-0.679214376035503	-0.453637018220675	0.918350175853672	-1.12393120575454	-0.686303322892968	-1.24116572834223	-0.742076314676226	-1.35481752261978	0.393781517725837	-0.478907281163377	0.916618580221804	1.75201636567492	0.0661560453246829	0.0336610077864738	0.077334500159362	0.0970201234565198	0.0963639602158977	1.49955541999973	-0.744980880357167	-0.630657101398994	0.728661728876909	1.00946406757945	0.272202180469546	-0.210901079224856	0.204704426130227	2.45708737575611	0.250861457194629	0.631483887874076	2.09694213347347	-0.620005397468939	-0.350428066144879	-0.216913366725012	-1.5357454031708	-0.803372342559701	-1.11646574873256	-0.912863989962113	-0.218889487622071	-0.805343677118452	0.296368589983646	0.0874233149440245	-0.0572648506469852	0.161373678181706
ENSG00000087086	-0.397417941353235	-0.32231101807418	-0.687254913346385	-0.174886274536288	0.098982770465515	-0.14259124069359	-0.353590399136763	-0.742310782448607	0.407459983431562	0.204968547475976	-0.461320404953234	-0.644596590513271	0.0863226261331302	-0.701201094388941	-1.48339888837289	0.427692858755335	-1.10521909132507	0.249669229284281	1.79110894551607	0.4050540981545	0.336697691958165	-0.387910185106959	0.54054701130797	-0.0145327110640916	1.45737306121106	-0.558664560150945	0.413887929919962	-0.12022275020915	-0.0789002907972451	-0.897579966085018	0.897350206965042	1.2411462367301	1.23895413352329	0.679432014683737	0.799886072783303	3.32563133192037	-1.27029525563819	-0.838169141686754	-0.764278834571556	-2.04599720239654	-0.664116104436911	-1.40631655495328	-2.2253603075335	-1.30726784559153	-0.673070642745844	-0.617476819969645	0.599134104864811	0.600569092100228	0.116211008027735
ENSG00000167996	-0.818542017988659	0.365655410414216	-0.667470672639707	-0.470273399097076	-0.392529624532592	-0.174125064709384	-0.0888538685346434	0.161640068531917	0.319247526803844	0.602014790104258	-0.949550388027559	-0.702632820248054	-0.545617912203809	-0.289838238125615	-1.40916928889575	-0.321544604091891	-1.09128291457395	-0.126580018226315	0.882816934142969	1.02542353476318	0.692185022628124	0.0430860060189999	0.42535482310016	-0.113053124246735	0.979843431548136	-0.401914276855003	0.23052035671501	0.528435248943288	0.578285514390594	-0.875096606830728	-0.103578071762769	1.14984105738061	2.84183483258397	0.143216122822107	0.664420085053903	3.17877943707646	-1.52632038348573	-0.284888765787918	-0.635361682521853	-1.42922134677418	-1.15327990583618	-0.864646793915838	-1.88741403639773	-1.33678825604026	-0.282312348085248	-0.759914453106082	0.440289198761903	0.575377060932455	0.884710523444038
ENSG00000167995	-0.98481297429358	0.201491641799418	-0.639578432802517	-0.433496929775896	-0.475869087095389	-0.426924278244209	-0.0177882740897286	-0.0244300361821087	0.359062963701732	0.610401959403758	-0.8587990076977	-0.599716311021926	-0.369476920656229	-0.295510671027506	-1.25850333050513	-0.17835705274847	-1.17560065454845	0.0438000379120731	1.02834244114607	0.973460193905463	0.650323663181229	0.121682459706335	0.415290264971844	0.0217711732467553	0.941112090534979	-0.131823179169454	0.378207860549177	0.706816766276192	0.684008804177472	-0.815985389690905	-0.128982415330895	1.09242814677691	2.79619858758474	0.317497306077054	0.832336816889428	3.24795262655467	-1.74546143334791	-0.525285856876335	-0.637506652868412	-1.40292498350133	-1.00487118603964	-0.872528365140533	-1.86817326123065	-1.34534870019765	-0.263495469843912	-0.686246052161831	0.234517275873282	0.401490117001754	0.666533290768006
ENSG00000279641	-0.735716196132398	-0.544733579280771	0.531219033541705	-0.428808800063702	-0.0768607924156153	-0.39611229718966	0.194332290551123	0.63834025532493	0.0626273922550044	0.15522310657826	-0.283440252300335	0.315517441370103	-0.534606847587925	-1.08414606141593	-1.11834841570701	-0.950524135820605	-0.541959660001094	0.472993471173952	0.139750574897722	0.787880051558697	0.989009625446296	-0.0793406146767367	0.234203590272069	0.347363999565208	1.54048578752146	-0.500338060444008	-0.334681348271697	1.29785505642296	0.887064751542887	-0.587107750922541	-0.1154002402347	1.35643020942193	2.71208631277695	0.631219722803375	1.05854594529506	2.54992189092113	-0.875227863799273	0.236430714557396	-0.384650382274931	-1.48681003851994	-0.625650764934975	-0.589763350734071	-1.49296256539521	-0.792021479486829	-0.390369732120069	0.553890242077664	0.311789387268808	-0.106405078507792	-0.365188498303187
ENSG00000262526	-0.257376849118199	-0.26368944294362	0.45067626767437	-0.451872134637462	-0.0684493654188399	-0.763247114210671	-0.177144704093363	0.762183806178414	0.16307985365888	-0.166825423378524	-0.321906798489084	0.124903307029453	-0.869411481782666	-1.00490381223276	-1.44381780970013	-0.492081168061228	-0.493393358517552	0.40168733979029	0.55816363144363	0.601979105692036	0.687157188633094	-0.250149460066122	0.406194070186131	0.29288708298165	1.81678275587831	-0.43860876901747	-0.333083821284105	0.701057003350089	0.598079764189357	-0.597573955552377	0.109693737911644	1.01068740275349	2.3052123590456	0.338334333347922	1.18020571772353	2.14610465271477	-1.46062095500095	-0.473247002015632	-0.746610350858332	-2.11873911665265	-0.338123727674688	-0.790257739524007	-1.94327661091607	-1.13511318332742	-0.48076805585089	0.22801541022071	-0.0598603986091211	-0.199758801574196	-0.441604156118563
ENSG00000170296	-0.351787937395904	-0.330323222826754	0.460195797089812	-0.50988934935098	-0.0797217230949113	-0.684475373198128	-0.155000838983116	0.74850682299963	0.115717326301586	-0.134539744548103	-0.371053452329286	0.122378677703442	-0.845472210416578	-1.02168973878642	-1.41968278167689	-0.657757672225868	-0.510484674076585	0.396145696485083	0.583572829347642	0.704937435277528	0.747369633026328	-0.225466095143482	0.362153201550572	0.280591453724213	1.76809945150886	-0.458437324861953	-0.356078903742581	0.791951400769784	0.629246505885289	-0.576029259544487	0.102005673625666	1.0842033671551	2.41926268804943	0.409013066506042	1.16281099296967	2.25026447817045	-1.37945622933613	-0.32300637241894	-0.666645483563501	-2.01703473748785	-0.392308121184488	-0.719390089863151	-1.86364261271482	-1.23085163622585	-0.444316697939389	0.258466641210417	0.0263909024193914	-0.187768062991235	-0.376337682472241
ENSG00000274180	0.168521577335572	0.00693130362446844	0.1145959929172	-0.645103906788887	-0.0937032084077443	-0.206015180066668	0.618994203803357	-0.106256826346969	0.315660464136665	0.53555342236561	-0.892221190377645	0.160425912026535	-0.370223281679902	-1.50193618659957	-1.22335975804238	-0.197295837290551	-1.03698388114022	0.236075332520638	0.486739547230412	0.610313351416681	0.451656209050629	0.464228160535084	-0.197760664757706	0.38935093130042	0.744383087841354	0.147487212737549	0.624806965899284	0.331835118262699	0.118750577836819	-0.864310945569121	-0.233481133084589	-0.495023139198614	2.52684461011467	-0.0121506212273279	1.94336197413202	3.30551431829617	-3.12674344184564	0.678266460456742	-0.880088881998722	-0.329083850394498	-0.137285532208258	-1.45473613713701	-2.31795790645868	-0.857218183961082	0.408225725033297	-0.922760481132382	0.0662861652983857	-0.117122609787801	0.338306769620086
ENSG00000196547	0.185374612941089	0.233016004738808	-0.347278869375986	-0.311091640927942	-0.207969663791153	0.320308005033761	-1.25126034360921	-0.939790224955319	0.144729043222123	-0.0595604347325304	0.355618624541876	0.0756939383335016	-0.525705024649823	-1.06333303850587	-1.74232161608207	-1.08726620572773	-0.509593507115408	-0.990068070123357	0.344970662434247	0.803794202635883	0.105701937877141	0.36270871002088	0.123768422208391	-0.60712480925626	1.07634502730823	-1.3956945555949	-1.23911763662001	0.352193084475875	-0.455907274357583	-1.23993556306498	0.0493668991284538	0.0200416836227227	2.55187261453603	-0.237488281154686	0.485241729344826	3.15593206311518	-0.683544908010311	1.19004099801996	-0.689975962654159	-1.57298682945723	-0.796751024225376	-1.33894903648381	-1.0151103023903	0.358138721458468	-0.283186624772258	-0.0520561155696119	0.634579362103558	0.29355966174614	0.229729714215434
ENSG00000181029	-0.343954370036781	-0.249099823232117	0.383359163608204	-0.258276453559909	0.159919004384105	0.0694938732924817	-0.279433852302798	-1.06359495297877	-0.198183776328549	0.917781317977603	-2.27880403350007	-1.27684493462397	-0.284674705975321	-1.02557689570806	-0.424352120512513	-0.629311608692335	-0.238997416889838	-0.527745905797866	0.38049318129263	0.578016393685898	0.440172612873346	-1.21201733910084	1.08242654313474	-0.669326703005283	1.76331830224063	-1.17716061531033	-0.589137747070748	-2.01680893654044	0.596079553638434	-0.334112711657153	-0.157614075811077	0.373349150311133	1.95612205462277	0.327079271192152	0.0315285683830378	2.86470248827347	-0.362466018112268	0.108207357401016	-0.256068037256834	-1.29103860701292	-0.741216293054902	-0.748434087937824	-1.11669164797767	-1.20206743346247	-0.857325234057963	-0.233866889786515	1.10372438480702	0.690892305305382	0.0683216103472656
ENSG00000269711	-0.634608288246547	-0.507451809732275	0.305258814549029	-0.448795379968464	0.0775302856958375	-0.086855566673825	-0.171026814994995	-1.0584223004893	-0.379467773166781	0.932502823172543	-2.90551558580962	-1.94800887714644	-0.184487538611821	-0.842406792252189	-0.355549340566441	-0.436140245559703	-0.0300606720954807	-0.128201248060964	0.627780320042693	1.55077734156077	0.156332926076601	-1.13062047699951	1.22812473301284	-0.267649112155013	1.66007356278641	-0.363634922987585	-0.702969256660636	-1.89891738573832	0.0867966387086406	-0.149899713135306	-0.0749623649242274	0.577087290602301	2.12998202629541	0.656097037601687	0.147238836607087	2.95221939331427	-0.979021234448776	0.0502325556295271	-0.513294438896468	-1.26787961474224	-0.568924242431301	-0.594477674391129	-1.29800255216312	-1.77358502906877	-0.661682174804969	-0.206769556992134	0.791712653532547	0.399713413360755	-0.332724617676919
ENSG00000171840	-0.235545456164172	0.262737306267479	1.38048934011484	-1.02676263862327	0.476111002094754	-0.078456890017812	-0.266112696102366	-0.341123456349659	-1.00779772416294	-1.2279701429748	-0.897131890937618	-0.406179398068261	-0.386296143512527	-1.19101043612447	-1.35383801774729	0.0826337710397797	-0.795301432261971	-0.451962303405705	1.00903168744062	-0.63683844567439	0.485003755550217	-0.142710055602668	-0.306288568794778	0.337129209234085	2.43389288845952	-0.239961985194701	-1.97403720008851	0.261047607250319	0.0728541752265531	0.289246748246548	0.635210301401839	-0.108078559963939	2.34820298127127	0.363713283960765	2.57375041151972	3.11207921687952	-2.06125014320693	-0.194038367964735	-0.501190297308863	-1.65439622245748	0.364886319783122	-0.58528975600827	-1.32546857522136	-0.787975300777071	-0.299347529247279	0.0198778397243332	0.391161634084794	-0.611969634987104	0.263937813822716
ENSG00000130159	0.0480545702239024	-0.584565963998142	0.170134969944752	0.791518271845761	0.427892165667648	0.896835605553558	0.815016587090145	-0.273905492619451	-0.858605899575514	-0.00740175587540486	-0.339417941319721	-0.864692454928323	-0.0214464353635707	0.052831213501072	-1.60877599919529	0.316390951226014	-1.00595555028181	1.28380123385996	1.97117490295176	-0.495867993417016	-0.0551356969460993	-1.38959936507054	0.0131094156197096	-0.678902423670088	0.911480685765272	-1.20723743226569	-0.184755967800011	0.456177781745634	0.220457680159123	-1.84180256143756	-1.57122242518204	-0.340856709256654	1.52493319872646	-0.425981045816436	0.913783284036282	3.7694704647335	-1.96943696492971	0.381868344021536	0.125855516286761	-0.461502201089912	0.706254474199416	-0.0596927553930128	-0.360541087671841	-0.357506395925084	-0.267268673844385	0.242231538992897	-0.342872747266653	-0.0605483837816805	-0.210678058367677
ENSG00000167468	-0.531473322612252	0.289222450483452	-0.642670105253685	0.395784120833467	-1.01638967426792	0.51453095554498	0.180263286828573	-0.789531330577466	0.429341366193854	0.50793540911653	-0.217519389810374	0.351372946288479	-0.106941269399006	-0.0916061730195597	-1.53187042215078	0.212433355274644	-1.21883604788645	-0.370000337253937	1.01136099769014	0.470031986589936	-0.239325536671044	-1.64511967655132	-0.318506934273463	0.97253000247272	1.62899894453162	-1.37780702033553	-0.581212686719519	-0.767722689127178	0.984323733562609	-1.10560599127365	-0.648215908385152	-0.205532843563977	2.23260304430053	0.451505411782108	0.05972238919499	3.01585632990296	-1.6740847572319	-0.21795425192109	0.0474743459073369	-0.648010284813411	0.132901584060036	-0.439743847084055	-0.331321957230881	-0.560368675368617	-0.168420387797602	-0.342033531419106	0.50016850293219	0.504226974304503	0.125333898746668
ENSG00000166169	0.0561565559078055	-0.0366093212802775	0.258019560472981	-0.0122639523980875	0.449673727904594	-0.528890270559719	-0.41944710704362	-1.1329453177415	-0.794424351681353	-0.466369174895856	-0.10125307343458	-0.200963348794093	-0.788509776943588	-1.0105591935319	-1.50809949199473	0.113913289387067	-1.04502355869344	0.0158729486835696	1.98939061822767	-0.614031019410938	0.630316853350569	-0.748481411840541	-0.609155624374292	0.222397660560232	0.335080064190534	-1.22405912918432	-1.87639367252598	-0.150243099614959	0.450656935576623	-0.183804966034657	-0.15785177902932	0.650179436268605	1.71521697190142	0.350283604214411	0.595513320188924	2.7192879837078	-0.49251052950577	1.71729401553696	-0.565515306023915	-0.900798020996203	-0.0263146256949393	-0.459166844063447	-1.52037480441777	-1.01002047818337	-0.676144733805836	-0.31789181297247	0.58741892600454	0.105663465397927	-0.308222381089955
ENSG00000166171	0.487252790347258	-0.416559800713766	0.509963740186299	0.177892526796884	0.312437261012121	-0.0641776619754705	-0.501969512343904	-1.66788377232726	-0.773874549973437	-1.25659554636025	0.0952257164645483	0.0414915077572676	-0.362210069468859	-0.867307374303344	-1.57405387871544	-0.941470495377482	-0.609332132174407	0.302029881335626	2.75631813158538	-0.604042408856655	0.187028178252561	0.0320179749352177	-1.23656675130256	-1.99869611853597	0.11037517888476	-1.12083336298039	-1.04536921237749	-0.0910417058504559	0.520140601693212	-0.481008882650319	-0.830480259984919	0.88668295333014	2.94875338185666	0.225143316780159	1.00943292807374	2.27896015400186	1.33603824512032	1.60385612871775	-0.159067231858355	-1.02966122411037	-0.251743269200569	-0.83325171276471	-0.823661456970884	0.0951533493819554	-0.123843575280474	1.0472472952	0.59037408637782	0.0958710872180669	0.191948558009772
ENSG00000007541	0.735964033114824	0.425178950637492	-0.230038572844066	0.888908632742389	-0.123403199371739	-0.271126017181981	-1.04608634083728	0.417526267625773	-0.185476324352659	0.446169917753977	-0.286388468913528	0.885749482123877	-0.833805939626852	0.332059320088492	-0.727179378512125	-0.246155335843039	-0.959884609694927	0.525000706444057	0.975568008280305	-1.5837197777989	-0.489747126881008	-0.609920708347605	0.0261723950083644	-0.263132505462597	0.0293836616606333	-1.99062022409557	-1.51334313165522	0.231079830510577	-0.727283911479608	-0.129222136742764	-1.03183895773281	0.0582108391737711	1.6368580242059	-0.206614103022319	-0.861118508912338	2.45104679693544	-0.0468419055637913	1.30649630049975	-0.556385185782403	-0.69849367330209	-0.0135683136239185	-0.865428537722909	-0.924776804895658	-0.313675486636375	-0.112364805837419	-0.0755945897604101	0.521815857928163	-0.221929968719498	0.463787003778797
ENSG00000106327	0.680303544625273	-0.0240479162085985	-0.164587997268016	-0.385815458313597	-0.747108765627531	0.515919962989868	-1.02656985301231	-0.716093312992041	0.371340796903262	-0.085369397584999	-1.1836955132296	0.260864862900738	-0.173611513616993	-1.16406786708359	-0.788418104803248	-1.00885144886763	-0.359888307579488	0.700511604257534	0.14981641230669	-1.29722739697957	-0.15717369400116	-0.0207123162488505	-0.126843686439356	-0.127500477520045	1.50861604629472	-1.25687434538454	-0.908838596003917	-0.974883820150824	-0.762782325471378	-0.0309914598926442	-0.468726281410852	0.875931529688308	1.5422067869502	0.42343120053032	1.04977632358754	2.5746311228051	0.241146008153528	2.28733799763829	-0.30349376305504	-0.79577804171713	-0.170093819820848	-1.45458401328792	-1.59600300206726	0.11793417606441	-0.0647301317053302	-0.297597977357937	0.46019305159517	-0.581862711447418	0.0770082298305129
ENSG00000173992	0.814312683128513	0.342895263265865	-0.084988334198836	-0.686570245267478	-0.270758893384868	-0.38180422449547	-0.826350824244754	0.0237880716138932	0.60165724048518	-1.47827593782632	-0.149578342210831	-0.990279838952001	-0.702271595127025	-0.366375448198983	-1.02088727063033	-0.565788114773939	-0.925290859366902	0.383984406174507	1.48056853461073	0.81906064703956	-1.30345878786542	-0.663204829268386	0.0353030132371963	-1.06849144909218	0.750193164119952	-2.00760695946916	-0.637318884088313	-0.366265066301743	0.508514326505216	0.514014913354588	-0.514990585042432	0.621026069264437	1.45078283507193	0.537883052281786	1.61910308272621	2.68825430301443	1.24801555810539	1.72953224905544	-0.369681570994935	-1.0991535940469	-0.5881216540629	-0.08882604682648	0.256124012411649	1.04731047206096	-0.885450676773129	-0.142544534213178	0.0230226688934505	-0.484619902332652	0.07978111041406
ENSG00000214253	0.356752924827331	-0.206227162577993	0.416276395392676	-0.578110185017505	-0.17121748665825	-0.178974735694755	-1.40440023718852	-0.388580728526049	0.0968571834546233	-0.0673318199413442	0.0746115098228736	-0.403275489226393	-0.990983688562671	-0.331377287243184	-0.87696218782286	-0.944670258646745	-0.478771473069785	0.250927736653559	-0.0323559711092246	0.431149122756228	0.0739261086937234	-0.965756537147228	0.284091793306187	-0.915465056629393	1.04998059815837	-0.962994167064578	-0.692504662196302	0.174765415369859	0.613708852134094	-0.302968291414782	0.1035464018415	1.37847402542859	2.53001315918476	0.545352376412996	1.53964524301203	2.94540705671525	-0.22956579775894	1.5389361721828	-0.595340108639674	-1.19541724902166	-0.39788768699156	-1.54408672767437	-1.70775618299384	-0.454858718899042	-0.581484029686608	-1.0324017214176	0.444974857318784	0.370717072142327	0.84275344644767
ENSG00000149150	0.365134366631307	-0.665297448778438	-0.244924635479386	0.449396090514904	0.955508389626785	-0.714714676316774	-0.428076669065197	-1.11980152468216	-1.37474017309292	0.0813717752251831	-0.205912071083824	0.0511612751042922	-0.882766346995148	-1.38205234955552	-0.394567879959769	-0.341386759682518	-0.0566952046455556	-0.152595083761903	1.60575884642097	0.510389268643297	0.506108522240277	-0.522451488210616	0.0163381710390539	-0.977314615022476	0.80962788192826	-0.456839635340317	0.0812233708937506	-1.25484423024676	0.274764073390759	-0.561871519016886	-0.0956313102594744	1.35997441531671	1.19948144399064	0.953351289397734	0.35813947534129	2.37471772251643	-0.12472349787161	-0.374336162916851	-0.535178883162905	-0.318996681840804	0.37667063494656	-1.04926948550686	-0.275200011715709	0.670748146494449	0.340694210556951	-0.343037151597788	0.179164402772721	-0.0622042785562035	0.505405701995267
ENSG00000250751	0.910809214705518	-0.328534120814633	-0.0728493730105842	0.509255703396422	1.01336575700803	1.30386069021382	-0.323872320784804	0.0784575808421824	0.13034506016478	0.508761427682071	-0.650526405053489	1.60528144223337	-0.601746803409161	-1.52608402614913	-0.610912764111067	0.219407029102812	-0.0526727734321291	0.0206044699159302	-1.94789159317886	0.658737914758738	1.21770008542558	-0.509789299999926	0.275572978635188	-0.115153487271712	1.35178518711254	-0.808699367286909	-0.316454511415012	-0.612309556359553	0.371974056889388	-2.23433075007631	-0.215549840120052	1.34416392973811	2.07803980758434	-0.022255202549582	-0.476405899443867	2.57204251010618	-0.892792391097883	0.531465996074274	0.162215203341406	-0.313972513003811	-0.109930311343935	-0.57810362783135	-2.76196592003006	-0.20178840728681	-0.474585372454828	-0.198116759112962	0.977513058896847	0.635847150786929	0.232646372996282
ENSG00000214706	-0.00865443188688799	-0.252874301580717	0.197520433425257	-0.0504905515802877	0.0696067629855905	-0.458188602136515	0.123340770220402	0.11480630050342	-0.70314295295455	0.251840053199851	-0.43322823228559	1.33884367612827	-1.07970289596194	0.207290027383479	-1.41455080452219	-1.08305175537177	0.735929725201674	2.5194278344147	-3.32477895989299	-0.13213374747688	-0.135432575203243	-1.41073443347514	0.530242480392806	-0.292714030523113	0.918853479631796	-1.29784149563035	-0.838630636662455	-0.0148832059777745	0.586822371201912	-1.36210809966878	-0.998348437045635	-0.167052070114256	1.50029417634228	0.807059504773602	0.781140490324107	2.14831544225464	0.346857652839832	1.29045134903543	0.30751793924187	-0.074030468853928	-0.0496713355348884	-0.443609933568466	0.320528451410972	-0.274028814885038	-0.880480460998225	-0.339682841267654	-0.176659225854135	0.560430887314909	-1.59363101267138
ENSG00000180185	0.298283645482277	-0.688778574776096	-0.499086723266733	-0.29523055070124	-0.53922164573922	-1.14625962534626	0.853197893318522	-0.769244361640388	-0.903769397078289	0.639987648521415	-1.14191219782082	-1.04704552694687	0.647710881910339	-0.717762027610264	-0.477274486774255	-0.220864835529545	-0.36008722846483	0.639199266189254	0.0448305151111854	1.03380409658899	1.381604384648	-1.8137741063093	-0.00422659397009488	-0.356884897437573	-0.587885671439584	-1.12018093905795	-0.383337110533924	1.18651452301587	0.885261617015811	0.057577999041645	-0.131653925322391	-0.168896415844212	0.531978117640784	0.664786247905614	1.3663170954964	3.33342856564743	0.23992860116354	2.18802773187926	0.284663027991882	-0.547954726501797	0.262133383984398	-0.0439456837421889	-0.440158162372129	-1.69254205521261	0.188675770300332	1.26717164815786	1.01215803367164	0.555054927605519	0.255378590353058
ENSG00000103534	-0.437105381604808	0.0982884373305604	-0.451328368257116	-0.91596315987164	0.528932165615761	0.817979677015211	0.136990364634239	-1.43681757007005	0.0278951937673782	0.385544528447232	0.157158622904273	-0.54326836878826	0.569077413208744	0.0693427250537437	0.437787860713164	0.405783230770908	-0.317725873741229	0.579713098907526	1.09745546711328	-0.0509268017514837	0.585610568855925	-0.250987438259929	0.00264641076211265	0.267545087457799	0.768549814763225	-0.635060249443939	0.846883434318626	0.327150757247532	0.224384724913554	-0.579176984960077	-0.317573449675037	0.993704673494199	1.08627477584414	0.390299040833764	1.05371054600142	2.8646581934557	-0.964269736955993	-0.0237230767341751	0.136671705041894	0.745671072878412	-0.0958018264174145	0.0472974469853018	-3.50056411235922	0.766011791989183	-0.378925247092872	-1.04749552160234	-0.195422884609548	0.417238534551906	0.682437364983105
ENSG00000139112	-1.2588590294654	-0.523310679647776	0.00249097159916693	-0.564952426620949	-0.90565965130044	-0.0932579389306125	-0.0723222248911704	-1.05581456463769	0.30600000707825	-1.1238958393298	-0.77386681995091	0.539331829574075	0.06403359096004	-1.49225457702121	-0.515684940735471	0.0137929346545169	-0.0162435214576477	-0.0718412371549616	1.00585814333018	1.28329957578228	1.59791390467357	0.584837378216395	-0.54347724156077	0.307923549432825	-0.0298898420852342	0.220430838636207	-0.454167713840634	-0.426513247646739	0.753364712064239	-0.436875921706075	0.328289382994535	-0.584898929989617	1.33161220886627	0.800336832535396	1.48807982028858	2.65565409164609	-1.77532060565375	0.808037739323498	-0.820867053507821	-1.0994349665352	-0.682374484939908	-0.41465476283562	-3.27090035138492	-0.754268760303899	-0.013563574043411	-1.01056143421517	0.487976395710926	-0.248227309270799	-0.817122802822642
ENSG00000270299	0.0765499386297814	-0.0455494523130267	0.50299693294724	-0.64187791835656	-0.736823148880889	-0.80133023625656	0.252075420851647	-0.897502889393505	0.0824907925280429	-0.0980500655161979	0.142323257155754	-0.186940666536583	-0.250517504544372	-0.932293285382331	-0.0217424666392014	-0.390511055990045	-0.43121414167997	0.855769350884159	0.318752654102043	1.13325806847415	0.00458393563234289	0.548335146502824	-0.278901065571826	0.455739186753645	-0.204775020334304	-0.469479792333879	0.0247077442894373	0.108990351145847	0.412771736211408	0.320906811737318	-1.0715656749255	0.586375792894778	1.4228066183637	1.80277074855828	2.36139674659044	2.63064462302561	-1.07463462384513	0.975141264371275	-0.111917511712969	-1.026918855746	-0.592516421107174	-0.445227345774653	-0.873277342093929	-0.981640702814877	0.754691183610571	-0.2123599962928	-0.408762794709583	-0.730684827542189	-1.01056201468378
ENSG00000271303	0.072138726913837	0.0441912963287861	0.544327015547704	-0.660746852406842	-0.773201696119583	-0.790578894288819	0.228098608676616	-0.92741888257306	0.0938910857336006	-0.114071412548653	0.128892520581272	-0.218749816674307	-0.379894879368947	-1.03492083694704	-0.0884276020338306	-0.498573748327079	-0.421910338242575	0.826015056164801	0.33718495525972	1.21561680749654	0.0642217755899949	0.545279676373664	-0.308577883533951	0.467218727022874	-0.154283274522359	-0.597899010208569	0.0555729407410773	0.110699035152046	0.425544723145012	0.34011857255427	-1.03685007362419	0.676165419627481	1.53261809665595	1.8517842138584	2.43445025686904	2.73523301664762	-1.60559907798294	1.05735100139687	-0.0558550225411595	-1.18645246212949	-0.596882824611466	-0.540974353928243	-1.13514033413322	-0.900294169190818	0.762930294934592	-0.235147860847362	-0.424456056748788	-0.751759466667834	-1.13949332117918
ENSG00000070540	-0.481575799155269	-0.583811521169932	-0.558088033054548	0.379517093041627	-2.02867475389093	-0.31177087794434	0.0447524889971463	-0.668671508974173	0.392625676148439	-1.5479375080975	-1.47224717773656	0.892523190597821	0.375647319261207	-0.164850419012119	0.485337782782532	-0.314146656118386	-0.875052136730756	0.937472543956914	1.64584519281186	1.59913152246299	-0.616113748315035	-0.0108965350634525	0.330629789138647	0.114799888739797	0.835481707095094	0.514123808662179	0.25164076652278	-0.663198582775367	0.185188302678172	0.0904879666392495	-0.304169414810601	-0.935660439699919	0.106637722510455	1.69717905499806	0.113439096816887	3.76277511477602	0.548417623427214	0.269427265910333	-0.44314159871457	-1.54309477348602	-0.94823197564033	-0.709088274627187	-1.42131903260017	0.61431504707295	0.0912555285943335	-1.2937982723443	0.486703236065142	0.0559759823961953	-0.15522583653887
ENSG00000136003	-0.754215080071569	-0.911895638959398	1.06081561304093	0.295645181422273	0.198723638016309	-0.173666045252005	0.798368221728034	-0.515045611299454	-0.188728891878957	0.791352674076625	-0.66762824882852	0.228980738021138	-1.3865887718281	-1.2628517970206	-0.136087317339473	0.193904702881787	-0.0896382066755708	-0.000312958688557668	0.639530643079993	0.144757626353097	0.685181232512868	-1.12136320870986	-0.619510852202958	0.208675637522944	1.24940519742944	-0.979543094208215	0.218304932768984	-0.00876730130634969	0.670518773406022	-0.200588981747698	-1.5266770069108	-0.172692455429551	3.00441568159341	-0.104233838674644	1.01475075117612	3.25472406444595	-1.33551614755215	0.577372255730341	-0.384823677843964	-1.23644105878952	-0.258096778300107	-0.562118172508213	-1.15525172439281	0.701115647631401	0.289881345001114	0.479848832942193	-0.487210018502231	0.36396516570714	0.387558151859735
ENSG00000204323	-0.117740820581877	-0.121298587886176	-0.011547949009272	0.435885007224738	-0.870563225908337	-0.146440171929774	0.0374694867989431	-0.571746737161858	-0.425382011306777	0.593483450691807	-0.93524071017449	-1.00701374195279	-0.569448987939778	-0.282928457954015	-1.22097133155421	-0.073736362912343	-1.02184516819433	0.390329595166401	2.16555954957291	0.786791922276964	0.880865347021659	-0.856471549190649	-0.810728355677367	0.111668747580437	0.467178710438366	-2.20712767992502	0.474155616310889	-0.585222180100186	-0.174495091556755	-1.57445159452894	0.380326561471906	0.625326451530153	1.6932426887204	0.377536304187762	0.572880574814901	2.96790590434581	-0.779488026236207	0.652508612325706	-0.00558370653989152	-1.45016810790087	0.179027269844834	0.241499647960323	-0.998907544836748	0.845236627411682	-0.697885479563549	0.362144811996811	0.0269479943558999	0.312166425699301	-0.136218350007181
ENSG00000187266	-0.0990632046413553	-0.318170791245381	-0.248296746811298	-0.411011218656265	-0.432207723267337	-0.208678317876503	0.036529839029133	0.427696369427917	0.300231261733016	0.608871670379131	-0.139690050223575	-0.432710771546518	-0.559078913415326	-0.258506715324812	-0.51363714023143	-0.047326807614447	-0.890774151047949	1.67127694048751	1.79121681456811	-0.0958372541998832	0.0259557042286815	-1.16288280819078	-0.0224613355725347	0.583355371371856	1.45585537726092	0.198414018318548	-0.400469375019727	-0.279149011186176	0.849718926276082	-0.415916302667367	-0.41270702939874	0.116536052937647	0.472063612095508	1.20841566807203	1.4657921166243	2.57991128438858	-0.155366135727408	0.490484232770871	-0.213978313643937	-0.581044639436993	-0.256858154059758	-1.07760873573183	-2.36321606144926	-0.735821368338787	0.616062988856505	0.0524471422212489	0.061264820216211	0.249669086079656	0.878153014957849
ENSG00000249456	0.379758057113056	-0.196302641724643	-0.912609558576718	-0.437330630894427	-0.101391227353562	-0.48317429109273	-1.04178680031815	-0.671870473625535	0.22435683535155	0.619876952495551	-0.683255411817381	-0.334786291793197	0.226537494723952	-0.13291165201517	-0.202532918640257	0.571418768863673	-0.192393711387072	0.369324036756584	0.195348556961514	-0.0218589132314695	-0.603913361118929	-0.680887430964218	-0.0224399719446444	0.0661837599328507	0.467486208647836	-0.581088040071146	0.0172994764432995	0.263495984563114	0.107465082612231	-0.124894868748529	-0.13714379479137	1.09173555726285	0.807289934704335	1.104855182971	1.56043529308907	2.52453762432154	0.646593404569912	0.542862891349964	-0.0487949468237031	-0.199725964338229	-0.324258835032269	-0.740666712508626	-0.293313990265105	-0.426900308267067	-0.380956672591985	0.0702307743071641	0.151358493821383	-0.0483200455903041	1.47767609816611
ENSG00000130560	0.344894709846492	-0.0460739557979268	-0.324499818534241	-0.000460047013436062	-0.193926833427508	-0.46467436263253	-0.0988439613018593	-0.762510579924344	0.0971150428997017	-0.00223582984253367	-0.436185376618382	-0.0234388340165653	-0.429308954111175	-0.28106227849443	-0.464758451759641	0.214904542050022	0.381856675814263	0.812715927222638	1.10061310593099	0.71856532484541	0.157176831532393	-0.355670721483088	-0.587568066062585	0.0421986218889907	0.1902557730935	-0.553389228056309	-0.080970847004819	-0.595775104559942	-0.0533875202228232	0.0419571713632936	-0.565543825320566	-0.0263060716185369	1.93163643404638	0.466665035616362	0.672088261504865	2.87359508295001	-0.862139990607514	1.04785066286713	-0.653138809689986	-0.472247902953262	-0.302632636610036	-0.992928034196074	-1.0038117630555	0.0859479462891797	0.131575978769505	0.320961230013756	0.0870760429578914	0.95653317691757	0.484379630273367
ENSG00000258466	-0.0915393921968111	-0.0449106049056489	-0.751803243886266	-0.0573015018079306	-0.531150313009671	-0.220719265168472	0.238828376059706	-0.0413303084429382	-0.450582449838722	-0.424492743687065	0.489182410621275	0.156849712926506	-0.431205516415595	-0.660951783853807	-0.457081126051451	0.750928843296746	-0.926108401197192	-0.286831304972843	1.41954877393635	0.106539094877522	-0.7453663924878	-0.865457526449229	-0.331528233236715	0.282796230470254	0.868782115143669	-0.435613045296181	-0.0178669051156641	0.0400255617009644	-0.594463088838284	0.967372866884686	-0.98107236233447	-0.084286162395705	2.08553641310694	0.800395645958008	0.967443824890823	3.37412306619727	-0.524877902547376	1.02664315986738	-0.280030612605795	-1.5934205338063	-0.398911241046773	-0.351907908238003	-1.44828371578776	0.150979231450015	0.318335361501418	-0.255238079698982	0.0760758071309396	0.109798926464869	0.626047945184548
ENSG00000115657	-0.331682232103761	0.10213581343268	-0.0775464132421093	0.514236304980695	-0.559924913509292	-0.0167729886037995	-0.253638303190261	-0.225284207492638	0.284350890640263	-0.0545494594113461	0.905755160804935	0.889634855454365	-0.23319623528771	-0.556595469546957	-1.30950302102613	0.0561553787349661	-0.0564496468715154	-0.428711882747694	0.467157662513983	-0.477905954224209	0.311333371252897	0.491564238200071	0.0525196731993866	-0.289922655099091	0.603812328558968	0.0684889102748835	0.0287636289109135	-0.502684719968999	0.0247811836025826	0.361986277731148	-0.385675509401009	0.372463142834493	1.54404387901918	-0.0232616217020442	0.65018323446359	1.77091067226262	0.638645011438738	-0.474551786727251	-0.0679363215729394	-0.589192887411826	-0.0357912394762821	0.128348622718764	0.515228969029315	1.73734965089123	-0.0917037152787306	-0.172688826938124	0.364332953766714	-0.259783508493425	0.785976624929404
ENSG00000095321	-0.00919130591374401	-0.120872659759121	0.147097155931435	1.71859656825632	-0.779351643558603	0.21914999554953	-0.84181661299805	-0.0907202980928186	0.120822063185032	-0.353309359257326	0.210286592345302	0.0740958518253986	0.428605324051099	0.543112448678114	-1.743235932566	0.0748200057922925	0.488188920826313	-1.06517610146179	0.232323353604269	0.212436053641679	-0.0788140153025071	-0.212176699750231	1.33385252684478	-0.348649205051725	1.22771331932946	-1.23404841967533	-1.22976561807239	-0.930191326429306	0.508550405150712	-0.192793721330279	0.0642703366828024	-0.205453942555016	2.94569966718086	0.515454979143604	-0.684145328277868	-0.549554962547766	-0.00989905519441202	-0.695223273325859	-0.196873302932722	-0.899981735289493	-0.753306191706511	-0.35698589589389	-1.91239074293632	-0.812976897468188	-0.221874991227374	-0.120959818331217	0.605064079893165	0.293372483766895	1.88648797982746
ENSG00000234055	-1.03514466516423	0.126788949793912	-0.00587292480199051	1.04219065657406	-1.65092504350077	0.102601620316697	-0.068186586502022	-0.225589298031472	-0.301730571347678	-0.741374090812002	0.944018456780654	0.159987757867995	1.07500018035039	0.707300470286075	-0.609610423397759	0.228105161309571	-0.0522887173490989	-0.943773474019438	1.55111691047644	1.9485019201377	-0.306015511635677	-0.819851901024665	0.785051734642126	-0.739680970809435	0.833903850312113	-1.26329423786677	-1.20210875524616	-0.801395742677099	-0.469208002624411	-0.255598023369827	-0.256948856670099	-0.654387908542309	2.19989892448393	0.575925974372973	-0.790711808870013	-0.20368691717092	1.0475889874589	-0.127585986463113	-0.302377528435632	-0.449288978532282	0.12761656470683	0.022923364034731	-0.653135742074943	0.852320883743823	-0.405992720796262	0.706293199674416	0.169609801336509	-0.262224394910563	0.839975860024131
ENSG00000163431	0.503284598210398	-1.01924069534624	1.64750451905753	-0.56678323825853	-1.01924069534623	-0.566783238258529	-0.142179040478246	-1.01924069534624	0.175834083749787	-0.566783238258532	0.536518813244139	-0.56678323825853	-1.01924069534624	-1.01924069534623	-1.01924069534623	-1.01924069534624	-1.01924069534624	-0.56678323825853	-0.56678323825853	-0.56678323825853	-0.595333072741663	0.392928376123536	-0.317450755360959	0.614854717947114	-0.0863895240335286	-1.01924069534624	0.199969504431959	-0.566783238258532	2.17208352040186	0.979472330425249	-1.01924069534623	-1.01924069534623	-1.01924069534623	-0.316435740307454	1.48373866120634	1.31817142111965	1.52107037026167	1.16157065505464	0.361746821923272	-1.01924069534624	0.125011654156711	-1.01924069534624	-1.01924069534624	-0.56678323825853	-1.01924069534624	1.22238866865329	0.990453767777542	-0.56678323825853	-0.236202160278958
ENSG00000198892	0.133101285987018	-0.899076949793808	0.163016183035055	0.196831524812654	-0.464937654818145	0.18599485956444	-0.999080508935014	-0.905247116274221	-0.200534035525759	-0.772055640537919	-0.727213509959459	0.0303134188482268	-1.15477718006517	-0.850767025794708	-1.99663066933798	0.392604196791186	-0.887524617087249	1.08898681431678	-1.15490890852845	-0.522714539151129	-0.201339540504101	-0.354221138084291	0.332686851156958	0.923786416218648	0.142116929237201	-0.0245179122407427	0.328191550417931	0.104883397028738	0.861232016180722	-0.578832834475745	1.3270868966336	-1.27069164011049	0.00246865784138578	-0.445228245564426	-0.190660160323812	0.875688288494184	-2.49007253995772	-2.0081848606298	0.303092064914497	-1.1368823807568	0.457346726208876	0.620168727051209	-0.230085936705142	-0.666136731716846	0.0243871198433864	-0.0728289989777558	-0.313911355117666	-0.423040729019641	0.240976565246363
ENSG00000055118	0.371025922049553	0.136795102606742	0.199359362958525	0.0761998799784064	0.178754845000582	-0.0860374239804717	-0.356360834031521	0.289335652194176	0.117292760217038	0.511038616320936	-0.487065351044726	1.7868608772156	-0.767516692653043	-0.196241409605499	-0.687810679596656	-0.343465055532	-1.38407835984819	-3.49568811167558	0.751879448141937	-1.94486314499929	0.347774595140706	-0.10413756712857	-0.122209646093614	-0.46935211612594	0.285246863896761	-0.213265516957692	-0.595595870780838	0.880473041601694	-0.770702543066286	0.237683838763572	-0.599748054773519	-0.0402154401109841	0.551645666607529	0.308395827794732	-0.501062337769341	1.73064758150094	-0.131939245001191	-0.15664648743661	0.12074659599171	0.304754905290044	0.0932907074948199	-0.932380828369131	-0.827968747250022	0.160113831140279	-1.13760180854306	-0.670537680172057	0.363340432892503	0.0696718735419825	0.0820800595414912
ENSG00000255367	-0.250818704355973	-1.00541993780743	-0.822594121108397	0.700517355215447	0.528632156984327	-1.72582864905163	-0.677896416670769	-0.631311895014546	-0.482657880305605	1.14310414034721	0.214887183550787	-1.72582864905164	0.696830738908359	-0.368378018970844	-0.312419772718422	-1.20520131469811	-1.15589027487129	-1.72582864905164	0.514073249987828	-0.488154624140583	-0.435770196199348	-1.27588494422518	-1.72582864905164	0.330227929825046	-0.593695130243407	0.145451694858603	0.00453466515468751	-0.677392832586507	0.218413248912826	0.458755453899367	0.0435532550408089	1.15942129965056	0.789755864210669	0.131105939390768	0.726729347041185	2.33477436302076	0.319114325852029	-1.72582864905164	1.22069746943564	-0.547939563911418	-0.918110520826421	0.290437104707045	0.0398841861811189	1.72126714389332	-1.07742815638834	-1.72582864905164	0.976798806900521	-0.586046489613014	0.705517050215201
ENSG00000187244	1.29480932480311	0.069663793118519	0.114734090280948	0.77034653780804	0.815328345327359	-0.574776759426402	-0.341614197407099	-0.494868725965192	0.319224411760881	0.892685515654195	-0.574776759426405	0.585747049295448	-0.123345066711798	-1.4525625848914	-1.4525625848914	-1.45256258489141	-0.211999433132125	-0.574776759426403	-0.574776759426403	-0.574776759426403	-0.0795145507054922	-0.574776759426403	-0.574776759426405	-0.270845110796939	1.42714119004712	-1.09673746995924	0.192398689062866	1.36762149876804	-0.574776759426403	0.203247039593134	-0.452903646733093	2.23889283490742	1.98215295015063	0.278117626384034	1.50558219906139	2.52232912342463	-1.4525625848914	1.76669566898936	0.392116583223763	0.353601402783204	-0.380915536324021	-0.292107654126577	-1.45256258489141	1.33035547233333	-0.194068942291068	-0.574776759426405	-0.574776759426405	-0.574776759426403	1.18354078762359
ENSG00000133488	-0.212633800689296	0.344849307559321	0.672740186565502	-0.98033366949971	-0.0755917159002288	-0.980333669499708	-1.47857831501845	-0.871416074671125	-0.0164884815439744	-0.980333669499711	0.438979079277727	0.566799427537271	0.445119721806906	-0.207086476240689	-1.00868807821342	-0.13539210319711	-0.239178720019624	-0.98033366949971	0.617546261427301	0.855313042629521	1.05655796034832	-0.98033366949971	-0.980333669499711	0.7665522260202	0.840232630456768	0.492256157427571	0.0222798752310673	-0.366610832107335	0.300960975178883	-0.980333669499711	-0.135035152764775	0.932248747370684	1.06445903323939	0.820689875351047	1.43015843131431	2.43215114503398	-1.47857831501845	1.06469588071518	-0.549329485667176	-1.47857831501846	0.291510279095369	-0.46195696667155	-0.0374550539338445	0.749695177474121	0.804223205437693	-0.980333669499711	-0.0157523650401831	-0.52048188280169	0.291315489474124
ENSG00000250424	-0.583523152988278	-0.463110940383375	-0.276460310267926	-1.25199572738719	0.470048418777371	-0.629967142121569	0.198345436120787	-0.397879011967987	-0.131745384356004	1.62033561015905	-0.0292495762478985	-0.19330145843581	0.704140557149127	-0.0229598247961206	-2.1973172041053	-1.03598054614076	-1.54252080183096	1.0731804897844	0.975278862883215	0.367902537449382	0.0172230259254909	-0.505415772254403	0.624456734247393	-0.422895845837792	0.639825375495777	0.283853787758491	-2.1973172041053	0.926860086517424	0.696261725179233	-0.466845908015422	-0.113212411960747	0.561921646507377	0.318854781113035	0.875157076562228	1.03693088342639	1.55660828079301	-0.389061869057673	1.18357279729048	-1.0458913967995	0.368671637745493	0.00426835728120899	0.357746760729928	-0.792319124279783	0.486199831672178	0.906613114024154	0.327808332000305	0.47063465032743	0.32707204599819	-1.01558356335733
ENSG00000187902	0.462590663919029	0.0953900449745707	-1.62660659674751	0.588527798440187	0.145607753263696	-1.01715012982089	-0.257475477391648	-0.972184679642149	0.755701232779941	1.49373697815165	0.269511898705073	-1.01715012982089	0.276952457745393	-0.357488444708635	-1.62660659674751	0.152717972222096	-0.00491292337967651	-1.01715012982089	-1.01715012982089	-1.01715012982089	-0.0837634626579789	-1.01715012982089	0.415062144087899	0.509274934494109	1.01542470129321	-1.62660659674751	0.262635443401464	0.395064350828689	0.0245212787619111	0.414318993913399	-0.534328170291077	1.40790980869867	0.633185626911904	0.986465182253982	0.991455331202924	1.803409263085	1.00473627993846	0.728369784567707	0.381405577750271	-1.62660659674751	0.348525623156103	0.312786199401045	-1.62660659674751	-0.549776521748289	0.320038716925086	-1.01715012982089	-1.01715012982089	0.0575777668035186	-1.01715012982089
ENSG00000167992	0.610942941042323	-0.482181662429221	-2.28922231716187	0.549784660976103	-0.308999557078202	0.0383678558631875	-0.882154145572901	0.0705743717166716	0.838098755501887	0.191255111526395	0.503157881540005	-0.779763344651574	-0.451130014613242	-0.0790012304834525	-0.718620747300055	-0.0674145305162738	-0.717990975227692	-1.60496364484423	1.1395904673761	0.744196107782803	0.155917507366001	-0.298837062135121	-0.32614223119273	0.255722610427836	0.63672747706562	-0.0542936350779845	-0.0363178366697238	0.634423952883355	0.72724464970913	0.935205881180837	0.335757092483228	0.936395942513571	0.804813352362846	0.140937980490099	0.185462125000413	1.73512363949233	0.668839672624459	0.307702980687233	-0.0141897776452442	-0.505868513668351	-0.83724776215609	-1.77288574793635	-2.28922231716187	0.90976742941626	0.557571846806047	0.326402735610504	-0.0653304147465499	-0.52964106977791	-0.34474267398182
ENSG00000162873	0.54625167318525	-0.674250346415495	-0.466621706860782	-0.00456112575649896	0.11881640212043	1.31528476317186	0.250502042190129	-0.369107613584145	-0.142789036635361	0.95101280016287	0.741191975774995	-0.839259364560834	-0.0750441457791804	-0.397896603945	-0.639581742167319	-0.494407718768946	-0.145756594996231	-0.650168538176796	0.073425015126237	-0.0627244590248217	-0.480090554100855	-0.739263253978164	0.283582851727245	0.595938310803648	1.2394001913336	-0.0237697971189582	-0.980005440274883	0.358210417543166	-1.39876895463985	-1.39876895463985	0.00847099948572311	0.309121001693335	1.62395682080737	0.790209796538828	0.88284729900777	1.43694717979434	1.56990388980808	0.0828072046652427	0.257743852028495	-0.906706351635443	-0.608365311790458	0.348546016860261	-2.11391946045214	0.285272222083973	-0.668330279861311	-0.0558577793804177	-0.4782054219607	0.26055783783423	-0.114325034074073
ENSG00000011028	0.283109198275503	0.370623535262229	0.296130795088886	0.44478601990129	-0.0222997478778595	0.500757275141578	-0.339977443518597	0.188849430085161	-0.164383904804788	-0.127593098234408	-0.00721586052038049	-0.573637800654168	0.149874096869637	-0.438170577750701	-0.894037503834713	-0.159780750385361	-1.58685371381289	0.2141251181704	1.34707302919091	0.133465615113742	0.566305796385277	-0.62976604850834	-0.438057034457551	-0.206621144777116	-0.255954506747862	-0.424090595694586	-0.304376126906493	0.411761129862316	0.482603315647549	-0.198270421626715	0.353074901279007	1.10133609711194	-0.715834622879147	0.375634000134259	-0.0986627899776927	1.8352972993703	0.939522173288062	1.50365255245163	0.635764136792352	-0.21641553916862	0.029627924085012	-0.49806893729772	-1.90250030952224	0.0669658871207158	0.597635932914379	0.05715742547904	-0.410500502983936	-2.134142791483	0.741942224467803
ENSG00000171914	0.175711754506033	-0.299029562267089	-0.500599831958454	0.231415450112444	0.485386391480467	0.210540741726238	0.205356215155576	-0.0481160336105717	-0.298047161515346	0.794278657566903	0.746934718381926	-1.96436000792285	-1.18510417265529	-0.280042206738359	-1.72249887681194	-0.129516967725864	0.162366273377801	-1.96436000792285	0.531677427317838	0.710671083535527	-2.56830122867359	-0.64486212133162	0.0768740656621257	-1.96436000792286	-0.429697558117394	-0.288836979286707	-1.44622161300462	-0.404090546481123	-1.03884608410693	0.933289122869898	-0.0598601692828914	0.677768754722194	0.063079984540812	0.449548164967632	0.249014136305465	1.19404185107866	-0.00199870059758201	1.51137610479069	-1.2835837000258	0.206323834923344	-0.341933441002493	-0.373537675802093	-1.00065731326416	0.413511769674746	1.0286178609661	-0.162448302366339	-0.344043149701245	0.926538943680414	-0.693321538435108
ENSG00000167880	1.29960567409056	-0.0820944412328104	-1.02378293174715	-0.355269717526215	0.390884029745569	0.61925563928965	-1.02378293174714	-1.02378293174715	-0.355269717526215	-0.355269717526216	-0.355269717526216	0.61213788356642	0.109128364756538	-0.50315466719164	-0.239769896160907	-1.02378293174715	-1.02378293174715	2.05798447437157	-0.355269717526215	-0.355269717526215	0.474881907941583	-0.355269717526215	-0.355269717526216	0.519359950555323	-0.305194151474709	1.02847271209338	0.357372515624816	0.464362518277275	-0.355269717526215	-0.355269717526216	-0.28718730630878	1.24938065615658	-1.02378293174714	-1.02378293174714	-1.02378293174715	1.88858253081501	2.16278868799757	-0.355269717526216	-0.0867977754275868	-1.02378293174715	0.357219116922468	0.266483756992466	-1.02378293174715	0.417024364231942	-0.138388070527825	1.07781319250227	-0.355269717526216	-0.355269717526215	0.412198710339913
ENSG00000186998	0.262100652385032	-0.560508857235944	-1.34731995814615	-0.478625322117876	0.285972745526927	0.594698729980939	-1.34731995814614	-1.34731995814615	-0.478625322117876	0.363311099656586	-0.478625322117877	-0.478625322117876	0.887619007341382	-1.34731995814614	-0.368544445311182	0.725576873583054	0.136453163767432	0.183504837378811	0.311409038312003	-0.478625322117876	0.358855317008671	-0.478625322117876	-0.478625322117877	-0.478625322117877	1.18350678332212	0.0537012947819315	1.00280057843014	-0.478625322117877	-0.478625322117876	-0.478625322117877	-0.922326597377499	0.500652940368206	1.04672161334183	-0.941966737735662	0.0661440860000276	1.42511384567876	1.7755771578106	0.710263639818604	-0.199014556665219	-1.34731995814615	-0.986846484796543	-1.34731995814615	-0.905081039350205	-0.478625322117876	0.431512344475088	-0.478625322117877	0.664052898039504	0.660039670098955	0.757787099047861
ENSG00000142949	0.418692136034425	-0.0457345784039344	-0.11534539307299	1.08456336434962	0.395293986919785	-0.753594387448899	-1.68508299961395	0.247345820788187	-0.539356268707495	1.5436679709566	-0.753594387448902	0.676206248180609	0.671405444989885	-0.242990397551858	-1.28105397208009	0.594641787335543	-1.68508299961395	1.19355826979006	2.21730683546302	-0.7535943874489	-1.32144392906549	-0.7535943874489	-0.117380488790918	0.748442799742903	0.233420332068298	0.165218208909466	-1.68508299961395	-0.753594387448902	-0.7535943874489	0.101375641871799	-1.17291371953518	0.164537015724436	-0.207290073297436	0.392559601910864	-1.33427642741778	1.55266953628252	1.24997509261957	0.956920747019849	0.231680202462058	0.7563567125049	-0.966321663291437	-1.68508299961395	-1.29399268996285	0.345271421703713	0.930103026276246	-0.450414844669036	-0.313026332305219	-0.7535943874489	0.491677905801111
ENSG00000128274	0.627154762510701	-0.159727691641464	-0.393613174116579	0.332250287360164	-1.46872975102672	-0.832407014264361	-1.46872975102672	-0.140048887808493	0.458659268346561	0.911548159613231	-0.832407014264364	-0.00014442951935234	0.783819569247104	-0.386907968026563	-1.46872975102672	-0.46084608273881	0.487689571004105	-0.151750968196084	0.506167884265636	-0.832407014264362	-1.46872975102672	-0.832407014264362	-0.389007044749142	0.840456218485501	-0.089939148521105	0.0841846138203258	1.14518676803474	-0.832407014264364	-0.310679075880064	-0.00344138128188084	-0.340056734935038	1.26489223257093	1.44708603579701	-1.46872975102672	2.0571652612786	1.64102903772865	0.951472856658152	1.60034836188335	0.430520418044082	-1.46872975102673	-0.836122844340255	-1.09060110548807	-1.46872975102673	-0.832407014264362	1.26937285233088	0.132216860409505	1.11477392372997	-0.832407014264362	1.00082432772593
ENSG00000128683	-0.788763484164833	-0.788763484164835	0.214965211707752	0.572599759037176	-0.788763484164833	-0.225110704641454	-0.788763484164833	-0.788763484164835	-0.120741589234557	-0.63022401269437	0.0629102089947379	-0.630224012694368	0.0438808433588564	-0.788763484164833	-0.788763484164833	0.751519767055662	-0.788763484164835	1.90112969102315	-0.630224012694368	0.883994009891236	-0.303789144510008	-0.630224012694368	0.6785887213974	-0.184791251081426	1.13554353805911	-0.788763484164835	0.606082067101459	1.28523911379361	-0.630224012694368	-0.63022401269437	0.751929095834949	0.791601609786815	-0.231652807210363	-0.788763484164833	1.95616998680729	1.95932772250761	1.5686801833796	-0.63022401269437	-0.788763484164833	1.47746345944653	0.169826592326906	-0.788763484164835	0.863827945420307	1.5951823298139	-0.788763484164835	-0.63022401269437	-0.63022401269437	-0.630224012694368	-0.63022401269437
ENSG00000133477	-0.965980148121706	0.688976568514789	-0.965980148121708	0.951007024272079	-0.965980148121706	1.59936424515641	0.818407923203752	0.566371754176733	-0.430700126252496	-0.430700126252497	-0.430700126252497	1.90378865351758	1.41141450041366	0.32503172436672	-0.176503561640583	1.58154592574155	-0.965980148121708	1.57276446348528	-0.430700126252496	1.80317422459925	1.73201112504941	-0.430700126252496	0.546803175527996	-0.430700126252497	0.547234858582623	-0.965980148121708	-0.965980148121706	0.700500315891308	-0.430700126252496	1.53538453613041	-0.965980148121706	1.70298954486213	1.28984812016846	-0.0347941651265276	-0.965980148121708	0.396642505459779	2.03138126173343	-0.430700126252497	-0.965980148121706	-0.965980148121708	-0.965980148121706	-0.965980148121708	-0.965980148121708	-0.430700126252496	-0.965980148121708	-0.430700126252497	-0.430700126252497	-0.430700126252496	-0.430700126252497
ENSG00000149260	0.196145201641592	-0.264242791875877	0.148706640435499	0.18259163807555	-0.184609251011367	0.142341487189781	0.643263630407369	0.233631640438517	1.16183055251837	0.59654335520246	0.0188871064085188	1.14278767670722	0.137450464121889	-0.0188236032964809	-1.39998668718825	-0.473707254296356	-0.982497040866902	-1.38913012018367	1.67357791124111	0.450168489587853	0.0735982573802028	-0.86651898186569	0.035747156097479	0.192746269736543	0.128405461259816	-0.967674851713266	-1.67051046373735	0.86695181147395	-0.389591017436849	-0.841877291987459	0.679678761318746	-0.579158447266349	0.304360172314276	0.711111933851663	0.176460584727851	0.838261772621798	0.51802913789526	1.15162525576301	0.897635849137324	0.0892912468648526	-1.29977757406166	-0.572854442143789	-1.32626186622665	-0.498192069423113	0.511967209718671	-1.88757954032247	0.274959520988919	-0.306226510964477	0.335752528257908
ENSG00000267082	-0.0692446208652266	-0.205247758572231	0.105367792203744	-0.552829517125977	0.78414852749174	-1.03700312297723	0.56610237761955	-0.289875452464212	0.867101509170389	-0.0670076851395641	-1.03700312297724	-1.03700312297723	0.210325903433409	1.43906180045464	0.299032841546652	-0.490692114113408	-0.194840829658283	-1.03700312297723	2.62160402036209	-0.521243507114616	-1.18488447321887	-0.152624031656048	0.0537078027952987	-0.464417490895729	0.662334015615285	-1.18488447321887	-1.18488447321887	0.60527067830618	1.3684026953309	1.10990139490614	1.44931250809904	1.44688683910768	1.19878533161629	0.423774969021749	0.796372927743574	1.7134350147064	-1.18488447321887	-1.03700312297724	0.556056371286748	-0.409176099630447	-0.251896169230073	0.521583440966962	-1.18488447321887	-0.547044395808878	-1.18488447321887	-0.144248174571859	-0.606554661328858	1.18810868342687	0.316476990551001
ENSG00000123191	-0.680561221571568	0.0906304763531494	0.0548121816173111	0.260354197048657	-0.580169148425555	-0.362831455102863	-0.24432804712556	-0.71747791406249	-1.10718255558882	1.11541511709919	0.816466974389565	-3.09732599511787	0.116161119917812	-0.0991022557791165	-0.775155030158405	-0.238447805421791	-0.439817381602794	-1.22775165282858	1.55757283313251	0.862262069574555	-0.0253320334725838	0.083554482267646	0.528159955469935	0.685925566060467	0.465011109797595	1.05166818560692	0.470124630745275	-0.3449497949417	1.35061901375969	0.249612054331489	0.373251831118867	0.755234588862445	0.429010538811963	0.813146449717656	0.606203219454066	0.919427449506478	-0.499424498187882	0.409432393286173	-0.356840601586162	0.194333658288905	0.14931623921522	-0.387410647508567	0.327422820614431	-3.09732599511787	-0.567710990512087	-0.232544105194087	-0.160054008768286	-0.636986817868983	0.722863391338653
ENSG00000196188	0.556689280557289	0.478427087505159	0.572304263393106	0.160486044650701	1.15812881932252	-1.21835064870408	-1.10605848764482	-1.48089148833363	1.80021123086278	-0.23069835094242	0.886619682896614	-1.21835064870408	0.965099745828328	1.92605999737382	0.0316673514989039	-0.198968694540428	0.135607031754978	-1.21835064870408	2.5106361354868	-1.21835064870408	-0.0623910479481984	-0.0606719276210721	-0.055001734707597	0.57357258477026	-0.42514812834124	1.4084828858721	-1.48089148833363	1.34312404121716	-1.21835064870408	0.521653316471171	0.0153128954020898	0.223036103594148	0.639494961042307	0.859460457670698	0.231327830014955	1.54080781569993	-0.305390593453639	1.07043017629341	-1.48089148833363	-1.48089148833363	-0.683091169473435	-1.48089148833363	0.981351839476781	0.374244704926119	0.0541443989156586	-1.21835064870408	-1.21835064870408	-1.21835064870408	0.237211206219928
ENSG00000187017	1.24253051670854	-0.721583737371698	0.614608520960246	0.812627123987855	0.121735013410414	-0.18515516202084	-1.93917413281588	-0.73077953418497	1.83409500666501	-1.05642481499231	0.664454000633636	-0.285002568118743	0.861411355633119	0.28922958296471	-1.76846501420774	0.190022479499244	-0.857715669476613	-0.0408522856028265	1.44446209207352	0.175049084673182	0.485048826093794	-2.45465048422052	-0.743581072100638	0.0419756802439337	1.04011321341111	-0.567645820004442	-0.608330916756918	-0.191551860960304	0.726334428186912	0.120569028005237	-0.510404456105666	1.04989689116367	0.26747044544694	-0.498003255783535	1.31680973230532	-0.00277678010972933	-0.519686230360688	-0.298655235024799	0.0997126938068703	-0.378296047862044	-0.476852920630687	-1.06587809128415	-0.656002531741939	0.499651073838525	0.170033002954271	-1.33761571824047	-1.40553695697229	0.97443920622451	0.211330190858535
ENSG00000144648	0.99060238065288	0.133099242335645	-0.52508618702648	0.541831570395981	0.955454758885569	0.35513744750801	-0.403373018550219	-0.493633864744742	-0.29649183274372	0.283387877466806	0.948952871968401	-0.0783174968754254	-0.665223877214615	-1.69209625819372	0.235356515139669	0.237750231747357	0.77660410667274	0.813888282905006	0.62991329850923	0.858090175406867	0.0274237630371168	-1.44392077957377	0.324645483286014	0.190807035549671	0.677438234432496	0.370784250900964	-0.0637787490071124	0.630420337380253	-1.44392077957377	1.14647200625174	0.50518060952839	0.726919085904095	0.932345323047246	0.888897733814462	0.904873475676423	2.34761312943826	-1.69209625819372	-0.274746275097966	-0.41076686152539	-0.294059188202886	-0.00878595490723227	0.176050569502556	-0.00625508400732814	-1.44392077957377	0.0528912476288844	-1.44392077957377	-0.276505899535844	0.706648136565299	-1.44392077957377
ENSG00000240801	0.826775163031804	0.89331066516263	-0.999003936144615	-0.195366611265149	1.12915407145403	-0.590168299795912	-0.999003936144613	-0.269201509135078	0.876514391179122	1.50710717725316	-0.590168299795916	-0.241780941427142	-0.126242178494966	0.0141964603998725	-0.434200968403686	-0.0626298228327046	-0.999003936144615	1.10229467489331	-0.590168299795914	-0.590168299795914	0.654415799809956	-0.590168299795914	-0.590168299795916	-0.590168299795916	0.792362896252375	-0.0903920493525052	0.46304632317013	-0.590168299795916	-0.590168299795914	-0.590168299795916	0.144906465967561	0.577333914020921	2.18877623411631	-0.999003936144613	1.51692728152602	4.15384027537532	-0.26307845467354	0.705161782620631	-0.999003936144613	-0.999003936144615	-0.553370459006501	-0.999003936144615	-0.452288347678271	-0.590168299795914	-0.999003936144615	-0.590168299795916	-0.239174818469183	-0.279034878331841	-0.193742686827362
ENSG00000129965	0.915413691539377	0.378412574341076	-1.16461388859385	0.589312266064966	0.193290403194132	-0.623136265379743	-1.16461388859385	-0.849554754084836	0.787332553584484	0.535157227094889	-0.623136265379746	-0.623136265379744	-1.16461388859385	-1.16461388859385	-1.16461388859385	0.73491368710954	-0.912608704398663	0.985768404426439	-0.623136265379744	0.713147516764871	-0.532089086089657	-0.31232364874509	-0.623136265379746	-0.623136265379746	-0.0481117097745453	-1.16461388859385	0.948476645559371	-0.623136265379746	-0.623136265379744	0.67450317815281	-0.158489397749605	0.727238187691723	1.65257562865908	-0.793162879414794	0.826099696910621	3.62236487017408	0.380807522574416	0.841481754621634	0.32883686782476	-0.69575755434047	-0.834289054064605	-1.16461388859385	-1.16461388859385	-0.623136265379744	1.2096243700772	-0.623136265379746	-0.623136265379746	-0.623136265379744	0.194938859396983
ENSG00000167244	0.785263504676272	0.526356501883438	-1.89011522135925	0.619877043907664	0.579059906246845	-0.728186503811434	-0.812225116760649	-0.0417766918037801	0.424863444555711	1.21709390783435	0.366268091274715	-0.81282900514918	0.112449539168263	-0.155903461834106	-0.419611674957818	0.274121426127392	-0.763381557991788	1.53410586249752	-0.0215059718624321	0.00471486954351935	0.260975109034283	-0.522176644274493	-0.212188258570088	-0.0583636975696848	0.76983801314199	-0.866093420500232	0.233938552553847	0.444005661584109	0.40878113872036	0.729840897148315	0.259123691051762	0.936189883359531	1.44524673245484	-0.600217681619421	0.992906847721121	3.05153927982704	-0.429158045002185	0.478006342840599	0.249271348977408	-0.333982689514173	-0.546225853184605	-1.7417277939269	-1.89011522135925	-1.29980179389394	0.402880170427716	-1.29980179389394	0.235841863695591	-0.973004532473618	0.342656237358931
ENSG00000181856	-0.780850497159442	-1.08487682916918	-1.08487682916918	-0.371373706476114	-0.651311809670156	0.0704025355169096	-0.272590290634611	-0.521238238402967	-0.676285637596196	0.530556918696736	-0.676285637596198	-0.676285637596196	0.317041025933045	-1.08487682916918	-1.08487682916918	-1.08487682916918	-0.0164979931012195	1.15544233343838	-0.676285637596196	-0.676285637596196	-0.0612556376174311	-0.676285637596196	-0.676285637596198	0.722470433597454	0.548117398570199	-0.383140709266907	-0.634672291807451	-0.676285637596198	-0.676285637596196	-0.676285637596198	0.101136804637241	0.609709501378635	1.59924199416327	-0.433977315976665	1.51348851566238	1.95853377296148	1.21703263885451	-0.676285637596198	0.471170874011134	-1.08487682916918	-1.08487682916918	-1.08487682916918	-1.08487682916918	-0.676285637596196	-0.269736698998206	-0.676285637596198	0.414712135789697	0.41088041600193	-0.676285637596198
ENSG00000186642	0.746407249789613	0.376057634426907	-0.531553651052712	0.0239962394362376	0.55005094285601	-0.45310657984135	-0.438287248449942	-0.896992141555337	-1.71430142911607	0.959734962724732	-1.71430142911607	0.121492079185713	-0.00281883602378156	-1.9336771300467	-1.16480225520675	-0.595125685431158	-0.0897009852666089	-1.13672266338532	1.08853358273547	-0.617999576466889	0.0203310672081807	0.954373029528229	-0.410352681114654	0.00714454294505372	0.611140886406918	-1.02451720564925	0.0736603602831773	-1.71430142911607	-1.71430142911607	0.810266274113905	0.206652599656481	0.253925081523688	0.2400897936714	0.194337420225124	0.435370911202563	2.33381452949704	0.637787379962147	1.18034071967043	0.608735959807156	-2.52357174505139	0.139139230519403	-0.597082061492044	-0.0648257489924209	0.741362868648861	0.325546973706847	-1.71430142911607	-0.75755158692097	-0.583277542806407	0.732667346010444
ENSG00000116717	0.382508410844351	-1.00826431255391	-0.471918955775545	-0.231321987199667	-0.66401558945327	-0.153476744217954	-1.15036727202677	-0.560098928549863	-0.291598279181024	0.387757908293103	-1.01333345761584	-0.675092531912386	0.361324936009682	-0.670090524162275	-1.07661788757095	0.170967584738286	0.432080572745106	1.28689772738497	0.97283935886835	0.137682808539253	-0.103901067417828	-0.751718972070213	0.466845200505422	0.654932236922934	0.692176659374451	-0.378745190370828	-1.98513067674758	-1.10295700596807	0.416599803680983	0.0728252052741459	-0.466283083068032	0.761888973428781	0.996374861198272	0.0952234952502203	1.1321886495465	2.53900119289491	-1.135709164442	-0.263480083033208	0.508297300540747	-1.38587774169302	-0.32023433105659	-1.17290410336204	-0.207408594485369	-0.101437735588114	-0.327061028174681	0.364008393874119	-0.36679451847439	0.31997998014304	0.485886506599647
ENSG00000241484	0.308002907459869	-1.01586435134544	-0.0787562172976094	0.094473205662155	-0.146825106798613	0.532060456345743	0.318696800650845	-0.0533155568721099	0.85411406709895	0.182608553015676	-1.58671463114321	0.847740836334814	-0.292257114026278	-0.47234049352456	-0.287875376055712	-1.15050188196618	-0.455526077528355	1.4299714918488	2.13307689543728	0.522453649615114	-0.183956351571937	1.01146825299578	-0.211023235306221	0.956951814340593	1.19497213159116	-0.404406585661717	-0.939617943905531	0.40431877436039	-1.58671463114321	0.130788354508451	-0.119343711967601	0.863890878887915	0.614926551905835	0.239300631691837	1.26763147357157	1.87723531153229	1.08392431047694	1.72703736529248	-0.246169340028689	-0.0911033227746108	0.154307797296389	-0.716531754347547	-2.1730464794124	-1.58671463114321	-0.317844519621289	-1.58671463114321	-0.30433071652422	0.607225435734873	0.622172013054202
ENSG00000230615	-0.130592813594042	-0.0797779017374115	-0.844288189858024	-0.163443214403015	0.0276232173688745	-0.615603566129786	-0.492414377696254	-1.12104632326726	0.432252498141865	0.302680250716167	0.215254575669308	-1.23583759610767	0.830040839512316	-1.08222303189531	-1.46362195329978	0.448361777953214	-0.212357669714202	-0.146978199741576	1.76744768006878	0.518418420348954	0.284260422893644	-0.879179925265462	0.0834740659405973	-1.23583759610767	0.468408313489585	-0.253063321670293	0.325513363362175	-1.23583759610767	-1.23583759610767	0.155769133166274	0.343728512328561	1.71905366301295	1.51700880984008	1.48526599958963	1.28647664037767	1.52060198441913	0.0607118603834392	1.52980554496066	0.633697851193738	-1.94403336706997	-0.543767411304598	-1.94403336706997	-1.94403336706997	-1.23583759610767	-0.599538838325548	-0.108708372243741	-0.7119793883807	0.601580851153342	0.874431052575696
ENSG00000187997	0.275586764651708	0.622859840518296	-1.15004402261728	-0.484737758654918	-0.436988241607946	-0.484737758654916	-1.15004402261728	-1.15004402261728	0.801947556988764	-0.48473775865492	1.29753900823399	-0.484737758654918	-1.15004402261728	-0.568584552520648	-1.15004402261728	-1.15004402261728	0.568512589535947	-0.484737758654918	2.31028606906968	1.44753518884755	1.12606928672044	-0.484737758654918	-0.48473775865492	0.257694398878882	1.41314692923903	0.599639549464586	-0.250342741728116	-0.48473775865492	-0.484737758654918	-0.48473775865492	-0.327383150740573	0.245725965827489	0.39429289146392	0.893985097193885	0.870303792798955	3.03502137415017	0.236998302825704	1.68872538648333	-0.103579722514158	-1.15004402261728	-1.15004402261728	-1.15004402261728	-1.15004402261728	-0.484737758654918	-1.15004402261728	-0.48473775865492	-0.155893020813924	-0.484737758654918	-0.48473775865492
ENSG00000128322	1.14860187225717	0.438803738119675	1.22628714192755	-0.924611002041987	0.812546867811458	-0.924611002041986	-0.0379115193657879	-1.26253548950269	-0.632590988767809	-0.153389639520143	-0.924611002041989	-0.924611002041987	1.20298366787057	-0.657391016999112	0.461733860734914	-1.26253548950269	-0.678903327824561	1.34222433434143	1.5880802180752	0.833178023342262	0.479415160540059	-0.924611002041987	0.0811727092634471	-0.924611002041989	1.4551385053033	-0.729556023100224	-1.26253548950268	-0.505077340791436	-0.924611002041987	-0.924611002041989	-0.97573062203582	-1.26253548950268	-1.26253548950268	0.187576027829739	0.920106307928015	-0.116329609028524	0.911252423135333	1.74909644703255	0.701995835850438	0.0245672490206743	-0.282818638893028	1.18731867585092	-1.26253548950269	2.20767826980671	0.278718311942502	0.507169881255639	-0.116581284140467	-0.924611002041987	-0.0325555594879635
ENSG00000100012	-0.117430450220021	-0.21864228219439	0.439688305915354	-0.656223931264197	-0.252628761712671	-0.656223931264195	0.296901689391238	-0.881737932363758	0.642075986287951	-0.656223931264199	-0.656223931264199	-0.656223931264197	1.1524653346881	-0.186241670985464	-0.881737932363755	-0.881737932363758	-0.500748214410961	0.458926859814409	0.657931645096138	-0.656223931264197	1.5820597168569	-0.656223931264197	-0.0586618689225931	0.739923687495848	-0.309543897321624	-0.881737932363758	-0.881737932363755	-0.656223931264199	-0.656223931264197	1.6252368559838	0.525627033377714	0.884773698636045	-0.2273355679939	1.23516152837177	1.32708925830589	2.06450457180093	-0.881737932363755	0.990849607161723	0.369960674018248	-0.881737932363758	-0.881737932363755	-0.881737932363758	-0.881737932363758	-0.656223931264197	1.82178301189762	1.25820114709932	-0.656223931264199	-0.656223931264197	0.91768698753218
ENSG00000267207	0.365657115805428	0.87006334152214	-0.378778885267807	0.551553760837602	0.00560789444027589	0.0607413073673437	0.254558552370078	-0.199487193763208	0.602317761706176	-0.448859856133866	-1.22991952365061	0.228024589096203	0.947455824445731	-0.281622186892603	-0.51045648003342	0.0432567981254052	-0.66040916481228	1.10104312610449	0.377432819309922	-0.261493866129715	-1.83800432249112	-0.0852296030345544	-0.912652357359651	-0.677545982511006	1.30121703731422	1.50475158031538	-1.24306731864345	1.94387791169871	0.208661080932026	-0.252080283306382	1.68859738480256	1.81725527011697	1.46644836938477	-0.18034495858727	1.01177296301819	1.56520045618333	0.735990208312464	3.02823277419058	-2.34539322743637	0.200636779565276	0.248612905542421	0.0911776619631465	-2.04831914814809	0.140329991322707	0.520227454785563	0.052437158108237	-0.576290858999587	-0.452849115151945	0.421338318654794
ENSG00000154917	0.851304421744226	0.990308199763993	0.0932961538359824	-0.819201388803319	-0.139985207731169	-0.225182653885562	0.225113664549898	-2.79312188563773	0.942836196037782	-0.133697886340233	-0.779100084363206	-0.186012192885579	0.0512579718436933	-0.457996156759468	-0.640998030827492	0.396666147825371	-0.930343187514656	-0.357257182846244	1.31220675406359	-1.1058337945459	-0.282441349943378	-1.86594775604365	-0.509718009482971	0.700574124825012	0.614461188226938	-0.365045550413575	0.332193747185444	0.102326199689374	0.0905838012251388	0.736394487765933	0.369877224844967	-0.961388121990161	1.00880903858845	-0.67583360677394	0.432627802076392	-0.376472703619211	0.839966226841896	0.985950325268401	-0.15665717036297	0.00838868834894508	0.170505882200514	-0.285944846844715	0.531604014312286	0.497192670805101	0.584428274866913	0.39603761647538	-0.270064906965547	0.578149652480177	0.393878483371062
ENSG00000141098	-0.824522528150363	0.680257571541544	-0.140802796211685	0.641550691804912	0.56627716724896	1.01940099176604	0.538607724978936	-0.603919971848842	-0.30331241231996	0.274120977839389	1.04108599972223	1.63256989734547	0.930410311687172	-0.722279534841122	0.407857992737298	-0.144905097999119	-1.53958329304923	-0.540350381080908	-0.38652418824317	-0.857323221380342	-0.262698889241157	-0.201528278685765	-0.170912033588886	-0.156631339268388	0.611123379443095	1.37280247542195	-0.460395962857722	0.0206819994754003	-1.24675292039269	-0.936841585884792	-0.7125186138718	0.00611043746763891	0.831661479821752	-0.529974001464747	0.304473368370002	2.74829374974191	2.00522632543733	1.09585250927499	0.454035408942091	1.28735581732449	0.297845599012155	1.16757483957744	0.436753970227252	0.813282128737826	0.286010685322519	0.637575763024839	0.393531650944663	-0.389557250673301	-0.190775631928521
ENSG00000185198	1.05311634748803	-0.846209950514083	0.333569826606415	0.0561753421446859	-0.348105699783559	-0.579272965031289	0.302454021546811	-0.887751036073056	0.736330782479014	0.0696935117601409	-0.357410165773095	-1.26938775216887	-0.553228246127678	-0.119428726236652	1.04100282525486	-0.224197992739038	-1.21469072625078	-1.26938775216887	-1.26938775216887	1.04685526031339	-0.453604059067283	0.815611490321822	0.198568604329392	1.43627381332843	1.79330013054652	-0.160252993812473	-0.306799991819167	0.134268911832821	-1.26938775216887	-0.851776229158513	-0.69101104777396	0.983093161627245	-0.435140398714314	-0.593916845493619	-0.757437116724753	1.67453437091864	0.852873490681307	-1.26938775216887	0.831505598592079	-0.214737558221418	-0.7078924883998	-1.90685118404712	0.0978242392511586	1.53089937773703	-2.14438159124992	-1.26938775216887	0.261777087317451	-0.401163535540596	-0.894204195798358
ENSG00000156886	0.351817211878114	-1.06572134834972	-0.527399658359956	0.209512232279236	0.910213533562607	0.784176393374598	-0.16152953694084	-1.20426940931426	0.127967265480969	-0.940578614249946	-0.316606719946204	1.00417263205994	0.88358368347581	-1.53530331028467	1.48154940580518	-0.72224510571046	-0.75300060214136	0.653558385768333	0.217169719048358	-1.1295811667013	0.217813991907717	0.218039332340745	0.0343987399524239	0.535799557002339	1.28074242735476	0.180635044508406	-1.21087643237163	0.796320425544521	-0.407066706256031	-0.0100220318898822	-0.157449311896028	0.665012413387248	1.14595901902581	0.314905911800516	0.241286319629559	1.39059923225697	0.297072265870776	1.36546228034392	-0.811366069896959	-0.895224956220189	-0.184513491723846	-0.63273967291501	0.74189406239219	0.0240782662796919	-1.50476688398498	-0.270086676250388	0.645524987867954	-1.10317690339973	0.83716919054009
ENSG00000142611	0.288396858719327	-0.996780636079849	-1.68491882188964	0.160437893556887	0.994291539176909	0.253045762559361	-0.444031370558288	-1.68491882188964	0.0959260926976142	-1.10625997860581	-1.10625997860581	0.58786020116325	0.632910851370566	-0.632854213378206	0.974695454316759	-0.257712046662181	-0.657742698960028	-0.321523228215784	0.836823679551768	-1.10625997860581	-1.68491882188964	0.590762775387616	-0.106633234092859	-1.10625997860581	0.84797996752032	-0.060178430068267	-1.68491882188964	1.35715770275111	-1.10625997860581	0.838736666340668	-1.24601793018066	0.60376165377639	1.11806250736511	-0.680653788121192	-0.106115019639288	1.05336801220648	0.799997046395031	1.47307606110489	0.305776118445135	0.0932001627265747	-0.843767632908047	-1.68491882188964	-1.68491882188964	-0.541906634919478	0.278574447923721	0.573644112825472	0.573096138916828	-0.132199611659797	1.27706469634333
ENSG00000260757	-1.10702857959919	-1.10702857959919	0.0695065424359451	-0.684881778847809	0.720797676223361	-0.684881778847807	-0.308703913939611	-1.10702857959919	-0.684881778847809	-0.684881778847811	-0.684881778847811	1.97127296929353	1.2000724776455	-0.487791761794415	1.89915252622504	-1.10702857959919	-1.10702857959919	1.3013476269297	-0.684881778847809	-0.684881778847809	-0.599822899128324	0.463413643248231	0.469717522103363	0.105786101392852	0.547398551942799	0.286338756830593	-0.148873821091092	1.03533441501768	-0.684881778847809	-0.684881778847811	-0.392652184821746	-0.366591097049368	1.16328134939509	-0.607031701000858	0.63645728531731	2.03081106120483	2.10838402905549	0.400146085734062	-1.10702857959919	-1.10702857959919	-0.104496502570829	0.281341307516282	0.621318040099552	1.15241653895417	1.30005798485667	-0.684881778847811	-0.334672040276245	-0.684881778847809	0.227947468798206
ENSG00000230641	-0.958581233143741	0.339499569366904	0.371668778915253	-0.399986649005145	0.5340939907401	0.643868188409559	0.413968181195872	0.281242125714698	0.230125663847602	1.23241355806366	-1.30754561928994	0.0208768221986325	1.47793101728762	-0.657336431197122	-0.24061465799221	0.869313877421878	0.624835889300931	-1.30754561928994	2.11274749089271	-0.0341974041670745	-1.48106337917943	0.438139813804579	1.50294330756721	-1.30754561928994	0.896544332170449	-0.275100094836158	1.65730098817606	-0.328442341443532	1.8316104734707	0.693962360314113	0.0372019721534292	1.36721026385855	0.166801910721813	0.492838703185177	1.77459688483166	0.65992921900487	-1.48106337917943	1.77149987772336	1.19307059440523	0.270949997324245	-0.14746585345012	0.365786899908347	-1.48106337917944	-1.30754561928994	1.72091365490185	-1.30754561928994	2.03531984418017	1.5595844609292	-0.781386165332962
ENSG00000149218	0.335315141194291	-0.641074238557821	0.0133070795712188	0.0282721345175517	0.0906420249120972	-0.290329670677174	-0.678979339496618	-0.359339660898496	0.332095314140805	0.897215178179841	1.20247747264773	0.15834660562143	0.0556182549863042	1.17726710975069	0.301032561649632	-1.74127401022248	0.420865018877372	0.102553840958049	-0.0102263742349706	-0.784087091374199	-0.339098652677703	0.281372445757978	-0.59274521277215	1.02819520587207	1.46445694842643	-0.522484543420778	-0.631376605722376	0.3757054595738	0.212709596732528	-0.65043319167635	0.0653974107644517	1.301584000177	1.36901343840801	-1.09006271169113	1.8268462033723	3.45265536657817	-2.15021277133637	0.868990988003308	-0.147158145945238	0.182811627365133	-0.0898086641632222	0.573992411200112	-1.36611654762275	-0.758646437440557	0.863831857672204	-0.229517767221111	-0.0611705134261314	-0.0252719593963561	0.254356120270754
ENSG00000047644	0.159517668508625	0.348441093782026	0.26941408585977	-0.309200972008719	-0.254450604762498	-0.101988777517137	-0.269638891618463	0.00369790503179775	-0.14645606994365	1.47540073396631	-0.0221547020421859	-1.10703360109138	-0.407928901472901	-1.06491009150305	-1.50620139360942	-1.67573062234521	-0.0843718450624996	0.370186571764984	0.962350798538956	0.147991829531834	0.685435521966137	0.05695813048816	-0.00372083901963801	-0.114012135409154	1.04063375642616	-0.51049612824537	0.139994735354019	0.167344250851026	0.0744749674802838	-1.08091063783418	-0.324888893635181	1.47396993540018	1.47975239469195	-0.054878692795332	1.18787147483367	2.76669353226534	-1.83929719867315	0.233252065839834	-0.297811799084016	-1.21970096554557	-1.46574898228537	1.14838835434424	-0.975671203069712	-1.61956292462988	0.760298673024159	0.764644362141494	0.562731702656281	-0.203698801717233	0.211953697815621
ENSG00000102230	0.0416430296363633	0.427804697539632	-0.689120042295031	0.426260584266772	0.32575231378495	-0.888963381965272	-0.163757670069794	0.46155990174934	0.339957689772422	1.3989157950583	-1.13152430930446	-0.559358981853683	0.12869765962739	0.452761300181543	-0.516174263133925	0.177118300705648	-0.288106558527788	-0.0681739914706072	0.880993731738725	0.348119427863565	0.178477734705266	0.384410634264687	0.18933597166089	-0.21860568678469	1.34967509101825	-0.183137805284232	0.490868506882252	-0.354189317874707	0.719177632561503	0.416985170362456	0.692096459074089	0.960917533060225	0.415299680056561	0.232293934983749	1.62382068045137	2.18376046358288	-2.07921456167171	-2.15710888098465	-0.330775291189693	-0.353025863311357	0.362451503432726	0.196820368481418	-2.07921456167171	-0.044339862500167	0.559729896857434	-0.30088017195973	-0.0027604356093356	0.49688497320344	0.932651741918217
ENSG00000185630	1.09426922966575	0.0784373586680327	0.245965109739011	0.374516937294194	0.74812250363848	-0.370025092436226	0.107924843695521	0.299529707311944	0.218188845578643	0.853213936297056	-0.36264237440082	0.00196975806119781	0.649970385341771	0.217022669152015	-1.20996586053714	-0.238852246771604	0.47404751164994	0.154054548575757	0.491078043946742	0.266742282760647	0.0503572118339015	-0.348502556216719	0.272903017688069	0.159179342987133	1.04139751669044	-0.254312102266343	0.20777900698446	0.50609848318946	0.30892655775314	0.531987060191618	0.491492705443411	1.63099536325139	1.57297836135156	1.24477484498031	1.16669401005108	2.12495376403358	-2.57324274598962	0.487649960931138	0.209835925577246	-0.672335242764445	-0.00446062912683391	0.28524833987132	-1.61094172173596	-1.30742094724871	0.194613609243418	-1.11953981711492	-0.299333917876182	-0.186977529325216	0.296546705976302
ENSG00000114698	0.13106805110839	-0.54029507071962	-1.18337167213985	-0.860433310901371	0.174234598668288	-0.125335334256808	-1.18337167213985	-1.18337167213985	-0.693993552745028	0.206708343257307	-1.41091001673496	0.34316209868755	-1.18337167213985	-0.367700497053314	0.81891316478662	-0.429549056267825	1.24571405018595	0.534645455843334	1.69939687538834	0.787735579896517	-1.18337167213985	-1.41091001673496	0.293782170652733	0.0471195518315376	0.975698330828496	-1.18337167213985	0.964669228472241	0.775694230192284	1.00639811583143	-1.41091001673496	0.0529003143953607	0.583024218688247	1.75514076342146	1.25506338030082	1.68930675227631	2.21755959462329	-1.18337167213985	1.34605195137187	-1.18337167213985	0.215667365884918	-0.0787201591649876	0.57891986796306	-1.18337167213985	-0.174254251457463	-1.18337167213985	0.0470006058246664	-0.600562447144055	0.539004478339354	1.1675213978103
ENSG00000013619	0.773797216210591	0.595244182465104	-0.273180873565693	-0.184024055590888	0.276565097669284	0.221510762587651	-0.612656523956743	-0.348037130365977	0.369662384281511	1.27242100071012	-0.33819767492743	0.630061879724703	-0.555957519650894	0.198837799128169	0.430529632615633	-0.457319380394482	-0.238875092864929	-1.47171201513371	0.0332399220730497	-0.513942995867092	0.268678965163404	-0.401288075825621	0.0121689282551099	-0.172546058769533	1.23042915472348	-0.565441103671728	0.735954100087695	0.433419481750377	-0.252518299792889	-0.825908047950766	0.81982957627821	1.10767673685616	1.30043638176908	0.602271962428321	0.2237833680542	1.37321210529073	-2.99796846488166	-0.467589804791593	0.138254065207186	0.057314247345721	-0.0743103966559512	0.726976959777241	0.415483665085425	-0.929652276807583	1.2419539484961	-0.505352216914341	-0.401114531170149	0.465234186663025	-0.179346894510534
ENSG00000259986	0.665973180107907	0.805625183660397	0.695810010684338	-0.85202944578386	0.275552353440087	0.103347147675206	0.196557031109398	0.286042337618873	-0.970767020131587	0.602813204834518	0.0988975847243888	-1.34386204320885	0.0492152202285492	0.535870829192444	0.139325385786103	-1.36806555511797	-0.362360719307287	-1.34386204320885	0.661538579973081	0.633393944285702	0.0207049891069997	0.0898527732019406	0.780003378795099	-0.0450019515605247	1.14468196519825	0.596691750858403	0.683005608394048	0.662153541498408	1.26331734368344	0.145065626123441	-0.476124333392122	0.10070069463046	0.455589287950147	0.837998827691983	1.20778860572304	1.23693727451753	0.776180045406046	2.92241760087858	-0.500942858827323	0.796886968078182	0.522790872864102	1.65314019715332	-1.36806555511797	-1.34386204320885	0.601094421866932	0.912191715920828	0.100505419622409	-0.0206263567389147	-0.204140685777759
ENSG00000234758	0.866933227986848	-0.261468882478243	0.29068555139406	-0.386383633434124	0.290117586510707	0.131044514402518	0.0315447320342856	-0.858894951748142	-1.32463792253178	0.641817513207905	-0.897855773921737	-0.623865371881116	-0.13770295741564	-0.915033223967937	-0.276211307238653	0.308745954013751	0.0145874572460378	0.660831283813337	0.565450189968252	0.22131786285383	-0.0565375509072831	0.769472918446338	-0.253493678799233	-0.0505745468157185	0.42038777324645	-0.0366632472104742	0.611763748636473	-0.216710714965716	0.189745405054208	-0.633497693912076	-0.516047958224445	0.228865437061222	1.01675713298226	0.575939947850257	1.29041890374094	3.34849850464223	-2.17343255986971	2.11885101135467	0.0137316183318806	-0.0250825685122725	-0.332997502762499	0.741144538815447	-0.34629412820394	1.03051512556883	0.0410045061265087	0.440483574065639	-0.141348775007037	0.637907609878826	0.729115475677457
ENSG00000157625	0.400139334873193	-0.459427619611452	-0.888358733666594	-0.226577396482444	-0.131565688248023	0.367513588090214	-0.488563273652999	0.0315500547624097	-0.273377254169749	0.210337488693446	-0.583382091718728	-1.42282510255344	0.789916874478833	-0.267741964245323	0.760210477474195	-0.158959471285758	0.473079230132935	0.198484579156676	0.961371071155993	-0.132544152462238	-0.7373965675331	-0.00842394954980816	-0.810618147720714	-0.420361074147964	1.90352331807368	-0.111706199514996	-0.192796652421748	-0.60850226565996	-0.260966006204036	0.520947004661788	0.741547646355628	1.6211766415803	1.97679235386812	0.0986709937354479	1.13595527954896	3.99404283582856	-1.40629065517007	1.79520570084738	0.118959710261731	0.42778206406329	0.256509541572094	-0.253308143790076	-1.14713958651801	-0.0168906052078969	0.520976115105462	-0.825829360080407	0.146152936568509	-0.122545521360097	0.493577974687505
ENSG00000235512	0.607143890417098	0.310834674391266	-0.62838940325642	0.160474627146336	0.264575401523877	-0.640385948871878	-0.929915126494492	-0.15132969821658	-0.142180614607647	0.312257409833222	-0.427593121562655	-0.850933104617376	0.250977854874691	-0.163031900107558	0.0706400238031047	-0.227125330573616	-0.0656996721425735	0.809558961138132	1.11530838951764	-0.633965225973059	-0.462776891056881	-0.154168882878475	-0.755409981574779	-0.874760696026056	2.08144480520597	-0.441402513674926	-0.861605727440782	-0.1475469271868	0.595617616364089	0.0226036020043589	0.0204062981183591	1.64448958615303	1.33731667137428	-0.126450800979087	1.07920193223435	3.4350682385979	-1.60202641238111	0.726620142255896	0.527353284084528	-1.14622495960998	-0.148836354939709	-0.318492266897402	-1.32139555395438	-0.853743416665647	-0.0303795262920067	0.0794360978658085	0.3840628167156	0.260866676057136	0.7051119562222
ENSG00000154122	0.378241243491152	-0.182083153391051	-0.622402571385842	1.28926683174992	0.767235319378155	-0.675202860926722	0.616633478837501	-0.211606339288096	-0.0535988020842671	1.16026480855452	0.0287905183873776	0.253070828155569	0.712989009461339	0.240539934647406	-0.724332526775448	-0.0181466170917874	-0.568225767383543	0.341468647522796	1.05977516134207	0.218340608330473	-0.507990201852065	-0.499648089116235	-0.232927316073347	0.188877091274825	1.65229843027678	-0.787013629868276	-0.0121788572294728	-0.0905760110745972	0.738521371909309	-0.379285205528599	-0.793683613509188	3.91998327819515	0.553596844168199	2.0739512573595	1.9786153198113	2.41837650985298	-1.06805232060861	0.523471172218763	0.0446329684131907	-0.411539867228473	0.293698871268231	-0.0860578753257135	-0.380990981086292	-0.0143649194987075	1.09477799296811	-0.712955701988558	0.364061256846528	-0.0120567519469341	0.602666164114393
ENSG00000204178	-0.0677021725207497	0.162645496750302	0.240485039937233	0.0890420316422613	0.909140279297758	0.863543868333848	0.844605346823538	0.354535825591984	1.1235453465957	0.413133580738154	0.850343802236194	-0.0596631560625535	1.50363043561026	0.261295434157445	-0.075812338783596	-0.692135191109664	-1.16935196262406	-0.154857905495242	0.611006569213756	-0.722706289271412	-0.236224125661659	-1.11761940769728	0.172325514666419	0.491764606746956	0.0477879919613281	-1.68303991631944	-0.60484386070456	0.287285220326969	0.617934021066675	-0.930999265387254	-0.729240023950011	1.47039442754762	0.553129741627028	0.470212512733927	1.21975320697524	2.99350849226916	0.152322231108956	0.842038814862785	0.238060921759902	0.83754064788112	0.325438687705959	-0.109116036673941	-0.609628583579355	-0.335374530850994	1.20774126884144	0.0986016950889623	-0.278834403281805	-0.421483074283754	1.07964682204119
ENSG00000187010	0.35410918809516	0.396615971517559	0.095932317060503	-0.0268284798110511	-0.729591377098616	-0.318522563859816	0.226738696795355	-1.36073434311453	0.12783238167806	-0.0987051670406386	0.076968648788302	0.0654189060421402	0.418846246268103	-0.143603357795676	-0.211013719159655	-0.289805787297703	-0.48528393350487	-1.43988759177111	1.31842629248778	0.519204999114057	0.32927378032409	0.192444791977058	0.144095948532498	0.266843362904816	-0.140671581762815	-0.757883155073751	0.541116801549144	-0.258208777282601	0.482319981223783	-0.435011320344082	0.198023200579567	0.58996532590461	1.78316165026894	-0.41159790152118	1.72207282259881	2.50399929226783	-0.271637961337754	1.10168043347685	0.09599731996244	-0.0385911776654084	0.416637042621537	-1.07628779486544	-0.558777447188702	0.0494031882324395	0.359798205513654	0.0325987702200125	0.203098429067641	0.0920576733233076	-0.570186595195371
ENSG00000102760	-0.450494679552928	-0.309507433997469	0.100720768803206	0.926893784272561	0.708558101741731	-0.527682682626907	0.840274874092731	-0.780240748448834	-0.0914137710155697	1.25407263151265	-0.28085143102346	1.12460024101308	-0.292204204087808	0.184198262783497	-0.45035331317408	0.600176465721401	-2.04125892666408	-1.21370833445178	-0.00912371648033306	-0.32739230629459	1.54647665060579	-1.86252009300867	0.131081921559193	0.280046896365343	1.02962749444367	-0.737768802721524	-0.863089673630861	-0.647773886140317	0.581829273855013	-0.0637938301898439	-1.01344821296178	-0.230497131992304	0.523948248731835	0.963341994900715	1.68719207954556	2.03479195570047	-0.361383908077995	1.54770692516319	1.23794612202554	1.69190549373584	0.703379356814142	0.7314763660672	-0.0397424007134391	0.447363742788387	0.80620593805487	-0.605219436241412	-0.177872612223164	-0.525241380718184	0.0146890881689319
ENSG00000135845	0.28617028456921	-0.48436013688848	-0.0800168960864919	-0.767666547462712	-0.0793885014583347	-0.862970966369048	-0.203655171581374	-0.523580095622725	-0.198686432341502	-0.838067065481341	0.577559381558231	-0.958038499429922	0.248270232843466	-0.0945573459155415	-0.0667013887863841	-0.754214645378909	-0.262821006237822	-0.261148270098394	-0.0763765155472309	0.989108739675454	0.133933577410244	-0.670616455424499	0.272874754789166	-0.20087104995733	0.510009279893025	-0.672750796525868	0.64478086577887	-0.0272868399294841	0.328986586190868	0.436796901202849	0.348075981898704	0.85155746071815	2.12257800410117	0.423878047469187	2.13927581201193	3.77009624551963	-1.57379810686837	2.62587703128338	-0.374689556438942	-0.463263140910952	1.24124949964117	-0.637275162625648	-0.721919373953972	-0.0920173800633819	0.120961603880815	-1.06983187977947	-0.0999997577221331	-0.24612486816504	0.944328291499418
ENSG00000112146	-0.0770531208843519	0.00898398642872659	-0.50185030834655	-0.458466228932413	-0.79237893596576	-0.328333275493742	0.179559458087732	-1.13789776687731	-0.242482767007982	-0.532333045089619	-0.139971671413782	-0.486881013724309	-0.259832034807622	-0.367015578852117	-0.329381869366578	-0.0945730739295956	-0.594666388239156	0.013553141803662	0.399688633939447	0.156385696072131	0.130802916585144	-0.879238783537576	-0.444454375121608	-0.419406354831655	-0.159386932759709	0.101477859059008	-0.417595647481508	-0.51840064004209	-0.402930269281821	0.610385363854037	0.00709243761045475	-0.456015735156105	2.43490341429362	0.293836046420565	1.63352915361659	4.8458058877913	-0.343386842147094	1.57074403431763	-0.655026982312753	-0.507628132579735	0.722192901418433	-0.233978439032584	-0.671870581487344	0.0196384372049411	-0.260185591929409	-0.189143772732206	-0.017548880343498	-0.229229472649555	0.139401246143532
ENSG00000143727	-0.199636411153022	-0.56483332134364	-0.438518571882042	-0.359314910435695	0.103844651912074	-0.439142544270819	-0.330308549773838	-0.717765741904545	-0.360863436988675	0.25494545745411	-0.718602540571222	-0.862115497627971	-0.26394053768145	0.367438323601589	0.295041930430931	0.028412669571187	-0.121262525674788	0.860975830967096	0.03698125051643	0.451101486945522	-0.353200560147773	-1.43231749276277	-0.461530642508865	-0.444613967550144	0.894530103650677	-0.964760384468973	-0.577417551388884	-0.66191322971914	-0.642215328857834	-0.800761155384703	-1.13756248811986	1.24265068219505	1.31860150195194	1.17224743345046	2.27233162415507	5.80130031205663	0.0914154836670735	1.28882763425674	-0.207401923356678	0.00807019849150511	-0.0589401397528416	-0.500534113791468	0.130024532264929	0.4444405811929	0.371909730436815	-0.124910525396685	-0.229514730578581	-0.51346968040343	0.827180234724637
ENSG00000186184	0.53586831800301	-0.792592214260947	-0.158205165195276	-0.434850670839018	-0.456525535993056	-0.557878741172452	-0.237927109742431	-0.734824772145264	0.320129845857971	0.0364836031130014	-0.437111389649677	-0.598167861410051	0.154909035093545	-0.0475443465539786	-0.79073918518706	0.00518041880305904	0.0766280004469931	1.15899124468572	0.676524712121608	0.286247091577518	-0.47383829023418	-1.06131957401022	0.10423037171257	-0.436441612150368	0.867355417517688	-0.857319726626897	-0.394338896022661	0.150309261432894	0.613785316709263	-0.399972805882362	-0.683641674122225	0.896310642961106	1.66164715559748	1.77743733709366	2.27714059388004	4.45422025212589	-0.645581641994188	0.93340464667466	-0.366115695564309	-0.392893355892805	-0.325071678418295	-0.370002219832897	0.00364938629268863	0.0882238063529687	-0.71474887482135	-0.446483417217633	0.0817146129708361	-0.223432537892115	0.821932301227692
ENSG00000164398	0.789887504591353	-0.932001331947214	-0.378844365664261	-0.753325706042808	-0.766733828399052	-0.574065142023284	-0.264505086269258	-0.890114496864798	-0.807990633770218	0.462792487191079	-0.166017836193375	0.265935681859189	-0.21149521841203	-0.0820226924401915	-0.0702581873895191	-0.47600839952087	-0.328140133784359	0.985034164249854	0.496019330373497	-0.256771267509301	-0.517510817267726	-0.77713572118492	-0.298965968637071	-0.206922485213826	0.385398707518892	-0.103446412957893	-0.0136567613017254	0.0348648007525233	0.245333550769879	0.0938497170106778	-1.56769595903135	0.190452319541673	1.66668472539633	1.243002477143	2.46641118653626	4.54003985921394	-0.718818186069794	2.59782802347513	0.433729439315963	0.482753766336192	0.470921415342832	-0.0275756264703834	-0.425618063488905	0.100960033823461	-0.30654577333202	-0.871774232478992	-0.513700817793711	-0.538591800058732	0.848516138652475
ENSG00000148908	0.783748711854772	0.340555129915248	-0.154079515839104	-0.810943544608315	-0.368696380475718	-1.01609801247926	-0.56551463843607	-1.68772845678326	0.48461328077168	0.329774873851241	-1.13539690496456	-0.633738512325732	-0.528948128490906	1.27683651985098	-0.545003238117208	0.317675620136793	-0.186313690555538	0.962505474402546	0.929392715417713	0.743153807549266	0.268354219493276	-2.33109030143088	0.806423309405106	-0.372110002341475	0.200439065289816	0.263977703532697	-0.312814918960768	-1.46782169308762	0.993739655999729	0.405447293643658	-0.115427991841934	1.85979591457948	0.711123007972047	2.31486264336555	0.863580715844805	3.51218484520265	-0.503274225722616	0.840403733432204	-0.0785386457191702	0.183411691719675	-0.205148297962511	-1.47923157742353	-0.545625825892913	0.234555429403834	-0.0850017441738242	-0.135496254852195	-1.32563217512774	-0.114903763444443	1.01304842221625
ENSG00000177868	0.0475419854920558	0.175539128396222	0.360925387645105	0.0753364399038225	0.518452612574959	-0.0554421502643162	0.382775335224966	-0.277130726782507	-0.257931161693204	-0.0577364075566858	-1.38245971538272	-1.17385487882363	-0.228100900707723	1.12997528958386	-0.596277575717859	0.635922914165523	-0.978999789128564	0.442597612718407	0.0864298175876043	0.15813046587186	-0.449270539475857	-1.46277561690732	-0.477392050470755	-0.160553864279342	2.22508713254967	0.144543978478074	-1.47182408691412	-0.497910239194469	1.60482174994186	-1.43427866493689	0.211540316692747	1.45789587882735	0.984555352083794	0.518277899906211	1.22539536178641	1.39354652238345	-0.835253330436633	2.19567186465944	-0.377908549418938	-1.9418641458558	0.70136638661108	-0.454615522013831	-0.257554751534293	1.67063893329291	1.68773205009428	0.332068124581441	0.0305420857046187	0.321778279749812	1.27827224622745
ENSG00000143158	-1.28175873965445	-1.10776787028934	-0.579372566345498	-0.398753620249049	0.216286662943288	0.357393977058947	-0.453124455159143	-0.385745331331906	0.0213519401775767	-0.144676229034133	-0.307723694326416	0.63148365503493	0.399337771260956	-0.117643616037254	-0.284725767564624	-0.393591662352652	1.03152641563808	1.95777621428599	0.506384345067412	0.778634737601546	1.19327631633972	-1.45269307444268	0.0710080279899603	-0.201661941403051	1.15155034030811	-0.606891113977548	-0.594847006377774	-0.856265327954083	0.989109014196274	-0.708535968433478	-1.21580275246377	0.866536229316318	1.54175869520613	1.17919118027201	2.66128527033907	1.25749105476101	-0.488056186850885	0.872966673113218	0.168513624260362	-0.927027745347255	-0.374467419846449	-1.29632185500579	0.788006129623693	0.227723795940413	0.163139219014132	-1.01027242962601	-0.538623524986285	0.636382667489694	1.47397866630712
ENSG00000140264	-0.702234585118851	-1.41969748089489	-0.374000245146372	0.851926970725902	1.05789536397518	-1.27205443357529	-0.178007496509771	-1.44952037989438	0.0273116652280651	-0.189951951041492	-1.16819480931065	0.182652161986815	1.74727970684038	0.595843725804339	-0.963321830183798	0.0711550277432225	-0.960223193402909	0.0983636020906465	1.32050103055012	-0.42605848298554	1.22355067012424	-1.66360619773088	0.602523776530641	-0.55606790725922	-0.632264608687533	-1.22403117566068	-0.0769464361260538	-0.343129832402495	0.626669949093753	-0.0844152428322556	-0.722809549890639	2.94458474033506	1.20781251202401	0.96884711792561	1.03662139770802	3.23739185604039	-0.0514524943090639	0.292029444909111	-0.411337955735271	-1.06242223463314	0.314272645328691	-0.978341180962546	-0.899110817588921	0.0943981403866976	-0.929849864761397	-0.348843984667659	-0.0889488605959144	-0.216237684433556	0.0644186942411536
ENSG00000163444	-0.498013080123911	-0.266813454686139	-0.246080832692461	0.922796801113289	-0.0649392847125737	-0.493048291769522	0.282438059387995	-1.17309044564875	0.197688335428997	-0.55431633555928	-0.970535429889132	1.52793644352249	-0.463043172599831	-0.934409750368841	-0.420357741349404	0.856558998460427	0.678482557622423	1.10861472784771	0.986467449026257	-0.70023185823427	0.273714603636763	-1.77478139303773	-0.0627376275793369	-1.08116691868305	0.530235724919094	-1.43143177229267	0.0504736806994613	-0.163913895682947	0.460061886908728	-1.38548516537198	-0.0834294258118034	0.436326098904335	1.67348768916657	0.229010874762807	1.66906912983567	2.49630960025091	0.419046933066278	0.533704925160479	-0.438768357473774	-0.188614329367054	-0.694022751186932	-1.15561945545878	-0.33248801553328	2.11344279702097	-0.928886737870482	0.00556526690676668	0.185518488064761	0.222918818984708	0.295643352268248
ENSG00000103363	-0.0146486484421868	-0.606389896986806	-0.457030538253757	-0.59466534800787	-0.777206044841318	-1.15662100124435	-0.811719394826621	-0.94949059242212	-0.0648617993389468	-1.04558654867489	0.0818128813959477	-0.0693831346979614	-0.407803337051872	-0.047113356733739	-0.366023575158579	-0.294364120509924	0.19772440036427	1.13120989918987	1.55487609613939	-0.0921891872859531	0.688087068647963	-1.58516458709203	0.420237319552915	-0.0988804089197133	0.618841116207078	-0.941992053131977	-0.563015145453436	0.134343536627417	0.615085195799764	-0.0627003382180812	-0.988942769486827	0.745046567823876	2.66425930192626	0.324174063005099	1.19733840394586	3.53006264409886	-0.549261113240054	-0.394053385633232	-0.0982671161085196	-1.25668933120802	-0.382048859752722	-1.26605609074888	0.0189161915605074	0.00244489366755837	0.319771886019177	-0.0248887121627572	-1.00222715187379	-0.324190898800486	0.241747601984625
ENSG00000145741	-0.56431354623403	-0.654374288412205	0.119536082548596	-0.294851634176674	0.397085192355189	-0.684902718399008	0.0993294721295834	-0.664219151018223	-0.0911201846953654	-0.0867505387364406	-0.0974019949769765	0.871932590054172	-0.533830506433357	-0.200224538950447	-0.357330677360948	0.643667970276219	-0.783258421567648	0.984419029726166	-0.123822545242976	-0.0305598346581374	-0.000399977533752164	-2.00830892760831	0.0960804660159623	0.0193226938693964	0.484517707237544	-0.226228904933965	0.0583129105780844	-0.241740245362329	1.03399240438986	-0.583783217198028	-1.36596798555119	0.27459097853935	1.76418028065097	0.985536509762537	2.90484885446054	3.81271909931756	0.207824844223709	0.0184352722423649	-0.507788116634105	-0.0858496808107713	-0.732147046950396	-0.511784024416895	-0.0447212913243382	0.522671286244374	-0.215586921973787	-0.022561401435857	-0.512594837771394	-0.644234938978201	-0.310545815574922
ENSG00000253986	0.395796648377695	0.121580042633945	0.245826719191468	-0.361336441026004	-0.0541761422536028	-0.064067459704861	-0.478731047674276	-1.31909021508351	-1.07951716455329	0.0136796487534709	-1.07951716455329	-1.07951716455329	-0.771118489287516	-0.254922906138225	0.374114003257562	-1.31909021508351	0.819190786672588	-0.441284612078074	1.67767961990054	0.454864102242541	0.0729712561785592	0.301900096958043	-0.765482826212199	-1.07951716455329	0.687030294090092	-1.31909021508351	-1.31909021508351	-1.07951716455329	-1.07951716455329	0.759158732033541	0.454662677224746	0.881891601912613	1.6170397188479	0.242922251433994	1.38595289274647	2.77442564965108	-1.31909021508351	0.464173773326938	-0.145957534270837	0.0673345524134759	-0.0546108293080401	0.296361224371481	-0.74487325018606	-1.07951716455329	1.40200572202707	-0.634374872407622	0.138221094371782	0.290337460070039	0.0796453601534413
ENSG00000144468	-0.0667679233251825	-0.320306455614196	-0.253068961962388	-0.311507263490715	0.187496154411813	-0.634133243015067	-0.520222233945345	0.158783636638335	-0.360620519865551	0.114235015878402	0.0142343227491547	-1.53434849400601	0.962448894363178	0.271535366505352	-0.595366887130658	-0.948632067943755	-0.983038767944611	-0.120905482662711	3.18067212699504	-0.875814070138433	-0.58483614665832	-1.41539792324349	-0.204074626233419	-0.193521126244606	0.84274264857398	-1.2220966456823	0.0352285249386208	-0.782570224802826	-0.354276887533902	0.152908567416019	0.673404583188651	2.41808962828604	1.05024583602539	1.48100679747825	1.16101987138111	2.53359680317546	-0.101599269408589	0.894216846855377	-0.62445788222794	-1.09567148148486	-0.256380702523503	-0.347209917251909	-0.258450119551837	-0.348445261986459	0.345117220358078	-0.730809596479935	-0.106638216533347	0.0353636084530641	1.07879112918409
ENSG00000153046	0.226886103144195	-0.881839228941292	-0.936431226160336	0.296878010881416	0.288310736615505	-0.2737786586	-0.0241413132562863	-0.803569276713879	-0.048526786180355	-0.305829114621527	-0.651518353479084	-0.679753000238018	0.689539530010418	-0.171959721808178	-0.109109047282747	-0.337227023214155	-0.861483082219779	0.442196977178253	3.240613932462	-0.182935311982331	-0.925457596445469	-1.00345311839785	-0.670403834096833	-0.40873677872881	-0.0762692188004139	-0.933982571622815	-0.999042073793574	0.0158565601159792	-0.217095641099002	-0.072076323776824	-0.382044053989561	1.90916534515592	2.20701078419266	0.729576026274864	1.40642388997085	3.6214889343814	-0.72750583565496	0.997301716706459	-0.157507563421575	-0.32724892177907	-0.549314254940505	0.346757271026263	-0.651896422272475	0.177895321470591	-0.278712706033272	-1.09155418033652	0.08205380332828	-0.45492133520632	0.301184892950219
ENSG00000040199	0.423158744402534	-0.404691541524402	-0.179470594956731	0.503911003757561	0.368902274335137	0.405258121365227	-0.0268075411157592	0.319950966903291	-0.0791636562406718	-0.435275801309536	0.204971429044083	0.157479953968414	0.262323087420722	-0.519207915080951	-0.281521949402599	-0.780587383964935	-0.661737117544813	-0.228476935290406	1.30292039994581	-0.842239673168445	-0.707500827222076	-0.304678680988165	0.114805724176453	-0.386443205187233	1.21460335862249	-0.283594431754795	-0.309574200635644	-0.556173030939584	-0.21593693767545	-0.604116031610258	0.537254992056123	2.85349414114294	1.03378656999944	1.22431593650052	1.87298209803732	3.47853844650365	-0.123492992890744	0.439909194104954	-0.319251141070943	-0.263478005046034	-0.529434269713631	-0.51636274628976	-1.01847798650248	0.355772839026776	-0.0161625653010507	-0.763644740050779	0.529490063402387	-0.149384639535182	1.17543608166333
ENSG00000197721	0.231257176350771	-0.715882726308457	-0.347280748984523	0.0973843259448067	0.262121960364281	-0.659073177346258	-0.350567409877441	-1.79065679998603	0.480344193824762	0.621095684381504	-1.02730718766309	-0.721990988792538	0.911229963176102	-0.410507864234959	-0.928064192486632	-0.568268463105002	-1.12417544739666	0.537541040348775	2.46133152977475	0.369111754555328	-0.115688151229642	-1.45008676903782	-0.0964720481054911	-0.28267359798912	1.2781352005598	-0.772457097910739	-0.407638992726481	-0.149000990296425	0.204459338456865	0.0356924335653052	0.643432985712075	2.00234883234153	1.29138989918889	1.55088108822984	1.98084132967097	2.59541740195195	-2.47690706023288	0.889419596148366	-0.762571210851525	-1.96041887839873	-0.41855792034796	-1.14287123387173	-1.22096362215014	-0.801191736376084	-0.635333320647279	-1.28197056628129	-0.0847001439572911	-0.39428073938069	1.33105633231646
ENSG00000110693	0.885291613313429	-0.274453495249501	-0.349421436940436	0.0590796619803081	0.348348398346937	-0.727091989302359	-1.08308619852062	-0.611883974608126	-0.00747382419246286	0.12316938540684	-0.437841187573849	-0.331743055362668	1.0527136306106	0.0697779483995941	-0.560941007679342	-0.754904607774932	0.193818880737708	0.606996706284697	1.57002914585541	-0.548735167442757	-0.0709123892785825	-1.34217577448862	0.032984962025815	-0.378531612664274	1.06353178839519	-0.907868257990761	0.0853911042407806	-0.41049856226227	-0.0142170455233757	0.271996338296072	0.635875798609961	2.07997372079316	1.22016336782543	1.45026165261194	1.32941393887311	2.36625212619744	-1.53395977452809	1.0610915854158	-0.474828992371863	-1.94645635789775	-0.338310327289023	-1.06436968722686	-0.934013184126876	0.196207024401397	-0.272144382107837	-1.70296731465469	-0.345555490119008	-0.249217612050603	0.930491542626333
ENSG00000123473	0.0584519150996492	-0.762083537913933	-0.938495638106382	-0.272541274698588	0.346353129849879	-0.27721717916789	-1.07783588198701	-0.712077178554148	0.0581487340204769	0.18732346095663	-0.370151031403349	-1.27052632966527	0.76599189089001	-0.54622851704678	-0.961875120254435	-0.155318335840236	0.163404888872266	1.46187185715677	2.47167208732435	-0.0433622716453846	0.0243603754286939	-1.05909772009612	-0.365348588055132	-0.624543037176979	1.53078196722782	-0.639605401012886	-0.160339310409672	-0.517826618868931	-0.343752403169684	0.0572224951076126	0.75718993598512	2.03621365169087	1.43140306237752	1.43024778296992	1.37529800372099	2.70520271025677	-0.669200816291944	0.0219135780889044	-0.661521990283286	-1.24446126914562	-0.364026313774357	-2.01157088981931	-0.56185178688873	-0.997678711438268	-0.583339098965882	-0.924892389126021	0.057345619209523	0.250780267434662	1.39844472641635
ENSG00000155749	0.0539194152030137	-1.04788791101634	-1.31760761184105	-0.0456606236145745	0.428051122509759	-0.317005947947411	-0.363369086255983	-1.8603106229094	-0.328396326945114	-0.595865154931405	-0.201890997610048	-0.683345059088866	0.830362575027728	-0.115035815579264	-1.2593916273397	-0.0655578080138933	-0.883929595074391	0.623821669673897	2.29954817651039	-0.296343083784119	0.557303902277911	-0.25598241929783	-0.294670668440787	-0.464823604147135	1.28109416229174	-0.633194892820162	0.319658474543119	-0.909027602177361	-0.487960086689122	-0.45010041292299	0.530711326301757	2.18105615192838	0.813322650160924	1.63732204048825	1.37261560768361	2.31055857903124	-0.510354982887367	0.235500388832685	-0.276871383018738	-2.06970201668699	0.22046985620717	-2.04959666920428	-1.11518974493566	0.705629006645804	-0.173912363567263	-1.52677737924799	0.584290961554149	-0.603456176638166	1.27015367215747
[truncated: 21,386 more rows]
[truncated: 195 more columns]

## Sheet: Figure 2A
hub_gene	infected_vs_uninfected_baseline	protected_vs_not_protected	present_vs_absent_baseline	hi_vs_low_CSP
RIOK3	0.0547711	-0.0186788	0.0170896	0.00365643
SEC62	0.0474694	-0.0189284	0.015415	-0.00874562
CSDE1	0.0460783	-0.0185282	0.0130553	-0.00568594
EFHD2	-0.0155142	0.0172669	-0.0144524	0.0128273

## Sheet: Figure 2C
module	module_size	hub_gene	module_type	pathway	overlap	pct_overlap	size	overlapGenes	pval	padj	neglogpadj	TextLabelColor
lavenderblush2	62	EFHD2	MSigDB_C2_kegg_v7.4	REGULATION_OF_ACTIN_CYTOSKELETON	5	8.06452	183		0.000172914	0.00962553	2.01658	#3A3A98
lavenderblush2	62	EFHD2	MSigDB_C2_kegg_v7.4	CHEMOKINE_SIGNALING_PATHWAY	5	8.06452	153		7.45731e-05	0.00622685	2.20573	#3A3A98
lavenderblush2	62	EFHD2	MSigDB_C2_kegg_v7.4	FC_GAMMA_R_MEDIATED_PHAGOCYTOSIS	5	8.06452	93		6.75132e-06	0.00112747	2.9479	#3A3A98
[truncated: 5 more rows]

## Sheet: Figure 2D
dosegroup	module_type	pathway	leadingEdge	size	NES	BH-adj p value (FDR)	neglogpadj
[truncated: 57 more rows]

[truncated: 39 more sheets: Figure 3A, Figure 3B, Figure 3C, Figure 3D, Figure 3E, Figure 4B, Figure 4D, Figure 4E, Figure 4F, Figure 5, Figure 6B1, Figure 6B2, Figure 6B3, Figure 6B4, Figure 6C1, Figure 6C2, Figure 6C3, Figure 6C4, Figure 7A1, Figure 7A2 …]
